# Supplementary material for: Proteomic assessment of SKBR3/HER2+ breast cancer cellular response to Lapatinib and investigational Ipatasertib kinase inhibitors
Source: Front Pharmacol. 2024 Aug 29;15:1413818. doi: 10.3389/fphar.2024.1413818 (PMC11391243; doi:10.3389/fphar.2024.1413818)
Supplement: Supplementary file 1 [file DataSheet1.zip]

Archive with 7 entries (7 files):
- Supplemental file 1.XLSX
- Supplemental file 2.PDF
- Supplemental file 3.XLSX
- Supplemental file 4.XLSX
- Supplemental file 5.XLSX
- Supplemental file 6.PDF
- Supplemental file 7.PDF
