# Supplementary material for: Proteomic assessment of SKBR3/HER2+ breast cancer cellular response to Lapatinib and investigational Ipatasertib kinase inhibitors
Source: Front Pharmacol. 2024 Aug 29;15:1413818. doi: 10.3389/fphar.2024.1413818 (PMC11391243; doi:10.3389/fphar.2024.1413818)
Supplement: Supplementary file 1 [file DataSheet1.zip › Supplemental file 1.XLSX]

## Sheet: Title page
Supplemental file 1
Proteome profile of SKBR3 cells treated with Lapatinib 1 uM (72 h)

## Sheet: Lap vs EGF_Nucl 1uM (PSMs)
UniProt_ID	Gene name	Description		SKBR3_N_EGF_PSMs_1 (1uM, 72h)	SKBR3_N_EGF_PSMs_2 (1uM, 72h)	SKBR3_N_EGF_PSMs_3 (1uM, 72h)	SKBR3_N_EGF Lap_PSMs_1 (1uM, 72h)	SKBR3_N_EGF_Lap_PSMs_2 (1uM, 72h)	SKBR3_N_EGF_Lap_PSMs_3 (1uM, 72h)		|t|	p-Value	Abundance Ratio (log2): Lap vs EGF (Nuclear)
P46777	RPL5	RL5_HUMAN 60S ribosomal protein L5 OS=Homo sapiens OX=9606 GN=RPL5 PE=1 SV=3		78	61	65	65	55	56		2.24097	0.0885269	-0.145108
P05386	RPLP1	RLA1_HUMAN 60S acidic ribosomal protein P1 OS=Homo sapiens OX=9606 GN=RPLP1 PE=1 SV=1		37	16	18	30	23	28		1.21449	0.291355	0.332091
P18077	RPL35A	RL35A_HUMAN 60S ribosomal protein L35a OS=Homo sapiens OX=9606 GN=RPL35A PE=1 SV=2		13	26	26	18	27	15		0.0610206	0.95427	-0.0309361
P62891	RPL39	RL39_HUMAN 60S ribosomal protein L39 OS=Homo sapiens OX=9606 GN=RPL39 PE=1 SV=2		1	0	0	0	0	0		1	0.373901	-0.294485
Q9NSD7	RXFP3	RL3R1_HUMAN Relaxin-3 receptor 1 OS=Homo sapiens OX=9606 GN=RXFP3 PE=1 SV=1		0	0	1	0	0	0		1	0.373901	-0.359279
P36578	RPL4	RL4_HUMAN 60S ribosomal protein L4 OS=Homo sapiens OX=9606 GN=RPL4 PE=1 SV=5		109	109	72	96	104	67		0.23037	0.829107	-0.0557012
P05388	RPLP0	RLA0_HUMAN 60S acidic ribosomal protein P0 OS=Homo sapiens OX=9606 GN=RPLP0 PE=1 SV=1		97	64	79	85	73	80		0.496998	0.645267	0.0666105
Q86X10	RALGAPB	RLGPB_HUMAN Ral GTPase-activating protein subunit beta OS=Homo sapiens OX=9606 GN=RALGAPB PE=1 SV=1		7	1	2	7	0	4		0.0662437	0.950363	-0.0683611
Q02878	RPL6	RL6_HUMAN 60S ribosomal protein L6 OS=Homo sapiens OX=9606 GN=RPL6 PE=1 SV=3		84	116	88	70	76	69		1.43091	0.225701	-0.342304
P62424	RPL7A	RL7A_HUMAN 60S ribosomal protein L7a OS=Homo sapiens OX=9606 GN=RPL7A PE=1 SV=2		72	81	92	75	73	68		0.500708	0.642874	-0.112862
Q6DKI1	RPL7L1	RL7L_HUMAN 60S ribosomal protein L7-like 1 OS=Homo sapiens OX=9606 GN=RPL7L1 PE=1 SV=2		12	22	26	11	16	17		0.646833	0.552985	-0.322561
P12271	RLBP1	RLBP1_HUMAN Retinaldehyde-binding protein 1 OS=Homo sapiens OX=9606 GN=RLBP1 PE=1 SV=2		3	1	0	1	0	0		1.02924	0.361531	-0.63087
P40429	RPL13A	RL13A_HUMAN 60S ribosomal protein L13a OS=Homo sapiens OX=9606 GN=RPL13A PE=1 SV=2		52	65	71	51	61	56		0.314525	0.768845	-0.0911246
Q969Q0	RPL36AL	RL36L_HUMAN 60S ribosomal protein L36a-like OS=Homo sapiens OX=9606 GN=RPL36AL PE=1 SV=3		6	5	4	5	4	3		1.51937	0.203295	-0.218552
Q9Y3U8	RPL36	RL36_HUMAN 60S ribosomal protein L36 OS=Homo sapiens OX=9606 GN=RPL36 PE=1 SV=3		33	22	22	23	23	13		1.23012	0.286052	-0.326393
Q92901	RPL3L	RL3L_HUMAN 60S ribosomal protein L3-like OS=Homo sapiens OX=9606 GN=RPL3L PE=2 SV=3		1	2	0	0	0	0		1.78924	0.148082	-0.82763
Q5T653	MRPL2	RM02_HUMAN 39S ribosomal protein L2, mitochondrial OS=Homo sapiens OX=9606 GN=MRPL2 PE=1 SV=2		5	0	6	11	9	5		1.51093	0.20533	1.42198
Q86TS9	MRPL52	RM52_HUMAN 39S ribosomal protein L52, mitochondrial OS=Homo sapiens OX=9606 GN=MRPL52 PE=1 SV=2		1	0	0	1	0	0		0.0436159	0.967301	0.0187518
Q9H9J2	MRPL44	RM44_HUMAN 39S ribosomal protein L44, mitochondrial OS=Homo sapiens OX=9606 GN=MRPL44 PE=1 SV=1		3	0	3	10	1	1		0.506283	0.639288	0.511042
P49207	RPL34	RL34_HUMAN 60S ribosomal protein L34 OS=Homo sapiens OX=9606 GN=RPL34 PE=1 SV=3		14	26	15	12	19	12		0.614573	0.572074	-0.25506
O95602	POLR1A	RPA1_HUMAN DNA-directed RNA polymerase I subunit RPA1 OS=Homo sapiens OX=9606 GN=POLR1A PE=1 SV=2		41	27	19	58	21	19		0.22873	0.830297	0.106945
Q9H9Y6	POLR1B	RPA2_HUMAN DNA-directed RNA polymerase I subunit RPA2 OS=Homo sapiens OX=9606 GN=POLR1B PE=1 SV=2		21	17	6	14	7	12		0.455356	0.672475	-0.216758
P46779	RPL28	RL28_HUMAN 60S ribosomal protein L28 OS=Homo sapiens OX=9606 GN=RPL28 PE=1 SV=3		1	14	8	1	6	1		0.939064	0.400865	-1.06443
P19388	POLR2E	RPAB1_HUMAN DNA-directed RNA polymerases I, II, and III subunit RPABC1 OS=Homo sapiens OX=9606 GN=POLR2E PE=1 SV=4		18	5	2	24	6	15		1.30573	0.261676	1.07874
P61218	POLR2F	RPAB2_HUMAN DNA-directed RNA polymerases I, II, and III subunit RPABC2 OS=Homo sapiens OX=9606 GN=POLR2F PE=1 SV=1		4	0	0	3	3	0		0.645214	0.553932	0.631555
P52434	POLR2H	RPAB3_HUMAN DNA-directed RNA polymerases I, II, and III subunit RPABC3 OS=Homo sapiens OX=9606 GN=POLR2H PE=1 SV=4		5	1	0	4	1	4		0.951514	0.395225	0.765777
P61513	RPL37A	RL37A_HUMAN 60S ribosomal protein L37a OS=Homo sapiens OX=9606 GN=RPL37A PE=1 SV=2		1	4	0	1	1	1		0.0785824	0.941139	-0.053693
P63173	RPL38	RL38_HUMAN 60S ribosomal protein L38 OS=Homo sapiens OX=9606 GN=RPL38 PE=1 SV=2		54	38	76	42	33	31		1.58977	0.18709	-0.54692
P39023	RPL3	RL3_HUMAN 60S ribosomal protein L3 OS=Homo sapiens OX=9606 GN=RPL3 PE=1 SV=2		82	94	62	69	67	67		0.862078	0.437261	-0.144943
P62987	UBA52	RL40_HUMAN Ubiquitin-60S ribosomal protein L40 OS=Homo sapiens OX=9606 GN=UBA52 PE=1 SV=2		36	14	17	28	19	18		0.326879	0.760149	0.107329
P62917	RPL8	RL8_HUMAN 60S ribosomal protein L8 OS=Homo sapiens OX=9606 GN=RPL8 PE=1 SV=2		34	54	62	38	52	37		0.349241	0.744519	-0.149281
P05387	RPLP2	RLA2_HUMAN 60S acidic ribosomal protein P2 OS=Homo sapiens OX=9606 GN=RPLP2 PE=1 SV=1		90	78	117	73	63	82		1.13839	0.318511	-0.309115
Q13129	RLF	RLF_HUMAN Zinc finger protein Rlf OS=Homo sapiens OX=9606 GN=RLF PE=1 SV=2		1	2	2	0	0	2		1.39611	0.235178	-0.842867
Q8TA86	RP9	RP9_HUMAN Retinitis pigmentosa 9 protein OS=Homo sapiens OX=9606 GN=RP9 PE=1 SV=2		0	0	0	0	0	2		1	0.373901	0.547377
O15446	CD3EAP	RPA34_HUMAN DNA-directed RNA polymerase I subunit RPA34 OS=Homo sapiens OX=9606 GN=CD3EAP PE=1 SV=1		42	18	15	33	7	20		0.533842	0.621738	-0.341185
O15160	POLR1C	RPAC1_HUMAN DNA-directed RNA polymerases I and III subunit RPAC1 OS=Homo sapiens OX=9606 GN=POLR1C PE=1 SV=1		35	34	37	37	34	29		0.178181	0.867241	-0.0280589
Q9GZS1	POLR1E	RPA49_HUMAN DNA-directed RNA polymerase I subunit RPA49 OS=Homo sapiens OX=9606 GN=POLR1E PE=1 SV=3		6	12	12	6	5	3		1.98999	0.117452	-0.894064
Q9BYD2	MRPL9	RM09_HUMAN 39S ribosomal protein L9, mitochondrial OS=Homo sapiens OX=9606 GN=MRPL9 PE=1 SV=2		4	0	2	10	6	0		0.664702	0.542603	0.823128
Q9BYD3	MRPL4	RM04_HUMAN 39S ribosomal protein L4, mitochondrial OS=Homo sapiens OX=9606 GN=MRPL4 PE=1 SV=1		5	0	3	12	13	2		1.49938	0.208152	1.55979
Q6P1L8	MRPL14	RM14_HUMAN 39S ribosomal protein L14, mitochondrial OS=Homo sapiens OX=9606 GN=MRPL14 PE=1 SV=1		3	3	1	8	3	2		1.25543	0.27766	0.634744
Q9P0M9	MRPL27	RM27_HUMAN 39S ribosomal protein L27, mitochondrial OS=Homo sapiens OX=9606 GN=MRPL27 PE=1 SV=1		0	0	1	0	2	0		0.305095	0.775511	0.203778
Q9H7B2	RPF2	RPF2_HUMAN Ribosome production factor 2 homolog OS=Homo sapiens OX=9606 GN=RPF2 PE=1 SV=2		25	21	29	20	28	30		0.335335	0.754222	0.105703
Q7Z7H8	MRPL10	RM10_HUMAN 39S ribosomal protein L10, mitochondrial OS=Homo sapiens OX=9606 GN=MRPL10 PE=1 SV=3		4	1	0	2	2	0		0.0211194	0.984162	0.0172188
Q9BYD1	MRPL13	RM13_HUMAN 39S ribosomal protein L13, mitochondrial OS=Homo sapiens OX=9606 GN=MRPL13 PE=1 SV=1		4	2	10	7	5	2		0.0369111	0.972325	-0.026352
Q8NC42	RNF149	RN149_HUMAN E3 ubiquitin-protein ligase RNF149 OS=Homo sapiens OX=9606 GN=RNF149 PE=2 SV=2		0	0	0	0	0	1		1	0.373901	0.347696
P61587	RND3	RND3_HUMAN Rho-related GTP-binding protein RhoE OS=Homo sapiens OX=9606 GN=RND3 PE=1 SV=1		2	0	0	1	0	0		0.285364	0.789532	-0.162556
O76064	RNF8	RNF8_HUMAN E3 ubiquitin-protein ligase RNF8 OS=Homo sapiens OX=9606 GN=RNF8 PE=1 SV=1		0	0	0	0	0	1		1	0.373901	0.347696
Q96EP0	RNF31	RNF31_HUMAN E3 ubiquitin-protein ligase RNF31 OS=Homo sapiens OX=9606 GN=RNF31 PE=1 SV=1		0	0	0	0	1	0		1	0.373901	0.359618
Q8N5U6	RNF10	RNF10_HUMAN RING finger protein 10 OS=Homo sapiens OX=9606 GN=RNF10 PE=1 SV=2		0	1	0	0	0	0		1	0.373901	-0.336956
Q96E11	MRRF	RRFM_HUMAN Ribosome-recycling factor, mitochondrial OS=Homo sapiens OX=9606 GN=MRRF PE=1 SV=1		42	30	28	39	34	30		1.18523	0.301529	0.116065
Q9BZE1	MRPL37	RM37_HUMAN 39S ribosomal protein L37, mitochondrial OS=Homo sapiens OX=9606 GN=MRPL37 PE=1 SV=2		1	0	0	8	4	0		1.57244	0.190952	1.5412
Q9NRX2	MRPL17	RM17_HUMAN 39S ribosomal protein L17, mitochondrial OS=Homo sapiens OX=9606 GN=MRPL17 PE=1 SV=1		3	2	1	7	5	0		0.384173	0.7204	0.369383
Q16540	MRPL23	RM23_HUMAN 39S ribosomal protein L23, mitochondrial OS=Homo sapiens OX=9606 GN=MRPL23 PE=1 SV=1		0	1	1	2	7	2		2.22562	0.0900484	1.39757
Q9NQ50	MRPL40	RM40_HUMAN 39S ribosomal protein L40, mitochondrial OS=Homo sapiens OX=9606 GN=MRPL40 PE=1 SV=1		5	1	5	9	4	5		1.29167	0.266052	0.735083
Q8N5N7	MRPL50	RM50_HUMAN 39S ribosomal protein L50, mitochondrial OS=Homo sapiens OX=9606 GN=MRPL50 PE=1 SV=2		0	3	3	11	5	0		0.543925	0.615391	0.685006
Q8IXM3	MRPL41	RM41_HUMAN 39S ribosomal protein L41, mitochondrial OS=Homo sapiens OX=9606 GN=MRPL41 PE=1 SV=1		1	0	4	4	3	1		0.84817	0.444117	0.685348
Q9Y6G3	MRPL42	RM42_HUMAN 39S ribosomal protein L42, mitochondrial OS=Homo sapiens OX=9606 GN=MRPL42 PE=1 SV=1		0	0	0	2	0	0		1	0.373901	0.501335
Q9NWS8	RMND1	RMND1_HUMAN Required for meiotic nuclear division protein 1 homolog OS=Homo sapiens OX=9606 GN=RMND1 PE=1 SV=2		1	0	0	0	1	1		0.896815	0.420514	0.412829
Q5XPI4	RNF123	RN123_HUMAN E3 ubiquitin-protein ligase RNF123 OS=Homo sapiens OX=9606 GN=RNF123 PE=1 SV=1		1	0	1	0	0	0		1.97117	0.120009	-0.653765
Q8NCN4	RNF169	RN169_HUMAN E3 ubiquitin-protein ligase RNF169 OS=Homo sapiens OX=9606 GN=RNF169 PE=1 SV=2		0	0	1	1	0	0		0.0965941	0.927695	-0.046042
Q86VV4	RANBP3L	RNB3L_HUMAN Ran-binding protein 3-like OS=Homo sapiens OX=9606 GN=RANBP3L PE=1 SV=2		1	0	1	0	1	1		0.110422	0.917393	0.0535496
O75792	RNASEH2A	RNH2A_HUMAN Ribonuclease H2 subunit A OS=Homo sapiens OX=9606 GN=RNASEH2A PE=1 SV=2		1	0	0	2	0	2		1.25139	0.278983	0.754227
P62750	RPL23A	RL23A_HUMAN 60S ribosomal protein L23a OS=Homo sapiens OX=9606 GN=RPL23A PE=1 SV=1		46	57	32	47	37	18		0.940234	0.400333	-0.39907
Q9UHA3	RSL24D1	RLP24_HUMAN Probable ribosome biogenesis protein RLP24 OS=Homo sapiens OX=9606 GN=RSL24D1 PE=1 SV=1		6	7	4	8	0	3		1.06804	0.345674	-0.979931
Q9NX20	MRPL16	RM16_HUMAN 39S ribosomal protein L16, mitochondrial OS=Homo sapiens OX=9606 GN=MRPL16 PE=1 SV=1		6	1	4	7	10	5		1.77677	0.150249	1.0306
Q9H0U6	MRPL18	RM18_HUMAN 39S ribosomal protein L18, mitochondrial OS=Homo sapiens OX=9606 GN=MRPL18 PE=1 SV=1		1	1	0	4	1	0		0.655356	0.548016	0.469583
Q96A35	MRPL24	RM24_HUMAN 39S ribosomal protein L24, mitochondrial OS=Homo sapiens OX=9606 GN=MRPL24 PE=1 SV=1		2	0	2	4	4	2		1.8477	0.138358	1.06575
O75394	MRPL33	RM33_HUMAN 39S ribosomal protein L33, mitochondrial OS=Homo sapiens OX=9606 GN=MRPL33 PE=1 SV=1		1	0	0	1	3	0		1.06604	0.346477	0.724326
Q8N983	MRPL43	RM43_HUMAN 39S ribosomal protein L43, mitochondrial OS=Homo sapiens OX=9606 GN=MRPL43 PE=1 SV=1		0	0	4	3	6	2		1.48889	0.210749	1.34874
Q96EL3	MRPL53	RM53_HUMAN 39S ribosomal protein L53, mitochondrial OS=Homo sapiens OX=9606 GN=MRPL53 PE=1 SV=1		0	1	1	0	2	1		0.355701	0.74003	0.214519
Q5TA31	RNF187	RN187_HUMAN E3 ubiquitin-protein ligase RNF187 OS=Homo sapiens OX=9606 GN=RNF187 PE=1 SV=2		0	0	0	0	0	1		1	0.373901	0.347696
Q05823	RNASEL	RN5A_HUMAN 2-5A-dependent ribonuclease OS=Homo sapiens OX=9606 GN=RNASEL PE=1 SV=2		5	4	2	3	1	3		1.19424	0.29836	-0.45355
Q63HN8	RNF213	RN213_HUMAN E3 ubiquitin-protein ligase RNF213 OS=Homo sapiens OX=9606 GN=RNF213 PE=1 SV=3		6	9	1	0	7	8		0.169855	0.873369	-0.213239
O60518	RANBP6	RNBP6_HUMAN Ran-binding protein 6 OS=Homo sapiens OX=9606 GN=RANBP6 PE=1 SV=2		1	0	0	0	0	0		1	0.373901	-0.294485
P18124	RPL7	RL7_HUMAN 60S ribosomal protein L7 OS=Homo sapiens OX=9606 GN=RPL7 PE=1 SV=1		66	88	74	63	75	70		0.246667	0.817308	-0.0634978
P32969	RPL9	RL9_HUMAN 60S ribosomal protein L9 OS=Homo sapiens OX=9606 GN=RPL9 PE=1 SV=1		65	55	64	52	48	45		2.12275	0.101029	-0.275449
Q96LZ7	RMDN2	RMD2_HUMAN Regulator of microtubule dynamics protein 2 OS=Homo sapiens OX=9606 GN=RMDN2 PE=1 SV=2		0	0	0	2	0	0		1	0.373901	0.501335
Q6P161	MRPL54	RM54_HUMAN 39S ribosomal protein L54, mitochondrial OS=Homo sapiens OX=9606 GN=MRPL54 PE=1 SV=1		3	0	0	4	0	0		0.140099	0.895353	0.134255
Q8N7X1	RBMXL3	RMXL3_HUMAN RNA-binding motif protein, X-linked-like-3 OS=Homo sapiens OX=9606 GN=RBMXL3 PE=2 SV=2		0	10	0	0	0	0		1	0.373901	-1.15971
Q9BRJ2	MRPL45	RM45_HUMAN 39S ribosomal protein L45, mitochondrial OS=Homo sapiens OX=9606 GN=MRPL45 PE=1 SV=2		2	0	0	9	8	0		1.43049	0.225812	1.69714
Q9Y508	RNF114	RN114_HUMAN E3 ubiquitin-protein ligase RNF114 OS=Homo sapiens OX=9606 GN=RNF114 PE=1 SV=1		5	0	2	4	4	0		0.18888	0.859383	0.199115
Q8IYW5	RNF168	RN168_HUMAN E3 ubiquitin-protein ligase RNF168 OS=Homo sapiens OX=9606 GN=RNF168 PE=1 SV=1		0	0	0	0	0	1		1	0.373901	0.347696
P60153	RNASE9	RNAS9_HUMAN Inactive ribonuclease-like protein 9 OS=Homo sapiens OX=9606 GN=RNASE9 PE=1 SV=1		1	0	0	0	0	0		1	0.373901	-0.294485
P08922	ROS1	ROS1_HUMAN Proto-oncogene tyrosine-protein kinase ROS OS=Homo sapiens OX=9606 GN=ROS1 PE=1 SV=3		0	0	0	0	1	0		1	0.373901	0.359618
Q13084	MRPL28	RM28_HUMAN 39S ribosomal protein L28, mitochondrial OS=Homo sapiens OX=9606 GN=MRPL28 PE=1 SV=4		3	0	1	8	0	1		0.385218	0.719684	0.401579
Q9NYK5	MRPL39	RM39_HUMAN 39S ribosomal protein L39, mitochondrial OS=Homo sapiens OX=9606 GN=MRPL39 PE=1 SV=3		3	0	0	11	10	0		1.31955	0.257442	1.75024
Q96DB5	RMDN1	RMD1_HUMAN Regulator of microtubule dynamics protein 1 OS=Homo sapiens OX=9606 GN=RMDN1 PE=1 SV=1		15	10	5	20	13	12		1.95384	0.122416	0.680014
Q9P0J6	MRPL36	RM36_HUMAN 39S ribosomal protein L36, mitochondrial OS=Homo sapiens OX=9606 GN=MRPL36 PE=1 SV=1		0	0	1	0	0	0		1	0.373901	-0.359279
Q96E39	RBMXL1	RMXL1_HUMAN RNA binding motif protein, X-linked-like-1 OS=Homo sapiens OX=9606 GN=RBMXL1 PE=1 SV=1		37	69	64	31	73	78		0.156788	0.883007	0.098518
O75526	RBMXL2	RMXL2_HUMAN RNA-binding motif protein, X-linked-like-2 OS=Homo sapiens OX=9606 GN=RBMXL2 PE=1 SV=3		0	0	0	0	0	40		1	0.373901	1.81349
Q68DV7	RNF43	RNF43_HUMAN E3 ubiquitin-protein ligase RNF43 OS=Homo sapiens OX=9606 GN=RNF43 PE=1 SV=1		0	0	0	1	0	0		1	0.373901	0.313237
Q9H2S5	RNF39	RNF39_HUMAN RING finger protein 39 OS=Homo sapiens OX=9606 GN=RNF39 PE=2 SV=2		0	0	0	1	0	1		1.99189	0.117197	0.660933
Q9HD33	MRPL47	RM47_HUMAN 39S ribosomal protein L47, mitochondrial OS=Homo sapiens OX=9606 GN=MRPL47 PE=1 SV=2		1	0	3	2	0	0		0.628929	0.563525	-0.498229
Q96GC5	MRPL48	RM48_HUMAN 39S ribosomal protein L48, mitochondrial OS=Homo sapiens OX=9606 GN=MRPL48 PE=1 SV=2		2	0	2	5	5	1		1.40649	0.232312	1.04166
O00237	RNF103	RN103_HUMAN E3 ubiquitin-protein ligase RNF103 OS=Homo sapiens OX=9606 GN=RNF103 PE=1 SV=1		0	1	1	0	0	0		1.99692	0.116525	-0.696235
Q96K19	RNF170	RN170_HUMAN E3 ubiquitin-protein ligase RNF170 OS=Homo sapiens OX=9606 GN=RNF170 PE=1 SV=2		0	1	0	0	0	0		1	0.373901	-0.336956
P09651	HNRNPA1	ROA1_HUMAN Heterogeneous nuclear ribonucleoprotein A1 OS=Homo sapiens OX=9606 GN=HNRNPA1 PE=1 SV=5		336	378	297	334	294	370		0.265535	0.803721	0.0435972
P61353	RPL27	RL27_HUMAN 60S ribosomal protein L27 OS=Homo sapiens OX=9606 GN=RPL27 PE=1 SV=2		46	87	75	35	54	59		0.84401	0.446184	-0.407462
P61254	RPL26	RL26_HUMAN 60S ribosomal protein L26 OS=Homo sapiens OX=9606 GN=RPL26 PE=1 SV=1		18	57	38	13	31	26		0.770775	0.483842	-0.55067
P46776	RPL27A	RL27A_HUMAN 60S ribosomal protein L27a OS=Homo sapiens OX=9606 GN=RPL27A PE=1 SV=2		22	34	22	19	30	22		0.183485	0.863343	-0.065953
P18621	RPL17	RL17_HUMAN 60S ribosomal protein L17 OS=Homo sapiens OX=9606 GN=RPL17 PE=1 SV=3		54	73	66	49	42	38		2.15535	0.0973953	-0.507118
P46778	RPL21	RL21_HUMAN 60S ribosomal protein L21 OS=Homo sapiens OX=9606 GN=RPL21 PE=1 SV=2		30	46	35	23	22	20		2.54348	0.0637451	-0.667177
P84098	RPL19	RL19_HUMAN 60S ribosomal protein L19 OS=Homo sapiens OX=9606 GN=RPL19 PE=1 SV=1		18	30	29	21	18	29		0.274025	0.797634	-0.107474
P35244	RPA3	RFA3_HUMAN Replication protein A 14 kDa subunit OS=Homo sapiens OX=9606 GN=RPA3 PE=1 SV=1		17	9	9	11	13	15		0.974179	0.38513	0.253636
P27694	RPA1	RFA1_HUMAN Replication protein A 70 kDa DNA-binding subunit OS=Homo sapiens OX=9606 GN=RPA1 PE=1 SV=2		31	13	12	19	16	25		0.722645	0.509891	0.262136
Q15382	RHEB	RHEB_HUMAN GTP-binding protein Rheb OS=Homo sapiens OX=9606 GN=RHEB PE=1 SV=1		1	0	0	0	0	0		1	0.373901	-0.294485
O43665	RGS10	RGS10_HUMAN Regulator of G-protein signaling 10 OS=Homo sapiens OX=9606 GN=RGS10 PE=1 SV=3		0	0	0	0	0	1		1	0.373901	0.347696
Q8IUC4	RHPN2	RHPN2_HUMAN Rhophilin-2 OS=Homo sapiens OX=9606 GN=RHPN2 PE=1 SV=1		0	0	1	0	0	0		1	0.373901	-0.359279
O95153	TSPOAP1	RIMB1_HUMAN Peripheral-type benzodiazepine receptor-associated protein 1 OS=Homo sapiens OX=9606 GN=TSPOAP1 PE=1 SV=2		0	1	1	0	0	1		0.707846	0.518106	-0.348539
Q86UR5	RIMS1	RIMS1_HUMAN Regulating synaptic membrane exocytosis protein 1 OS=Homo sapiens OX=9606 GN=RIMS1 PE=1 SV=1		0	0	0	1	1	3		3.84533	0.0183757	1.36091
Q07020	RPL18	RL18_HUMAN 60S ribosomal protein L18 OS=Homo sapiens OX=9606 GN=RPL18 PE=1 SV=2		38	23	29	27	34	30		0.43468	0.686217	0.0985299
P50914	RPL14	RL14_HUMAN 60S ribosomal protein L14 OS=Homo sapiens OX=9606 GN=RPL14 PE=1 SV=4		36	32	30	37	38	27		0.641506	0.556107	0.104274
P61313	RPL15	RL15_HUMAN 60S ribosomal protein L15 OS=Homo sapiens OX=9606 GN=RPL15 PE=1 SV=2		30	25	26	26	29	19		0.41119	0.702009	-0.0823594
O76021	RSL1D1	RL1D1_HUMAN Ribosomal L1 domain-containing protein 1 OS=Homo sapiens OX=9606 GN=RSL1D1 PE=1 SV=3		82	89	68	72	85	71		0.010772	0.991921	-0.00200402
Q04912	MST1R	RON_HUMAN Macrophage-stimulating protein receptor OS=Homo sapiens OX=9606 GN=MST1R PE=1 SV=3		0	0	0	0	0	1		1	0.373901	0.347696
Q02543	RPL18A	RL18A_HUMAN 60S ribosomal protein L18a OS=Homo sapiens OX=9606 GN=RPL18A PE=1 SV=2		24	16	4	24	22	8		0.647978	0.552316	0.492938
P56715	RP1	RP1_HUMAN Oxygen-regulated protein 1 OS=Homo sapiens OX=9606 GN=RP1 PE=1 SV=1		4	2	5	3	7	6		1.00202	0.373033	0.493932
Q8N5L8	RPP25L	RP25L_HUMAN Ribonuclease P protein subunit p25-like protein OS=Homo sapiens OX=9606 GN=RPP25L PE=1 SV=1		0	0	1	0	0	0		1	0.373901	-0.359279
Q3B726	TWISTNB	RPA43_HUMAN DNA-directed RNA polymerase I subunit RPA43 OS=Homo sapiens OX=9606 GN=TWISTNB PE=1 SV=1		3	4	3	5	2	3		0.0481824	0.963881	-0.0131998
P53803	POLR2K	RPAB4_HUMAN DNA-directed RNA polymerases I, II, and III subunit RPABC4 OS=Homo sapiens OX=9606 GN=POLR2K PE=1 SV=1		2	6	0	0	3	4		0.0760573	0.943026	0.0845571
P62875	POLR2L	RPAB5_HUMAN DNA-directed RNA polymerases I, II, and III subunit RPABC5 OS=Homo sapiens OX=9606 GN=POLR2L PE=1 SV=1		8	2	3	6	3	4		0.417866	0.697502	0.17966
Q9BWH6	RPAP1	RPAP1_HUMAN RNA polymerase II-associated protein 1 OS=Homo sapiens OX=9606 GN=RPAP1 PE=1 SV=3		0	1	0	0	0	0		1	0.373901	-0.336956
P52435	POLR2J	RPB11_HUMAN DNA-directed RNA polymerase II subunit RPB11-a OS=Homo sapiens OX=9606 GN=POLR2J PE=1 SV=1		0	1	4	1	0	4		0.0420963	0.968439	-0.041807
P24928	POLR2A	RPB1_HUMAN DNA-directed RNA polymerase II subunit RPB1 OS=Homo sapiens OX=9606 GN=POLR2A PE=1 SV=2		11	17	12	14	13	30		1.00611	0.371288	0.461427
P30876	POLR2B	RPB2_HUMAN DNA-directed RNA polymerase II subunit RPB2 OS=Homo sapiens OX=9606 GN=POLR2B PE=1 SV=1		11	9	8	12	4	21		0.310013	0.772031	0.187766
O15514	POLR2D	RPB4_HUMAN DNA-directed RNA polymerase II subunit RPB4 OS=Homo sapiens OX=9606 GN=POLR2D PE=1 SV=1		5	0	1	8	1	2		0.851926	0.442256	0.772983
P62487	POLR2G	RPB7_HUMAN DNA-directed RNA polymerase II subunit RPB7 OS=Homo sapiens OX=9606 GN=POLR2G PE=1 SV=1		0	1	0	1	0	0		0.0515554	0.961355	-0.0237187
O14802	POLR3A	RPC1_HUMAN DNA-directed RNA polymerase III subunit RPC1 OS=Homo sapiens OX=9606 GN=POLR3A PE=1 SV=2		4	0	0	5	2	0		0.667154	0.541189	0.680518
P04843	RPN1	RPN1_HUMAN Dolichyl-diphosphooligosaccharide--protein glycosyltransferase subunit 1 OS=Homo sapiens OX=9606 GN=RPN1 PE=1 SV=1		119	108	94	119	126	74		0.0867332	0.935052	0.0210425
P04844	RPN2	RPN2_HUMAN Dolichyl-diphosphooligosaccharide--protein glycosyltransferase subunit 2 OS=Homo sapiens OX=9606 GN=RPN2 PE=1 SV=3		120	47	48	102	57	52		0.279196	0.793935	0.112526
P62910	RPL32	RL32_HUMAN 60S ribosomal protein L32 OS=Homo sapiens OX=9606 GN=RPL32 PE=1 SV=2		12	3	0	13	19	2		1.09323	0.335717	1.43669
Q9Y6S9	RPS6KL1	RPKL1_HUMAN Ribosomal protein S6 kinase-like 1 OS=Homo sapiens OX=9606 GN=RPS6KL1 PE=2 SV=1		0	0	0	1	0	1		1.99189	0.117197	0.660933
P0DPB6	POLR1D	RPAC2_HUMAN DNA-directed RNA polymerases I and III subunit RPAC2 OS=Homo sapiens OX=9606 GN=POLR1D PE=1 SV=1		8	5	3	6	7	5		0.950397	0.395728	0.273255
P47914	RPL29	RL29_HUMAN 60S ribosomal protein L29 OS=Homo sapiens OX=9606 GN=RPL29 PE=1 SV=2		6	6	3	7	6	6		1.85355	0.137422	0.390224
P19387	POLR2C	RPB3_HUMAN DNA-directed RNA polymerase II subunit RPB3 OS=Homo sapiens OX=9606 GN=POLR2C PE=1 SV=2		6	10	13	10	3	16		0.185166	0.862109	-0.132376
P36954	POLR2I	RPB9_HUMAN DNA-directed RNA polymerase II subunit RPB9 OS=Homo sapiens OX=9606 GN=POLR2I PE=1 SV=1		8	4	5	8	0	8		0.531054	0.6235	-0.566959
P0DPB5	POLR1D	RPC22_HUMAN Protein POLR1D, isoform 2 OS=Homo sapiens OX=9606 GN=POLR1D PE=1 SV=1		0	0	1	0	1	0		0.000667178	0.9995	0.000339151
Q9NW08	POLR3B	RPC2_HUMAN DNA-directed RNA polymerase III subunit RPC2 OS=Homo sapiens OX=9606 GN=POLR3B PE=1 SV=2		0	0	0	0	1	0		1	0.373901	0.359618
Q9H1D9	POLR3F	RPC6_HUMAN DNA-directed RNA polymerase III subunit RPC6 OS=Homo sapiens OX=9606 GN=POLR3F PE=1 SV=1		1	0	1	0	1	1		0.110422	0.917393	0.0535496
P62888	RPL30	RL30_HUMAN 60S ribosomal protein L30 OS=Homo sapiens OX=9606 GN=RPL30 PE=1 SV=2		38	6	4	24	38	17		1.46185	0.217593	1.29734
P62899	RPL31	RL31_HUMAN 60S ribosomal protein L31 OS=Homo sapiens OX=9606 GN=RPL31 PE=1 SV=1		24	21	22	23	16	16		1.93729	0.124765	-0.231016
P42766	RPL35	RL35_HUMAN 60S ribosomal protein L35 OS=Homo sapiens OX=9606 GN=RPL35 PE=1 SV=2		16	25	21	19	24	16		0.0209199	0.984312	-0.00705277
Q7Z2W9	MRPL21	RM21_HUMAN 39S ribosomal protein L21, mitochondrial OS=Homo sapiens OX=9606 GN=MRPL21 PE=1 SV=2		2	0	3	6	2	0		0.281678	0.792162	0.282988
Q96DV4	MRPL38	RM38_HUMAN 39S ribosomal protein L38, mitochondrial OS=Homo sapiens OX=9606 GN=MRPL38 PE=1 SV=2		2	0	2	13	3	1		1.33769	0.251987	1.24597
Q9H2W6	MRPL46	RM46_HUMAN 39S ribosomal protein L46, mitochondrial OS=Homo sapiens OX=9606 GN=MRPL46 PE=1 SV=1		1	2	0	6	7	2		2.59912	0.0601039	1.66565
Q4U2R6	MRPL51	RM51_HUMAN 39S ribosomal protein L51, mitochondrial OS=Homo sapiens OX=9606 GN=MRPL51 PE=1 SV=1		0	0	1	0	5	0		0.560307	0.605165	0.545418
Q9BQ52	ELAC2	RNZ2_HUMAN Zinc phosphodiesterase ELAC protein 2 OS=Homo sapiens OX=9606 GN=ELAC2 PE=1 SV=2		2	0	0	0	1	1		0.390473	0.71609	0.231521
Q13151	HNRNPA0	ROA0_HUMAN Heterogeneous nuclear ribonucleoprotein A0 OS=Homo sapiens OX=9606 GN=HNRNPA0 PE=1 SV=1		23	21	12	24	12	25		0.465419	0.665842	0.159012
O75116	ROCK2	ROCK2_HUMAN Rho-associated protein kinase 2 OS=Homo sapiens OX=9606 GN=ROCK2 PE=1 SV=4		0	0	1	0	0	0		1	0.373901	-0.359279
Q8WZA2	RAPGEF4	RPGF4_HUMAN Rap guanine nucleotide exchange factor 4 OS=Homo sapiens OX=9606 GN=RAPGEF4 PE=1 SV=1		0	0	0	0	1	0		1	0.373901	0.359618
Q5VZM2	RRAGB	RRAGB_HUMAN Ras-related GTP-binding protein B OS=Homo sapiens OX=9606 GN=RRAGB PE=1 SV=1		4	6	0	2	2	0		0.585231	0.589817	-0.587804
Q9NQL2	RRAGD	RRAGD_HUMAN Ras-related GTP-binding protein D OS=Homo sapiens OX=9606 GN=RRAGD PE=1 SV=1		0	0	1	0	0	0		1	0.373901	-0.359279
P62070	RRAS2	RRAS2_HUMAN Ras-related protein R-Ras2 OS=Homo sapiens OX=9606 GN=RRAS2 PE=1 SV=1		8	0	2	1	0	2		0.701706	0.521543	-0.687247
P10301	RRAS	RRAS_HUMAN Ras-related protein R-Ras OS=Homo sapiens OX=9606 GN=RRAS PE=1 SV=1		9	1	1	0	0	0		2.51953	0.0653894	-1.73119
Q9P2E9	RRBP1	RRBP1_HUMAN Ribosome-binding protein 1 OS=Homo sapiens OX=9606 GN=RRBP1 PE=1 SV=5		226	234	271	237	176	236		0.551233	0.610816	-0.118402
Q92766	RREB1	RREB1_HUMAN Ras-responsive element-binding protein 1 OS=Homo sapiens OX=9606 GN=RREB1 PE=1 SV=3		1	5	4	1	2	2		0.922485	0.408482	-0.553333
P46781	RPS9	RS9_HUMAN 40S ribosomal protein S9 OS=Homo sapiens OX=9606 GN=RPS9 PE=1 SV=3		38	45	41	39	35	23		1.21421	0.291448	-0.315432
Q2MKA7	RSPO1	RSPO1_HUMAN R-spondin-1 OS=Homo sapiens OX=9606 GN=RSPO1 PE=1 SV=1		0	0	1	0	0	0		1	0.373901	-0.359279
Q92737	RASL10A	RSLAA_HUMAN Ras-like protein family member 10A OS=Homo sapiens OX=9606 GN=RASL10A PE=1 SV=1		0	0	0	0	0	1		1	0.373901	0.347696
Q9BPW5	RASL11B	RSLBB_HUMAN Ras-like protein family member 11B OS=Homo sapiens OX=9606 GN=RASL11B PE=2 SV=1		0	0	0	1	0	0		1	0.373901	0.313237
P39019	RPS19	RS19_HUMAN 40S ribosomal protein S19 OS=Homo sapiens OX=9606 GN=RPS19 PE=1 SV=2		38	45	67	41	42	48		0.257894	0.809213	-0.094671
P62081	RPS7	RS7_HUMAN 40S ribosomal protein S7 OS=Homo sapiens OX=9606 GN=RPS7 PE=1 SV=1		90	115	164	81	112	107		0.482321	0.654783	-0.205494
P62241	RPS8	RS8_HUMAN 40S ribosomal protein S8 OS=Homo sapiens OX=9606 GN=RPS8 PE=1 SV=2		67	95	86	67	98	67		0.122311	0.908551	-0.0428537
Q5VWQ0	RSBN1	RSBN1_HUMAN Lysine-specific demethylase 9 OS=Homo sapiens OX=9606 GN=RSBN1 PE=1 SV=2		0	0	3	0	0	0		1	0.373901	-0.705079
P62851	RPS25	RS25_HUMAN 40S ribosomal protein S25 OS=Homo sapiens OX=9606 GN=RPS25 PE=1 SV=1		32	44	30	33	31	28		0.569192	0.599665	-0.122059
Q96T23	RSF1	RSF1_HUMAN Remodeling and spacing factor 1 OS=Homo sapiens OX=9606 GN=RSF1 PE=1 SV=2		11	2	4	7	8	12		1.50352	0.207138	0.857181
P08865	RPSA	RSSA_HUMAN 40S ribosomal protein SA OS=Homo sapiens OX=9606 GN=RPSA PE=1 SV=4		60	49	37	52	46	35		0.37534	0.726463	-0.0626131
Q15404	RSU1	RSU1_HUMAN Ras suppressor protein 1 OS=Homo sapiens OX=9606 GN=RSU1 PE=1 SV=3		33	24	31	22	20	44		0.121319	0.909288	-0.0479565
P60903	S100A10	S10AA_HUMAN Protein S100-A10 OS=Homo sapiens OX=9606 GN=S100A10 PE=1 SV=2		35	57	76	32	37	45		0.906817	0.415791	-0.43344
P67812	SEC11A	SC11A_HUMAN Signal peptidase complex catalytic subunit SEC11A OS=Homo sapiens OX=9606 GN=SEC11A PE=1 SV=1		16	0	9	11	4	5		0.331018	0.757245	0.418612
Q99590	SCAF11	SCAFB_HUMAN Protein SCAF11 OS=Homo sapiens OX=9606 GN=SCAF11 PE=1 SV=2		4	2	0	7	0	2		0.254451	0.811693	0.268275
Q5K651	SAMD9	SAMD9_HUMAN Sterile alpha motif domain-containing protein 9 OS=Homo sapiens OX=9606 GN=SAMD9 PE=1 SV=1		0	0	2	0	0	0		1	0.373901	-0.562613
O43865	AHCYL1	SAHH2_HUMAN S-adenosylhomocysteine hydrolase-like protein 1 OS=Homo sapiens OX=9606 GN=AHCYL1 PE=1 SV=2		2	0	0	0	1	0		0.194791	0.85505	-0.116175
Q8TCC7	SLC22A8	S22A8_HUMAN Solute carrier family 22 member 8 OS=Homo sapiens OX=9606 GN=SLC22A8 PE=1 SV=1		0	0	1	1	0	0		0.0965941	0.927695	-0.046042
Q9HBV2	SPACA1	SACA1_HUMAN Sperm acrosome membrane-associated protein 1 OS=Homo sapiens OX=9606 GN=SPACA1 PE=1 SV=1		1	0	0	2	0	0		0.355761	0.739989	0.20685
P07602	PSAP	SAP_HUMAN Prosaposin OS=Homo sapiens OX=9606 GN=PSAP PE=1 SV=2		13	1	1	16	12	0		0.45977	0.669561	0.714359
A3KN83	SBNO1	SBNO1_HUMAN Protein strawberry notch homolog 1 OS=Homo sapiens OX=9606 GN=SBNO1 PE=1 SV=1		9	2	7	11	2	8		0.251213	0.814027	0.189798
O15027	SEC16A	SC16A_HUMAN Protein transport protein Sec16A OS=Homo sapiens OX=9606 GN=SEC16A PE=1 SV=4		2	0	0	5	0	0		0.368586	0.731115	0.351885
Q96FV2	SCRN2	SCRN2_HUMAN Secernin-2 OS=Homo sapiens OX=9606 GN=SCRN2 PE=1 SV=3		1	0	0	0	0	0		1	0.373901	-0.294485
Q9Y2P4	SLC27A6	S27A6_HUMAN Long-chain fatty acid transport protein 6 OS=Homo sapiens OX=9606 GN=SLC27A6 PE=2 SV=1		1	1	0	0	0	0		1.98657	0.117913	-0.631441
P25815	S100P	S100P_HUMAN Protein S100-P OS=Homo sapiens OX=9606 GN=S100P PE=1 SV=2		14	28	24	19	26	36		0.701038	0.521917	0.350201
Q8NG04	SLC26A10	S2610_HUMAN Solute carrier family 26 member 10 OS=Homo sapiens OX=9606 GN=SLC26A10 PE=2 SV=1		0	0	0	0	0	1		1	0.373901	0.347696
Q2M3M2	SLC5A9	SC5A9_HUMAN Sodium/glucose cotransporter 4 OS=Homo sapiens OX=9606 GN=SLC5A9 PE=1 SV=2		0	0	0	0	0	2		1	0.373901	0.547377
O95487	SEC24B	SC24B_HUMAN Protein transport protein Sec24B OS=Homo sapiens OX=9606 GN=SEC24B PE=1 SV=2		2	0	4	1	1	4		0.211486	0.842846	0.178974
Q9H190	SDCBP2	SDCB2_HUMAN Syntenin-2 OS=Homo sapiens OX=9606 GN=SDCBP2 PE=1 SV=2		1	2	1	0	2	0		1.03584	0.358789	-0.623852
O14828	SCAMP3	SCAM3_HUMAN Secretory carrier-associated membrane protein 3 OS=Homo sapiens OX=9606 GN=SCAMP3 PE=1 SV=3		3	0	0	2	0	0		0.13439	0.899585	-0.105816
Q9BY12	SCAPER	SCAPE_HUMAN S phase cyclin A-associated protein in the endoplasmic reticulum OS=Homo sapiens OX=9606 GN=SCAPER PE=1 SV=2		0	1	1	0	0	2		0.22937	0.829832	-0.148858
Q01118	SCN7A	SCN7A_HUMAN Sodium channel protein type 7 subunit alpha OS=Homo sapiens OX=9606 GN=SCN7A PE=1 SV=2		0	0	0	0	2	0		1	0.373901	0.563058
Q9H2K8	TAOK3	TAOK3_HUMAN Serine/threonine-protein kinase TAO3 OS=Homo sapiens OX=9606 GN=TAOK3 PE=1 SV=2		0	8	10	6	6	12		0.742077	0.49925	0.878087
P55735	SEC13	SEC13_HUMAN Protein SEC13 homolog OS=Homo sapiens OX=9606 GN=SEC13 PE=1 SV=3		4	0	0	6	3	0		0.825644	0.455403	0.896159
Q8N1S5	SLC39A11	S39AB_HUMAN Zinc transporter ZIP11 OS=Homo sapiens OX=9606 GN=SLC39A11 PE=2 SV=3		0	0	0	0	1	0		1	0.373901	0.359618
Q9GZN6	SLC6A16	S6A16_HUMAN Orphan sodium- and chloride-dependent neurotransmitter transporter NTT5 OS=Homo sapiens OX=9606 GN=SLC6A16 PE=2 SV=1		0	0	0	0	0	1		1	0.373901	0.347696
Q6ZUB1	SPATA31E1	S31E1_HUMAN Spermatogenesis-associated protein 31E1 OS=Homo sapiens OX=9606 GN=SPATA31E1 PE=2 SV=2		0	0	0	0	1	0		1	0.373901	0.359618
Q5K4L6	SLC27A3	S27A3_HUMAN Solute carrier family 27 member 3 OS=Homo sapiens OX=9606 GN=SLC27A3 PE=2 SV=4		5	2	1	1	1	0		1.99307	0.11704	-1.01462
Q9H0E2	TOLLIP	TOLIP_HUMAN Toll-interacting protein OS=Homo sapiens OX=9606 GN=TOLLIP PE=1 SV=1		4	9	4	7	5	4		0.0685672	0.948625	0.0268409
Q63HR2	TNS2	TNS2_HUMAN Tensin-2 OS=Homo sapiens OX=9606 GN=TNS2 PE=1 SV=2		0	0	0	0	0	1		1	0.373901	0.347696
Q92973	TNPO1	TNPO1_HUMAN Transportin-1 OS=Homo sapiens OX=9606 GN=TNPO1 PE=1 SV=2		1	1	4	6	3	3		1.56871	0.191794	0.848145
Q8N9V7	TOPAZ1	TOPZ1_HUMAN Protein TOPAZ1 OS=Homo sapiens OX=9606 GN=TOPAZ1 PE=2 SV=3		0	1	0	2	1	0		0.935244	0.40261	0.523997
Q16881	TXNRD1	TRXR1_HUMAN Thioredoxin reductase 1, cytoplasmic OS=Homo sapiens OX=9606 GN=TXNRD1 PE=1 SV=3		14	10	6	6	10	8		0.536126	0.620297	-0.183589
Q12816	TRO	TROP_HUMAN Trophinin OS=Homo sapiens OX=9606 GN=TRO PE=1 SV=3		0	1	0	0	0	0		1	0.373901	-0.336956
P35030	PRSS3	TRY3_HUMAN Trypsin-3 OS=Homo sapiens OX=9606 GN=PRSS3 PE=1 SV=2		2	0	1	2	1	3		1.38445	0.238444	0.713933
A6PVC2	TTLL8	TTLL8_HUMAN Protein monoglycylase TTLL8 OS=Homo sapiens OX=9606 GN=TTLL8 PE=2 SV=4		0	0	0	0	0	1		1	0.373901	0.347696
Q3SXZ7	TTLL9	TTLL9_HUMAN Probable tubulin polyglutamylase TTLL9 OS=Homo sapiens OX=9606 GN=TTLL9 PE=2 SV=3		0	0	0	2	0	0		1	0.373901	0.501335
Q9BXA7	TSSK1B	TSSK1_HUMAN Testis-specific serine/threonine-protein kinase 1 OS=Homo sapiens OX=9606 GN=TSSK1B PE=1 SV=1		1	0	0	0	0	0		1	0.373901	-0.294485
Q9Y320	TMX2	TMX2_HUMAN Thioredoxin-related transmembrane protein 2 OS=Homo sapiens OX=9606 GN=TMX2 PE=1 SV=1		0	0	0	1	0	0		1	0.373901	0.313237
Q8N3T6	TMEM132C	T132C_HUMAN Transmembrane protein 132C OS=Homo sapiens OX=9606 GN=TMEM132C PE=2 SV=3		0	0	2	0	0	0		1	0.373901	-0.562613
Q7L0Y3	TRMT10C	TM10C_HUMAN tRNA methyltransferase 10 homolog C OS=Homo sapiens OX=9606 GN=TRMT10C PE=1 SV=2		6	2	5	3	8	4		0.426243	0.691868	0.230947
Q9BVC6	TMEM109	TM109_HUMAN Transmembrane protein 109 OS=Homo sapiens OX=9606 GN=TMEM109 PE=1 SV=1		1	0	3	1	1	0		0.466242	0.665301	-0.326709
P45379	TNNT2	TNNT2_HUMAN Troponin T, cardiac muscle OS=Homo sapiens OX=9606 GN=TNNT2 PE=1 SV=3		0	0	0	0	1	0		1	0.373901	0.359618
Q15572	TAF1C	TAF1C_HUMAN TATA box-binding protein-associated factor RNA polymerase I subunit C OS=Homo sapiens OX=9606 GN=TAF1C PE=1 SV=2		0	1	0	0	0	0		1	0.373901	-0.336956
O94842	TOX4	TOX4_HUMAN TOX high mobility group box family member 4 OS=Homo sapiens OX=9606 GN=TOX4 PE=1 SV=1		6	9	9	11	7	3		0.484499	0.653366	-0.243364
O43399	TPD52L2	TPD54_HUMAN Tumor protein D54 OS=Homo sapiens OX=9606 GN=TPD52L2 PE=1 SV=2		3	1	0	3	2	0		0.31865	0.765937	0.255149
Q12888	TP53BP1	TP53B_HUMAN TP53-binding protein 1 OS=Homo sapiens OX=9606 GN=TP53BP1 PE=1 SV=2		27	20	26	32	8	29		0.390499	0.716072	-0.222076
Q86TN4	TRPT1	TRPT1_HUMAN tRNA 2'-phosphotransferase 1 OS=Homo sapiens OX=9606 GN=TRPT1 PE=1 SV=2		1	1	2	0	3	0		0.652675	0.549575	-0.48848
Q9NZQ8	TRPM5	TRPM5_HUMAN Transient receptor potential cation channel subfamily M member 5 OS=Homo sapiens OX=9606 GN=TRPM5 PE=2 SV=1		0	0	1	2	1	1		2.18581	0.0941312	0.84937
Q96QS1	TSPAN32	TSN32_HUMAN Tetraspanin-32 OS=Homo sapiens OX=9606 GN=TSPAN32 PE=2 SV=1		1	0	0	0	0	0		1	0.373901	-0.294485
A2A3L6	TTC24	TTC24_HUMAN Tetratricopeptide repeat protein 24 OS=Homo sapiens OX=9606 GN=TTC24 PE=4 SV=1		0	0	1	0	0	0		1	0.373901	-0.359279
Q92623	TTC9	TTC9A_HUMAN Tetratricopeptide repeat protein 9A OS=Homo sapiens OX=9606 GN=TTC9 PE=1 SV=3		1	3	3	2	3	2		0.189292	0.859081	0.082632
Q8NEE8	TTC16	TTC16_HUMAN Tetratricopeptide repeat protein 16 OS=Homo sapiens OX=9606 GN=TTC16 PE=2 SV=2		1	1	0	0	0	0		1.98657	0.117913	-0.631441
Q9UKE5	TNIK	TNIK_HUMAN TRAF2 and NCK-interacting protein kinase OS=Homo sapiens OX=9606 GN=TNIK PE=1 SV=1		2	0	0	0	0	0		1	0.373901	-0.475794
Q9UPQ9	TNRC6B	TNR6B_HUMAN Trinucleotide repeat-containing gene 6B protein OS=Homo sapiens OX=9606 GN=TNRC6B PE=1 SV=4		0	0	0	1	0	0		1	0.373901	0.313237
Q9H061	TMEM126A	T126A_HUMAN Transmembrane protein 126A OS=Homo sapiens OX=9606 GN=TMEM126A PE=1 SV=1		16	0	9	10	9	15		0.954837	0.393731	1.18992
Q8NDZ6	TMEM161B	T161B_HUMAN Transmembrane protein 161B OS=Homo sapiens OX=9606 GN=TMEM161B PE=2 SV=1		0	1	0	0	0	0		1	0.373901	-0.336956
Q14C87	TMEM132D	T132D_HUMAN Transmembrane protein 132D OS=Homo sapiens OX=9606 GN=TMEM132D PE=1 SV=1		0	0	0	2	1	2		8.309	0.00114589	1.40833
P35269	GTF2F1	T2FA_HUMAN General transcription factor IIF subunit 1 OS=Homo sapiens OX=9606 GN=GTF2F1 PE=1 SV=2		7	8	15	10	7	13		0.180123	0.865813	0.0827553
O95359	TACC2	TACC2_HUMAN Transforming acidic coiled-coil-containing protein 2 OS=Homo sapiens OX=9606 GN=TACC2 PE=1 SV=3		1	4	0	1	0	0		1.01401	0.367927	-0.761007
Q9BSH4	TACO1	TACO1_HUMAN Translational activator of cytochrome c oxidase 1 OS=Homo sapiens OX=9606 GN=TACO1 PE=1 SV=1		0	3	1	1	3	0		0.014859	0.988856	-0.012558
O96008	TOMM40	TOM40_HUMAN Mitochondrial import receptor subunit TOM40 homolog OS=Homo sapiens OX=9606 GN=TOMM40 PE=1 SV=1		77	49	74	66	45	65		0.466203	0.665327	-0.114081
O94826	TOMM70	TOM70_HUMAN Mitochondrial import receptor subunit TOM70 OS=Homo sapiens OX=9606 GN=TOMM70 PE=1 SV=1		76	20	24	76	47	48		1.54119	0.198125	0.783045
Q2NL82	TSR1	TSR1_HUMAN Pre-rRNA-processing protein TSR1 homolog OS=Homo sapiens OX=9606 GN=TSR1 PE=1 SV=1		15	3	4	13	5	4		0.285511	0.789427	0.187908
Q8WZ04	LRTOMT	TOMT_HUMAN Transmembrane O-methyltransferase OS=Homo sapiens OX=9606 GN=LRTOMT PE=1 SV=3		0	1	0	0	0	0		1	0.373901	-0.336956
Q96GM8	TOE1	TOE1_HUMAN Target of EGR1 protein 1 OS=Homo sapiens OX=9606 GN=TOE1 PE=1 SV=1		6	0	1	5	0	5		0.425887	0.692107	0.486626
P55327	TPD52	TPD52_HUMAN Tumor protein D52 OS=Homo sapiens OX=9606 GN=TPD52 PE=1 SV=2		33	12	7	27	14	17		0.794959	0.471141	0.427947
Q9H0A3	TMEM191A	T191A_HUMAN Transmembrane protein 191A OS=Homo sapiens OX=9606 GN=TMEM191A PE=2 SV=1		0	0	0	3	0	0		1	0.373901	0.636199
P0C7N4	TMEM191B	T191B_HUMAN Transmembrane protein 191B OS=Homo sapiens OX=9606 GN=TMEM191B PE=3 SV=2		0	0	0	2	0	0		1	0.373901	0.501335
P29084	GTF2E2	T2EB_HUMAN Transcription initiation factor IIE subunit beta OS=Homo sapiens OX=9606 GN=GTF2E2 PE=1 SV=1		1	1	1	0	0	0		17.378	6.43616e-05	-0.990721
P09758	TACSTD2	TACD2_HUMAN Tumor-associated calcium signal transducer 2 OS=Homo sapiens OX=9606 GN=TACSTD2 PE=1 SV=3		4	1	3	4	0	1		0.894009	0.421847	-0.66315
Q15573	TAF1A	TAF1A_HUMAN TATA box-binding protein-associated factor RNA polymerase I subunit A OS=Homo sapiens OX=9606 GN=TAF1A PE=1 SV=1		1	0	0	0	0	0		1	0.373901	-0.294485
P17542	TAL1	TAL1_HUMAN T-cell acute lymphocytic leukemia protein 1 OS=Homo sapiens OX=9606 GN=TAL1 PE=1 SV=2		1	0	0	0	0	0		1	0.373901	-0.294485
P37802	TAGLN2	TAGL2_HUMAN Transgelin-2 OS=Homo sapiens OX=9606 GN=TAGLN2 PE=1 SV=3		115	62	58	80	53	41		1.18648	0.301087	-0.349365
Q15545	TAF7	TAF7_HUMAN Transcription initiation factor TFIID subunit 7 OS=Homo sapiens OX=9606 GN=TAF7 PE=1 SV=1		0	2	0	0	0	0		1	0.373901	-0.533145
Q6ZMR5	TMPRSS11A	TM11A_HUMAN Transmembrane protease serine 11A OS=Homo sapiens OX=9606 GN=TMPRSS11A PE=1 SV=1		1	0	0	0	0	0		1	0.373901	-0.294485
Q9Y2S6	TMA7	TMA7_HUMAN Translation machinery-associated protein 7 OS=Homo sapiens OX=9606 GN=TMA7 PE=1 SV=1		3	0	3	2	2	2		0.451181	0.675238	0.29954
Q15388	TOMM20	TOM20_HUMAN Mitochondrial import receptor subunit TOM20 homolog OS=Homo sapiens OX=9606 GN=TOMM20 PE=1 SV=1		32	0	3	28	1	3		0.180413	0.8656	0.319304
P25942	CD40	TNR5_HUMAN Tumor necrosis factor receptor superfamily member 5 OS=Homo sapiens OX=9606 GN=CD40 PE=1 SV=1		5	0	0	6	2	0		0.597399	0.582415	0.668813
Q9Y210	TRPC6	TRPC6_HUMAN Short transient receptor potential channel 6 OS=Homo sapiens OX=9606 GN=TRPC6 PE=1 SV=1		1	0	0	0	0	0		1	0.373901	-0.294485
Q9Y228	TRAF3IP3	T3JAM_HUMAN TRAF3-interacting JNK-activating modulator OS=Homo sapiens OX=9606 GN=TRAF3IP3 PE=1 SV=2		0	0	0	1	0	0		1	0.373901	0.313237
Q96RI8	TAAR6	TAAR6_HUMAN Trace amine-associated receptor 6 OS=Homo sapiens OX=9606 GN=TAAR6 PE=2 SV=1		0	0	0	1	0	0		1	0.373901	0.313237
Q15542	TAF5	TAF5_HUMAN Transcription initiation factor TFIID subunit 5 OS=Homo sapiens OX=9606 GN=TAF5 PE=1 SV=3		0	3	0	3	0	0		0.0387832	0.970922	-0.0358918
Q9NS69	TOMM22	TOM22_HUMAN Mitochondrial import receptor subunit TOM22 homolog OS=Homo sapiens OX=9606 GN=TOMM22 PE=1 SV=3		52	40	45	53	27	47		0.38068	0.722794	-0.0941278
P11387	TOP1	TOP1_HUMAN DNA topoisomerase 1 OS=Homo sapiens OX=9606 GN=TOP1 PE=1 SV=2		126	161	170	95	161	185		0.0740369	0.944536	-0.0327322
Q03169	TNFAIP2	TNAP2_HUMAN Tumor necrosis factor alpha-induced protein 2 OS=Homo sapiens OX=9606 GN=TNFAIP2 PE=2 SV=2		0	0	0	0	0	1		1	0.373901	0.347696
Q69YZ2	TMEM200B	T200B_HUMAN Transmembrane protein 200B OS=Homo sapiens OX=9606 GN=TMEM200B PE=2 SV=1		0	0	1	0	0	0		1	0.373901	-0.359279
Q7Z5A7	TAFA5	TAFA5_HUMAN Chemokine-like protein TAFA-5 OS=Homo sapiens OX=9606 GN=TAFA5 PE=1 SV=2		0	0	1	0	0	0		1	0.373901	-0.359279
Q15785	TOMM34	TOM34_HUMAN Mitochondrial import receptor subunit TOM34 OS=Homo sapiens OX=9606 GN=TOMM34 PE=1 SV=2		20	8	22	3	9	18		0.932004	0.404094	-0.773903
Q969P6	TOP1MT	TOP1M_HUMAN DNA topoisomerase I, mitochondrial OS=Homo sapiens OX=9606 GN=TOP1MT PE=1 SV=1		0	27	0	0	27	24		0.709521	0.517171	1.61767
O15417	TNRC18	TNC18_HUMAN Trinucleotide repeat-containing gene 18 protein OS=Homo sapiens OX=9606 GN=TNRC18 PE=1 SV=3		0	0	0	1	1	2		5.68239	0.00473466	1.22023
Q9P0U1	TOMM7	TOM7_HUMAN Mitochondrial import receptor subunit TOM7 homolog OS=Homo sapiens OX=9606 GN=TOMM7 PE=1 SV=1		4	0	4	3	3	6		0.944207	0.398527	0.776862
Q9HCX4	TRPC7	TRPC7_HUMAN Short transient receptor potential channel 7 OS=Homo sapiens OX=9606 GN=TRPC7 PE=1 SV=1		1	0	0	0	0	0		1	0.373901	-0.294485
P19429	TNNI3	TNNI3_HUMAN Troponin I, cardiac muscle OS=Homo sapiens OX=9606 GN=TNNI3 PE=1 SV=3		9	12	9	8	9	7		1.03597	0.358734	-0.22934
O14788	TNFSF11	TNF11_HUMAN Tumor necrosis factor ligand superfamily member 11 OS=Homo sapiens OX=9606 GN=TNFSF11 PE=1 SV=1		0	1	0	0	0	0		1	0.373901	-0.336956
Q9ULQ1	TPCN1	TPC1_HUMAN Two pore calcium channel protein 1 OS=Homo sapiens OX=9606 GN=TPCN1 PE=1 SV=3		0	0	0	0	0	1		1	0.373901	0.347696
P60174	TPI1	TPIS_HUMAN Triosephosphate isomerase OS=Homo sapiens OX=9606 GN=TPI1 PE=1 SV=3		56	45	41	47	35	37		3.79315	0.0192166	-0.188304
Q9ULW0	TPX2	TPX2_HUMAN Targeting protein for Xklp2 OS=Homo sapiens OX=9606 GN=TPX2 PE=1 SV=2		14	7	2	0	0	0		4.77037	0.00883766	-2.79597
Q9H0C3	TMEM117	TM117_HUMAN Transmembrane protein 117 OS=Homo sapiens OX=9606 GN=TMEM117 PE=1 SV=1		0	1	0	0	0	0		1	0.373901	-0.336956
Q7Z5S9	TMEM144	TM144_HUMAN Transmembrane protein 144 OS=Homo sapiens OX=9606 GN=TMEM144 PE=2 SV=1		1	0	0	0	0	0		1	0.373901	-0.294485
Q9NZ63	C9orf78	TLS1_HUMAN Telomere length and silencing protein 1 homolog OS=Homo sapiens OX=9606 GN=C9orf78 PE=1 SV=1		0	4	0	1	0	1		0.140221	0.895263	-0.118826
Q15363	TMED2	TMED2_HUMAN Transmembrane emp24 domain-containing protein 2 OS=Homo sapiens OX=9606 GN=TMED2 PE=1 SV=1		4	0	0	4	0	0		0.0303777	0.977221	0.0311885
Q9Y3A6	TMED5	TMED5_HUMAN Transmembrane emp24 domain-containing protein 5 OS=Homo sapiens OX=9606 GN=TMED5 PE=1 SV=1		1	0	0	0	2	0		0.42267	0.694268	0.268572
Q8TDI7	TMC2	TMC2_HUMAN Transmembrane channel-like protein 2 OS=Homo sapiens OX=9606 GN=TMC2 PE=2 SV=3		0	0	0	0	1	0		1	0.373901	0.359618
Q6UXZ0	TMIGD1	TMIG1_HUMAN Transmembrane and immunoglobulin domain-containing protein 1 OS=Homo sapiens OX=9606 GN=TMIGD1 PE=1 SV=1		1	0	0	0	0	0		1	0.373901	-0.294485
P17152	TMEM11	TMM11_HUMAN Transmembrane protein 11, mitochondrial OS=Homo sapiens OX=9606 GN=TMEM11 PE=1 SV=1		6	1	2	7	3	3		1.10909	0.329579	0.591187
Q9BYE2	TMPRSS13	TMPSD_HUMAN Transmembrane protease serine 13 OS=Homo sapiens OX=9606 GN=TMPRSS13 PE=2 SV=5		0	3	1	0	0	0		1.77056	0.151341	-1.03137
Q15025	TNIP1	TNIP1_HUMAN TNFAIP3-interacting protein 1 OS=Homo sapiens OX=9606 GN=TNIP1 PE=1 SV=2		1	0	0	0	0	0		1	0.373901	-0.294485
O60784	TOM1	TOM1_HUMAN Target of Myb protein 1 OS=Homo sapiens OX=9606 GN=TOM1 PE=1 SV=2		10	2	1	14	0	3		0.0159132	0.988066	-0.0202912
Q93096	PTP4A1	TP4A1_HUMAN Protein tyrosine phosphatase type IVA 1 OS=Homo sapiens OX=9606 GN=PTP4A1 PE=1 SV=2		0	0	0	0	0	2		1	0.373901	0.547377
Q13148	TARDBP	TADBP_HUMAN TAR DNA-binding protein 43 OS=Homo sapiens OX=9606 GN=TARDBP PE=1 SV=1		50	52	39	40	43	40		0.831748	0.452322	-0.121926
O00268	TAF4	TAF4_HUMAN Transcription initiation factor TFIID subunit 4 OS=Homo sapiens OX=9606 GN=TAF4 PE=1 SV=2		3	4	5	6	1	3		0.63645	0.559081	-0.342587
Q6P1X5	TAF2	TAF2_HUMAN Transcription initiation factor TFIID subunit 2 OS=Homo sapiens OX=9606 GN=TAF2 PE=1 SV=3		2	0	0	3	0	2		0.92736	0.40623	0.707782
Q9HCD6	TANC2	TANC2_HUMAN Protein TANC2 OS=Homo sapiens OX=9606 GN=TANC2 PE=1 SV=3		0	1	0	0	0	0		1	0.373901	-0.336956
Q92844	TANK	TANK_HUMAN TRAF family member-associated NF-kappa-B activator OS=Homo sapiens OX=9606 GN=TANK PE=1 SV=2		1	0	0	0	0	0		1	0.373901	-0.294485
Q8IZS6	TCTE3	TC1D3_HUMAN Tctex1 domain-containing protein 3 OS=Homo sapiens OX=9606 GN=TCTE3 PE=1 SV=1		0	0	0	0	1	0		1	0.373901	0.359618
Q9BXR5	TLR10	TLR10_HUMAN Toll-like receptor 10 OS=Homo sapiens OX=9606 GN=TLR10 PE=1 SV=2		1	0	0	0	0	0		1	0.373901	-0.294485
Q9NPI0	TMEM138	TM138_HUMAN Transmembrane protein 138 OS=Homo sapiens OX=9606 GN=TMEM138 PE=1 SV=1		0	1	0	0	0	0		1	0.373901	-0.336956
Q9H0R3	TMEM222	TM222_HUMAN Transmembrane protein 222 OS=Homo sapiens OX=9606 GN=TMEM222 PE=1 SV=2		0	0	0	0	1	0		1	0.373901	0.359618
Q5BJD5	TMEM41B	TM41B_HUMAN Transmembrane protein 41B OS=Homo sapiens OX=9606 GN=TMEM41B PE=1 SV=1		0	0	0	0	1	0		1	0.373901	0.359618
Q96B21	TMEM45B	TM45B_HUMAN Transmembrane protein 45B OS=Homo sapiens OX=9606 GN=TMEM45B PE=1 SV=1		3	0	0	2	0	1		0.321352	0.764034	0.24188
Q92544	TM9SF4	TM9S4_HUMAN Transmembrane 9 superfamily member 4 OS=Homo sapiens OX=9606 GN=TM9SF4 PE=1 SV=2		2	0	1	0	7	1		0.548404	0.612584	0.55772
Q96EY4	TMA16	TMA16_HUMAN Translation machinery-associated protein 16 OS=Homo sapiens OX=9606 GN=TMA16 PE=1 SV=2		11	20	18	9	16	22		0.0735965	0.944865	-0.0398675
Q9BVK6	TMED9	TMED9_HUMAN Transmembrane emp24 domain-containing protein 9 OS=Homo sapiens OX=9606 GN=TMED9 PE=1 SV=2		4	1	6	6	14	3		1.12732	0.322653	0.912494
Q14DG7	TMEM132B	T132B_HUMAN Transmembrane protein 132B OS=Homo sapiens OX=9606 GN=TMEM132B PE=2 SV=2		0	0	0	1	0	0		1	0.373901	0.313237
Q9Y5J6	TIMM10B	T10B_HUMAN Mitochondrial import inner membrane translocase subunit Tim10 B OS=Homo sapiens OX=9606 GN=TIMM10B PE=1 SV=1		0	0	0	1	1	0		1.9859	0.118003	0.672856
P13984	GTF2F2	T2FB_HUMAN General transcription factor IIF subunit 2 OS=Homo sapiens OX=9606 GN=GTF2F2 PE=1 SV=2		6	9	9	6	5	10		0.388247	0.717611	-0.149546
Q8N9U0	TC2N	TAC2N_HUMAN Tandem C2 domains nuclear protein OS=Homo sapiens OX=9606 GN=TC2N PE=1 SV=2		1	0	0	0	0	0		1	0.373901	-0.294485
Q7Z7C8	TAF8	TAF8_HUMAN Transcription initiation factor TFIID subunit 8 OS=Homo sapiens OX=9606 GN=TAF8 PE=1 SV=1		0	1	0	0	0	0		1	0.373901	-0.336956
P49848	TAF6	TAF6_HUMAN Transcription initiation factor TFIID subunit 6 OS=Homo sapiens OX=9606 GN=TAF6 PE=1 SV=1		5	9	0	6	0	3		0.248955	0.815656	-0.320002
O75528	TADA3	TADA3_HUMAN Transcriptional adapter 3 OS=Homo sapiens OX=9606 GN=TADA3 PE=1 SV=1		0	3	0	0	0	1		0.428695	0.690223	-0.324394
Q5VWG9	TAF3	TAF3_HUMAN Transcription initiation factor TFIID subunit 3 OS=Homo sapiens OX=9606 GN=TAF3 PE=1 SV=1		0	0	0	2	0	0		1	0.373901	0.501335
Q9HC07	TMEM165	TM165_HUMAN Transmembrane protein 165 OS=Homo sapiens OX=9606 GN=TMEM165 PE=1 SV=1		3	0	0	0	1	0		0.350781	0.743448	-0.247533
O00206	TLR4	TLR4_HUMAN Toll-like receptor 4 OS=Homo sapiens OX=9606 GN=TLR4 PE=1 SV=2		0	0	0	1	0	0		1	0.373901	0.313237
Q9NYK1	TLR7	TLR7_HUMAN Toll-like receptor 7 OS=Homo sapiens OX=9606 GN=TLR7 PE=2 SV=1		1	0	0	0	0	0		1	0.373901	-0.294485
Q9NR97	TLR8	TLR8_HUMAN Toll-like receptor 8 OS=Homo sapiens OX=9606 GN=TLR8 PE=1 SV=1		1	0	0	0	0	0		1	0.373901	-0.294485
Q6NUQ4	TMEM214	TM214_HUMAN Transmembrane protein 214 OS=Homo sapiens OX=9606 GN=TMEM214 PE=1 SV=2		8	5	3	4	3	3		1.70424	0.163541	-0.42297
Q5W0B7	TMEM236	TM236_HUMAN Transmembrane protein 236 OS=Homo sapiens OX=9606 GN=TMEM236 PE=2 SV=1		0	0	1	0	0	0		1	0.373901	-0.359279
Q8WW34	TMEM239	TM239_HUMAN Transmembrane protein 239 OS=Homo sapiens OX=9606 GN=TMEM239 PE=1 SV=3		0	1	0	0	0	0		1	0.373901	-0.336956
Q6PL24	TMED8	TMED8_HUMAN Protein TMED8 OS=Homo sapiens OX=9606 GN=TMED8 PE=1 SV=1		0	0	0	0	0	1		1	0.373901	0.347696
P49755	TMED10	TMEDA_HUMAN Transmembrane emp24 domain-containing protein 10 OS=Homo sapiens OX=9606 GN=TMED10 PE=1 SV=2		22	13	36	26	48	17		0.61076	0.574359	0.391877
Q8IUX1	TMEM126B	T126B_HUMAN Complex I assembly factor TMEM126B, mitochondrial OS=Homo sapiens OX=9606 GN=TMEM126B PE=1 SV=2		3	0	2	2	0	1		0.435861	0.685428	-0.320733
Q9NYJ8	TAB2	TAB2_HUMAN TGF-beta-activated kinase 1 and MAP3K7-binding protein 2 OS=Homo sapiens OX=9606 GN=TAB2 PE=1 SV=1		3	1	0	1	0	2		0.117622	0.912037	-0.0834924
Q8WUH6	TMEM263	TM263_HUMAN Transmembrane protein 263 OS=Homo sapiens OX=9606 GN=TMEM263 PE=1 SV=1		0	0	0	1	1	1		24.4632	1.65682e-05	1.02055
Q7Z7H5	TMED4	TMED4_HUMAN Transmembrane emp24 domain-containing protein 4 OS=Homo sapiens OX=9606 GN=TMED4 PE=1 SV=1		6	0	5	2	10	4		0.676408	0.535876	0.726722
Q9Y3B3	TMED7	TMED7_HUMAN Transmembrane emp24 domain-containing protein 7 OS=Homo sapiens OX=9606 GN=TMED7 PE=1 SV=2		1	0	0	0	4	1		1.13181	0.320967	0.86858
Q6UWJ1	TMCO3	TMCO3_HUMAN Transmembrane and coiled-coil domain-containing protein 3 OS=Homo sapiens OX=9606 GN=TMCO3 PE=1 SV=1		1	0	0	1	0	0		0.0436159	0.967301	0.0187518
Q92547	TOPBP1	TOPB1_HUMAN DNA topoisomerase 2-binding protein 1 OS=Homo sapiens OX=9606 GN=TOPBP1 PE=1 SV=3		0	5	0	0	2	1		0.0431847	0.967624	0.0430769
O95985	TOP3B	TOP3B_HUMAN DNA topoisomerase 3-beta-1 OS=Homo sapiens OX=9606 GN=TOP3B PE=1 SV=1		0	0	0	1	0	0		1	0.373901	0.313237
Q8N4H5	TOMM5	TOM5_HUMAN Mitochondrial import receptor subunit TOM5 homolog OS=Homo sapiens OX=9606 GN=TOMM5 PE=1 SV=1		16	0	7	12	4	8		0.618635	0.569646	0.761882
Q96B49	TOMM6	TOM6_HUMAN Mitochondrial import receptor subunit TOM6 homolog OS=Homo sapiens OX=9606 GN=TOMM6 PE=1 SV=1		6	0	6	6	6	4		0.882202	0.427494	0.830985
Q7Z404	TMC4	TMC4_HUMAN Transmembrane channel-like protein 4 OS=Homo sapiens OX=9606 GN=TMC4 PE=2 SV=3		0	0	0	2	0	0		1	0.373901	0.501335
Q9BTV4	TMEM43	TMM43_HUMAN Transmembrane protein 43 OS=Homo sapiens OX=9606 GN=TMEM43 PE=1 SV=1		44	25	35	25	56	32		0.29625	0.781783	0.133224
Q9NZR1	TMOD2	TMOD2_HUMAN Tropomodulin-2 OS=Homo sapiens OX=9606 GN=TMOD2 PE=1 SV=1		2	0	0	0	0	0		1	0.373901	-0.475794
Q9NYL9	TMOD3	TMOD3_HUMAN Tropomodulin-3 OS=Homo sapiens OX=9606 GN=TMOD3 PE=1 SV=1		7	23	15	9	3	15		0.901994	0.418063	-0.709931
Q6ZXV5	TMTC3	TMTC3_HUMAN Protein O-mannosyl-transferase TMTC3 OS=Homo sapiens OX=9606 GN=TMTC3 PE=1 SV=2		9	0	1	4	0	1		0.273886	0.797734	-0.30513
Q9H3S3	TMPRSS5	TMPS5_HUMAN Transmembrane protease serine 5 OS=Homo sapiens OX=9606 GN=TMPRSS5 PE=1 SV=2		0	1	0	0	0	0		1	0.373901	-0.336956
Q7Z410	TMPRSS9	TMPS9_HUMAN Transmembrane protease serine 9 OS=Homo sapiens OX=9606 GN=TMPRSS9 PE=1 SV=2		0	0	0	0	0	1		1	0.373901	0.347696
Q86WS5	TMPRSS12	TMPSC_HUMAN Transmembrane protease serine 12 OS=Homo sapiens OX=9606 GN=TMPRSS12 PE=1 SV=2		0	1	0	0	0	0		1	0.373901	-0.336956
Q5JTV8	TOR1AIP1	TOIP1_HUMAN Torsin-1A-interacting protein 1 OS=Homo sapiens OX=9606 GN=TOR1AIP1 PE=1 SV=2		24	30	13	25	18	18		0.0331033	0.975178	-0.0101421
P11388	TOP2A	TOP2A_HUMAN DNA topoisomerase 2-alpha OS=Homo sapiens OX=9606 GN=TOP2A PE=1 SV=3		397	293	193	170	175	156		3.23487	0.0318283	-0.693141
Q9Y2B4	TP53TG5	T53G5_HUMAN TP53-target gene 5 protein OS=Homo sapiens OX=9606 GN=TP53TG5 PE=1 SV=1		0	0	0	0	0	1		1	0.373901	0.347696
Q8N103	TAGAP	TAGAP_HUMAN T-cell activation Rho GTPase-activating protein OS=Homo sapiens OX=9606 GN=TAGAP PE=1 SV=1		1	2	2	3	4	1		0.849389	0.443512	0.40902
Q02880	TOP2B	TOP2B_HUMAN DNA topoisomerase 2-beta OS=Homo sapiens OX=9606 GN=TOP2B PE=1 SV=3		157	127	77	142	97	101		0.0630847	0.952726	0.0140329
Q9NXH8	TOR4A	TOR4A_HUMAN Torsin-4A OS=Homo sapiens OX=9606 GN=TOR4A PE=1 SV=2		0	1	0	0	0	0		1	0.373901	-0.336956
Q9HC21	SLC25A19	TPC_HUMAN Mitochondrial thiamine pyrophosphate carrier OS=Homo sapiens OX=9606 GN=SLC25A19 PE=1 SV=1		2	0	0	3	0	0		0.201911	0.84984	0.160405
Q96NL6	SCLT1	SCLT1_HUMAN Sodium channel and clathrin linker 1 OS=Homo sapiens OX=9606 GN=SCLT1 PE=1 SV=2		0	0	0	0	0	1		1	0.373901	0.347696
Q5VWN6	TASOR2	TASO2_HUMAN Protein TASOR 2 OS=Homo sapiens OX=9606 GN=TASOR2 PE=1 SV=1		0	2	0	0	0	2		0.018626	0.986032	0.0142323
O15041	SEMA3E	SEM3E_HUMAN Semaphorin-3E OS=Homo sapiens OX=9606 GN=SEMA3E PE=1 SV=1		0	1	0	0	0	0		1	0.373901	-0.336956
Q9UHD8	2019-09-09	SEPT9_HUMAN Septin-9 OS=Homo sapiens OX=9606 GN=SEPT9 PE=1 SV=2		115	114	105	116	91	120		0.165083	0.876886	0.0216091
Q9H6P5	TASP1	TASP1_HUMAN Threonine aspartase 1 OS=Homo sapiens OX=9606 GN=TASP1 PE=1 SV=1		0	0	1	0	0	0		1	0.373901	-0.359279
Q9NS98	SEMA3G	SEM3G_HUMAN Semaphorin-3G OS=Homo sapiens OX=9606 GN=SEMA3G PE=2 SV=1		3	5	2	4	2	3		0.137594	0.897209	-0.044924
A0PJK1	SLC5A10	SC5AA_HUMAN Sodium/glucose cotransporter 5 OS=Homo sapiens OX=9606 GN=SLC5A10 PE=1 SV=2		1	2	0	2	0	0		0.478349	0.657372	-0.326295
P53992	SEC24C	SC24C_HUMAN Protein transport protein Sec24C OS=Homo sapiens OX=9606 GN=SEC24C PE=1 SV=3		66	46	21	63	25	38		0.0618051	0.953683	0.0294697
Q96EE3	SEH1L	SEH1_HUMAN Nucleoporin SEH1 OS=Homo sapiens OX=9606 GN=SEH1L PE=1 SV=3		22	7	6	26	8	14		0.961877	0.390581	0.560337
Q9P283	SEMA5B	SEM5B_HUMAN Semaphorin-5B OS=Homo sapiens OX=9606 GN=SEMA5B PE=2 SV=4		1	0	0	0	0	0		1	0.373901	-0.294485
Q7Z6J9	TSEN54	SEN54_HUMAN tRNA-splicing endonuclease subunit Sen54 OS=Homo sapiens OX=9606 GN=TSEN54 PE=1 SV=3		0	1	0	0	0	0		1	0.373901	-0.336956
Q8NFY4	SEMA6D	SEM6D_HUMAN Semaphorin-6D OS=Homo sapiens OX=9606 GN=SEMA6D PE=1 SV=1		0	0	0	0	0	1		1	0.373901	0.347696
P23396	RPS3	RS3_HUMAN 40S ribosomal protein S3 OS=Homo sapiens OX=9606 GN=RPS3 PE=1 SV=2		107	102	83	105	78	78		1.18792	0.300581	-0.105032
P82909	MRPS36	RT36_HUMAN 28S ribosomal protein S36, mitochondrial OS=Homo sapiens OX=9606 GN=MRPS36 PE=1 SV=2		3	0	0	0	3	0		0.105736	0.920882	0.0984235
Q9BQC6	MRPL57	RT63_HUMAN Ribosomal protein 63, mitochondrial OS=Homo sapiens OX=9606 GN=MRPL57 PE=1 SV=1		1	0	0	0	0	0		1	0.373901	-0.294485
Q6P087	RPUSD3	RUSD3_HUMAN Mitochondrial mRNA pseudouridine synthase RPUSD3 OS=Homo sapiens OX=9606 GN=RPUSD3 PE=1 SV=3		1	0	0	0	0	0		1	0.373901	-0.294485
O60783	MRPS14	RT14_HUMAN 28S ribosomal protein S14, mitochondrial OS=Homo sapiens OX=9606 GN=MRPS14 PE=1 SV=1		0	0	5	1	1	0		0.239548	0.822455	-0.231295
P82914	MRPS15	RT15_HUMAN 28S ribosomal protein S15, mitochondrial OS=Homo sapiens OX=9606 GN=MRPS15 PE=1 SV=1		0	0	1	3	1	1		2.15281	0.0976728	0.984234
P08579	SNRPB2	RU2B_HUMAN U2 small nuclear ribonucleoprotein B'' OS=Homo sapiens OX=9606 GN=SNRPB2 PE=1 SV=1		14	0	0	16	8	0		0.69079	0.527693	1.19932
Q9Y676	MRPS18B	RT18B_HUMAN 28S ribosomal protein S18b, mitochondrial OS=Homo sapiens OX=9606 GN=MRPS18B PE=1 SV=1		2	1	0	11	7	1		1.99706	0.116507	1.73752
Q8WYR4	RSPH1	RSPH1_HUMAN Radial spoke head 1 homolog OS=Homo sapiens OX=9606 GN=RSPH1 PE=1 SV=1		0	0	1	0	0	0		1	0.373901	-0.359279
Q96IZ7	RSRC1	RSRC1_HUMAN Serine/Arginine-related protein 53 OS=Homo sapiens OX=9606 GN=RSRC1 PE=1 SV=1		1	0	0	0	0	1		0.11678	0.912663	0.0532105
Q7L4I2	RSRC2	RSRC2_HUMAN Arginine/serine-rich coiled-coil protein 2 OS=Homo sapiens OX=9606 GN=RSRC2 PE=1 SV=1		13	11	10	12	8	6		1.63914	0.176528	-0.336939
P82675	MRPS5	RT05_HUMAN 28S ribosomal protein S5, mitochondrial OS=Homo sapiens OX=9606 GN=MRPS5 PE=1 SV=2		2	1	0	3	1	0		0.262901	0.805613	0.183067
Q59EK9	RUNDC3A	RUN3A_HUMAN RUN domain-containing protein 3A OS=Homo sapiens OX=9606 GN=RUNDC3A PE=1 SV=2		0	0	0	1	0	0		1	0.373901	0.313237
Q9Y3D9	MRPS23	RT23_HUMAN 28S ribosomal protein S23, mitochondrial OS=Homo sapiens OX=9606 GN=MRPS23 PE=1 SV=2		7	6	5	12	15	3		0.785881	0.475878	0.489309
Q01196	RUNX1	RUNX1_HUMAN Runt-related transcription factor 1 OS=Homo sapiens OX=9606 GN=RUNX1 PE=1 SV=3		11	6	4	8	4	5		0.487619	0.651338	-0.156963
P46782	RPS5	RS5_HUMAN 40S ribosomal protein S5 OS=Homo sapiens OX=9606 GN=RPS5 PE=1 SV=4		53	14	19	47	44	45		1.98914	0.117567	0.934466
P82673	MRPS35	RT35_HUMAN 28S ribosomal protein S35, mitochondrial OS=Homo sapiens OX=9606 GN=MRPS35 PE=1 SV=1		6	2	4	11	5	3		1.04459	0.35518	0.535108
Q9NQC3	RTN4	RTN4_HUMAN Reticulon-4 OS=Homo sapiens OX=9606 GN=RTN4 PE=1 SV=2		4	0	0	0	0	0		1	0.373901	-0.710218
P62273	RPS29	RS29_HUMAN 40S ribosomal protein S29 OS=Homo sapiens OX=9606 GN=RPS29 PE=1 SV=2		3	4	6	4	5	2		0.38643	0.718854	-0.172872
P82664	MRPS10	RT10_HUMAN 28S ribosomal protein S10, mitochondrial OS=Homo sapiens OX=9606 GN=MRPS10 PE=1 SV=2		1	0	0	0	0	0		1	0.373901	-0.294485
Q9NP92	MRPS30	RT30_HUMAN 39S ribosomal protein S30, mitochondrial OS=Homo sapiens OX=9606 GN=MRPS30 PE=1 SV=2		0	0	2	1	2	2		1.40559	0.232558	0.861059
P82930	MRPS34	RT34_HUMAN 28S ribosomal protein S34, mitochondrial OS=Homo sapiens OX=9606 GN=MRPS34 PE=1 SV=2		8	4	5	21	10	3		0.959506	0.39164	0.666163
Q9BY42	RTF2	RTF2_HUMAN Replication termination factor 2 OS=Homo sapiens OX=9606 GN=RTF2 PE=1 SV=3		6	3	8	8	5	12		1.11608	0.326906	0.543614
Q7L099	RUFY3	RUFY3_HUMAN Protein RUFY3 OS=Homo sapiens OX=9606 GN=RUFY3 PE=1 SV=1		1	0	0	0	0	0		1	0.373901	-0.294485
Q92552	MRPS27	RT27_HUMAN 28S ribosomal protein S27, mitochondrial OS=Homo sapiens OX=9606 GN=MRPS27 PE=1 SV=3		7	3	6	7	2	5		0.361894	0.735739	-0.168663
Q86VV8	RTTN	RTTN_HUMAN Rotatin OS=Homo sapiens OX=9606 GN=RTTN PE=1 SV=3		0	0	0	0	0	1		1	0.373901	0.347696
Q92665	MRPS31	RT31_HUMAN 28S ribosomal protein S31, mitochondrial OS=Homo sapiens OX=9606 GN=MRPS31 PE=1 SV=3		11	2	0	14	6	1		0.740269	0.500233	0.937449
Q8WXA3	RUFY2	RUFY2_HUMAN RUN and FYVE domain-containing protein 2 OS=Homo sapiens OX=9606 GN=RUFY2 PE=1 SV=3		0	1	0	0	0	0		1	0.373901	-0.336956
Q9Y224	RTRAF	RTRAF_HUMAN RNA transcription, translation and transport factor protein OS=Homo sapiens OX=9606 GN=RTRAF PE=1 SV=1		62	59	59	66	45	85		0.515068	0.633662	0.135512
A6NKG5	RTL1	RTL1_HUMAN Retrotransposon-like protein 1 OS=Homo sapiens OX=9606 GN=RTL1 PE=3 SV=3		0	3	0	0	0	1		0.428695	0.690223	-0.324394
P51991	HNRNPA3	ROA3_HUMAN Heterogeneous nuclear ribonucleoprotein A3 OS=Homo sapiens OX=9606 GN=HNRNPA3 PE=1 SV=2		152	164	119	136	153	158		0.593297	0.584903	0.110502
Q9H9Y2	RPF1	RPF1_HUMAN Ribosome production factor 1 OS=Homo sapiens OX=9606 GN=RPF1 PE=1 SV=2		0	4	1	2	4	2		0.983718	0.380948	0.725043
P56182	RRP1	RRP1_HUMAN Ribosomal RNA processing protein 1 homolog A OS=Homo sapiens OX=9606 GN=RRP1 PE=1 SV=1		13	16	15	14	8	21		0.160295	0.880418	-0.064414
Q9NSQ0	RRP7BP	RRP7B_HUMAN Putative ribosomal RNA-processing protein 7 homolog B OS=Homo sapiens OX=9606 GN=RRP7BP PE=5 SV=1		0	0	1	0	0	0		1	0.373901	-0.359279
P25398	RPS12	RS12_HUMAN 40S ribosomal protein S12 OS=Homo sapiens OX=9606 GN=RPS12 PE=1 SV=3		35	24	23	25	39	26		0.676575	0.535781	0.187202
Q9NQZ2	UTP3	SAS10_HUMAN Something about silencing protein 10 OS=Homo sapiens OX=9606 GN=UTP3 PE=1 SV=1		20	9	14	17	7	22		0.16153	0.879507	0.0807019
Q9UIL1	SCOC	SCOC_HUMAN Short coiled-coil protein OS=Homo sapiens OX=9606 GN=SCOC PE=1 SV=2		4	6	7	6	5	6		0.228112	0.830745	0.0689268
Q92526	CCT6B	TCPW_HUMAN T-complex protein 1 subunit zeta-2 OS=Homo sapiens OX=9606 GN=CCT6B PE=1 SV=5		14	0	10	5	6	9		0.414036	0.700086	0.514179
O14776	TCERG1	TCRG1_HUMAN Transcription elongation regulator 1 OS=Homo sapiens OX=9606 GN=TCERG1 PE=1 SV=2		82	92	78	79	88	90		0.481827	0.655105	0.090246
Q9H4L7	SMARCAD1	SMRCD_HUMAN SWI/SNF-related matrix-associated actin-dependent regulator of chromatin subfamily A containing DEAD/H box 1 OS=Homo sapiens OX=9606 GN=SMARCAD1 PE=1 SV=2		2	0	0	1	0	0		0.285364	0.789532	-0.162556
P54920	NAPA	SNAA_HUMAN Alpha-soluble NSF attachment protein OS=Homo sapiens OX=9606 GN=NAPA PE=1 SV=3		9	0	0	4	0	0		0.230574	0.828958	-0.293546
Q8IYR2	SMYD4	SMYD4_HUMAN SET and MYND domain-containing protein 4 OS=Homo sapiens OX=9606 GN=SMYD4 PE=2 SV=3		1	0	0	0	0	0		1	0.373901	-0.294485
O43760	SYNGR2	SNG2_HUMAN Synaptogyrin-2 OS=Homo sapiens OX=9606 GN=SYNGR2 PE=1 SV=1		5	0	0	4	0	0		0.0493428	0.963012	-0.0536405
Q9Y6H5	SNCAIP	SNCAP_HUMAN Synphilin-1 OS=Homo sapiens OX=9606 GN=SNCAIP PE=1 SV=2		1	0	0	1	1	0		0.842867	0.446753	0.37837
Q53GS9	USP39	SNUT2_HUMAN U4/U6.U5 tri-snRNP-associated protein 2 OS=Homo sapiens OX=9606 GN=USP39 PE=1 SV=2		68	50	45	74	42	48		0.284401	0.790219	0.0489904
Q13425	SNTB2	SNTB2_HUMAN Beta-2-syntrophin OS=Homo sapiens OX=9606 GN=SNTB2 PE=1 SV=1		4	3	5	1	2	2		2.66013	0.0563829	-0.862787
Q9Y5X0	SNX10	SNX10_HUMAN Sorting nexin-10 OS=Homo sapiens OX=9606 GN=SNX10 PE=1 SV=2		3	1	1	2	0	1		0.88197	0.427605	-0.454355
Q9NPD5	SLCO1B3	SO1B3_HUMAN Solute carrier organic anion transporter family member 1B3 OS=Homo sapiens OX=9606 GN=SLCO1B3 PE=1 SV=1		0	0	0	0	1	0		1	0.373901	0.359618
O60749	SNX2	SNX2_HUMAN Sorting nexin-2 OS=Homo sapiens OX=9606 GN=SNX2 PE=1 SV=2		4	4	4	0	4	10		0.295789	0.782111	-0.310504
O60493	SNX3	SNX3_HUMAN Sorting nexin-3 OS=Homo sapiens OX=9606 GN=SNX3 PE=1 SV=3		3	2	0	0	3	0		0.47803	0.657581	-0.434721
Q3KNW5	SLC10A6	SOAT_HUMAN Solute carrier family 10 member 6 OS=Homo sapiens OX=9606 GN=SLC10A6 PE=1 SV=2		1	0	0	0	0	0		1	0.373901	-0.294485
P01241	GH1	SOMA_HUMAN Somatotropin OS=Homo sapiens OX=9606 GN=GH1 PE=1 SV=2		1	0	0	0	0	0		1	0.373901	-0.294485
P18583	SON	SON_HUMAN Protein SON OS=Homo sapiens OX=9606 GN=SON PE=1 SV=4		120	55	56	118	56	93		0.846206	0.445091	0.302297
Q9UPU3	SORCS3	SORC3_HUMAN VPS10 domain-containing receptor SorCS3 OS=Homo sapiens OX=9606 GN=SORCS3 PE=2 SV=2		0	0	0	1	0	0		1	0.373901	0.313237
P30626	SRI	SORCN_HUMAN Sorcin OS=Homo sapiens OX=9606 GN=SRI PE=1 SV=1		3	5	0	5	27	2		1.23339	0.284952	1.55215
Q9NRY2	INIP	SOSSC_HUMAN SOSS complex subunit C OS=Homo sapiens OX=9606 GN=INIP PE=1 SV=1		0	3	0	1	0	0		0.483955	0.65372	-0.358853
P23497	SP100	SP100_HUMAN Nuclear autoantigen Sp-100 OS=Homo sapiens OX=9606 GN=SP100 PE=1 SV=3		0	0	28	5	0	9		0.149679	0.888262	0.292307
Q07617	SPAG1	SPAG1_HUMAN Sperm-associated antigen 1 OS=Homo sapiens OX=9606 GN=SPAG1 PE=1 SV=3		0	0	0	1	0	0		1	0.373901	0.313237
O75602	SPAG6	SPAG6_HUMAN Sperm-associated antigen 6 OS=Homo sapiens OX=9606 GN=SPAG6 PE=2 SV=1		0	0	1	0	1	0		0.000667178	0.9995	0.000339151
A6NIY4	SPDYE5	SPDE5_HUMAN Speedy protein E5 OS=Homo sapiens OX=9606 GN=SPDYE5 PE=3 SV=3		0	0	0	0	3	1		1.72366	0.159864	1.05327
Q96M29	TEKT5	TEKT5_HUMAN Tektin-5 OS=Homo sapiens OX=9606 GN=TEKT5 PE=1 SV=1		5	2	2	1	1	4		0.802811	0.467074	-0.421195
Q9C093	SPEF2	SPEF2_HUMAN Sperm flagellar protein 2 OS=Homo sapiens OX=9606 GN=SPEF2 PE=1 SV=2		1	0	0	1	0	0		0.0436159	0.967301	0.0187518
Q15772	SPEG	SPEG_HUMAN Striated muscle preferentially expressed protein kinase OS=Homo sapiens OX=9606 GN=SPEG PE=1 SV=4		0	0	0	1	0	0		1	0.373901	0.313237
P22105	TNXB	TENX_HUMAN Tenascin-X OS=Homo sapiens OX=9606 GN=TNXB PE=1 SV=5		1	0	0	0	0	0		1	0.373901	-0.294485
Q99973	TEP1	TEP1_HUMAN Telomerase protein component 1 OS=Homo sapiens OX=9606 GN=TEP1 PE=1 SV=2		0	3	0	1	0	0		0.483955	0.65372	-0.358853
O75934	BCAS2	SPF27_HUMAN Pre-mRNA-splicing factor SPF27 OS=Homo sapiens OX=9606 GN=BCAS2 PE=1 SV=1		34	15	26	40	34	30		1.91927	0.127379	0.57921
Q96I25	RBM17	SPF45_HUMAN Splicing factor 45 OS=Homo sapiens OX=9606 GN=RBM17 PE=1 SV=1		13	10	4	20	4	4		0.183338	0.863451	-0.131632
P55072	VCP	TERA_HUMAN Transitional endoplasmic reticulum ATPase OS=Homo sapiens OX=9606 GN=VCP PE=1 SV=4		292	87	150	189	146	189		0.480905	0.655706	0.210556
Q9UQ90	SPG7	SPG7_HUMAN Paraplegin OS=Homo sapiens OX=9606 GN=SPG7 PE=1 SV=2		0	0	0	1	3	1		3.6315	0.0221305	1.36651
O14746	TERT	TERT_HUMAN Telomerase reverse transcriptase OS=Homo sapiens OX=9606 GN=TERT PE=1 SV=1		2	0	0	0	0	0		1	0.373901	-0.475794
Q2M3C7	SPHKAP	SPKAP_HUMAN A-kinase anchor protein SPHKAP OS=Homo sapiens OX=9606 GN=SPHKAP PE=1 SV=1		7	0	0	0	1	0		0.571946	0.597967	-0.570189
O43291	SPINT2	SPIT2_HUMAN Kunitz-type protease inhibitor 2 OS=Homo sapiens OX=9606 GN=SPINT2 PE=1 SV=2		0	0	0	0	0	1		1	0.373901	0.347696
Q7Z699	SPRED1	SPRE1_HUMAN Sprouty-related, EVH1 domain-containing protein 1 OS=Homo sapiens OX=9606 GN=SPRED1 PE=1 SV=2		0	0	0	1	0	1		1.99189	0.117197	0.660933
Q96JI7	SPG11	SPTCS_HUMAN Spatacsin OS=Homo sapiens OX=9606 GN=SPG11 PE=1 SV=3		2	1	1	3	1	1		0.55171	0.610519	0.171484
Q8WUA4	GTF3C2	TF3C2_HUMAN General transcription factor 3C polypeptide 2 OS=Homo sapiens OX=9606 GN=GTF3C2 PE=1 SV=2		0	4	0	4	1	0		0.318037	0.766369	0.321266
Q9Y5Q9	GTF3C3	TF3C3_HUMAN General transcription factor 3C polypeptide 3 OS=Homo sapiens OX=9606 GN=GTF3C3 PE=1 SV=1		0	0	0	1	0	0		1	0.373901	0.313237
P12931	SRC	SRC_HUMAN Proto-oncogene tyrosine-protein kinase Src OS=Homo sapiens OX=9606 GN=SRC PE=1 SV=3		7	0	0	6	0	4		0.608275	0.575852	0.76775
Q8WXA9	SREK1	SREK1_HUMAN Splicing regulatory glutamine/lysine-rich protein 1 OS=Homo sapiens OX=9606 GN=SREK1 PE=1 SV=1		13	13	9	12	6	5		1.89904	0.130383	-0.56209
Q9UHB9	SRP68	SRP68_HUMAN Signal recognition particle subunit SRP68 OS=Homo sapiens OX=9606 GN=SRP68 PE=1 SV=2		40	32	41	27	20	25		3.44908	0.0260763	-0.572243
Q08170	SRSF4	SRSF4_HUMAN Serine/arginine-rich splicing factor 4 OS=Homo sapiens OX=9606 GN=SRSF4 PE=1 SV=2		26	31	20	27	23	18		0.528334	0.625222	-0.109904
O75494	SRSF10	SRS10_HUMAN Serine/arginine-rich splicing factor 10 OS=Homo sapiens OX=9606 GN=SRSF10 PE=1 SV=1		33	66	77	34	67	74		0.0973016	0.927167	0.0622543
Q9Y5M8	SRPRB	SRPRB_HUMAN Signal recognition particle receptor subunit beta OS=Homo sapiens OX=9606 GN=SRPRB PE=1 SV=3		36	38	23	36	29	26		0.0510277	0.96175	-0.00942901
Q13247	SRSF6	SRSF6_HUMAN Serine/arginine-rich splicing factor 6 OS=Homo sapiens OX=9606 GN=SRSF6 PE=1 SV=2		34	38	33	34	27	33		0.699301	0.522893	-0.0998153
Q05066	SRY	SRY_HUMAN Sex-determining region Y protein OS=Homo sapiens OX=9606 GN=SRY PE=1 SV=1		0	1	0	0	0	0		1	0.373901	-0.336956
P81877	SSBP2	SSBP2_HUMAN Single-stranded DNA-binding protein 2 OS=Homo sapiens OX=9606 GN=SSBP2 PE=1 SV=2		0	0	1	0	0	0		1	0.373901	-0.359279
O43294	TGFB1I1	TGFI1_HUMAN Transforming growth factor beta-1-induced transcript 1 protein OS=Homo sapiens OX=9606 GN=TGFB1I1 PE=1 SV=2		0	0	0	1	0	0		1	0.373901	0.313237
Q9NP77	SSU72	SSU72_HUMAN RNA polymerase II subunit A C-terminal domain phosphatase SSU72 OS=Homo sapiens OX=9606 GN=SSU72 PE=1 SV=1		0	0	1	0	0	2		0.28728	0.788166	0.188098
Q7RTT4	SSX8P	SSX8_HUMAN Putative protein SSX8 OS=Homo sapiens OX=9606 GN=SSX8P PE=5 SV=2		0	0	0	0	2	0		1	0.373901	0.563058
Q7RTT3	SSX9P	SSX9_HUMAN Putative protein SSX9 OS=Homo sapiens OX=9606 GN=SSX9P PE=5 SV=1		1	0	0	3	0	0		0.487431	0.651461	0.341713
P50225	SULT1A1	ST1A1_HUMAN Sulfotransferase 1A1 OS=Homo sapiens OX=9606 GN=SULT1A1 PE=1 SV=3		0	0	0	0	0	2		1	0.373901	0.547377
Q8WWQ8	STAB2	STAB2_HUMAN Stabilin-2 OS=Homo sapiens OX=9606 GN=STAB2 PE=1 SV=3		1	0	0	1	0	0		0.0436159	0.967301	0.0187518
Q99469	STAC	STAC_HUMAN SH3 and cysteine-rich domain-containing protein OS=Homo sapiens OX=9606 GN=STAC PE=1 SV=1		1	0	0	0	0	0		1	0.373901	-0.294485
O95210	STBD1	STBD1_HUMAN Starch-binding domain-containing protein 1 OS=Homo sapiens OX=9606 GN=STBD1 PE=1 SV=1		1	0	0	0	0	0		1	0.373901	-0.294485
Q9UJZ1	STOML2	STML2_HUMAN Stomatin-like protein 2, mitochondrial OS=Homo sapiens OX=9606 GN=STOML2 PE=1 SV=1		79	22	38	68	52	46		1.05224	0.352056	0.481384
Q9Y6E0	STK24	STK24_HUMAN Serine/threonine-protein kinase 24 OS=Homo sapiens OX=9606 GN=STK24 PE=1 SV=1		7	4	5	6	4	4		0.596423	0.583007	-0.100791
P16949	STMN1	STMN1_HUMAN Stathmin OS=Homo sapiens OX=9606 GN=STMN1 PE=1 SV=3		3	1	0	1	1	0		0.433027	0.687322	-0.271251
P10828	THRB	THB_HUMAN Thyroid hormone receptor beta OS=Homo sapiens OX=9606 GN=THRB PE=1 SV=2		0	0	0	0	0	1		1	0.373901	0.347696
Q9UEW8	STK39	STK39_HUMAN STE20/SPS1-related proline-alanine-rich protein kinase OS=Homo sapiens OX=9606 GN=STK39 PE=1 SV=3		0	1	0	1	0	0		0.0515554	0.961355	-0.0237187
Q13188	STK3	STK3_HUMAN Serine/threonine-protein kinase 3 OS=Homo sapiens OX=9606 GN=STK3 PE=1 SV=2		0	0	1	0	0	0		1	0.373901	-0.359279
P32856	STX2	STX2_HUMAN Syntaxin-2 OS=Homo sapiens OX=9606 GN=STX2 PE=1 SV=3		1	0	0	1	0	0		0.0436159	0.967301	0.0187518
Q13277	STX3	STX3_HUMAN Syntaxin-3 OS=Homo sapiens OX=9606 GN=STX3 PE=1 SV=3		0	0	0	0	1	0		1	0.373901	0.359618
Q13190	STX5	STX5_HUMAN Syntaxin-5 OS=Homo sapiens OX=9606 GN=STX5 PE=1 SV=2		0	0	0	0	1	1		1.99915	0.11623	0.707314
Q9UNK0	STX8	STX8_HUMAN Syntaxin-8 OS=Homo sapiens OX=9606 GN=STX8 PE=1 SV=2		0	1	0	0	0	0		1	0.373901	-0.336956
P61764	STXBP1	STXB1_HUMAN Syntaxin-binding protein 1 OS=Homo sapiens OX=9606 GN=STXBP1 PE=1 SV=1		16	12	14	26	9	8		0.215428	0.839972	-0.0953417
Q5T5C0	STXBP5	STXB5_HUMAN Syntaxin-binding protein 5 OS=Homo sapiens OX=9606 GN=STXBP5 PE=1 SV=1		0	0	1	0	0	0		1	0.373901	-0.359279
P19623	SRM	SPEE_HUMAN Spermidine synthase OS=Homo sapiens OX=9606 GN=SRM PE=1 SV=1		2	1	0	2	0	0		0.474388	0.659961	-0.311414
Q76KD6	SPATC1	SPERI_HUMAN Speriolin OS=Homo sapiens OX=9606 GN=SPATC1 PE=2 SV=2		2	0	0	2	0	0		0.0369539	0.972292	0.0255414
O75940	SMNDC1	SPF30_HUMAN Survival of motor neuron-related-splicing factor 30 OS=Homo sapiens OX=9606 GN=SMNDC1 PE=1 SV=1		8	2	3	5	6	4		0.885494	0.425913	0.380964
Q8N0X2	SPAG16	SPG16_HUMAN Sperm-associated antigen 16 protein OS=Homo sapiens OX=9606 GN=SPAG16 PE=2 SV=2		0	0	3	0	0	0		1	0.373901	-0.705079
O75830	SERPINI2	SPI2_HUMAN Serpin I2 OS=Homo sapiens OX=9606 GN=SERPINI2 PE=1 SV=1		0	0	1	0	0	0		1	0.373901	-0.359279
Q9Y657	SPIN1	SPIN1_HUMAN Spindlin-1 OS=Homo sapiens OX=9606 GN=SPIN1 PE=1 SV=3		2	0	6	6	3	7		1.31695	0.258234	1.176
Q8NFU7	TET1	TET1_HUMAN Methylcytosine dioxygenase TET1 OS=Homo sapiens OX=9606 GN=TET1 PE=1 SV=2		2	0	0	0	0	0		1	0.373901	-0.475794
Q9BUA3	SPINDOC	SPNDC_HUMAN Spindlin interactor and repressor of chromatin-binding protein OS=Homo sapiens OX=9606 GN=SPINDOC PE=1 SV=3		0	3	0	0	0	0		1	0.373901	-0.67209
O43151	TET3	TET3_HUMAN Methylcytosine dioxygenase TET3 OS=Homo sapiens OX=9606 GN=TET3 PE=1 SV=3		0	0	0	1	0	0		1	0.373901	0.313237
Q9HCB6	SPON1	SPON1_HUMAN Spondin-1 OS=Homo sapiens OX=9606 GN=SPON1 PE=1 SV=2		2	0	0	0	0	0		1	0.373901	-0.475794
O43791	SPOP	SPOP_HUMAN Speckle-type POZ protein OS=Homo sapiens OX=9606 GN=SPOP PE=1 SV=1		0	0	0	0	0	1		1	0.373901	0.347696
A6NCN8	TEX52	TEX52_HUMAN Testis-expressed protein 52 OS=Homo sapiens OX=9606 GN=TEX52 PE=4 SV=2		0	0	1	0	0	0		1	0.373901	-0.359279
P52788	SMS	SPSY_HUMAN Spermine synthase OS=Homo sapiens OX=9606 GN=SMS PE=1 SV=2		1	0	0	0	0	0		1	0.373901	-0.294485
Q7Z572	SPATA21	SPT21_HUMAN Spermatogenesis-associated protein 21 OS=Homo sapiens OX=9606 GN=SPATA21 PE=2 SV=3		0	0	2	0	0	0		1	0.373901	-0.562613
P63272	SUPT4H1	SPT4H_HUMAN Transcription elongation factor SPT4 OS=Homo sapiens OX=9606 GN=SUPT4H1 PE=1 SV=1		1	0	0	0	0	0		1	0.373901	-0.294485
Q12789	GTF3C1	TF3C1_HUMAN General transcription factor 3C polypeptide 1 OS=Homo sapiens OX=9606 GN=GTF3C1 PE=1 SV=4		2	1	3	6	2	2		1.04416	0.355357	0.493409
O00267	SUPT5H	SPT5H_HUMAN Transcription elongation factor SPT5 OS=Homo sapiens OX=9606 GN=SUPT5H PE=1 SV=1		0	4	1	5	0	2		0.237377	0.824027	0.236017
P11277	SPTB	SPTB1_HUMAN Spectrin beta chain, erythrocytic OS=Homo sapiens OX=9606 GN=SPTB PE=1 SV=5		6	9	0	5	2	1		0.221375	0.835642	-0.242511
Q00059	TFAM	TFAM_HUMAN Transcription factor A, mitochondrial OS=Homo sapiens OX=9606 GN=TFAM PE=1 SV=1		47	43	46	28	71	73		0.514713	0.633888	0.274347
Q01664	TFAP4	TFAP4_HUMAN Transcription factor AP-4 OS=Homo sapiens OX=9606 GN=TFAP4 PE=1 SV=2		0	0	1	0	0	0		1	0.373901	-0.359279
Q14247	CTTN	SRC8_HUMAN Src substrate cortactin OS=Homo sapiens OX=9606 GN=CTTN PE=1 SV=2		48	28	28	55	12	19		0.782585	0.477607	-0.442796
P13726	F3	TF_HUMAN Tissue factor OS=Homo sapiens OX=9606 GN=F3 PE=1 SV=1		0	0	0	0	0	1		1	0.373901	0.347696
P11831	SRF	SRF_HUMAN Serum response factor OS=Homo sapiens OX=9606 GN=SRF PE=1 SV=1		0	0	3	0	0	0		1	0.373901	-0.705079
O43295	SRGAP3	SRGP3_HUMAN SLIT-ROBO Rho GTPase-activating protein 3 OS=Homo sapiens OX=9606 GN=SRGAP3 PE=1 SV=3		0	0	1	1	0	0		0.0965941	0.927695	-0.046042
P49458	SRP9	SRP09_HUMAN Signal recognition particle 9 kDa protein OS=Homo sapiens OX=9606 GN=SRP9 PE=1 SV=2		10	10	7	9	25	10		1.13851	0.318466	0.581371
P37108	SRP14	SRP14_HUMAN Signal recognition particle 14 kDa protein OS=Homo sapiens OX=9606 GN=SRP14 PE=1 SV=2		14	23	10	14	14	20		0.379427	0.723654	0.143833
Q9UH36	SRRD	SRR1L_HUMAN SRR1-like protein OS=Homo sapiens OX=9606 GN=SRRD PE=2 SV=1		0	0	0	0	1	0		1	0.373901	0.359618
P61011	SRP54	SRP54_HUMAN Signal recognition particle 54 kDa protein OS=Homo sapiens OX=9606 GN=SRP54 PE=1 SV=1		11	1	0	9	0	1		0.0290669	0.978204	-0.0399336
Q13243	SRSF5	SRSF5_HUMAN Serine/arginine-rich splicing factor 5 OS=Homo sapiens OX=9606 GN=SRSF5 PE=1 SV=1		29	27	26	25	28	23		0.334286	0.754956	-0.0488832
Q13242	SRSF9	SRSF9_HUMAN Serine/arginine-rich splicing factor 9 OS=Homo sapiens OX=9606 GN=SRSF9 PE=1 SV=1		48	54	47	40	57	56		0.301015	0.778402	0.0832969
P22735	TGM1	TGM1_HUMAN Protein-glutamine gamma-glutamyltransferase K OS=Homo sapiens OX=9606 GN=TGM1 PE=1 SV=4		1	0	1	1	0	0		0.746444	0.496882	-0.340527
Q08188	TGM3	TGM3_HUMAN Protein-glutamine gamma-glutamyltransferase E OS=Homo sapiens OX=9606 GN=TGM3 PE=1 SV=4		1	0	0	0	0	0		1	0.373901	-0.294485
P43307	SSR1	SSRA_HUMAN Translocon-associated protein subunit alpha OS=Homo sapiens OX=9606 GN=SSR1 PE=1 SV=3		20	10	11	19	16	14		1.64721	0.174861	0.352884
P51571	SSR4	SSRD_HUMAN Translocon-associated protein subunit delta OS=Homo sapiens OX=9606 GN=SSR4 PE=1 SV=1		15	13	10	15	19	10		0.821801	0.457351	0.230438
Q9UNL2	SSR3	SSRG_HUMAN Translocon-associated protein subunit gamma OS=Homo sapiens OX=9606 GN=SSR3 PE=1 SV=1		5	8	3	4	6	2		0.594892	0.583935	-0.294403
Q08945	SSRP1	SSRP1_HUMAN FACT complex subunit SSRP1 OS=Homo sapiens OX=9606 GN=SSRP1 PE=1 SV=1		154	131	89	93	142	144		0.281424	0.792344	0.0890552
Q86UX6	STK32C	ST32C_HUMAN Serine/threonine-protein kinase 32C OS=Homo sapiens OX=9606 GN=STK32C PE=1 SV=1		1	0	0	0	0	0		1	0.373901	-0.294485
Q9Y365	STARD10	STA10_HUMAN START domain-containing protein 10 OS=Homo sapiens OX=9606 GN=STARD10 PE=1 SV=2		5	4	6	3	3	6		0.715582	0.513799	-0.252325
Q8TDW4	ST7L	ST7L_HUMAN Suppressor of tumorigenicity 7 protein-like OS=Homo sapiens OX=9606 GN=ST7L PE=2 SV=1		0	0	1	0	0	0		1	0.373901	-0.359279
Q6ZMT1	STAC2	STAC2_HUMAN SH3 and cysteine-rich domain-containing protein 2 OS=Homo sapiens OX=9606 GN=STAC2 PE=1 SV=1		0	0	0	0	0	1		1	0.373901	0.347696
P40763	STAT3	STAT3_HUMAN Signal transducer and activator of transcription 3 OS=Homo sapiens OX=9606 GN=STAT3 PE=1 SV=2		23	9	2	13	3	16		0.19981	0.851376	0.198553
Q9NQZ5	STARD7	STAR7_HUMAN StAR-related lipid transfer protein 7, mitochondrial OS=Homo sapiens OX=9606 GN=STARD7 PE=1 SV=2		2	5	4	0	1	0		3.4942	0.0250274	-1.79869
Q9P2P6	STARD9	STAR9_HUMAN StAR-related lipid transfer protein 9 OS=Homo sapiens OX=9606 GN=STARD9 PE=1 SV=3		0	0	3	0	0	0		1	0.373901	-0.705079
Q96FJ0	STAMBPL1	STALP_HUMAN AMSH-like protease OS=Homo sapiens OX=9606 GN=STAMBPL1 PE=1 SV=2		1	0	0	1	0	0		0.0436159	0.967301	0.0187518
P42224	STAT1	STAT1_HUMAN Signal transducer and activator of transcription 1-alpha/beta OS=Homo sapiens OX=9606 GN=STAT1 PE=1 SV=2		2	6	2	0	3	3		0.716747	0.513153	-0.586758
Q658P3	STEAP3	STEA3_HUMAN Metalloreductase STEAP3 OS=Homo sapiens OX=9606 GN=STEAP3 PE=1 SV=2		1	0	0	0	0	0		1	0.373901	-0.294485
Q687X5	STEAP4	STEA4_HUMAN Metalloreductase STEAP4 OS=Homo sapiens OX=9606 GN=STEAP4 PE=1 SV=1		0	10	9	0	0	0		1.99998	0.11612	-2.31276
O94804	STK10	STK10_HUMAN Serine/threonine-protein kinase 10 OS=Homo sapiens OX=9606 GN=STK10 PE=1 SV=1		4	8	7	0	1	2		3.228	0.0320362	-1.91081
Q15468	STIL	STIL_HUMAN SCL-interrupting locus protein OS=Homo sapiens OX=9606 GN=STIL PE=1 SV=2		0	0	1	0	0	0		1	0.373901	-0.359279
Q13586	STIM1	STIM1_HUMAN Stromal interaction molecule 1 OS=Homo sapiens OX=9606 GN=STIM1 PE=1 SV=3		3	0	0	1	0	2		0.328616	0.75893	0.253464
Q9H0W7	THAP2	THAP2_HUMAN THAP domain-containing protein 2 OS=Homo sapiens OX=9606 GN=THAP2 PE=1 SV=1		0	1	0	0	0	0		1	0.373901	-0.336956
Q9BT49	THAP7	THAP7_HUMAN THAP domain-containing protein 7 OS=Homo sapiens OX=9606 GN=THAP7 PE=1 SV=2		0	0	1	0	0	0		1	0.373901	-0.359279
Q86VQ3	TXNDC2	TXND2_HUMAN Thioredoxin domain-containing protein 2 OS=Homo sapiens OX=9606 GN=TXNDC2 PE=2 SV=4		0	1	0	0	1	0		0.0459859	0.965526	0.0226625
Q9H3M7	TXNIP	TXNIP_HUMAN Thioredoxin-interacting protein OS=Homo sapiens OX=9606 GN=TXNIP PE=1 SV=1		2	5	2	4	0	2		0.81723	0.459677	-0.6173
P63279	UBE2I	UBC9_HUMAN SUMO-conjugating enzyme UBC9 OS=Homo sapiens OX=9606 GN=UBE2I PE=1 SV=1		35	17	18	31	22	17		0.329114	0.758581	0.095189
A1L167	UBE2QL1	U2QL1_HUMAN Ubiquitin-conjugating enzyme E2Q-like protein 1 OS=Homo sapiens OX=9606 GN=UBE2QL1 PE=1 SV=2		0	0	0	0	0	1		1	0.373901	0.347696
Q8NBS9	TXNDC5	TXND5_HUMAN Thioredoxin domain-containing protein 5 OS=Homo sapiens OX=9606 GN=TXNDC5 PE=1 SV=2		14	3	6	6	9	7		0.379458	0.723633	0.200725
P49459	UBE2A	UBE2A_HUMAN Ubiquitin-conjugating enzyme E2 A OS=Homo sapiens OX=9606 GN=UBE2A PE=1 SV=2		3	1	0	4	0	0		0.222859	0.834563	-0.2027
Q712K3	UBE2R2	UB2R2_HUMAN Ubiquitin-conjugating enzyme E2 R2 OS=Homo sapiens OX=9606 GN=UBE2R2 PE=1 SV=1		0	0	0	0	0	1		1	0.373901	0.347696
Q12792	TWF1	TWF1_HUMAN Twinfilin-1 OS=Homo sapiens OX=9606 GN=TWF1 PE=1 SV=3		2	2	0	3	0	0		0.45822	0.670584	-0.37274
Q70CQ2	USP34	UBP34_HUMAN Ubiquitin carboxyl-terminal hydrolase 34 OS=Homo sapiens OX=9606 GN=USP34 PE=1 SV=2		1	0	0	1	1	0		0.842867	0.446753	0.37837
Q8NBM4	UBAC2	UBAC2_HUMAN Ubiquitin-associated domain-containing protein 2 OS=Homo sapiens OX=9606 GN=UBAC2 PE=1 SV=1		0	0	1	0	0	0		1	0.373901	-0.359279
A0A075B6W5	TRAV23DV6	TVA23_HUMAN T cell receptor alpha variable 23/delta variable 6 OS=Homo sapiens OX=9606 GN=TRAV23DV6 PE=3 SV=1		0	0	0	0	1	0		1	0.373901	0.359618
O60294	LCMT2	TYW4_HUMAN tRNA wybutosine-synthesizing protein 4 OS=Homo sapiens OX=9606 GN=LCMT2 PE=1 SV=3		0	0	0	0	1	0		1	0.373901	0.359618
O94782	USP1	UBP1_HUMAN Ubiquitin carboxyl-terminal hydrolase 1 OS=Homo sapiens OX=9606 GN=USP1 PE=1 SV=1		0	0	0	0	1	0		1	0.373901	0.359618
P47985	UQCRFS1	UCRI_HUMAN Cytochrome b-c1 complex subunit Rieske, mitochondrial OS=Homo sapiens OX=9606 GN=UQCRFS1 PE=1 SV=2		84	25	37	88	52	56		1.39467	0.23558	0.620957
O43396	TXNL1	TXNL1_HUMAN Thioredoxin-like protein 1 OS=Homo sapiens OX=9606 GN=TXNL1 PE=1 SV=3		4	0	1	5	2	0		0.335943	0.753797	0.321239
O43818	RRP9	U3IP2_HUMAN U3 small nucleolar RNA-interacting protein 2 OS=Homo sapiens OX=9606 GN=RRP9 PE=1 SV=1		33	19	15	22	33	20		0.763804	0.487551	0.259656
Q9NPG3	UBN1	UBN1_HUMAN Ubinuclein-1 OS=Homo sapiens OX=9606 GN=UBN1 PE=1 SV=2		0	0	1	0	1	0		0.000667178	0.9995	0.000339151
P40818	USP8	UBP8_HUMAN Ubiquitin carboxyl-terminal hydrolase 8 OS=Homo sapiens OX=9606 GN=USP8 PE=1 SV=1		1	1	0	5	0	4		1.13796	0.318673	0.992992
O75896	TUSC2	TUSC2_HUMAN Tumor suppressor candidate 2 OS=Homo sapiens OX=9606 GN=TUSC2 PE=1 SV=3		1	0	0	3	0	0		0.487431	0.651461	0.341713
O95551	TDP2	TYDP2_HUMAN Tyrosyl-DNA phosphodiesterase 2 OS=Homo sapiens OX=9606 GN=TDP2 PE=1 SV=1		1	1	0	0	1	0		0.56635	0.601421	-0.271823
Q6IBS0	TWF2	TWF2_HUMAN Twinfilin-2 OS=Homo sapiens OX=9606 GN=TWF2 PE=1 SV=2		3	0	0	0	0	0		1	0.373901	-0.607151
Q5T6F2	UBAP2	UBAP2_HUMAN Ubiquitin-associated protein 2 OS=Homo sapiens OX=9606 GN=UBAP2 PE=1 SV=1		0	0	0	1	0	0		1	0.373901	0.313237
Q2TAA8	TSNAXIP1	TXIP1_HUMAN Translin-associated factor X-interacting protein 1 OS=Homo sapiens OX=9606 GN=TSNAXIP1 PE=2 SV=1		0	0	0	1	0	1		1.99189	0.117197	0.660933
Q16222	UAP1	UAP1_HUMAN UDP-N-acetylhexosamine pyrophosphorylase OS=Homo sapiens OX=9606 GN=UAP1 PE=1 SV=3		1	0	0	0	0	0		1	0.373901	-0.294485
P17480	UBTF	UBF1_HUMAN Nucleolar transcription factor 1 OS=Homo sapiens OX=9606 GN=UBTF PE=1 SV=1		49	49	62	37	63	43		0.343677	0.748394	-0.125216
O14907	TAX1BP3	TX1B3_HUMAN Tax1-binding protein 3 OS=Homo sapiens OX=9606 GN=TAX1BP3 PE=1 SV=2		1	3	3	0	3	4		0.198642	0.852231	-0.169325
Q9BXU3	TEX13A	TX13A_HUMAN Testis-expressed protein 13A OS=Homo sapiens OX=9606 GN=TEX13A PE=1 SV=1		0	1	0	0	0	0		1	0.373901	-0.336956
Q9H0E7	USP44	UBP44_HUMAN Ubiquitin carboxyl-terminal hydrolase 44 OS=Homo sapiens OX=9606 GN=USP44 PE=1 SV=2		0	0	0	0	1	0		1	0.373901	0.359618
Q01081	U2AF1	U2AF1_HUMAN Splicing factor U2AF 35 kDa subunit OS=Homo sapiens OX=9606 GN=U2AF1 PE=1 SV=3		28	14	20	28	20	22		1.16759	0.307824	0.265028
Q04323	UBXN1	UBXN1_HUMAN UBX domain-containing protein 1 OS=Homo sapiens OX=9606 GN=UBXN1 PE=1 SV=2		0	0	2	1	0	2		0.404476	0.706557	0.298001
Q9Y2K6	USP20	UBP20_HUMAN Ubiquitin carboxyl-terminal hydrolase 20 OS=Homo sapiens OX=9606 GN=USP20 PE=1 SV=2		0	0	0	0	1	0		1	0.373901	0.359618
Q70CQ4	USP31	UBP31_HUMAN Ubiquitin carboxyl-terminal hydrolase 31 OS=Homo sapiens OX=9606 GN=USP31 PE=2 SV=2		1	0	2	0	1	0		0.821301	0.457605	-0.49748
P04818	TYMS	TYSY_HUMAN Thymidylate synthase OS=Homo sapiens OX=9606 GN=TYMS PE=1 SV=3		1	0	0	1	0	0		0.0436159	0.967301	0.0187518
P61086	UBE2K	UBE2K_HUMAN Ubiquitin-conjugating enzyme E2 K OS=Homo sapiens OX=9606 GN=UBE2K PE=1 SV=3		0	0	0	1	0	0		1	0.373901	0.313237
Q53H54	TRMT12	TYW2_HUMAN tRNA wybutosine-synthesizing protein 2 homolog OS=Homo sapiens OX=9606 GN=TRMT12 PE=1 SV=1		0	0	0	0	1	0		1	0.373901	0.359618
Q86UV5	USP48	UBP48_HUMAN Ubiquitin carboxyl-terminal hydrolase 48 OS=Homo sapiens OX=9606 GN=USP48 PE=1 SV=1		0	0	0	5	1	2		4.25182	0.013139	1.73467
Q9Y5A9	YTHDF2	YTHD2_HUMAN YTH domain-containing family protein 2 OS=Homo sapiens OX=9606 GN=YTHDF2 PE=1 SV=2		0	3	0	2	0	1		0.219532	0.836984	0.176941
Q7Z739	YTHDF3	YTHD3_HUMAN YTH domain-containing family protein 3 OS=Homo sapiens OX=9606 GN=YTHDF3 PE=1 SV=1		3	5	0	0	0	3		0.76128	0.488899	-0.786775
Q6ZTC4		YT009_HUMAN Putative uncharacterized protein FLJ44790 OS=Homo sapiens OX=9606 PE=2 SV=1		0	1	0	0	0	0		1	0.373901	-0.336956
Q96MU7	YTHDC1	YTDC1_HUMAN YTH domain-containing protein 1 OS=Homo sapiens OX=9606 GN=YTHDC1 PE=1 SV=3		3	2	2	5	1	0		0.714413	0.514449	-0.515612
Q9BYD6	MRPL1	RM01_HUMAN 39S ribosomal protein L1, mitochondrial OS=Homo sapiens OX=9606 GN=MRPL1 PE=1 SV=2		14	5	7	13	15	6		0.89684	0.420502	0.433505
Q9BYC9	MRPL20	RM20_HUMAN 39S ribosomal protein L20, mitochondrial OS=Homo sapiens OX=9606 GN=MRPL20 PE=1 SV=1		1	0	0	1	0	0		0.0436159	0.967301	0.0187518
Q9P015	MRPL15	RM15_HUMAN 39S ribosomal protein L15, mitochondrial OS=Homo sapiens OX=9606 GN=MRPL15 PE=1 SV=1		2	2	7	1	11	6		0.468046	0.664116	0.462053
Q9Y3B7	MRPL11	RM11_HUMAN 39S ribosomal protein L11, mitochondrial OS=Homo sapiens OX=9606 GN=MRPL11 PE=1 SV=1		10	2	13	14	11	2		0.125305	0.906327	0.124201
Q9NWU5	MRPL22	RM22_HUMAN 39S ribosomal protein L22, mitochondrial OS=Homo sapiens OX=9606 GN=MRPL22 PE=1 SV=1		1	0	0	7	2	0		1.3865	0.237866	1.23283
Q9BYC8	MRPL32	RM32_HUMAN 39S ribosomal protein L32, mitochondrial OS=Homo sapiens OX=9606 GN=MRPL32 PE=1 SV=1		3	0	0	4	0	0		0.140099	0.895353	0.134255
P49406	MRPL19	RM19_HUMAN 39S ribosomal protein L19, mitochondrial OS=Homo sapiens OX=9606 GN=MRPL19 PE=1 SV=2		4	1	4	8	6	2		1.09023	0.336889	0.685676
Q13405	MRPL49	RM49_HUMAN 39S ribosomal protein L49, mitochondrial OS=Homo sapiens OX=9606 GN=MRPL49 PE=1 SV=1		11	3	9	16	11	9		1.52179	0.202714	0.752603
Q7Z7F7	MRPL55	RM55_HUMAN 39S ribosomal protein L55, mitochondrial OS=Homo sapiens OX=9606 GN=MRPL55 PE=1 SV=1		0	0	0	3	1	0		1.8023	0.145848	0.995817
Q9BQ48	MRPL34	RM34_HUMAN 39S ribosomal protein L34, mitochondrial OS=Homo sapiens OX=9606 GN=MRPL34 PE=1 SV=1		2	0	2	3	1	0		0.0558987	0.958103	-0.0425899
P52815	MRPL12	RM12_HUMAN 39S ribosomal protein L12, mitochondrial OS=Homo sapiens OX=9606 GN=MRPL12 PE=1 SV=2		35	19	26	35	26	27		1.11557	0.327102	0.221682
Q9NZE8	MRPL35	RM35_HUMAN 39S ribosomal protein L35, mitochondrial OS=Homo sapiens OX=9606 GN=MRPL35 PE=1 SV=3		0	0	0	1	0	0		1	0.373901	0.313237
Q96TC7	RMDN3	RMD3_HUMAN Regulator of microtubule dynamics protein 3 OS=Homo sapiens OX=9606 GN=RMDN3 PE=1 SV=2		43	5	20	44	15	17		0.533646	0.621862	0.467993
Q9NVW2	RLIM	RNF12_HUMAN E3 ubiquitin-protein ligase RLIM OS=Homo sapiens OX=9606 GN=RLIM PE=1 SV=3		0	1	0	0	0	0		1	0.373901	-0.336956
Q9Y252	RNF6	RNF6_HUMAN E3 ubiquitin-protein ligase RNF6 OS=Homo sapiens OX=9606 GN=RNF6 PE=1 SV=1		0	0	0	0	0	1		1	0.373901	0.347696
Q96LT9	RNPC3	RNPC3_HUMAN RNA-binding region-containing protein 3 OS=Homo sapiens OX=9606 GN=RNPC3 PE=1 SV=1		0	22	57	1	28	21		0.00970312	0.992723	-0.0215274
O00584	RNASET2	RNT2_HUMAN Ribonuclease T2 OS=Homo sapiens OX=9606 GN=RNASET2 PE=1 SV=2		2	0	0	2	0	0		0.0369539	0.972292	0.0255414
Q13464	ROCK1	ROCK1_HUMAN Rho-associated protein kinase 1 OS=Homo sapiens OX=9606 GN=ROCK1 PE=1 SV=1		0	0	1	0	0	2		0.28728	0.788166	0.188098
Q8TEU7	RAPGEF6	RPGF6_HUMAN Rap guanine nucleotide exchange factor 6 OS=Homo sapiens OX=9606 GN=RAPGEF6 PE=1 SV=2		0	2	0	0	3	0		0.194978	0.854913	0.172429
Q9UHV5	RAPGEFL1	RPGFL_HUMAN Rap guanine nucleotide exchange factor-like 1 OS=Homo sapiens OX=9606 GN=RAPGEFL1 PE=1 SV=2		0	0	0	0	0	1		1	0.373901	0.347696
Q684P5	RAP1GAP2	RPGP2_HUMAN Rap1 GTPase-activating protein 2 OS=Homo sapiens OX=9606 GN=RAP1GAP2 PE=1 SV=2		0	0	0	0	0	1		1	0.373901	0.347696
Q9NQG5	RPRD1B	RPR1B_HUMAN Regulation of nuclear pre-mRNA domain-containing protein 1B OS=Homo sapiens OX=9606 GN=RPRD1B PE=1 SV=1		44	36	38	45	27	32		0.993024	0.376906	-0.144195
Q5VT52	RPRD2	RPRD2_HUMAN Regulation of nuclear pre-mRNA domain-containing protein 2 OS=Homo sapiens OX=9606 GN=RPRD2 PE=1 SV=1		18	7	13	21	1	14		0.486154	0.65229	-0.526314
O43159	RRP8	RRP8_HUMAN Ribosomal RNA-processing protein 8 OS=Homo sapiens OX=9606 GN=RRP8 PE=1 SV=2		15	12	19	14	12	18		0.00403713	0.996972	0.00119074
P62280	RPS11	RS11_HUMAN 40S ribosomal protein S11 OS=Homo sapiens OX=9606 GN=RPS11 PE=1 SV=3		26	29	27	28	38	31		1.16192	0.309874	0.284592
Q15287	RNPS1	RNPS1_HUMAN RNA-binding protein with serine-rich domain 1 OS=Homo sapiens OX=9606 GN=RNPS1 PE=1 SV=1		49	87	50	44	57	56		0.369423	0.730538	-0.136994
P62841	RPS15	RS15_HUMAN 40S ribosomal protein S15 OS=Homo sapiens OX=9606 GN=RPS15 PE=1 SV=2		24	13	42	22	24	27		0.170779	0.872688	0.0912493
Q14690	PDCD11	RRP5_HUMAN Protein RRP5 homolog OS=Homo sapiens OX=9606 GN=PDCD11 PE=1 SV=3		64	74	55	65	46	84		0.161749	0.879345	0.0439425
P10155	RO60	RO60_HUMAN 60 kDa SS-A/Ro ribonucleoprotein OS=Homo sapiens OX=9606 GN=RO60 PE=1 SV=2		6	9	7	7	9	8		0.632371	0.561488	0.174313
O00411	POLRMT	RPOM_HUMAN DNA-directed RNA polymerase, mitochondrial OS=Homo sapiens OX=9606 GN=POLRMT PE=1 SV=2		0	0	0	2	3	3		9.66489	0.000641191	1.89496
Q9Y3A4	RRP7A	RRP7A_HUMAN Ribosomal RNA-processing protein 7 homolog A OS=Homo sapiens OX=9606 GN=RRP7A PE=1 SV=2		8	9	0	11	7	8		1.11823	0.326091	1.1854
Q5GAN6	RNASE10	RNS10_HUMAN Inactive ribonuclease-like protein 10 OS=Homo sapiens OX=9606 GN=RNASE10 PE=2 SV=1		2	0	0	1	0	1		0.319169	0.765571	0.18514
P19474	TRIM21	RO52_HUMAN E3 ubiquitin-protein ligase TRIM21 OS=Homo sapiens OX=9606 GN=TRIM21 PE=1 SV=1		0	0	2	0	0	3		0.141135	0.894586	0.12544
P22626	HNRNPA2B1	ROA2_HUMAN Heterogeneous nuclear ribonucleoproteins A2/B1 OS=Homo sapiens OX=9606 GN=HNRNPA2B1 PE=1 SV=2		715	643	483	669	550	668		1.0266	0.362631	0.11043
Q99729	HNRNPAB	ROAA_HUMAN Heterogeneous nuclear ribonucleoprotein A/B OS=Homo sapiens OX=9606 GN=HNRNPAB PE=1 SV=2		86	110	64	82	95	100		0.682058	0.53265	0.1808
Q9Y6N7	ROBO1	ROBO1_HUMAN Roundabout homolog 1 OS=Homo sapiens OX=9606 GN=ROBO1 PE=1 SV=1		2	0	0	1	0	0		0.285364	0.789532	-0.162556
P78345	RPP38	RPP38_HUMAN Ribonuclease P protein subunit p38 OS=Homo sapiens OX=9606 GN=RPP38 PE=1 SV=2		1	0	0	2	0	0		0.355761	0.739989	0.20685
P62829	RPL23	RL23_HUMAN 60S ribosomal protein L23 OS=Homo sapiens OX=9606 GN=RPL23 PE=1 SV=1		40	34	43	39	56	50		1.26224	0.275443	0.354262
P54727	RAD23B	RD23B_HUMAN UV excision repair protein RAD23 homolog B OS=Homo sapiens OX=9606 GN=RAD23B PE=1 SV=1		27	14	13	27	11	19		0.345654	0.747016	0.122853
Q8N3Y7	SDR16C5	RDHE2_HUMAN Epidermal retinol dehydrogenase 2 OS=Homo sapiens OX=9606 GN=SDR16C5 PE=2 SV=2		0	0	0	0	0	1		1	0.373901	0.347696
Q9P2K3	RCOR3	RCOR3_HUMAN REST corepressor 3 OS=Homo sapiens OX=9606 GN=RCOR3 PE=1 SV=2		0	0	0	22	5	0		1.84949	0.138072	2.37334
Q9P258	RCC2	RCC2_HUMAN Protein RCC2 OS=Homo sapiens OX=9606 GN=RCC2 PE=1 SV=2		99	108	54	97	115	74		0.7109	0.516402	0.230856
Q68EM7	ARHGAP17	RHG17_HUMAN Rho GTPase-activating protein 17 OS=Homo sapiens OX=9606 GN=ARHGAP17 PE=1 SV=1		0	3	2	3	3	0		0.116558	0.912828	0.107069
Q9UJD0	RIMS3	RIMS3_HUMAN Regulating synaptic membrane exocytosis protein 3 OS=Homo sapiens OX=9606 GN=RIMS3 PE=1 SV=1		0	2	0	0	0	0		1	0.373901	-0.533145
Q5EBL4	RILPL1	RIPL1_HUMAN RILP-like protein 1 OS=Homo sapiens OX=9606 GN=RILPL1 PE=1 SV=1		0	0	0	1	0	0		1	0.373901	0.313237
Q99496	RNF2	RING2_HUMAN E3 ubiquitin-protein ligase RING2 OS=Homo sapiens OX=9606 GN=RNF2 PE=1 SV=1		0	1	5	0	0	2		0.72092	0.510843	-0.69373
P13489	RNH1	RINI_HUMAN Ribonuclease inhibitor OS=Homo sapiens OX=9606 GN=RNH1 PE=1 SV=2		13	3	0	4	7	3		0.558321	0.6064	0.60819
Q9P2F6	ARHGAP20	RHG20_HUMAN Rho GTPase-activating protein 20 OS=Homo sapiens OX=9606 GN=ARHGAP20 PE=1 SV=2		0	1	0	0	0	0		1	0.373901	-0.336956
Q96QB1	DLC1	RHG07_HUMAN Rho GTPase-activating protein 7 OS=Homo sapiens OX=9606 GN=DLC1 PE=1 SV=4		0	0	0	0	1	0		1	0.373901	0.359618
A7KAX9	ARHGAP32	RHG32_HUMAN Rho GTPase-activating protein 32 OS=Homo sapiens OX=9606 GN=ARHGAP32 PE=1 SV=1		1	0	0	1	0	0		0.0436159	0.967301	0.0187518
Q9UFD9	RIMBP3	RIM3A_HUMAN RIMS-binding protein 3A OS=Homo sapiens OX=9606 GN=RIMBP3 PE=1 SV=4		0	1	0	0	1	1		0.758016	0.490647	0.370358
Q9UBZ9	REV1	REV1_HUMAN DNA repair protein REV1 OS=Homo sapiens OX=9606 GN=REV1 PE=1 SV=1		0	0	0	2	0	0		1	0.373901	0.501335
P40937	RFC5	RFC5_HUMAN Replication factor C subunit 5 OS=Homo sapiens OX=9606 GN=RFC5 PE=1 SV=1		0	3	0	2	1	1		0.779654	0.479149	0.536559
Q6ZUM4	ARHGAP27	RHG27_HUMAN Rho GTPase-activating protein 27 OS=Homo sapiens OX=9606 GN=ARHGAP27 PE=1 SV=3		1	1	1	0	0	1		1.82502	0.142047	-0.643025
Q6R327	RICTOR	RICTR_HUMAN Rapamycin-insensitive companion of mTOR OS=Homo sapiens OX=9606 GN=RICTOR PE=1 SV=1		0	1	1	0	0	0		1.99692	0.116525	-0.696235
Q5UIP0	RIF1	RIF1_HUMAN Telomere-associated protein RIF1 OS=Homo sapiens OX=9606 GN=RIF1 PE=1 SV=2		0	4	1	1	1	2		0.114476	0.914377	0.0811945
Q9ULI2	RIMKLB	RIMKB_HUMAN Beta-citrylglutamate synthase B OS=Homo sapiens OX=9606 GN=RIMKLB PE=2 SV=2		0	0	0	0	2	0		1	0.373901	0.563058
Q9HAU5	UPF2	RENT2_HUMAN Regulator of nonsense transcripts 2 OS=Homo sapiens OX=9606 GN=UPF2 PE=1 SV=1		0	3	0	0	0	0		1	0.373901	-0.67209
Q96B86	RGMA	RGMA_HUMAN Repulsive guidance molecule A OS=Homo sapiens OX=9606 GN=RGMA PE=1 SV=3		1	1	0	0	0	0		1.98657	0.117913	-0.631441
Q06587	RING1	RING1_HUMAN E3 ubiquitin-protein ligase RING1 OS=Homo sapiens OX=9606 GN=RING1 PE=1 SV=2		4	9	14	11	3	11		0.12078	0.909689	-0.0896257
Q9BWE0	REPIN1	REPI1_HUMAN Replication initiator 1 OS=Homo sapiens OX=9606 GN=REPIN1 PE=1 SV=1		1	2	3	5	1	2		0.372477	0.728434	0.201965
Q8NE09	RGS22	RGS22_HUMAN Regulator of G-protein signaling 22 OS=Homo sapiens OX=9606 GN=RGS22 PE=1 SV=3		1	0	0	0	0	0		1	0.373901	-0.294485
Q8N264	ARHGAP24	RHG24_HUMAN Rho GTPase-activating protein 24 OS=Homo sapiens OX=9606 GN=ARHGAP24 PE=1 SV=2		0	0	0	0	0	1		1	0.373901	0.347696
Q8NHV9	RHOXF1	RHXF1_HUMAN Rhox homeobox family member 1 OS=Homo sapiens OX=9606 GN=RHOXF1 PE=1 SV=1		1	0	0	0	0	0		1	0.373901	-0.294485
Q8IUF8	RIOX2	RIOX2_HUMAN Ribosomal oxygenase 2 OS=Homo sapiens OX=9606 GN=RIOX2 PE=1 SV=1		7	3	2	8	2	2		0.0593966	0.955485	-0.033763
P49796	RGS3	RGS3_HUMAN Regulator of G-protein signaling 3 OS=Homo sapiens OX=9606 GN=RGS3 PE=1 SV=2		2	0	2	0	0	0		1.97935	0.11889	-1.03841
P61586	RHOA	RHOA_HUMAN Transforming protein RhoA OS=Homo sapiens OX=9606 GN=RHOA PE=1 SV=1		22	0	0	7	9	0		0.384541	0.720148	0.687327
Q7Z6I6	ARHGAP30	RHG30_HUMAN Rho GTPase-activating protein 30 OS=Homo sapiens OX=9606 GN=ARHGAP30 PE=1 SV=3		0	0	0	0	2	0		1	0.373901	0.563058
Q9C0H5	ARHGAP39	RHG39_HUMAN Rho GTPase-activating protein 39 OS=Homo sapiens OX=9606 GN=ARHGAP39 PE=1 SV=2		0	0	0	0	1	0		1	0.373901	0.359618
P84095	RHOG	RHOG_HUMAN Rho-related GTP-binding protein RhoG OS=Homo sapiens OX=9606 GN=RHOG PE=1 SV=1		9	5	1	3	3	0		1.01292	0.36839	-0.920136
Q9H4E5	RHOJ	RHOJ_HUMAN Rho-related GTP-binding protein RhoJ OS=Homo sapiens OX=9606 GN=RHOJ PE=1 SV=1		0	2	0	0	0	0		1	0.373901	-0.533145
Q7LG56	RRM2B	RIR2B_HUMAN Ribonucleoside-diphosphate reductase subunit M2 B OS=Homo sapiens OX=9606 GN=RRM2B PE=1 SV=1		0	1	0	0	0	0		1	0.373901	-0.336956
Q92785	DPF2	REQU_HUMAN Zinc finger protein ubi-d4 OS=Homo sapiens OX=9606 GN=DPF2 PE=1 SV=2		18	10	15	14	10	11		0.922923	0.408279	-0.195097
Q00577	PURA	PURA_HUMAN Transcriptional activator protein Pur-alpha OS=Homo sapiens OX=9606 GN=PURA PE=1 SV=2		17	8	5	16	6	9		0.334524	0.754789	0.155837
Q7Z7A4	PXK	PXK_HUMAN PX domain-containing protein kinase-like protein OS=Homo sapiens OX=9606 GN=PXK PE=1 SV=1		1	1	0	0	0	0		1.98657	0.117913	-0.631441
Q9H0J4	QRICH2	QRIC2_HUMAN Glutamine-rich protein 2 OS=Homo sapiens OX=9606 GN=QRICH2 PE=1 SV=1		0	0	2	0	0	0		1	0.373901	-0.562613
Q9UDW1	UQCR10	QCR9_HUMAN Cytochrome b-c1 complex subunit 9 OS=Homo sapiens OX=9606 GN=UQCR10 PE=1 SV=3		18	2	3	18	3	7		0.56496	0.602281	0.529877
Q92928	RAB1C	RAB1C_HUMAN Putative Ras-related protein Rab-1C OS=Homo sapiens OX=9606 GN=RAB1C PE=5 SV=2		0	0	30	0	39	33		0.751184	0.49432	1.84688
Q9NX57	RAB20	RAB20_HUMAN Ras-related protein Rab-20 OS=Homo sapiens OX=9606 GN=RAB20 PE=1 SV=1		0	0	4	0	0	0		1	0.373901	-0.814843
Q9UL25	RAB21	RAB21_HUMAN Ras-related protein Rab-21 OS=Homo sapiens OX=9606 GN=RAB21 PE=1 SV=3		15	1	3	12	9	4		0.953113	0.394505	0.846341
Q9BRP8	PYM1	PYM1_HUMAN Partner of Y14 and mago OS=Homo sapiens OX=9606 GN=PYM1 PE=1 SV=1		2	1	4	2	1	7		0.348293	0.745178	0.258221
P17812	CTPS1	PYRG1_HUMAN CTP synthase 1 OS=Homo sapiens OX=9606 GN=CTPS1 PE=1 SV=2		3	0	0	0	0	0		1	0.373901	-0.607151
Q96B01	RAD51AP1	R51A1_HUMAN RAD51-associated protein 1 OS=Homo sapiens OX=9606 GN=RAD51AP1 PE=1 SV=1		0	2	0	0	0	0		1	0.373901	-0.533145
P62820	RAB1A	RAB1A_HUMAN Ras-related protein Rab-1A OS=Homo sapiens OX=9606 GN=RAB1A PE=1 SV=3		38	18	19	30	20	17		0.183929	0.863017	-0.0531062
Q02127	DHODH	PYRD_HUMAN Dihydroorotate dehydrogenase (quinone), mitochondrial OS=Homo sapiens OX=9606 GN=DHODH PE=1 SV=3		0	0	0	0	1	0		1	0.373901	0.359618
Q15032	R3HDM1	R3HD1_HUMAN R3H domain-containing protein 1 OS=Homo sapiens OX=9606 GN=R3HDM1 PE=1 SV=3		1	2	0	1	2	2		1.14139	0.317399	0.596042
Q9H0U4	RAB1B	RAB1B_HUMAN Ras-related protein Rab-1B OS=Homo sapiens OX=9606 GN=RAB1B PE=1 SV=1		42	0	0	39	0	0		0.00174939	0.998688	0.00428458
Q15286	RAB35	RAB35_HUMAN Ras-related protein Rab-35 OS=Homo sapiens OX=9606 GN=RAB35 PE=1 SV=1		10	0	0	7	11	0		0.720901	0.510854	1.12639
P51153	RAB13	RAB13_HUMAN Ras-related protein Rab-13 OS=Homo sapiens OX=9606 GN=RAB13 PE=1 SV=1		12	13	6	10	4	5		1.59125	0.186764	-0.597699
Q08J23	NSUN2	NSUN2_HUMAN tRNA (cytosine(34)-C(5))-methyltransferase OS=Homo sapiens OX=9606 GN=NSUN2 PE=1 SV=2		1	7	9	0	3	5		0.759851	0.489664	-0.862923
Q86UU1	PHLDB1	PHLB1_HUMAN Pleckstrin homology-like domain family B member 1 OS=Homo sapiens OX=9606 GN=PHLDB1 PE=1 SV=1		0	1	0	1	0	0		0.0515554	0.961355	-0.0237187
A8MYP8	ODF3B	ODF3B_HUMAN Outer dense fiber protein 3B OS=Homo sapiens OX=9606 GN=ODF3B PE=2 SV=1		0	0	0	0	1	0		1	0.373901	0.359618
Q02218	OGDH	ODO1_HUMAN 2-oxoglutarate dehydrogenase, mitochondrial OS=Homo sapiens OX=9606 GN=OGDH PE=1 SV=3		28	0	8	17	24	3		0.621545	0.567912	0.993453
Q5JTB6	PLAC9	PLAC9_HUMAN Placenta-specific protein 9 OS=Homo sapiens OX=9606 GN=PLAC9 PE=1 SV=1		0	1	0	0	0	0		1	0.373901	-0.336956
P14923	JUP	PLAK_HUMAN Junction plakoglobin OS=Homo sapiens OX=9606 GN=JUP PE=1 SV=3		54	49	29	46	12	23		1.5581	0.19421	-0.772772
P11177	PDHB	ODPB_HUMAN Pyruvate dehydrogenase E1 component subunit beta, mitochondrial OS=Homo sapiens OX=9606 GN=PDHB PE=1 SV=3		38	7	16	29	43	7		0.411218	0.70199	0.391271
O00330	PDHX	ODPX_HUMAN Pyruvate dehydrogenase protein X component, mitochondrial OS=Homo sapiens OX=9606 GN=PDHX PE=1 SV=3		0	0	3	0	0	1		0.4546	0.672975	-0.357383
O60313	OPA1	OPA1_HUMAN Dynamin-like 120 kDa protein, mitochondrial OS=Homo sapiens OX=9606 GN=OPA1 PE=1 SV=3		24	9	8	21	10	21		1.0275	0.362257	0.474789
Q02809	PLOD1	PLOD1_HUMAN Procollagen-lysine,2-oxoglutarate 5-dioxygenase 1 OS=Homo sapiens OX=9606 GN=PLOD1 PE=1 SV=2		5	0	3	3	0	0		0.875646	0.430656	-0.863927
O60568	PLOD3	PLOD3_HUMAN Multifunctional procollagen lysine hydroxylase and glycosyltransferase LH3 OS=Homo sapiens OX=9606 GN=PLOD3 PE=1 SV=1		75	43	33	39	9	12		2.45303	0.0702159	-1.42725
Q04941	PLP2	PLP2_HUMAN Proteolipid protein 2 OS=Homo sapiens OX=9606 GN=PLP2 PE=1 SV=1		4	1	0	4	3	0		0.420724	0.695577	0.399807
Q6T4P5	PLPPR3	PLPR3_HUMAN Phospholipid phosphatase-related protein type 3 OS=Homo sapiens OX=9606 GN=PLPPR3 PE=2 SV=1		0	0	0	1	0	0		1	0.373901	0.313237
O43660	PLRG1	PLRG1_HUMAN Pleiotropic regulator 1 OS=Homo sapiens OX=9606 GN=PLRG1 PE=1 SV=1		13	24	12	16	14	18		0.254684	0.811525	0.087528
Q9HBL7	PLGRKT	PLRKT_HUMAN Plasminogen receptor (KT) OS=Homo sapiens OX=9606 GN=PLGRKT PE=1 SV=1		6	4	0	8	1	4		0.523913	0.628027	0.529795
O60890	OPHN1	OPHN1_HUMAN Oligophrenin-1 OS=Homo sapiens OX=9606 GN=OPHN1 PE=1 SV=1		0	1	0	1	0	0		0.0515554	0.961355	-0.0237187
O14841	OPLAH	OPLA_HUMAN 5-oxoprolinase OS=Homo sapiens OX=9606 GN=OPLAH PE=1 SV=3		0	0	0	0	0	1		1	0.373901	0.347696
P13797	PLS3	PLST_HUMAN Plastin-3 OS=Homo sapiens OX=9606 GN=PLS3 PE=1 SV=4		22	8	2	6	4	0		1.17029	0.306854	-1.34007
Q8NGS0	OR1N1	OR1N1_HUMAN Olfactory receptor 1N1 OS=Homo sapiens OX=9606 GN=OR1N1 PE=3 SV=1		0	0	0	1	0	0		1	0.373901	0.313237
Q5TZ20	OR2G6	OR2G6_HUMAN Olfactory receptor 2G6 OS=Homo sapiens OX=9606 GN=OR2G6 PE=2 SV=1		0	1	0	1	0	1		0.685081	0.530931	0.323977
O43869	OR2T1	OR2T1_HUMAN Olfactory receptor 2T1 OS=Homo sapiens OX=9606 GN=OR2T1 PE=3 SV=3		0	0	0	1	0	0		1	0.373901	0.313237
Q6IEV9	OR4C11	OR4CB_HUMAN Olfactory receptor 4C11 OS=Homo sapiens OX=9606 GN=OR4C11 PE=2 SV=1		2	0	0	1	0	0		0.285364	0.789532	-0.162556
Q8NH21	OR4F5	OR4F5_HUMAN Olfactory receptor 4F5 OS=Homo sapiens OX=9606 GN=OR4F5 PE=3 SV=1		0	0	1	0	0	0		1	0.373901	-0.359279
P0C623	OR4Q2	OR4Q2_HUMAN Olfactory receptor 4Q2 OS=Homo sapiens OX=9606 GN=OR4Q2 PE=3 SV=2		0	0	0	1	0	0		1	0.373901	0.313237
Q8NH05	OR4Q3	OR4Q3_HUMAN Olfactory receptor 4Q3 OS=Homo sapiens OX=9606 GN=OR4Q3 PE=3 SV=1		0	0	0	0	0	1		1	0.373901	0.347696
Q8NGC5	OR6J1	OR6J1_HUMAN Olfactory receptor 6J1 OS=Homo sapiens OX=9606 GN=OR6J1 PE=3 SV=1		0	1	0	0	0	0		1	0.373901	-0.336956
Q8NGG6	OR8B12	OR8BC_HUMAN Olfactory receptor 8B12 OS=Homo sapiens OX=9606 GN=OR8B12 PE=2 SV=1		0	0	0	0	1	0		1	0.373901	0.359618
Q8N0Y5	OR8I2	OR8I2_HUMAN Olfactory receptor 8I2 OS=Homo sapiens OX=9606 GN=OR8I2 PE=2 SV=1		0	0	0	0	2	1		1.85078	0.137864	0.910754
Q9UBD5	ORC3	ORC3_HUMAN Origin recognition complex subunit 3 OS=Homo sapiens OX=9606 GN=ORC3 PE=1 SV=1		9	2	1	8	0	6		0.0456464	0.96578	0.0530866
O43929	ORC4	ORC4_HUMAN Origin recognition complex subunit 4 OS=Homo sapiens OX=9606 GN=ORC4 PE=1 SV=2		2	0	0	5	3	4		3.79703	0.0191526	1.85421
Q9BZF2	OSBPL7	OSBL7_HUMAN Oxysterol-binding protein-related protein 7 OS=Homo sapiens OX=9606 GN=OSBPL7 PE=1 SV=1		1	0	1	0	0	0		1.97117	0.120009	-0.653765
Q96SU4	OSBPL9	OSBL9_HUMAN Oxysterol-binding protein-related protein 9 OS=Homo sapiens OX=9606 GN=OSBPL9 PE=1 SV=2		0	3	0	0	0	0		1	0.373901	-0.67209
Q9Y236	OSGIN2	OSGI2_HUMAN Oxidative stress-induced growth inhibitor 2 OS=Homo sapiens OX=9606 GN=OSGIN2 PE=2 SV=1		0	1	0	0	0	0		1	0.373901	-0.336956
O95744	PMS2P2	PM2P2_HUMAN Putative postmeiotic segregation increased 2-like protein 2 OS=Homo sapiens OX=9606 GN=PMS2P2 PE=5 SV=1		1	0	0	0	0	0		1	0.373901	-0.294485
Q7RTS5	OTOP3	OTOP3_HUMAN Proton channel OTOP3 OS=Homo sapiens OX=9606 GN=OTOP3 PE=1 SV=1		1	0	0	0	0	0		1	0.373901	-0.294485
Q9NRC9	OTOR	OTOR_HUMAN Otoraplin OS=Homo sapiens OX=9606 GN=OTOR PE=1 SV=1		1	0	0	0	0	1		0.11678	0.912663	0.0532105
Q8TBY8	PMFBP1	PMFBP_HUMAN Polyamine-modulated factor 1-binding protein 1 OS=Homo sapiens OX=9606 GN=PMFBP1 PE=1 SV=3		3	0	0	1	0	0		0.430207	0.68921	-0.293914
Q8WZA1	POMGNT1	PMGT1_HUMAN Protein O-linked-mannose beta-1,2-N-acetylglucosaminyltransferase 1 OS=Homo sapiens OX=9606 GN=POMGNT1 PE=1 SV=2		1	1	0	0	0	0		1.98657	0.117913	-0.631441
Q7RTY7	OVCH1	OVCH1_HUMAN Ovochymase-1 OS=Homo sapiens OX=9606 GN=OVCH1 PE=2 SV=2		0	1	2	2	0	0		0.567844	0.600497	-0.398234
P29590	PML	PML_HUMAN Protein PML OS=Homo sapiens OX=9606 GN=PML PE=1 SV=3		1	0	3	0	0	3		0.337953	0.752391	-0.311511
P54278	PMS2	PMS2_HUMAN Mismatch repair endonuclease PMS2 OS=Homo sapiens OX=9606 GN=PMS2 PE=1 SV=2		5	0	0	1	0	0		0.563832	0.60298	-0.48181
Q9NWU1	OXSM	OXSM_HUMAN 3-oxoacyl-[acyl-carrier-protein] synthase, mitochondrial OS=Homo sapiens OX=9606 GN=OXSM PE=1 SV=1		1	0	0	1	1	2		2.54002	0.0639797	0.925747
O95747	OXSR1	OXSR1_HUMAN Serine/threonine-protein kinase OSR1 OS=Homo sapiens OX=9606 GN=OXSR1 PE=1 SV=1		17	7	4	13	9	8		0.729526	0.506103	0.331711
P30559	OXTR	OXYR_HUMAN Oxytocin receptor OS=Homo sapiens OX=9606 GN=OXTR PE=2 SV=2		2	0	0	0	0	0		1	0.373901	-0.475794
A8CG34	POM121C	P121C_HUMAN Nuclear envelope pore membrane protein POM 121C OS=Homo sapiens OX=9606 GN=POM121C PE=1 SV=3		0	0	0	0	0	6		1	0.373901	0.96015
P14927	UQCRB	QCR7_HUMAN Cytochrome b-c1 complex subunit 7 OS=Homo sapiens OX=9606 GN=UQCRB PE=1 SV=2		44	32	62	41	37	66		0.291656	0.78505	0.124396
P42696	RBM34	RBM34_HUMAN RNA-binding protein 34 OS=Homo sapiens OX=9606 GN=RBM34 PE=1 SV=2		5	1	5	0	0	1		2.69465	0.0543951	-1.68846
Q8IUH3	RBM45	RBM45_HUMAN RNA-binding protein 45 OS=Homo sapiens OX=9606 GN=RBM45 PE=1 SV=1		2	1	2	0	0	0		6.97629	0.00222018	-1.37536
Q8TBY0	RBM46	RBM46_HUMAN Probable RNA-binding protein 46 OS=Homo sapiens OX=9606 GN=RBM46 PE=2 SV=1		3	2	3	0	0	2		2.28765	0.0840747	-1.298
P57052	RBM11	RBM11_HUMAN Splicing regulator RBM11 OS=Homo sapiens OX=9606 GN=RBM11 PE=1 SV=1		1	0	0	1	0	0		0.0436159	0.967301	0.0187518
Q9NTZ6	RBM12	RBM12_HUMAN RNA-binding protein 12 OS=Homo sapiens OX=9606 GN=RBM12 PE=1 SV=1		3	6	9	1	0	2		2.73429	0.0522118	-1.84156
Q9Y5S9	RBM8A	RBM8A_HUMAN RNA-binding protein 8A OS=Homo sapiens OX=9606 GN=RBM8A PE=1 SV=1		29	23	12	26	20	15		0.143027	0.893184	0.0453627
Q6ZTQ3	RASSF6	RASF6_HUMAN Ras association domain-containing protein 6 OS=Homo sapiens OX=9606 GN=RASSF6 PE=1 SV=1		0	0	0	0	0	1		1	0.373901	0.347696
Q5HYI8	RABL3	RABL3_HUMAN Rab-like protein 3 OS=Homo sapiens OX=9606 GN=RABL3 PE=1 SV=1		0	2	0	0	1	0		0.269831	0.800639	-0.173527
A0AV96	RBM47	RBM47_HUMAN RNA-binding protein 47 OS=Homo sapiens OX=9606 GN=RBM47 PE=1 SV=2		25	21	15	29	25	19		1.77762	0.1501	0.316368
Q6VN20	RANBP10	RBP10_HUMAN Ran-binding protein 10 OS=Homo sapiens OX=9606 GN=RANBP10 PE=1 SV=1		1	0	0	0	0	0		1	0.373901	-0.294485
Q9BWF3	RBM4	RBM4_HUMAN RNA-binding protein 4 OS=Homo sapiens OX=9606 GN=RBM4 PE=1 SV=1		21	31	16	25	18	19		0.124247	0.907113	-0.0336594
P52756	RBM5	RBM5_HUMAN RNA-binding protein 5 OS=Homo sapiens OX=9606 GN=RBM5 PE=1 SV=2		0	8	0	5	2	1		0.591543	0.58597	0.675369
Q09MP3	RAD51AP2	R51A2_HUMAN RAD51-associated protein 2 OS=Homo sapiens OX=9606 GN=RAD51AP2 PE=1 SV=1		0	0	0	0	0	2		1	0.373901	0.547377
P10276	RARA	RARA_HUMAN Retinoic acid receptor alpha OS=Homo sapiens OX=9606 GN=RARA PE=1 SV=2		0	0	0	0	2	1		1.85078	0.137864	0.910754
Q70E73	RAPH1	RAPH1_HUMAN Ras-associated and pleckstrin homology domains-containing protein 1 OS=Homo sapiens OX=9606 GN=RAPH1 PE=1 SV=3		0	1	1	0	0	0		1.99692	0.116525	-0.696235
Q08257	CRYZ	QOR_HUMAN Quinone oxidoreductase OS=Homo sapiens OX=9606 GN=CRYZ PE=1 SV=1		2	0	0	1	2	1		1.41052	0.231208	0.748197
Q8IY67	RAVER1	RAVR1_HUMAN Ribonucleoprotein PTB-binding 1 OS=Homo sapiens OX=9606 GN=RAVER1 PE=1 SV=1		6	0	0	1	0	0		0.600771	0.580375	-0.553895
P62834	RAP1A	RAP1A_HUMAN Ras-related protein Rap-1A OS=Homo sapiens OX=9606 GN=RAP1A PE=1 SV=1		30	0	33	28	23	16		0.732686	0.504371	1.22831
P49792	RANBP2	RBP2_HUMAN E3 SUMO-protein ligase RanBP2 OS=Homo sapiens OX=9606 GN=RANBP2 PE=1 SV=2		70	35	35	79	15	30		0.544486	0.615039	-0.345819
P63244	RACK1	RACK1_HUMAN Receptor of activated protein C kinase 1 OS=Homo sapiens OX=9606 GN=RACK1 PE=1 SV=3		95	64	45	84	89	45		0.441324	0.681785	0.159351
Q9BX46	RBM24	RBM24_HUMAN RNA-binding protein 24 OS=Homo sapiens OX=9606 GN=RBM24 PE=1 SV=1		1	0	0	0	0	0		1	0.373901	-0.294485
P26374	CHML	RAE2_HUMAN Rab proteins geranylgeranyltransferase component A 2 OS=Homo sapiens OX=9606 GN=CHML PE=1 SV=2		0	1	0	0	0	0		1	0.373901	-0.336956
Q5T8P6	RBM26	RBM26_HUMAN RNA-binding protein 26 OS=Homo sapiens OX=9606 GN=RBM26 PE=1 SV=3		9	15	9	10	12	9		0.00533005	0.996002	0.00164923
Q6ZRY4	RBPMS2	RBPS2_HUMAN RNA-binding protein with multiple splicing 2 OS=Homo sapiens OX=9606 GN=RBPMS2 PE=1 SV=1		0	0	0	0	0	1		1	0.373901	0.347696
Q8IXT5	RBM12B	RB12B_HUMAN RNA-binding protein 12B OS=Homo sapiens OX=9606 GN=RBM12B PE=1 SV=2		0	0	2	0	2	3		0.811644	0.462532	0.688497
Q9H2T7	RANBP17	RBP17_HUMAN Ran-binding protein 17 OS=Homo sapiens OX=9606 GN=RANBP17 PE=2 SV=1		0	0	1	0	0	0		1	0.373901	-0.359279
P98175	RBM10	RBM10_HUMAN RNA-binding protein 10 OS=Homo sapiens OX=9606 GN=RBM10 PE=1 SV=3		29	41	13	31	17	22		0.171657	0.872042	-0.077804
P78332	RBM6	RBM6_HUMAN RNA-binding protein 6 OS=Homo sapiens OX=9606 GN=RBM6 PE=1 SV=5		0	2	0	0	0	0		1	0.373901	-0.533145
P57735	RAB25	RAB25_HUMAN Ras-related protein Rab-25 OS=Homo sapiens OX=9606 GN=RAB25 PE=1 SV=2		14	4	11	17	4	6		0.183775	0.86313	-0.121532
P43487	RANBP1	RANG_HUMAN Ran-specific GTPase-activating protein OS=Homo sapiens OX=9606 GN=RANBP1 PE=1 SV=1		4	4	6	6	5	8		1.38786	0.237485	0.417966
Q15907	RAB11B	RB11B_HUMAN Ras-related protein Rab-11B OS=Homo sapiens OX=9606 GN=RAB11B PE=1 SV=4		52	0	0	47	0	25		0.631568	0.561963	1.58568
Q9HCJ3	RAVER2	RAVR2_HUMAN Ribonucleoprotein PTB-binding 2 OS=Homo sapiens OX=9606 GN=RAVER2 PE=1 SV=2		0	0	0	1	1	0		1.9859	0.118003	0.672856
Q8NDT2	RBM15B	RB15B_HUMAN Putative RNA-binding protein 15B OS=Homo sapiens OX=9606 GN=RBM15B PE=1 SV=3		5	5	4	7	3	0		0.931753	0.404209	-0.807732
Q96EV2	RBM33	RBM33_HUMAN RNA-binding protein 33 OS=Homo sapiens OX=9606 GN=RBM33 PE=1 SV=3		5	2	1	2	0	4		0.490158	0.649692	-0.389381
Q96PK6	RBM14	RBM14_HUMAN RNA-binding protein 14 OS=Homo sapiens OX=9606 GN=RBM14 PE=1 SV=2		57	54	53	62	44	48		0.410541	0.702448	-0.0431468
Q9H0T7	RAB17	RAB17_HUMAN Ras-related protein Rab-17 OS=Homo sapiens OX=9606 GN=RAB17 PE=1 SV=2		0	0	0	0	0	1		1	0.373901	0.347696
Q7Z5J4	RAI1	RAI1_HUMAN Retinoic acid-induced protein 1 OS=Homo sapiens OX=9606 GN=RAI1 PE=1 SV=2		2	0	2	2	0	0		0.740129	0.500309	-0.537072
Q9UKM9	RALY	RALY_HUMAN RNA-binding protein Raly OS=Homo sapiens OX=9606 GN=RALY PE=1 SV=1		42	72	72	39	70	79		0.106484	0.920325	0.0564224
Q9H074	PAIP1	PAIP1_HUMAN Polyadenylate-binding protein-interacting protein 1 OS=Homo sapiens OX=9606 GN=PAIP1 PE=1 SV=1		2	0	0	0	0	0		1	0.373901	-0.475794
Q8WX93	PALLD	PALLD_HUMAN Palladin OS=Homo sapiens OX=9606 GN=PALLD PE=1 SV=3		0	2	0	0	0	0		1	0.373901	-0.533145
O96013	PAK4	PAK4_HUMAN Serine/threonine-protein kinase PAK 4 OS=Homo sapiens OX=9606 GN=PAK4 PE=1 SV=1		27	32	16	26	16	16		0.980549	0.382333	-0.277685
Q504Q3	PAN2	PAN2_HUMAN PAN2-PAN3 deadenylation complex catalytic subunit PAN2 OS=Homo sapiens OX=9606 GN=PAN2 PE=1 SV=3		1	0	0	0	0	0		1	0.373901	-0.294485
Q9NVD7	PARVA	PARVA_HUMAN Alpha-parvin OS=Homo sapiens OX=9606 GN=PARVA PE=1 SV=1		25	14	14	26	14	14		0.291	0.785517	0.076729
Q9BYG5	PARD6B	PAR6B_HUMAN Partitioning defective 6 homolog beta OS=Homo sapiens OX=9606 GN=PARD6B PE=1 SV=1		0	0	2	0	3	0		0.158419	0.881803	0.142961
P14859	POU2F1	PO2F1_HUMAN POU domain, class 2, transcription factor 1 OS=Homo sapiens OX=9606 GN=POU2F1 PE=1 SV=2		17	13	10	11	6	7		3.31421	0.0295379	-0.626554
P05166	PCCB	PCCB_HUMAN Propionyl-CoA carboxylase beta chain, mitochondrial OS=Homo sapiens OX=9606 GN=PCCB PE=1 SV=3		3	0	0	0	4	0		0.20482	0.847713	0.208218
O60245	PCDH7	PCDH7_HUMAN Protocadherin-7 OS=Homo sapiens OX=9606 GN=PCDH7 PE=1 SV=2		0	0	0	0	0	1		1	0.373901	0.347696
Q4G0U5	CFAP221	PCDP1_HUMAN Cilia- and flagella-associated protein 221 OS=Homo sapiens OX=9606 GN=CFAP221 PE=1 SV=2		0	0	0	0	0	1		1	0.373901	0.347696
Q8WW12	PCNP	PCNP_HUMAN PEST proteolytic signal-containing nuclear protein OS=Homo sapiens OX=9606 GN=PCNP PE=1 SV=2		9	5	10	5	3	5		2.08152	0.105841	-0.683342
Q9UHG3	PCYOX1	PCYOX_HUMAN Prenylcysteine oxidase 1 OS=Homo sapiens OX=9606 GN=PCYOX1 PE=1 SV=3		3	0	0	1	0	0		0.430207	0.68921	-0.293914
Q9H6A9	PCNX3	PCX3_HUMAN Pecanex-like protein 3 OS=Homo sapiens OX=9606 GN=PCNX3 PE=1 SV=2		0	0	1	0	0	0		1	0.373901	-0.359279
P30101	PDIA3	PDIA3_HUMAN Protein disulfide-isomerase A3 OS=Homo sapiens OX=9606 GN=PDIA3 PE=1 SV=4		136	107	147	94	156	111		0.201066	0.850457	-0.0687602
Q9P2J9	PDP2	PDP2_HUMAN [Pyruvate dehydrogenase [acetyl-transferring]]-phosphatase 2, mitochondrial OS=Homo sapiens OX=9606 GN=PDP2 PE=2 SV=2		1	0	0	0	0	0		1	0.373901	-0.294485
Q9NUG6	PDRG1	PDRG1_HUMAN p53 and DNA damage-regulated protein 1 OS=Homo sapiens OX=9606 GN=PDRG1 PE=1 SV=2		0	0	1	0	0	1		0.0231678	0.982626	-0.0115833
Q15121	PEA15	PEA15_HUMAN Astrocytic phosphoprotein PEA-15 OS=Homo sapiens OX=9606 GN=PEA15 PE=1 SV=2		4	0	0	1	1	1		0.436204	0.685199	0.310334
Q9H792	PEAK1	PEAK1_HUMAN Inactive tyrosine-protein kinase PEAK1 OS=Homo sapiens OX=9606 GN=PEAK1 PE=1 SV=4		1	0	0	1	0	1		0.825994	0.455226	0.366448
P36955	SERPINF1	PEDF_HUMAN Pigment epithelium-derived factor OS=Homo sapiens OX=9606 GN=SERPINF1 PE=1 SV=4		0	0	0	1	0	0		1	0.373901	0.313237
O00541	PES1	PESC_HUMAN Pescadillo homolog OS=Homo sapiens OX=9606 GN=PES1 PE=1 SV=1		24	25	20	18	27	22		0.0295803	0.977819	0.0075502
Q6S8J7	POTEA	POTEA_HUMAN POTE ankyrin domain family member A OS=Homo sapiens OX=9606 GN=POTEA PE=2 SV=1		0	0	0	0	2	0		1	0.373901	0.563058
Q86YR6	POTED	POTED_HUMAN POTE ankyrin domain family member D OS=Homo sapiens OX=9606 GN=POTED PE=2 SV=2		0	0	1	0	0	0		1	0.373901	-0.359279
Q6S8J3	POTEE	POTEE_HUMAN POTE ankyrin domain family member E OS=Homo sapiens OX=9606 GN=POTEE PE=2 SV=3		123	158	107	116	73	94		1.82247	0.142468	-0.396455
Q03181	PPARD	PPARD_HUMAN Peroxisome proliferator-activated receptor delta OS=Homo sapiens OX=9606 GN=PPARD PE=1 SV=1		1	0	0	0	0	0		1	0.373901	-0.294485
P05187	ALPP	PPB1_HUMAN Alkaline phosphatase, placental type OS=Homo sapiens OX=9606 GN=ALPP PE=1 SV=2		0	0	0	0	1	0		1	0.373901	0.359618
P05186	ALPL	PPBT_HUMAN Alkaline phosphatase, tissue-nonspecific isozyme OS=Homo sapiens OX=9606 GN=ALPL PE=1 SV=4		0	0	1	0	1	0		0.000667178	0.9995	0.000339151
P48147	PREP	PPCE_HUMAN Prolyl endopeptidase OS=Homo sapiens OX=9606 GN=PREP PE=1 SV=2		0	1	0	0	1	1		0.758016	0.490647	0.370358
Q96D71	REPS1	REPS1_HUMAN RalBP1-associated Eps domain-containing protein 1 OS=Homo sapiens OX=9606 GN=REPS1 PE=1 SV=3		0	0	0	0	1	1		1.99915	0.11623	0.707314
Q9BZI7	UPF3B	REN3B_HUMAN Regulator of nonsense transcripts 3B OS=Homo sapiens OX=9606 GN=UPF3B PE=1 SV=1		0	2	1	0	2	1		0.0269107	0.97982	0.0183295
Q9NS39	ADARB2	RED2_HUMAN Double-stranded RNA-specific editase B2 OS=Homo sapiens OX=9606 GN=ADARB2 PE=1 SV=1		1	0	0	0	0	0		1	0.373901	-0.294485
Q00765	REEP5	REEP5_HUMAN Receptor expression-enhancing protein 5 OS=Homo sapiens OX=9606 GN=REEP5 PE=1 SV=3		2	1	0	0	2	0		0.354313	0.740994	-0.249692
P08134	RHOC	RHOC_HUMAN Rho-related GTP-binding protein RhoC OS=Homo sapiens OX=9606 GN=RHOC PE=1 SV=1		16	8	2	0	0	0		4.53578	0.0105309	-2.91222
O75154	RAB11FIP3	RFIP3_HUMAN Rab11 family-interacting protein 3 OS=Homo sapiens OX=9606 GN=RAB11FIP3 PE=1 SV=1		0	2	0	3	0	1		0.587483	0.588442	0.45075
P42331	ARHGAP25	RHG25_HUMAN Rho GTPase-activating protein 25 OS=Homo sapiens OX=9606 GN=ARHGAP25 PE=1 SV=2		1	0	0	0	0	0		1	0.373901	-0.294485
O14559	ARHGAP33	RHG33_HUMAN Rho GTPase-activating protein 33 OS=Homo sapiens OX=9606 GN=ARHGAP33 PE=1 SV=2		0	3	3	0	3	0		0.680919	0.5333	-0.671595
Q4ADV7	RIC1	RIC1_HUMAN RAB6A-GEF complex partner protein 1 OS=Homo sapiens OX=9606 GN=RIC1 PE=1 SV=2		0	0	0	1	1	0		1.9859	0.118003	0.672856
O15034	RIMBP2	RIMB2_HUMAN RIMS-binding protein 2 OS=Homo sapiens OX=9606 GN=RIMBP2 PE=1 SV=3		1	0	0	2	0	0		0.355761	0.739989	0.20685
Q8WYP3	RIN2	RIN2_HUMAN Ras and Rab interactor 2 OS=Homo sapiens OX=9606 GN=RIN2 PE=1 SV=1		0	0	0	1	0	0		1	0.373901	0.313237
Q13546	RIPK1	RIPK1_HUMAN Receptor-interacting serine/threonine-protein kinase 1 OS=Homo sapiens OX=9606 GN=RIPK1 PE=1 SV=3		0	0	0	0	0	1		1	0.373901	0.347696
A5PLK6	RGSL1	RGSL_HUMAN Regulator of G-protein signaling protein-like OS=Homo sapiens OX=9606 GN=RGSL1 PE=2 SV=1		0	0	0	0	1	0		1	0.373901	0.359618
Q13017	ARHGAP5	RHG05_HUMAN Rho GTPase-activating protein 5 OS=Homo sapiens OX=9606 GN=ARHGAP5 PE=1 SV=2		2	0	0	0	0	1		0.217373	0.838555	-0.128098
Q2M1Z3	ARHGAP31	RHG31_HUMAN Rho GTPase-activating protein 31 OS=Homo sapiens OX=9606 GN=ARHGAP31 PE=1 SV=2		0	1	0	1	0	0		0.0515554	0.961355	-0.0237187
Q92900	UPF1	RENT1_HUMAN Regulator of nonsense transcripts 1 OS=Homo sapiens OX=9606 GN=UPF1 PE=1 SV=2		21	28	9	17	14	14		0.385499	0.719491	-0.158405
Q13972	RASGRF1	RGRF1_HUMAN Ras-specific guanine nucleotide-releasing factor 1 OS=Homo sapiens OX=9606 GN=RASGRF1 PE=1 SV=2		0	9	2	4	0	4		0.11199	0.916227	-0.138263
Q17R89	ARHGAP44	RHG44_HUMAN Rho GTPase-activating protein 44 OS=Homo sapiens OX=9606 GN=ARHGAP44 PE=1 SV=1		0	0	0	0	1	1		1.99915	0.11623	0.707314
P22670	RFX1	RFX1_HUMAN MHC class II regulatory factor RFX1 OS=Homo sapiens OX=9606 GN=RFX1 PE=1 SV=2		2	3	0	4	0	3		0.301658	0.777945	0.281575
Q9H0H5	RACGAP1	RGAP1_HUMAN Rac GTPase-activating protein 1 OS=Homo sapiens OX=9606 GN=RACGAP1 PE=1 SV=1		5	4	3	1	3	1		2.36982	0.076836	-0.913377
P35250	RFC2	RFC2_HUMAN Replication factor C subunit 2 OS=Homo sapiens OX=9606 GN=RFC2 PE=1 SV=3		6	3	2	13	4	0		0.049559	0.96285	-0.0553647
Q9NRY4	ARHGAP35	RHG35_HUMAN Rho GTPase-activating protein 35 OS=Homo sapiens OX=9606 GN=ARHGAP35 PE=1 SV=3		2	1	1	2	2	2		3.12806	0.0352512	0.439741
A1A4S6	ARHGAP10	RHG10_HUMAN Rho GTPase-activating protein 10 OS=Homo sapiens OX=9606 GN=ARHGAP10 PE=1 SV=1		0	0	0	0	3	0		1	0.373901	0.705574
P35249	RFC4	RFC4_HUMAN Replication factor C subunit 4 OS=Homo sapiens OX=9606 GN=RFC4 PE=1 SV=2		13	10	5	11	11	8		0.726126	0.507972	0.223357
O76081	RGS20	RGS20_HUMAN Regulator of G-protein signaling 20 OS=Homo sapiens OX=9606 GN=RGS20 PE=1 SV=4		0	1	0	0	0	0		1	0.373901	-0.336956
O75570	MTRF1	RF1M_HUMAN Peptide chain release factor 1, mitochondrial OS=Homo sapiens OX=9606 GN=MTRF1 PE=1 SV=2		0	0	1	0	0	3		0.423564	0.693667	0.328774
Q8IZJ4	RGL4	RGDSR_HUMAN Ral-GDS-related protein OS=Homo sapiens OX=9606 GN=RGL4 PE=2 SV=1		0	0	0	1	0	0		1	0.373901	0.313237
Q3MIT2	PUS10	PUS10_HUMAN Putative tRNA pseudouridine synthase Pus10 OS=Homo sapiens OX=9606 GN=PUS10 PE=1 SV=1		0	1	1	0	1	0		0.672045	0.538376	-0.336617
Q13610	PWP1	PWP1_HUMAN Periodic tryptophan protein 1 homolog OS=Homo sapiens OX=9606 GN=PWP1 PE=1 SV=1		0	3	0	0	1	0		0.409932	0.70286	-0.312472
Q8N0Z8	PUSL1	PUSL1_HUMAN tRNA pseudouridine synthase-like 1 OS=Homo sapiens OX=9606 GN=PUSL1 PE=1 SV=1		0	0	0	0	0	1		1	0.373901	0.347696
Q13636	RAB31	RAB31_HUMAN Ras-related protein Rab-31 OS=Homo sapiens OX=9606 GN=RAB31 PE=1 SV=1		8	1	7	3	3	5		0.195126	0.854805	-0.139598
Q7Z6E9	RBBP6	RBBP6_HUMAN E3 ubiquitin-protein ligase RBBP6 OS=Homo sapiens OX=9606 GN=RBBP6 PE=1 SV=1		13	8	7	19	6	8		0.397868	0.711047	0.161736
P63000	RAC1	RAC1_HUMAN Ras-related C3 botulinum toxin substrate 1 OS=Homo sapiens OX=9606 GN=RAC1 PE=1 SV=1		26	19	13	16	22	9		0.635032	0.559917	-0.257115
O75943	RAD17	RAD17_HUMAN Cell cycle checkpoint protein RAD17 OS=Homo sapiens OX=9606 GN=RAD17 PE=1 SV=2		0	1	0	0	0	0		1	0.373901	-0.336956
O95294	RASAL1	RASL1_HUMAN RasGAP-activating-like protein 1 OS=Homo sapiens OX=9606 GN=RASAL1 PE=1 SV=3		0	1	0	0	0	0		1	0.373901	-0.336956
P38159	RBMX	RBMX_HUMAN RNA-binding motif protein, X chromosome OS=Homo sapiens OX=9606 GN=RBMX PE=1 SV=3		57	107	123	47	99	125		0.0888689	0.933458	-0.0594233
Q93062	RBPMS	RBPMS_HUMAN RNA-binding protein with multiple splicing OS=Homo sapiens OX=9606 GN=RBPMS PE=1 SV=1		1	2	3	2	1	2		0.314624	0.768775	-0.124379
P61019	RAB2A	RAB2A_HUMAN Ras-related protein Rab-2A OS=Homo sapiens OX=9606 GN=RAB2A PE=1 SV=1		28	3	13	21	20	12		0.848353	0.444026	0.690434
O15541	RNF113A	R113A_HUMAN E3 ubiquitin-protein ligase RNF113A OS=Homo sapiens OX=9606 GN=RNF113A PE=1 SV=1		0	1	0	0	0	0		1	0.373901	-0.336956
O75771	RAD51D	RA51D_HUMAN DNA repair protein RAD51 homolog 4 OS=Homo sapiens OX=9606 GN=RAD51D PE=1 SV=1		0	1	0	0	0	0		1	0.373901	-0.336956
P78406	RAE1	RAE1L_HUMAN mRNA export factor OS=Homo sapiens OX=9606 GN=RAE1 PE=1 SV=1		33	56	32	27	46	22		0.651433	0.550299	-0.299681
O60216	RAD21	RAD21_HUMAN Double-strand-break repair protein rad21 homolog OS=Homo sapiens OX=9606 GN=RAD21 PE=1 SV=2		43	27	18	40	32	37		1.80902	0.144713	0.439796
P49756	RBM25	RBM25_HUMAN RNA-binding protein 25 OS=Homo sapiens OX=9606 GN=RBM25 PE=1 SV=3		57	61	46	53	50	50		0.234118	0.826388	-0.0283139
P55895	RAG2	RAG2_HUMAN V(D)J recombination-activating protein 2 OS=Homo sapiens OX=9606 GN=RAG2 PE=1 SV=1		1	0	0	0	0	0		1	0.373901	-0.294485
Q8IZ41	RASEF	RASEF_HUMAN Ras and EF-hand domain-containing protein OS=Homo sapiens OX=9606 GN=RASEF PE=1 SV=1		1	0	1	2	0	0		0.253579	0.812321	-0.15243
Q14498	RBM39	RBM39_HUMAN RNA-binding protein 39 OS=Homo sapiens OX=9606 GN=RBM39 PE=1 SV=2		93	64	63	86	56	56		0.64393	0.554685	-0.0952209
Q15291	RBBP5	RBBP5_HUMAN Retinoblastoma-binding protein 5 OS=Homo sapiens OX=9606 GN=RBBP5 PE=1 SV=2		7	4	3	5	3	6		0.265597	0.803677	0.0787577
P61026	RAB10	RAB10_HUMAN Ras-related protein Rab-10 OS=Homo sapiens OX=9606 GN=RAB10 PE=1 SV=1		12	16	15	16	13	13		0.123776	0.907463	0.0269487
O95716	RAB3D	RAB3D_HUMAN Ras-related protein Rab-3D OS=Homo sapiens OX=9606 GN=RAB3D PE=1 SV=1		11	0	2	6	9	4		1.14261	0.316945	1.1674
P51149	RAB7A	RAB7A_HUMAN Ras-related protein Rab-7a OS=Homo sapiens OX=9606 GN=RAB7A PE=1 SV=1		30	18	15	22	33	17		0.720557	0.511044	0.254165
Q9NS91	RAD18	RAD18_HUMAN E3 ubiquitin-protein ligase RAD18 OS=Homo sapiens OX=9606 GN=RAD18 PE=1 SV=2		0	0	1	0	1	0		0.000667178	0.9995	0.000339151
Q9Y3L5	RAP2C	RAP2C_HUMAN Ras-related protein Rap-2c OS=Homo sapiens OX=9606 GN=RAP2C PE=1 SV=1		5	0	0	0	0	0		1	0.373901	-0.795047
P11234	RALB	RALB_HUMAN Ras-related protein Ral-B OS=Homo sapiens OX=9606 GN=RALB PE=1 SV=1		34	36	32	24	27	16		2.20894	0.0917345	-0.555554
P61224	RAP1B	RAP1B_HUMAN Ras-related protein Rap-1b OS=Homo sapiens OX=9606 GN=RAP1B PE=1 SV=1		30	23	31	28	20	15		1.45386	0.219657	-0.371447
Q9Y2K5	R3HDM2	R3HD2_HUMAN R3H domain-containing protein 2 OS=Homo sapiens OX=9606 GN=R3HDM2 PE=1 SV=3		0	0	1	0	0	0		1	0.373901	-0.359279
Q9NW64	RBM22	RBM22_HUMAN Pre-mRNA-splicing factor RBM22 OS=Homo sapiens OX=9606 GN=RBM22 PE=1 SV=1		9	10	2	4	10	11		0.562813	0.603611	0.405045
Q15283	RASA2	RASA2_HUMAN Ras GTPase-activating protein 2 OS=Homo sapiens OX=9606 GN=RASA2 PE=1 SV=3		0	1	3	0	0	0		1.70597	0.163208	-1.04203
Q9H5N1	RABEP2	RABE2_HUMAN Rab GTPase-binding effector protein 2 OS=Homo sapiens OX=9606 GN=RABEP2 PE=1 SV=2		0	1	0	0	0	0		1	0.373901	-0.336956
P35241	RDX	RADI_HUMAN Radixin OS=Homo sapiens OX=9606 GN=RDX PE=1 SV=1		122	156	132	113	102	147		0.488953	0.650473	-0.126673
Q92930	RAB8B	RAB8B_HUMAN Ras-related protein Rab-8B OS=Homo sapiens OX=9606 GN=RAB8B PE=1 SV=2		0	10	5	0	0	0		1.95553	0.122179	-2.06386
Q9UL26	RAB22A	RB22A_HUMAN Ras-related protein Rab-22A OS=Homo sapiens OX=9606 GN=RAB22A PE=1 SV=2		0	0	1	4	0	0		0.463819	0.666894	0.382127
O15315	RAD51B	RA51B_HUMAN DNA repair protein RAD51 homolog 2 OS=Homo sapiens OX=9606 GN=RAD51B PE=1 SV=2		0	1	0	0	0	0		1	0.373901	-0.336956
P61106	RAB14	RAB14_HUMAN Ras-related protein Rab-14 OS=Homo sapiens OX=9606 GN=RAB14 PE=1 SV=4		23	9	13	15	23	15		0.901215	0.418431	0.35143
Q9NP72	RAB18	RAB18_HUMAN Ras-related protein Rab-18 OS=Homo sapiens OX=9606 GN=RAB18 PE=1 SV=1		1	0	1	0	0	2		0.166226	0.876043	-0.106387
P46060	RANGAP1	RAGP1_HUMAN Ran GTPase-activating protein 1 OS=Homo sapiens OX=9606 GN=RANGAP1 PE=1 SV=1		24	3	8	28	3	7		0.0638071	0.952185	0.0658746
P29373	CRABP2	RABP2_HUMAN Cellular retinoic acid-binding protein 2 OS=Homo sapiens OX=9606 GN=CRABP2 PE=1 SV=2		6	4	1	6	4	0		0.295524	0.7823	-0.289999
P62826	RAN	RAN_HUMAN GTP-binding nuclear protein Ran OS=Homo sapiens OX=9606 GN=RAN PE=1 SV=3		40	84	30	31	44	34		0.621676	0.567833	-0.305934
P10826	RARB	RARB_HUMAN Retinoic acid receptor beta OS=Homo sapiens OX=9606 GN=RARB PE=1 SV=2		0	0	1	0	0	0		1	0.373901	-0.359279
Q9P2N5	RBM27	RBM27_HUMAN RNA-binding protein 27 OS=Homo sapiens OX=9606 GN=RBM27 PE=1 SV=2		19	5	6	16	4	11		0.230257	0.829188	0.149256
Q86YV0	RASAL3	RASL3_HUMAN RAS protein activator like-3 OS=Homo sapiens OX=9606 GN=RASAL3 PE=1 SV=2		2	0	0	2	1	3		1.93446	0.125172	1.07321
Q09028	RBBP4	RBBP4_HUMAN Histone-binding protein RBBP4 OS=Homo sapiens OX=9606 GN=RBBP4 PE=1 SV=3		46	42	44	47	37	32		0.992667	0.377061	-0.138559
Q9BTD8	RBM42	RBM42_HUMAN RNA-binding protein 42 OS=Homo sapiens OX=9606 GN=RBM42 PE=1 SV=1		5	1	4	9	1	2		0.0387356	0.970957	0.0306587
Q6ZP01	RBM44	RBM44_HUMAN RNA-binding protein 44 OS=Homo sapiens OX=9606 GN=RBM44 PE=2 SV=2		0	0	1	0	0	0		1	0.373901	-0.359279
Q9Y388	RBMX2	RBMX2_HUMAN RNA-binding motif protein, X-linked 2 OS=Homo sapiens OX=9606 GN=RBMX2 PE=1 SV=2		0	0	0	1	0	0		1	0.373901	0.313237
Q96DA2	RAB39B	RB39B_HUMAN Ras-related protein Rab-39B OS=Homo sapiens OX=9606 GN=RAB39B PE=1 SV=1		0	4	0	0	0	0		1	0.373901	-0.779759
P61225	RAP2B	RAP2B_HUMAN Ras-related protein Rap-2b OS=Homo sapiens OX=9606 GN=RAP2B PE=1 SV=1		9	0	7	3	0	4		0.508933	0.637587	-0.646525
P28749	RBL1	RBL1_HUMAN Retinoblastoma-like protein 1 OS=Homo sapiens OX=9606 GN=RBL1 PE=1 SV=3		0	0	1	0	0	1		0.0231678	0.982626	-0.0115833
Q96T37	RBM15	RBM15_HUMAN RNA-binding protein 15 OS=Homo sapiens OX=9606 GN=RBM15 PE=1 SV=2		19	32	22	17	21	28		0.196557	0.853757	-0.0752792
Q8IZ40	RCOR2	RCOR2_HUMAN REST corepressor 2 OS=Homo sapiens OX=9606 GN=RCOR2 PE=1 SV=2		0	0	0	4	0	0		1	0.373901	0.741406
Q9NW13	RBM28	RBM28_HUMAN RNA-binding protein 28 OS=Homo sapiens OX=9606 GN=RBM28 PE=1 SV=3		53	57	42	45	44	37		1.35038	0.248238	-0.198085
Q96I51	RCC1L	RCC1L_HUMAN RCC1-like G exchanging factor-like protein OS=Homo sapiens OX=9606 GN=RCC1L PE=1 SV=2		7	3	0	9	7	8		1.91754	0.127632	1.59559
P06400	RB1	RB_HUMAN Retinoblastoma-associated protein OS=Homo sapiens OX=9606 GN=RB1 PE=1 SV=2		1	3	0	2	1	0		0.143617	0.892748	-0.105622
Q92804	TAF15	RBP56_HUMAN TATA-binding protein-associated factor 2N OS=Homo sapiens OX=9606 GN=TAF15 PE=1 SV=1		24	24	34	32	22	30		0.334484	0.754817	0.0932622
P61576	HERV-K104	REC04_HUMAN Endogenous retrovirus group K member 104 Rec protein OS=Homo sapiens OX=9606 GN=HERV-K104 PE=1 SV=1		1	0	0	0	0	0		1	0.373901	-0.294485
Q9Y4C8	RBM19	RBM19_HUMAN Probable RNA-binding protein 19 OS=Homo sapiens OX=9606 GN=RBM19 PE=1 SV=3		16	20	24	18	8	21		0.798285	0.469416	-0.361005
Q8TC12	RDH11	RDH11_HUMAN Retinol dehydrogenase 11 OS=Homo sapiens OX=9606 GN=RDH11 PE=1 SV=2		3	0	0	1	4	0		0.557086	0.607168	0.521455
O15258	RER1	RER1_HUMAN Protein RER1 OS=Homo sapiens OX=9606 GN=RER1 PE=1 SV=1		1	0	0	1	0	2		1.01191	0.368818	0.566129
P35268	RPL22	RL22_HUMAN 60S ribosomal protein L22 OS=Homo sapiens OX=9606 GN=RPL22 PE=1 SV=2		40	49	35	31	50	42		0.114667	0.914235	0.0366366
P83731	RPL24	RL24_HUMAN 60S ribosomal protein L24 OS=Homo sapiens OX=9606 GN=RPL24 PE=1 SV=1		22	31	19	24	25	16		0.268201	0.801808	-0.0791088
O95399	UTS2	UTS2_HUMAN Urotensin-2 OS=Homo sapiens OX=9606 GN=UTS2 PE=1 SV=1		0	1	1	0	0	0		1.99692	0.116525	-0.696235
P46939	UTRN	UTRO_HUMAN Utrophin OS=Homo sapiens OX=9606 GN=UTRN PE=1 SV=2		2	0	0	0	1	0		0.194791	0.85505	-0.116175
Q2YD98	UVSSA	UVSSA_HUMAN UV-stimulated scaffold protein A OS=Homo sapiens OX=9606 GN=UVSSA PE=1 SV=2		0	0	0	1	0	0		1	0.373901	0.313237
Q70J99	UNC13D	UN13D_HUMAN Protein unc-13 homolog D OS=Homo sapiens OX=9606 GN=UNC13D PE=1 SV=1		15	29	12	22	13	18		0.119262	0.910818	0.0476663
Q6UXZ4	UNC5D	UNC5D_HUMAN Netrin receptor UNC5D OS=Homo sapiens OX=9606 GN=UNC5D PE=1 SV=1		0	0	0	1	0	0		1	0.373901	0.313237
Q93008	USP9X	USP9X_HUMAN Probable ubiquitin carboxyl-terminal hydrolase FAF-X OS=Homo sapiens OX=9606 GN=USP9X PE=1 SV=3		2	1	2	2	1	1		0.676208	0.53599	-0.166713
O75795	UGT2B17	UDB17_HUMAN UDP-glucuronosyltransferase 2B17 OS=Homo sapiens OX=9606 GN=UGT2B17 PE=1 SV=1		0	0	1	0	0	0		1	0.373901	-0.359279
P22415	USF1	USF1_HUMAN Upstream stimulatory factor 1 OS=Homo sapiens OX=9606 GN=USF1 PE=1 SV=1		1	4	2	2	3	3		0.555725	0.608015	0.258104
Q9Y6N9	USH1C	USH1C_HUMAN Harmonin OS=Homo sapiens OX=9606 GN=USH1C PE=1 SV=3		0	1	2	0	0	0		1.83434	0.140518	-0.899569
O60763	USO1	USO1_HUMAN General vesicular transport factor p115 OS=Homo sapiens OX=9606 GN=USO1 PE=1 SV=2		7	0	0	2	0	2		0.111312	0.916731	0.118905
Q5TAP6	UTP14C	UT14C_HUMAN U3 small nucleolar RNA-associated protein 14 homolog C OS=Homo sapiens OX=9606 GN=UTP14C PE=1 SV=1		0	0	0	0	0	23		1	0.373901	1.55548
Q9NYH9	UTP6	UTP6_HUMAN U3 small nucleolar RNA-associated protein 6 homolog OS=Homo sapiens OX=9606 GN=UTP6 PE=2 SV=2		13	20	6	9	13	17		0.302634	0.777254	0.159405
Q9NV66	TYW1	TYW1_HUMAN S-adenosyl-L-methionine-dependent tRNA 4-demethylwyosine synthase OS=Homo sapiens OX=9606 GN=TYW1 PE=2 SV=2		0	1	0	0	0	0		1	0.373901	-0.336956
P30530	AXL	UFO_HUMAN Tyrosine-protein kinase receptor UFO OS=Homo sapiens OX=9606 GN=AXL PE=1 SV=4		0	0	0	0	0	1		1	0.373901	0.347696
Q8IV45	UNC5CL	UN5CL_HUMAN UNC5C-like protein OS=Homo sapiens OX=9606 GN=UNC5CL PE=1 SV=2		2	2	0	1	1	2		0.383811	0.720648	0.211294
Q8TCY9	URGCP	URGCP_HUMAN Up-regulator of cell proliferation OS=Homo sapiens OX=9606 GN=URGCP PE=1 SV=2		0	0	0	2	0	0		1	0.373901	0.501335
Q14146	URB2	URB2_HUMAN Unhealthy ribosome biogenesis protein 2 homolog OS=Homo sapiens OX=9606 GN=URB2 PE=1 SV=2		8	3	0	13	1	0		0.0475543	0.964351	-0.0666177
Q9NVA1	UQCC1	UQCC1_HUMAN Ubiquinol-cytochrome-c reductase complex assembly factor 1 OS=Homo sapiens OX=9606 GN=UQCC1 PE=1 SV=3		10	0	0	7	0	0		0.0799386	0.940126	-0.115737
Q8N2C7	UNC80	UNC80_HUMAN Protein unc-80 homolog OS=Homo sapiens OX=9606 GN=UNC80 PE=1 SV=2		0	0	0	2	0	0		1	0.373901	0.501335
P0DPF4	TRAV35	TVA35_HUMAN T cell receptor alpha variable 35 OS=Homo sapiens OX=9606 GN=TRAV35 PE=3 SV=1		0	0	0	0	0	1		1	0.373901	0.347696
Q06418	TYRO3	TYRO3_HUMAN Tyrosine-protein kinase receptor TYRO3 OS=Homo sapiens OX=9606 GN=TYRO3 PE=1 SV=1		0	0	0	0	0	1		1	0.373901	0.347696
P25490	YY1	TYY1_HUMAN Transcriptional repressor protein YY1 OS=Homo sapiens OX=9606 GN=YY1 PE=1 SV=2		6	4	5	0	6	8		0.470064	0.662792	-0.489154
Q9NYU2	UGGT1	UGGG1_HUMAN UDP-glucose:glycoprotein glucosyltransferase 1 OS=Homo sapiens OX=9606 GN=UGGT1 PE=1 SV=3		1	0	1	0	3	1		0.574603	0.59633	0.399506
Q9P2D8	UNC79	UNC79_HUMAN Protein unc-79 homolog OS=Homo sapiens OX=9606 GN=UNC79 PE=2 SV=4		0	0	1	0	0	0		1	0.373901	-0.359279
Q5EBL2	ZNF628	ZN628_HUMAN Zinc finger protein 628 OS=Homo sapiens OX=9606 GN=ZNF628 PE=1 SV=3		1	0	0	1	0	0		0.0436159	0.967301	0.0187518
Q7Z4V0	ZNF438	ZN438_HUMAN Zinc finger protein 438 OS=Homo sapiens OX=9606 GN=ZNF438 PE=1 SV=1		0	0	0	1	0	0		1	0.373901	0.313237
Q8N393	ZNF786	ZN786_HUMAN Zinc finger protein 786 OS=Homo sapiens OX=9606 GN=ZNF786 PE=2 SV=2		0	0	0	0	0	1		1	0.373901	0.347696
P17036	ZNF3	ZNF3_HUMAN Zinc finger protein 3 OS=Homo sapiens OX=9606 GN=ZNF3 PE=1 SV=3		1	0	0	1	0	0		0.0436159	0.967301	0.0187518
P17021	ZNF17	ZNF17_HUMAN Zinc finger protein 17 OS=Homo sapiens OX=9606 GN=ZNF17 PE=2 SV=3		0	2	1	0	1	0		0.899191	0.419388	-0.532806
A7E2V4	ZSWIM8	ZSWM8_HUMAN Zinc finger SWIM domain-containing protein 8 OS=Homo sapiens OX=9606 GN=ZSWIM8 PE=1 SV=1		1	0	0	0	1	1		0.896815	0.420514	0.412829
O60701	UGDH	UGDH_HUMAN UDP-glucose 6-dehydrogenase OS=Homo sapiens OX=9606 GN=UGDH PE=1 SV=1		7	0	0	0	0	1		0.586398	0.589104	-0.582111
Q8IWX7	UNC45B	UN45B_HUMAN Protein unc-45 homolog B OS=Homo sapiens OX=9606 GN=UNC45B PE=1 SV=1		2	0	1	0	1	1		0.229573	0.829685	-0.127758
O00526	UPK2	UPK2_HUMAN Uroplakin-2 OS=Homo sapiens OX=9606 GN=UPK2 PE=1 SV=2		0	1	0	0	0	0		1	0.373901	-0.336956
P21281	ATP6V1B2	VATB2_HUMAN V-type proton ATPase subunit B, brain isoform OS=Homo sapiens OX=9606 GN=ATP6V1B2 PE=1 SV=3		52	23	14	41	14	5		0.835023	0.450676	-0.721745
P21796	VDAC1	VDAC1_HUMAN Voltage-dependent anion-selective channel protein 1 OS=Homo sapiens OX=9606 GN=VDAC1 PE=1 SV=2		307	141	133	261	186	193		1.0267	0.36259	0.294198
O43915	VEGFD	VEGFD_HUMAN Vascular endothelial growth factor D OS=Homo sapiens OX=9606 GN=VEGFD PE=1 SV=1		0	2	0	1	1	0		0.221167	0.835793	0.139711
Q9HBG4	ATP6V0A4	VPP4_HUMAN V-type proton ATPase 116 kDa subunit a isoform 4 OS=Homo sapiens OX=9606 GN=ATP6V0A4 PE=1 SV=2		20	4	1	12	3	0		0.45518	0.672591	-0.624949
P07947	YES1	YES_HUMAN Tyrosine-protein kinase Yes OS=Homo sapiens OX=9606 GN=YES1 PE=1 SV=3		14	6	10	9	0	5		1.37439	0.241297	-1.41247
Q9H269	VPS16	VPS16_HUMAN Vacuolar protein sorting-associated protein 16 homolog OS=Homo sapiens OX=9606 GN=VPS16 PE=1 SV=2		3	0	0	2	1	4		1.45988	0.218102	1.05056
Q9H8Y1	VRTN	VRTN_HUMAN Vertnin OS=Homo sapiens OX=9606 GN=VRTN PE=1 SV=1		0	0	1	0	0	0		1	0.373901	-0.359279
Q9NP79	VTA1	VTA1_HUMAN Vacuolar protein sorting-associated protein VTA1 homolog OS=Homo sapiens OX=9606 GN=VTA1 PE=1 SV=1		1	0	1	0	0	1		0.636962	0.558779	-0.306069
Q8TAG5	VSTM2A	VTM2A_HUMAN V-set and transmembrane domain-containing protein 2A OS=Homo sapiens OX=9606 GN=VSTM2A PE=1 SV=3		0	0	0	1	0	0		1	0.373901	0.313237
Q6PCB0	VWA1	VWA1_HUMAN von Willebrand factor A domain-containing protein 1 OS=Homo sapiens OX=9606 GN=VWA1 PE=1 SV=1		0	0	0	1	0	0		1	0.373901	0.313237
Q8NEZ3	WDR19	WDR19_HUMAN WD repeat-containing protein 19 OS=Homo sapiens OX=9606 GN=WDR19 PE=1 SV=2		0	0	1	0	0	0		1	0.373901	-0.359279
Q8TAF3	WDR48	WDR48_HUMAN WD repeat-containing protein 48 OS=Homo sapiens OX=9606 GN=WDR48 PE=1 SV=1		0	3	0	0	0	0		1	0.373901	-0.67209
Q96S15	WDR24	WDR24_HUMAN GATOR complex protein WDR24 OS=Homo sapiens OX=9606 GN=WDR24 PE=1 SV=2		5	0	0	3	0	0		0.156	0.883589	-0.158848
Q9H7D7	WDR26	WDR26_HUMAN WD repeat-containing protein 26 OS=Homo sapiens OX=9606 GN=WDR26 PE=1 SV=3		3	0	0	2	0	0		0.13439	0.899585	-0.105816
Q9NNW5	WDR6	WDR6_HUMAN WD repeat-containing protein 6 OS=Homo sapiens OX=9606 GN=WDR6 PE=1 SV=1		0	1	0	0	0	0		1	0.373901	-0.336956
Q6ZQQ6	WDR87	WDR87_HUMAN WD repeat-containing protein 87 OS=Homo sapiens OX=9606 GN=WDR87 PE=1 SV=3		1	0	1	0	0	0		1.97117	0.120009	-0.653765
Q96FK6	WDR89	WDR89_HUMAN WD repeat-containing protein 89 OS=Homo sapiens OX=9606 GN=WDR89 PE=2 SV=1		1	1	0	0	0	6		0.325005	0.761465	0.328709
Q96KV7	WDR90	WDR90_HUMAN WD repeat-containing protein 90 OS=Homo sapiens OX=9606 GN=WDR90 PE=1 SV=2		0	1	0	0	0	0		1	0.373901	-0.336956
Q9H967	WDR76	WDR76_HUMAN WD repeat-containing protein 76 OS=Homo sapiens OX=9606 GN=WDR76 PE=1 SV=2		0	0	0	0	0	1		1	0.373901	0.347696
Q9Y3S1	WNK2	WNK2_HUMAN Serine/threonine-protein kinase WNK2 OS=Homo sapiens OX=9606 GN=WNK2 PE=1 SV=4		0	0	0	1	0	0		1	0.373901	0.313237
Q96J92	WNK4	WNK4_HUMAN Serine/threonine-protein kinase WNK4 OS=Homo sapiens OX=9606 GN=WNK4 PE=1 SV=1		1	0	0	0	0	1		0.11678	0.912663	0.0532105
Q9P2S5	WRAP73	WRP73_HUMAN WD repeat-containing protein WRAP73 OS=Homo sapiens OX=9606 GN=WRAP73 PE=1 SV=1		0	0	0	0	0	1		1	0.373901	0.347696
A4UGR9	XIRP2	XIRP2_HUMAN Xin actin-binding repeat-containing protein 2 OS=Homo sapiens OX=9606 GN=XIRP2 PE=1 SV=2		0	1	4	1	3	3		0.688313	0.529096	0.555066
O43895	XPNPEP2	XPP2_HUMAN Xaa-Pro aminopeptidase 2 OS=Homo sapiens OX=9606 GN=XPNPEP2 PE=1 SV=3		1	0	0	1	0	0		0.0436159	0.967301	0.0187518
Q6P2D8	XRRA1	XRRA1_HUMAN X-ray radiation resistance-associated protein 1 OS=Homo sapiens OX=9606 GN=XRRA1 PE=2 SV=2		2	0	0	0	0	0		1	0.373901	-0.475794
Q13426	XRCC4	XRCC4_HUMAN DNA repair protein XRCC4 OS=Homo sapiens OX=9606 GN=XRCC4 PE=1 SV=2		1	0	0	0	0	0		1	0.373901	-0.294485
Q8IZH2	XRN1	XRN1_HUMAN 5'-3' exoribonuclease 1 OS=Homo sapiens OX=9606 GN=XRN1 PE=1 SV=1		0	0	1	1	1	2		2.05693	0.108831	0.860954
O75063	FAM20B	XYLK_HUMAN Glycosaminoglycan xylosylkinase OS=Homo sapiens OX=9606 GN=FAM20B PE=1 SV=1		0	6	6	0	0	0		1.99886	0.116268	-1.92142
Q5GH72	XKR7	XKR7_HUMAN XK-related protein 7 OS=Homo sapiens OX=9606 GN=XKR7 PE=2 SV=1		0	0	1	0	1	1		0.690212	0.52802	0.348035
A8MWP6		YQ019_HUMAN Uncharacterized protein ENSP00000382042 OS=Homo sapiens OX=9606 PE=2 SV=2		0	1	0	0	0	0		1	0.373901	-0.336956
A6ND91	ASPDH	ASPD_HUMAN Putative L-aspartate dehydrogenase OS=Homo sapiens OX=9606 GN=ASPDH PE=1 SV=2		1	0	0	0	0	0		1	0.373901	-0.294485
Q8IYS0	GRAMD1C	ASTRC_HUMAN Protein Aster-C OS=Homo sapiens OX=9606 GN=GRAMD1C PE=1 SV=2		0	0	0	1	0	0		1	0.373901	0.313237
Q9C0F0	ASXL3	ASXL3_HUMAN Putative Polycomb group protein ASXL3 OS=Homo sapiens OX=9606 GN=ASXL3 PE=2 SV=3		2	1	1	1	1	2		0.192374	0.856821	0.0482041
Q9H7F0	ATP13A3	AT133_HUMAN Probable cation-transporting ATPase 13A3 OS=Homo sapiens OX=9606 GN=ATP13A3 PE=1 SV=4		1	0	2	0	0	0		1.75846	0.153493	-0.857099
Q4VNC1	ATP13A4	AT134_HUMAN Probable cation-transporting ATPase 13A4 OS=Homo sapiens OX=9606 GN=ATP13A4 PE=2 SV=3		1	0	0	0	0	1		0.11678	0.912663	0.0532105
Q93084	ATP2A3	AT2A3_HUMAN Sarcoplasmic/endoplasmic reticulum calcium ATPase 3 OS=Homo sapiens OX=9606 GN=ATP2A3 PE=1 SV=2		25	0	4	13	57	17		1.59875	0.185122	2.34696
P05026	ATP1B1	AT1B1_HUMAN Sodium/potassium-transporting ATPase subunit beta-1 OS=Homo sapiens OX=9606 GN=ATP1B1 PE=1 SV=1		18	14	14	16	23	12		0.555372	0.608235	0.162925
P98194	ATP2C1	AT2C1_HUMAN Calcium-transporting ATPase type 2C member 1 OS=Homo sapiens OX=9606 GN=ATP2C1 PE=1 SV=3		0	2	0	0	0	0		1	0.373901	-0.533145
P18846	ATF1	ATF1_HUMAN Cyclic AMP-dependent transcription factor ATF-1 OS=Homo sapiens OX=9606 GN=ATF1 PE=1 SV=2		0	0	0	0	0	2		1	0.373901	0.547377
Q5T9A4	ATAD3B	ATD3B_HUMAN ATPase family AAA domain-containing protein 3B OS=Homo sapiens OX=9606 GN=ATAD3B PE=1 SV=1		86	57	56	58	48	54		2.2141	0.0912094	-0.22407
O94817	ATG12	ATG12_HUMAN Ubiquitin-like protein ATG12 OS=Homo sapiens OX=9606 GN=ATG12 PE=1 SV=1		0	0	1	0	0	0		1	0.373901	-0.359279
Q8WWF8	CAPSL	CAPSL_HUMAN Calcyphosin-like protein OS=Homo sapiens OX=9606 GN=CAPSL PE=2 SV=4		0	0	1	0	0	0		1	0.373901	-0.359279
Q99941	ATF6B	ATF6B_HUMAN Cyclic AMP-dependent transcription factor ATF-6 beta OS=Homo sapiens OX=9606 GN=ATF6B PE=1 SV=2		0	0	0	0	1	0		1	0.373901	0.359618
P47756	CAPZB	CAPZB_HUMAN F-actin-capping protein subunit beta OS=Homo sapiens OX=9606 GN=CAPZB PE=1 SV=4		22	8	11	18	11	10		0.17354	0.870655	0.0630693
Q8WXF7	ATL1	ATLA1_HUMAN Atlastin-1 OS=Homo sapiens OX=9606 GN=ATL1 PE=1 SV=1		0	0	0	1	0	0		1	0.373901	0.313237
Q8NHH9	ATL2	ATLA2_HUMAN Atlastin-2 OS=Homo sapiens OX=9606 GN=ATL2 PE=1 SV=2		1	0	1	0	0	0		1.97117	0.120009	-0.653765
O43313	ATMIN	ATMIN_HUMAN ATM interactor OS=Homo sapiens OX=9606 GN=ATMIN PE=1 SV=2		1	0	0	0	1	0		0.140128	0.895331	0.0651329
Q13315	ATM	ATM_HUMAN Serine-protein kinase ATM OS=Homo sapiens OX=9606 GN=ATM PE=1 SV=4		2	2	2	3	1	0		1.03217	0.360312	-0.575735
O75947	ATP5PD	ATP5H_HUMAN ATP synthase subunit d, mitochondrial OS=Homo sapiens OX=9606 GN=ATP5PD PE=1 SV=3		31	6	20	30	41	10		0.702102	0.52132	0.595482
P07339	CTSD	CATD_HUMAN Cathepsin D OS=Homo sapiens OX=9606 GN=CTSD PE=1 SV=1		41	29	20	40	51	29		1.55012	0.196047	0.485853
P07711	CTSL	CATL1_HUMAN Cathepsin L1 OS=Homo sapiens OX=9606 GN=CTSL PE=1 SV=2		2	5	3	2	3	3		0.390447	0.716108	-0.153587
Q68DN1	C2orf16	CB016_HUMAN Uncharacterized protein C2orf16 OS=Homo sapiens OX=9606 GN=C2orf16 PE=2 SV=3		1	0	0	0	0	0		1	0.373901	-0.294485
Q9NWW7	C2orf42	CB042_HUMAN Uncharacterized protein C2orf42 OS=Homo sapiens OX=9606 GN=C2orf42 PE=1 SV=1		3	3	1	0	1	4		0.644659	0.554257	-0.482147
Q8N5S3	C2orf73	CB073_HUMAN Uncharacterized protein C2orf73 OS=Homo sapiens OX=9606 GN=C2orf73 PE=2 SV=3		0	0	0	0	0	2		1	0.373901	0.547377
P03928	MT-ATP8	ATP8_HUMAN ATP synthase protein 8 OS=Homo sapiens OX=9606 GN=MT-ATP8 PE=1 SV=1		0	0	1	0	0	0		1	0.373901	-0.359279
P25705	ATP5F1A	ATPA_HUMAN ATP synthase subunit alpha, mitochondrial OS=Homo sapiens OX=9606 GN=ATP5F1A PE=1 SV=1		174	71	155	151	227	112		0.777698	0.48018	0.392992
P16152	CBR1	CBR1_HUMAN Carbonyl reductase [NADPH] 1 OS=Homo sapiens OX=9606 GN=CBR1 PE=1 SV=3		30	15	21	12	24	17		0.581396	0.592162	-0.238421
Q9HC52	CBX8	CBX8_HUMAN Chromobox protein homolog 8 OS=Homo sapiens OX=9606 GN=CBX8 PE=1 SV=3		15	17	10	18	17	16		1.9023	0.129894	0.35098
Q96CT7	CCDC124	CC124_HUMAN Coiled-coil domain-containing protein 124 OS=Homo sapiens OX=9606 GN=CCDC124 PE=1 SV=1		11	4	9	9	10	4		0.0260867	0.980438	0.013188
Q9H6E4	CCDC134	CC134_HUMAN Coiled-coil domain-containing protein 134 OS=Homo sapiens OX=9606 GN=CCDC134 PE=1 SV=1		1	0	0	0	1	0		0.140128	0.895331	0.0651329
Q6PK04	CCDC137	CC137_HUMAN Coiled-coil domain-containing protein 137 OS=Homo sapiens OX=9606 GN=CCDC137 PE=1 SV=1		2	2	2	1	5	0		0.442348	0.681103	-0.353618
Q6ZUS6	CCDC149	CC149_HUMAN Coiled-coil domain-containing protein 149 OS=Homo sapiens OX=9606 GN=CCDC149 PE=2 SV=2		1	0	0	0	0	0		1	0.373901	-0.294485
Q8N163	CCAR2	CCAR2_HUMAN Cell cycle and apoptosis regulator protein 2 OS=Homo sapiens OX=9606 GN=CCAR2 PE=1 SV=2		53	27	31	67	19	24		0.219855	0.836749	-0.110668
P30049	ATP5F1D	ATPD_HUMAN ATP synthase subunit delta, mitochondrial OS=Homo sapiens OX=9606 GN=ATP5F1D PE=1 SV=2		6	0	0	6	5	2		1.58541	0.188054	1.48574
Q5VVM6	CCDC30	CCD30_HUMAN Coiled-coil domain-containing protein 30 OS=Homo sapiens OX=9606 GN=CCDC30 PE=2 SV=1		0	0	0	1	0	0		1	0.373901	0.313237
Q8N5R6	CCDC33	CCD33_HUMAN Coiled-coil domain-containing protein 33 OS=Homo sapiens OX=9606 GN=CCDC33 PE=1 SV=3		0	0	1	1	0	0		0.0965941	0.927695	-0.046042
Q96MW1	CCDC43	CCD43_HUMAN Coiled-coil domain-containing protein 43 OS=Homo sapiens OX=9606 GN=CCDC43 PE=1 SV=2		0	0	1	0	0	0		1	0.373901	-0.359279
Q4VC31	CCDC58	CCD58_HUMAN Coiled-coil domain-containing protein 58 OS=Homo sapiens OX=9606 GN=CCDC58 PE=1 SV=1		3	0	0	4	1	0		0.558838	0.606078	0.493874
Q9Y6R9	CCDC61	CCD61_HUMAN Coiled-coil domain-containing protein 61 OS=Homo sapiens OX=9606 GN=CCDC61 PE=1 SV=3		0	0	0	1	0	1		1.99189	0.117197	0.660933
Q6P9F0	CCDC62	CCD62_HUMAN Coiled-coil domain-containing protein 62 OS=Homo sapiens OX=9606 GN=CCDC62 PE=1 SV=2		0	1	0	0	0	0		1	0.373901	-0.336956
A2RUB6	CCDC66	CCD66_HUMAN Coiled-coil domain-containing protein 66 OS=Homo sapiens OX=9606 GN=CCDC66 PE=1 SV=4		0	3	0	0	5	2		0.752425	0.493652	0.779984
Q6ZN84	CCDC81	CCD81_HUMAN Coiled-coil domain-containing protein 81 OS=Homo sapiens OX=9606 GN=CCDC81 PE=2 SV=2		0	1	0	1	1	0		0.702946	0.520847	0.3359
Q8N4S0	CCDC82	CCD82_HUMAN Coiled-coil domain-containing protein 82 OS=Homo sapiens OX=9606 GN=CCDC82 PE=1 SV=2		0	1	0	0	0	0		1	0.373901	-0.336956
Q8N998	CCDC89	CCD89_HUMAN Coiled-coil domain-containing protein 89 OS=Homo sapiens OX=9606 GN=CCDC89 PE=2 SV=1		1	0	0	1	0	0		0.0436159	0.967301	0.0187518
Q9Y3X0	CCDC9	CCDC9_HUMAN Coiled-coil domain-containing protein 9 OS=Homo sapiens OX=9606 GN=CCDC9 PE=1 SV=1		3	1	1	2	0	1		0.88197	0.427605	-0.454355
O00175	CCL24	CCL24_HUMAN C-C motif chemokine 24 OS=Homo sapiens OX=9606 GN=CCL24 PE=1 SV=2		0	0	0	0	0	1		1	0.373901	0.347696
Q9NUG4	CCM2L	CCM2L_HUMAN Cerebral cavernous malformations 2 protein-like OS=Homo sapiens OX=9606 GN=CCM2L PE=2 SV=3		0	1	1	3	0	4		0.910826	0.413911	0.736718
O00622	CCN1	CCN1_HUMAN CCN family member 1 OS=Homo sapiens OX=9606 GN=CCN1 PE=1 SV=1		1	0	0	2	0	0		0.355761	0.739989	0.20685
P14635	CCNB1	CCNB1_HUMAN G2/mitotic-specific cyclin-B1 OS=Homo sapiens OX=9606 GN=CCNB1 PE=1 SV=1		3	1	1	0	0	1		2.202	0.0924462	-0.95569
O95067	CCNB2	CCNB2_HUMAN G2/mitotic-specific cyclin-B2 OS=Homo sapiens OX=9606 GN=CCNB2 PE=1 SV=1		0	0	0	0	0	2		1	0.373901	0.547377
Q8WWL7	CCNB3	CCNB3_HUMAN G2/mitotic-specific cyclin-B3 OS=Homo sapiens OX=9606 GN=CCNB3 PE=1 SV=2		2	0	2	1	1	2		0.320756	0.764454	0.181826
P51686	CCR9	CCR9_HUMAN C-C chemokine receptor type 9 OS=Homo sapiens OX=9606 GN=CCR9 PE=1 SV=2		0	0	0	0	1	0		1	0.373901	0.359618
P56134	ATP5MF	ATPK_HUMAN ATP synthase subunit f, mitochondrial OS=Homo sapiens OX=9606 GN=ATP5MF PE=1 SV=3		13	6	4	10	14	2		0.0791545	0.940711	0.0624914
D6RIA3	C4orf54	CD054_HUMAN Uncharacterized protein C4orf54 OS=Homo sapiens OX=9606 GN=C4orf54 PE=2 SV=1		0	1	1	0	1	0		0.672045	0.538376	-0.336617
P48047	ATP5PO	ATPO_HUMAN ATP synthase subunit O, mitochondrial OS=Homo sapiens OX=9606 GN=ATP5PO PE=1 SV=1		17	10	26	20	44	8		0.346007	0.74677	0.280503
Q9UNA0	ADAMTS5	ATS5_HUMAN A disintegrin and metalloproteinase with thrombospondin motifs 5 OS=Homo sapiens OX=9606 GN=ADAMTS5 PE=1 SV=2		0	2	1	0	0	0		1.89502	0.13099	-0.892424
Q9P2N4	ADAMTS9	ATS9_HUMAN A disintegrin and metalloproteinase with thrombospondin motifs 9 OS=Homo sapiens OX=9606 GN=ADAMTS9 PE=1 SV=4		0	1	0	0	0	0		1	0.373901	-0.336956
P17735	TAT	ATTY_HUMAN Tyrosine aminotransferase OS=Homo sapiens OX=9606 GN=TAT PE=1 SV=1		1	0	0	1	0	0		0.0436159	0.967301	0.0187518
Q8TE56	ADAMTS17	ATS17_HUMAN A disintegrin and metalloproteinase with thrombospondin motifs 17 OS=Homo sapiens OX=9606 GN=ADAMTS17 PE=2 SV=2		0	0	0	0	2	0		1	0.373901	0.563058
Q13825	AUH	AUHM_HUMAN Methylglutaconyl-CoA hydratase, mitochondrial OS=Homo sapiens OX=9606 GN=AUH PE=1 SV=1		23	26	35	25	20	37		0.00514089	0.996144	0.00195111
O95400	CD2BP2	CD2B2_HUMAN CD2 antigen cytoplasmic tail-binding protein 2 OS=Homo sapiens OX=9606 GN=CD2BP2 PE=1 SV=1		12	13	11	10	6	4		2.6455	0.0572503	-0.783761
O14965	AURKA	AURKA_HUMAN Aurora kinase A OS=Homo sapiens OX=9606 GN=AURKA PE=1 SV=2		10	0	1	2	0	0		0.871311	0.432758	-0.937942
Q9NXR7	BABAM2	BABA2_HUMAN BRISC and BRCA1-A complex member 2 OS=Homo sapiens OX=9606 GN=BABAM2 PE=1 SV=2		0	0	0	1	0	0		1	0.373901	0.313237
Q15131	CDK10	CDK10_HUMAN Cyclin-dependent kinase 10 OS=Homo sapiens OX=9606 GN=CDK10 PE=1 SV=1		0	0	0	0	0	1		1	0.373901	0.347696
O43286	B4GALT5	B4GT5_HUMAN Beta-1,4-galactosyltransferase 5 OS=Homo sapiens OX=9606 GN=B4GALT5 PE=1 SV=1		0	3	0	2	0	0		0.20365	0.848568	-0.170755
Q07812	BAX	BAX_HUMAN Apoptosis regulator BAX OS=Homo sapiens OX=9606 GN=BAX PE=1 SV=1		1	2	0	1	1	3		0.915622	0.411671	0.533278
Q76L83	ASXL2	ASXL2_HUMAN Putative Polycomb group protein ASXL2 OS=Homo sapiens OX=9606 GN=ASXL2 PE=1 SV=1		0	0	0	0	0	2		1	0.373901	0.547377
Q14444	CAPRIN1	CAPR1_HUMAN Caprin-1 OS=Homo sapiens OX=9606 GN=CAPRIN1 PE=1 SV=2		18	9	14	15	6	5		1.46943	0.215653	-0.642654
Q9NQ11	ATP13A2	AT132_HUMAN Cation-transporting ATPase 13A2 OS=Homo sapiens OX=9606 GN=ATP13A2 PE=1 SV=2		0	2	0	0	0	0		1	0.373901	-0.533145
Q8NBU5	ATAD1	ATAD1_HUMAN ATPase family AAA domain-containing protein 1 OS=Homo sapiens OX=9606 GN=ATAD1 PE=1 SV=1		10	2	0	3	2	1		0.0681859	0.94891	-0.0661904
Q6PL18	ATAD2	ATAD2_HUMAN ATPase family AAA domain-containing protein 2 OS=Homo sapiens OX=9606 GN=ATAD2 PE=1 SV=1		135	53	23	43	80	53		0.151477	0.886932	0.105415
Q14CW9	ATXN7L3	AT7L3_HUMAN Ataxin-7-like protein 3 OS=Homo sapiens OX=9606 GN=ATXN7L3 PE=1 SV=1		0	0	0	0	1	1		1.99915	0.11623	0.707314
Q13191	CBLB	CBLB_HUMAN E3 ubiquitin-protein ligase CBL-B OS=Homo sapiens OX=9606 GN=CBLB PE=1 SV=2		0	1	0	0	0	1		0.0221818	0.983365	0.01074
Q8WXQ8	CPA5	CBPA5_HUMAN Carboxypeptidase A5 OS=Homo sapiens OX=9606 GN=CPA5 PE=2 SV=1		0	0	0	1	0	0		1	0.373901	0.313237
O75976	CPD	CBPD_HUMAN Carboxypeptidase D OS=Homo sapiens OX=9606 GN=CPD PE=1 SV=2		0	0	0	0	1	0		1	0.373901	0.359618
O00257	CBX4	CBX4_HUMAN E3 SUMO-protein ligase CBX4 OS=Homo sapiens OX=9606 GN=CBX4 PE=1 SV=3		5	1	0	1	1	1		0.160953	0.879933	-0.111451
Q8TBZ0	CCDC110	CC110_HUMAN Coiled-coil domain-containing protein 110 OS=Homo sapiens OX=9606 GN=CCDC110 PE=1 SV=1		0	0	0	1	1	2		5.68239	0.00473466	1.22023
Q86Z20	CCDC125	CC125_HUMAN Coiled-coil domain-containing protein 125 OS=Homo sapiens OX=9606 GN=CCDC125 PE=1 SV=2		0	0	0	1	0	0		1	0.373901	0.313237
Q96JN2	CCDC136	CC136_HUMAN Coiled-coil domain-containing protein 136 OS=Homo sapiens OX=9606 GN=CCDC136 PE=1 SV=3		0	0	2	0	0	0		1	0.373901	-0.562613
Q8IYE0	CCDC146	CC146_HUMAN Coiled-coil domain-containing protein 146 OS=Homo sapiens OX=9606 GN=CCDC146 PE=1 SV=2		3	1	1	2	3	4		1.89804	0.130533	0.700278
Q8IYT3	CCDC170	CC170_HUMAN Coiled-coil domain-containing protein 170 OS=Homo sapiens OX=9606 GN=CCDC170 PE=1 SV=3		0	1	0	0	0	0		1	0.373901	-0.336956
Q6TFL3	CCDC171	CC171_HUMAN Coiled-coil domain-containing protein 171 OS=Homo sapiens OX=9606 GN=CCDC171 PE=2 SV=1		0	0	2	0	0	0		1	0.373901	-0.562613
Q8NCU4	CCDC191	CC191_HUMAN Coiled-coil domain-containing protein 191 OS=Homo sapiens OX=9606 GN=CCDC191 PE=2 SV=1		2	1	0	0	0	0		1.91782	0.127592	-0.812749
P0DO97	CCDC192	CC192_HUMAN Coiled-coil domain-containing protein 192 OS=Homo sapiens OX=9606 GN=CCDC192 PE=4 SV=1		1	0	0	0	0	0		1	0.373901	-0.294485
Q8IX12	CCAR1	CCAR1_HUMAN Cell division cycle and apoptosis regulator protein 1 OS=Homo sapiens OX=9606 GN=CCAR1 PE=1 SV=2		78	65	71	99	56	63		0.251875	0.813549	0.0467978
C9J302	C4orf51	CD051_HUMAN Uncharacterized protein C4orf51 OS=Homo sapiens OX=9606 GN=C4orf51 PE=4 SV=1		0	1	0	0	0	0		1	0.373901	-0.336956
P46100	ATRX	ATRX_HUMAN Transcriptional regulator ATRX OS=Homo sapiens OX=9606 GN=ATRX PE=1 SV=5		1	4	0	3	2	2		0.978844	0.38308	0.672389
Q8WXE1	ATRIP	ATRIP_HUMAN ATR-interacting protein OS=Homo sapiens OX=9606 GN=ATRIP PE=1 SV=1		0	0	0	0	0	1		1	0.373901	0.347696
Q13535	ATR	ATR_HUMAN Serine/threonine-protein kinase ATR OS=Homo sapiens OX=9606 GN=ATR PE=1 SV=3		0	0	0	1	1	0		1.9859	0.118003	0.672856
Q76LX8	ADAMTS13	ATS13_HUMAN A disintegrin and metalloproteinase with thrombospondin motifs 13 OS=Homo sapiens OX=9606 GN=ADAMTS13 PE=1 SV=1		0	0	1	0	0	0		1	0.373901	-0.359279
O75173	ADAMTS4	ATS4_HUMAN A disintegrin and metalloproteinase with thrombospondin motifs 4 OS=Homo sapiens OX=9606 GN=ADAMTS4 PE=1 SV=3		1	0	0	0	0	0		1	0.373901	-0.294485
Q9H7T9	AUNIP	AUNIP_HUMAN Aurora kinase A and ninein-interacting protein OS=Homo sapiens OX=9606 GN=AUNIP PE=1 SV=1		0	1	0	0	0	0		1	0.373901	-0.336956
Q9Y5K6	CD2AP	CD2AP_HUMAN CD2-associated protein OS=Homo sapiens OX=9606 GN=CD2AP PE=1 SV=1		17	19	8	12	1	4		1.92557	0.126458	-1.51102
Q8WXX7	AUTS2	AUTS2_HUMAN Autism susceptibility gene 2 protein OS=Homo sapiens OX=9606 GN=AUTS2 PE=1 SV=1		0	0	0	1	0	0		1	0.373901	0.313237
Q6L9W6	B4GALNT3	B4GN3_HUMAN Beta-1,4-N-acetylgalactosaminyltransferase 3 OS=Homo sapiens OX=9606 GN=B4GALNT3 PE=1 SV=2		2	1	5	4	1	2		0.112372	0.915942	-0.0684983
Q13112	CHAF1B	CAF1B_HUMAN Chromatin assembly factor 1 subunit B OS=Homo sapiens OX=9606 GN=CHAF1B PE=1 SV=1		1	3	2	1	2	2		0.254446	0.811697	-0.105517
P27797	CALR	CALR_HUMAN Calreticulin OS=Homo sapiens OX=9606 GN=CALR PE=1 SV=1		29	8	8	11	21	18		0.705707	0.519301	0.413426
Q12797	ASPH	ASPH_HUMAN Aspartyl/asparaginyl beta-hydroxylase OS=Homo sapiens OX=9606 GN=ASPH PE=1 SV=3		19	24	8	9	17	17		0.178394	0.867084	-0.0949149
Q9H4Z3	PCIF1	CAPAM_HUMAN mRNA (2'-O-methyladenosine-N(6)-)-methyltransferase OS=Homo sapiens OX=9606 GN=PCIF1 PE=1 SV=1		0	0	0	0	0	1		1	0.373901	0.347696
Q9HD20	ATP13A1	AT131_HUMAN Manganese-transporting ATPase 13A1 OS=Homo sapiens OX=9606 GN=ATP13A1 PE=1 SV=2		7	2	4	7	0	4		0.538402	0.618863	-0.51678
P54709	ATP1B3	AT1B3_HUMAN Sodium/potassium-transporting ATPase subunit beta-3 OS=Homo sapiens OX=9606 GN=ATP1B3 PE=1 SV=1		4	0	0	5	1	0		0.472115	0.661448	0.477079
P05496	ATP5MC1	AT5G1_HUMAN ATP synthase F(0) complex subunit C1, mitochondrial OS=Homo sapiens OX=9606 GN=ATP5MC1 PE=1 SV=2		0	1	0	0	0	0		1	0.373901	-0.336956
Q9Y2Q0	ATP8A1	AT8A1_HUMAN Phospholipid-transporting ATPase IA OS=Homo sapiens OX=9606 GN=ATP8A1 PE=1 SV=1		1	0	0	0	0	0		1	0.373901	-0.294485
O43520	ATP8B1	AT8B1_HUMAN Phospholipid-transporting ATPase IC OS=Homo sapiens OX=9606 GN=ATP8B1 PE=1 SV=3		0	0	1	0	0	0		1	0.373901	-0.359279
Q16720	ATP2B3	AT2B3_HUMAN Plasma membrane calcium-transporting ATPase 3 OS=Homo sapiens OX=9606 GN=ATP2B3 PE=1 SV=3		0	0	2	1	0	0		0.387269	0.71828	-0.249376
O14958	CASQ2	CASQ2_HUMAN Calsequestrin-2 OS=Homo sapiens OX=9606 GN=CASQ2 PE=1 SV=2		0	0	0	1	0	0		1	0.373901	0.313237
P54259	ATN1	ATN1_HUMAN Atrophin-1 OS=Homo sapiens OX=9606 GN=ATN1 PE=1 SV=3		0	1	0	0	0	0		1	0.373901	-0.336956
Q86V15	CASZ1	CASZ1_HUMAN Zinc finger protein castor homolog 1 OS=Homo sapiens OX=9606 GN=CASZ1 PE=1 SV=4		4	1	2	7	0	6		0.309727	0.772233	0.314624
P56385	ATP5ME	ATP5I_HUMAN ATP synthase subunit e, mitochondrial OS=Homo sapiens OX=9606 GN=ATP5ME PE=1 SV=2		9	0	2	3	8	0		0.107425	0.919625	0.141054
P18859	ATP5PF	ATP5J_HUMAN ATP synthase-coupling factor 6, mitochondrial OS=Homo sapiens OX=9606 GN=ATP5PF PE=1 SV=1		20	0	10	13	19	3		0.554125	0.609012	0.822064
P04040	CAT	CATA_HUMAN Catalase OS=Homo sapiens OX=9606 GN=CAT PE=1 SV=3		6	0	1	1	4	0		0.0942442	0.929447	-0.0978052
Q9UBX1	CTSF	CATF_HUMAN Cathepsin F OS=Homo sapiens OX=9606 GN=CTSF PE=1 SV=1		0	0	0	1	0	0		1	0.373901	0.313237
P08185	SERPINA6	CBG_HUMAN Corticosteroid-binding globulin OS=Homo sapiens OX=9606 GN=SERPINA6 PE=1 SV=1		0	1	0	0	0	0		1	0.373901	-0.336956
P22681	CBL	CBL_HUMAN E3 ubiquitin-protein ligase CBL OS=Homo sapiens OX=9606 GN=CBL PE=1 SV=2		0	0	0	0	0	1		1	0.373901	0.347696
P48052	CPA2	CBPA2_HUMAN Carboxypeptidase A2 OS=Homo sapiens OX=9606 GN=CPA2 PE=1 SV=3		0	0	1	0	0	0		1	0.373901	-0.359279
Q9Y646	CPQ	CBPQ_HUMAN Carboxypeptidase Q OS=Homo sapiens OX=9606 GN=CPQ PE=1 SV=1		0	2	0	2	0	0		0.0434661	0.967413	-0.0318099
Q92793	CREBBP	CBP_HUMAN CREB-binding protein OS=Homo sapiens OX=9606 GN=CREBBP PE=1 SV=3		5	0	0	0	0	0		1	0.373901	-0.795047
Q13185	CBX3	CBX3_HUMAN Chromobox protein homolog 3 OS=Homo sapiens OX=9606 GN=CBX3 PE=1 SV=4		62	64	87	68	65	68		0.0202703	0.984799	-0.00535941
P45973	CBX5	CBX5_HUMAN Chromobox protein homolog 5 OS=Homo sapiens OX=9606 GN=CBX5 PE=1 SV=1		32	4	6	32	17	15		1.37258	0.241814	1.07787
Q8IW40	CCDC103	CC103_HUMAN Coiled-coil domain-containing protein 103 OS=Homo sapiens OX=9606 GN=CCDC103 PE=1 SV=1		0	0	1	0	0	0		1	0.373901	-0.359279
Q9BWC9	CCDC106	CC106_HUMAN Coiled-coil domain-containing protein 106 OS=Homo sapiens OX=9606 GN=CCDC106 PE=1 SV=1		0	1	0	0	0	0		1	0.373901	-0.336956
Q8NEF3	CCDC112	CC112_HUMAN Coiled-coil domain-containing protein 112 OS=Homo sapiens OX=9606 GN=CCDC112 PE=1 SV=2		0	0	0	0	1	2		1.88264	0.132875	0.906996
Q8IYX3	CCDC116	CC116_HUMAN Coiled-coil domain-containing protein 116 OS=Homo sapiens OX=9606 GN=CCDC116 PE=1 SV=3		1	0	0	1	0	1		0.825994	0.455226	0.366448
Q96HB5	CCDC120	CC120_HUMAN Coiled-coil domain-containing protein 120 OS=Homo sapiens OX=9606 GN=CCDC120 PE=1 SV=1		0	0	0	1	0	0		1	0.373901	0.313237
Q96BQ5	CCDC127	CC127_HUMAN Coiled-coil domain-containing protein 127 OS=Homo sapiens OX=9606 GN=CCDC127 PE=1 SV=1		3	0	0	2	1	2		1.27098	0.272622	0.80118
Q8NDH2	CCDC168	CC168_HUMAN Coiled-coil domain-containing protein 168 OS=Homo sapiens OX=9606 GN=CCDC168 PE=2 SV=2		4	1	0	0	0	2		0.60687	0.576697	-0.499797
Q6PII3	CCDC174	CC174_HUMAN Coiled-coil domain-containing protein 174 OS=Homo sapiens OX=9606 GN=CCDC174 PE=1 SV=3		1	0	0	0	4	0		0.600845	0.580331	0.520884
Q8N715	CCDC185	CC185_HUMAN Coiled-coil domain-containing protein 185 OS=Homo sapiens OX=9606 GN=CCDC185 PE=1 SV=2		0	2	0	0	0	0		1	0.373901	-0.533145
Q96PX6	CCDC85A	CC85A_HUMAN Coiled-coil domain-containing protein 85A OS=Homo sapiens OX=9606 GN=CCDC85A PE=2 SV=3		0	0	0	0	0	2		1	0.373901	0.547377
A6NC98	CCDC88B	CC88B_HUMAN Coiled-coil domain-containing protein 88B OS=Homo sapiens OX=9606 GN=CCDC88B PE=1 SV=1		0	0	0	2	0	0		1	0.373901	0.501335
Q5TC12	ATPAF1	ATPF1_HUMAN ATP synthase mitochondrial F1 complex assembly factor 1 OS=Homo sapiens OX=9606 GN=ATPAF1 PE=1 SV=1		0	0	0	1	1	0		1.9859	0.118003	0.672856
Q6UXH8	CCBE1	CCBE1_HUMAN Collagen and calcium-binding EGF domain-containing protein 1 OS=Homo sapiens OX=9606 GN=CCBE1 PE=1 SV=1		0	0	1	0	0	0		1	0.373901	-0.359279
Q53HC0	CCDC92	CCD92_HUMAN Coiled-coil domain-containing protein 92 OS=Homo sapiens OX=9606 GN=CCDC92 PE=1 SV=2		0	0	0	0	1	0		1	0.373901	0.359618
P36542	ATP5F1C	ATPG_HUMAN ATP synthase subunit gamma, mitochondrial OS=Homo sapiens OX=9606 GN=ATP5F1C PE=1 SV=1		17	1	0	20	23	6		1.76957	0.151515	2.31202
Q6ZMN8	CCNI2	CCNI2_HUMAN Cyclin-I2 OS=Homo sapiens OX=9606 GN=CCNI2 PE=2 SV=1		0	1	0	0	0	0		1	0.373901	-0.336956
P41597	CCR2	CCR2_HUMAN C-C chemokine receptor type 2 OS=Homo sapiens OX=9606 GN=CCR2 PE=1 SV=1		1	0	1	0	0	0		1.97117	0.120009	-0.653765
Q99700	ATXN2	ATX2_HUMAN Ataxin-2 OS=Homo sapiens OX=9606 GN=ATXN2 PE=1 SV=2		0	0	0	0	0	1		1	0.373901	0.347696
Q86Y33	CDC20B	CD20B_HUMAN Cell division cycle protein 20 homolog B OS=Homo sapiens OX=9606 GN=CDC20B PE=1 SV=3		0	0	0	0	1	0		1	0.373901	0.359618
P54252	ATXN3	ATX3_HUMAN Ataxin-3 OS=Homo sapiens OX=9606 GN=ATXN3 PE=1 SV=5		1	0	0	0	0	2		0.406863	0.704939	0.252892
Q9UHI8	ADAMTS1	ATS1_HUMAN A disintegrin and metalloproteinase with thrombospondin motifs 1 OS=Homo sapiens OX=9606 GN=ADAMTS1 PE=1 SV=4		0	0	0	1	0	0		1	0.373901	0.313237
O95450	ADAMTS2	ATS2_HUMAN A disintegrin and metalloproteinase with thrombospondin motifs 2 OS=Homo sapiens OX=9606 GN=ADAMTS2 PE=2 SV=2		0	4	0	0	0	0		1	0.373901	-0.779759
Q9Y679	AUP1	AUP1_HUMAN Ancient ubiquitous protein 1 OS=Homo sapiens OX=9606 GN=AUP1 PE=1 SV=2		4	1	3	3	0	3		0.563033	0.603475	-0.428001
P16070	CD44	CD44_HUMAN CD44 antigen OS=Homo sapiens OX=9606 GN=CD44 PE=1 SV=3		2	0	0	0	0	0		1	0.373901	-0.475794
P01730	CD4	CD4_HUMAN T-cell surface glycoprotein CD4 OS=Homo sapiens OX=9606 GN=CD4 PE=1 SV=1		1	0	1	0	0	0		1.97117	0.120009	-0.653765
P60033	CD81	CD81_HUMAN CD81 antigen OS=Homo sapiens OX=9606 GN=CD81 PE=1 SV=1		0	0	0	0	1	0		1	0.373901	0.359618
P27701	CD82	CD82_HUMAN CD82 antigen OS=Homo sapiens OX=9606 GN=CD82 PE=1 SV=1		0	0	0	1	0	0		1	0.373901	0.313237
P48960	CD97	CD97_HUMAN CD97 antigen OS=Homo sapiens OX=9606 GN=CD97 PE=1 SV=4		1	0	0	1	0	0		0.0436159	0.967301	0.0187518
P21926	CD9	CD9_HUMAN CD9 antigen OS=Homo sapiens OX=9606 GN=CD9 PE=1 SV=4		1	5	2	5	6	2		1.00768	0.370614	0.630283
Q96GN5	CDCA7L	CDA7L_HUMAN Cell division cycle-associated 7-like protein OS=Homo sapiens OX=9606 GN=CDCA7L PE=1 SV=2		4	0	0	2	0	0		0.240279	0.821926	-0.208883
Q6P1J9	CDC73	CDC73_HUMAN Parafibromin OS=Homo sapiens OX=9606 GN=CDC73 PE=1 SV=1		10	17	11	19	7	8		0.434257	0.6865	-0.189631
O00311	CDC7	CDC7_HUMAN Cell division cycle 7-related protein kinase OS=Homo sapiens OX=9606 GN=CDC7 PE=1 SV=1		0	0	0	0	0	1		1	0.373901	0.347696
Q99618	CDCA3	CDCA3_HUMAN Cell division cycle-associated protein 3 OS=Homo sapiens OX=9606 GN=CDCA3 PE=1 SV=1		0	0	1	0	0	1		0.0231678	0.982626	-0.0115833
Q8NBF6	AVL9	AVL9_HUMAN Late secretory pathway protein AVL9 homolog OS=Homo sapiens OX=9606 GN=AVL9 PE=1 SV=1		0	0	1	0	0	0		1	0.373901	-0.359279
P27037	ACVR2A	AVR2A_HUMAN Activin receptor type-2A OS=Homo sapiens OX=9606 GN=ACVR2A PE=1 SV=1		1	0	0	0	0	0		1	0.373901	-0.294485
O95503	CBX6	CBX6_HUMAN Chromobox protein homolog 6 OS=Homo sapiens OX=9606 GN=CBX6 PE=1 SV=1		0	0	0	0	1	0		1	0.373901	0.359618
Q8ND61	C3orf20	CC020_HUMAN Uncharacterized protein C3orf20 OS=Homo sapiens OX=9606 GN=C3orf20 PE=2 SV=2		1	0	0	1	0	0		0.0436159	0.967301	0.0187518
Q8NFR7	CCDC148	CC148_HUMAN Coiled-coil domain-containing protein 148 OS=Homo sapiens OX=9606 GN=CCDC148 PE=1 SV=2		1	0	0	1	1	0		0.842867	0.446753	0.37837
Q4G0S7	CCDC152	CC152_HUMAN Coiled-coil domain-containing protein 152 OS=Homo sapiens OX=9606 GN=CCDC152 PE=2 SV=3		0	1	0	0	0	1		0.0221818	0.983365	0.01074
Q494R4	CCDC153	CC153_HUMAN Coiled-coil domain-containing protein 153 OS=Homo sapiens OX=9606 GN=CCDC153 PE=1 SV=2		1	0	0	0	0	0		1	0.373901	-0.294485
Q9NQR7	CCDC177	CC177_HUMAN Coiled-coil domain-containing protein 177 OS=Homo sapiens OX=9606 GN=CCDC177 PE=2 SV=3		0	1	0	0	1	0		0.0459859	0.965526	0.0226625
Q5BJE1	CCDC178	CC178_HUMAN Coiled-coil domain-containing protein 178 OS=Homo sapiens OX=9606 GN=CCDC178 PE=2 SV=3		4	0	1	4	0	0		0.340579	0.750556	-0.328091
Q9P1Z9	CCDC180	CC180_HUMAN Coiled-coil domain-containing protein 180 OS=Homo sapiens OX=9606 GN=CCDC180 PE=2 SV=3		1	0	0	0	0	0		1	0.373901	-0.294485
A1A4V9	CCDC189	CC189_HUMAN Coiled-coil domain-containing protein 189 OS=Homo sapiens OX=9606 GN=CCDC189 PE=2 SV=1		2	3	4	4	4	5		1.49758	0.208597	0.479407
Q86UF4	CCDC190	CC190_HUMAN Coiled-coil domain-containing protein 190 OS=Homo sapiens OX=9606 GN=CCDC190 PE=2 SV=2		0	1	0	0	0	0		1	0.373901	-0.336956
Q9NV96	TMEM30A	CC50A_HUMAN Cell cycle control protein 50A OS=Homo sapiens OX=9606 GN=TMEM30A PE=1 SV=1		0	0	1	1	0	0		0.0965941	0.927695	-0.046042
Q8WUD4	CCDC12	CCD12_HUMAN Coiled-coil domain-containing protein 12 OS=Homo sapiens OX=9606 GN=CCDC12 PE=1 SV=1		13	5	3	12	2	12		0.316473	0.767471	0.251393
Q8IYE1	CCDC13	CCD13_HUMAN Coiled-coil domain-containing protein 13 OS=Homo sapiens OX=9606 GN=CCDC13 PE=1 SV=2		0	1	0	1	1	0		0.702946	0.520847	0.3359
Q49A88	CCDC14	CCD14_HUMAN Coiled-coil domain-containing protein 14 OS=Homo sapiens OX=9606 GN=CCDC14 PE=1 SV=3		1	0	0	0	0	0		1	0.373901	-0.294485
Q96LX7	CCDC17	CCD17_HUMAN Coiled-coil domain-containing protein 17 OS=Homo sapiens OX=9606 GN=CCDC17 PE=1 SV=2		2	0	0	0	1	0		0.194791	0.85505	-0.116175
Q8N5M1	ATPAF2	ATPF2_HUMAN ATP synthase mitochondrial F1 complex assembly factor 2 OS=Homo sapiens OX=9606 GN=ATPAF2 PE=1 SV=1		0	1	0	0	0	0		1	0.373901	-0.336956
Q4G0X9	CCDC40	CCD40_HUMAN Coiled-coil domain-containing protein 40 OS=Homo sapiens OX=9606 GN=CCDC40 PE=2 SV=2		0	2	2	1	1	0		0.655982	0.547652	-0.422903
Q96A33	CCDC47	CCD47_HUMAN Coiled-coil domain-containing protein 47 OS=Homo sapiens OX=9606 GN=CCDC47 PE=1 SV=1		21	5	6	10	15	5		0.192582	0.856669	0.126327
Q8IVM0	CCDC50	CCD50_HUMAN Coiled-coil domain-containing protein 50 OS=Homo sapiens OX=9606 GN=CCDC50 PE=1 SV=1		2	3	2	4	1	0		0.917342	0.410869	-0.609472
A6NI79	CCDC69	CCD69_HUMAN Coiled-coil domain-containing protein 69 OS=Homo sapiens OX=9606 GN=CCDC69 PE=1 SV=1		3	0	0	0	0	0		1	0.373901	-0.607151
Q8IV32	CCDC71	CCD71_HUMAN Coiled-coil domain-containing protein 71 OS=Homo sapiens OX=9606 GN=CCDC71 PE=1 SV=3		0	0	0	2	1	0		1.92336	0.12678	0.860953
Q9H6F5	CCDC86	CCD86_HUMAN Coiled-coil domain-containing protein 86 OS=Homo sapiens OX=9606 GN=CCDC86 PE=1 SV=1		6	12	4	3	6	9		0.290253	0.786048	-0.17306
Q567U6	CCDC93	CCD93_HUMAN Coiled-coil domain-containing protein 93 OS=Homo sapiens OX=9606 GN=CCDC93 PE=1 SV=2		1	3	0	2	0	0		0.604748	0.577975	-0.465241
Q2M329	CCDC96	CCD96_HUMAN Coiled-coil domain-containing protein 96 OS=Homo sapiens OX=9606 GN=CCDC96 PE=2 SV=2		0	0	0	0	0	2		1	0.373901	0.547377
Q6ZUT6	CCDC9B	CCD9B_HUMAN Coiled-coil domain-containing protein 9B OS=Homo sapiens OX=9606 GN=CCDC9B PE=1 SV=1		1	1	0	0	0	0		1.98657	0.117913	-0.631441
Q16204	CCDC6	CCDC6_HUMAN Coiled-coil domain-containing protein 6 OS=Homo sapiens OX=9606 GN=CCDC6 PE=1 SV=2		5	1	8	2	0	5		0.832364	0.452012	-0.847151
Q96M83	CCDC7	CCDC7_HUMAN Coiled-coil domain-containing protein 7 OS=Homo sapiens OX=9606 GN=CCDC7 PE=2 SV=3		0	1	0	2	0	0		0.272128	0.798992	0.164379
Q9Y698	CACNG2	CCG2_HUMAN Voltage-dependent calcium channel gamma-2 subunit OS=Homo sapiens OX=9606 GN=CACNG2 PE=1 SV=1		0	3	3	3	3	3		0.94314	0.399011	0.652657
Q8TD31	CCHCR1	CCHCR_HUMAN Coiled-coil alpha-helical rod protein 1 OS=Homo sapiens OX=9606 GN=CCHCR1 PE=1 SV=2		1	0	0	1	0	0		0.0436159	0.967301	0.0187518
P78556	CCL20	CCL20_HUMAN C-C motif chemokine 20 OS=Homo sapiens OX=9606 GN=CCL20 PE=1 SV=1		0	0	0	0	3	0		1	0.373901	0.705574
O15444	CCL25	CCL25_HUMAN C-C motif chemokine 25 OS=Homo sapiens OX=9606 GN=CCL25 PE=1 SV=2		1	0	0	0	2	2		1.29799	0.264078	0.815949
P24863	CCNC	CCNC_HUMAN Cyclin-C OS=Homo sapiens OX=9606 GN=CCNC PE=1 SV=2		0	1	0	0	0	0		1	0.373901	-0.336956
P24385	CCND1	CCND1_HUMAN G1/S-specific cyclin-D1 OS=Homo sapiens OX=9606 GN=CCND1 PE=1 SV=1		1	0	0	0	0	1		0.11678	0.912663	0.0532105
P30281	CCND3	CCND3_HUMAN G1/S-specific cyclin-D3 OS=Homo sapiens OX=9606 GN=CCND3 PE=1 SV=2		0	0	0	0	1	0		1	0.373901	0.359618
O75909	CCNK	CCNK_HUMAN Cyclin-K OS=Homo sapiens OX=9606 GN=CCNK PE=1 SV=2		9	3	2	14	2	13		1.02107	0.364951	0.852939
Q96S94	CCNL2	CCNL2_HUMAN Cyclin-L2 OS=Homo sapiens OX=9606 GN=CCNL2 PE=1 SV=1		1	0	0	0	0	0		1	0.373901	-0.294485
O60563	CCNT1	CCNT1_HUMAN Cyclin-T1 OS=Homo sapiens OX=9606 GN=CCNT1 PE=1 SV=1		1	2	0	2	0	0		0.478349	0.657372	-0.326295
P32248	CCR7	CCR7_HUMAN C-C chemokine receptor type 7 OS=Homo sapiens OX=9606 GN=CCR7 PE=2 SV=2		2	0	0	0	0	0		1	0.373901	-0.475794
P86790	CCZ1B	CCZ1B_HUMAN Vacuolar fusion protein CCZ1 homolog B OS=Homo sapiens OX=9606 GN=CCZ1B PE=1 SV=1		0	2	0	0	0	0		1	0.373901	-0.533145
A7E2U8	C4orf47	CD047_HUMAN UPF0602 protein C4orf47 OS=Homo sapiens OX=9606 GN=C4orf47 PE=2 SV=1		0	0	0	0	1	0		1	0.373901	0.359618
Q9UQ88	CDK11A	CD11A_HUMAN Cyclin-dependent kinase 11A OS=Homo sapiens OX=9606 GN=CDK11A PE=1 SV=4		12	26	10	15	16	15		0.270598	0.800089	0.115331
Q9NR71	ASAH2	ASAH2_HUMAN Neutral ceramidase OS=Homo sapiens OX=9606 GN=ASAH2 PE=1 SV=2		0	1	0	0	0	0		1	0.373901	-0.336956
P0DP25	CALM3	CALM3_HUMAN Calmodulin-3 OS=Homo sapiens OX=9606 GN=CALM3 PE=1 SV=1		77	38	66	73	36	61		0.0755477	0.943406	-0.0275622
Q92485	SMPDL3B	ASM3B_HUMAN Acid sphingomyelinase-like phosphodiesterase 3b OS=Homo sapiens OX=9606 GN=SMPDL3B PE=1 SV=2		0	0	1	3	0	3		1.27869	0.270156	0.964972
O95671	ASMTL	ASML_HUMAN Probable bifunctional dTTP/UTP pyrophosphatase/methyltransferase protein OS=Homo sapiens OX=9606 GN=ASMTL PE=1 SV=3		1	0	0	0	0	1		0.11678	0.912663	0.0532105
O43852	CALU	CALU_HUMAN Calumenin OS=Homo sapiens OX=9606 GN=CALU PE=1 SV=2		31	5	6	8	20	8		0.220039	0.836614	0.179767
P27824	CANX	CALX_HUMAN Calnexin OS=Homo sapiens OX=9606 GN=CANX PE=1 SV=2		59	20	35	39	68	31		0.721991	0.510251	0.38193
P49069	CAMLG	CAMLG_HUMAN Calcium signal-modulating cyclophilin ligand OS=Homo sapiens OX=9606 GN=CAMLG PE=1 SV=1		1	0	0	1	0	0		0.0436159	0.967301	0.0187518
Q5T5Y3	CAMSAP1	CAMP1_HUMAN Calmodulin-regulated spectrin-associated protein 1 OS=Homo sapiens OX=9606 GN=CAMSAP1 PE=1 SV=2		0	0	1	0	0	0		1	0.373901	-0.359279
Q08AD1	CAMSAP2	CAMP2_HUMAN Calmodulin-regulated spectrin-associated protein 2 OS=Homo sapiens OX=9606 GN=CAMSAP2 PE=1 SV=3		0	2	2	0	0	0		1.99783	0.116404	-1.09576
Q9P1Y5	CAMSAP3	CAMP3_HUMAN Calmodulin-regulated spectrin-associated protein 3 OS=Homo sapiens OX=9606 GN=CAMSAP3 PE=1 SV=2		0	1	0	4	1	2		2.77795	0.0499232	1.31145
P49913	CAMP	CAMP_HUMAN Cathelicidin antimicrobial peptide OS=Homo sapiens OX=9606 GN=CAMP PE=1 SV=1		2	0	0	1	0	0		0.285364	0.789532	-0.162556
Q6ZSI9	CAPN12	CAN12_HUMAN Calpain-12 OS=Homo sapiens OX=9606 GN=CAPN12 PE=2 SV=1		0	0	0	2	1	3		5.42899	0.00558361	1.54901
Q6MZZ7	CAPN13	CAN13_HUMAN Calpain-13 OS=Homo sapiens OX=9606 GN=CAPN13 PE=1 SV=2		1	0	0	3	1	0		1.12015	0.325361	0.701331
A8MX76	CAPN14	CAN14_HUMAN Calpain-14 OS=Homo sapiens OX=9606 GN=CAPN14 PE=2 SV=2		1	0	0	0	0	2		0.406863	0.704939	0.252892
O75808	CAPN15	CAN15_HUMAN Calpain-15 OS=Homo sapiens OX=9606 GN=CAPN15 PE=1 SV=1		0	0	0	1	0	0		1	0.373901	0.313237
P07384	CAPN1	CAN1_HUMAN Calpain-1 catalytic subunit OS=Homo sapiens OX=9606 GN=CAPN1 PE=1 SV=1		42	41	22	40	21	30		0.451874	0.674779	-0.130388
P17655	CAPN2	CAN2_HUMAN Calpain-2 catalytic subunit OS=Homo sapiens OX=9606 GN=CAPN2 PE=1 SV=6		6	5	0	4	5	0		0.073671	0.944809	-0.0887056
O15484	CAPN5	CAN5_HUMAN Calpain-5 OS=Homo sapiens OX=9606 GN=CAPN5 PE=1 SV=2		0	1	0	0	0	0		1	0.373901	-0.336956
Q86VP6	CAND1	CAND1_HUMAN Cullin-associated NEDD8-dissociated protein 1 OS=Homo sapiens OX=9606 GN=CAND1 PE=1 SV=2		113	61	54	109	43	65		0.0905597	0.932196	-0.03356
O75155	CAND2	CAND2_HUMAN Cullin-associated NEDD8-dissociated protein 2 OS=Homo sapiens OX=9606 GN=CAND2 PE=1 SV=3		0	0	2	0	2	5		0.924056	0.407755	0.885803
Q8WVQ1	CANT1	CANT1_HUMAN Soluble calcium-activated nucleotidase 1 OS=Homo sapiens OX=9606 GN=CANT1 PE=1 SV=1		5	0	0	3	5	0		0.659306	0.545724	0.745849
Q01518	CAP1	CAP1_HUMAN Adenylyl cyclase-associated protein 1 OS=Homo sapiens OX=9606 GN=CAP1 PE=1 SV=5		19	7	4	13	6	1		0.677457	0.535276	-0.626292
Q8WWH4	ASZ1	ASZ1_HUMAN Ankyrin repeat, SAM and basic leucine zipper domain-containing protein 1 OS=Homo sapiens OX=9606 GN=ASZ1 PE=2 SV=1		0	0	0	0	0	1		1	0.373901	0.347696
O94823	ATP10B	AT10B_HUMAN Probable phospholipid-transporting ATPase VB OS=Homo sapiens OX=9606 GN=ATP10B PE=2 SV=2		0	2	2	0	3	2		0.186284	0.861288	0.157193
Q8IXJ9	ASXL1	ASXL1_HUMAN Putative Polycomb group protein ASXL1 OS=Homo sapiens OX=9606 GN=ASXL1 PE=1 SV=4		0	2	0	0	0	0		1	0.373901	-0.533145
Q9BWT7	CARD10	CAR10_HUMAN Caspase recruitment domain-containing protein 10 OS=Homo sapiens OX=9606 GN=CARD10 PE=1 SV=2		0	1	0	0	0	0		1	0.373901	-0.336956
A6NCI8	C2orf78	CB078_HUMAN Uncharacterized protein C2orf78 OS=Homo sapiens OX=9606 GN=C2orf78 PE=2 SV=3		0	0	0	1	1	0		1.9859	0.118003	0.672856
O75110	ATP9A	ATP9A_HUMAN Probable phospholipid-transporting ATPase IIA OS=Homo sapiens OX=9606 GN=ATP9A PE=1 SV=3		10	3	8	8	1	4		0.944113	0.39857	-0.677244
Q9H9S4	CAB39L	CB39L_HUMAN Calcium-binding protein 39-like OS=Homo sapiens OX=9606 GN=CAB39L PE=1 SV=3		1	0	0	0	0	1		0.11678	0.912663	0.0532105
P15088	CPA3	CBPA3_HUMAN Mast cell carboxypeptidase A OS=Homo sapiens OX=9606 GN=CPA3 PE=1 SV=2		0	0	0	1	0	0		1	0.373901	0.313237
P06576	ATP5F1B	ATPB_HUMAN ATP synthase subunit beta, mitochondrial OS=Homo sapiens OX=9606 GN=ATP5F1B PE=1 SV=3		243	69	194	230	291	137		0.895064	0.421346	0.555834
P83916	CBX1	CBX1_HUMAN Chromobox protein homolog 1 OS=Homo sapiens OX=9606 GN=CBX1 PE=1 SV=1		17	0	0	15	16	0		0.737117	0.50195	1.39202
Q96BT1	C3orf49	CC049_HUMAN Putative uncharacterized protein C3orf49 OS=Homo sapiens OX=9606 GN=C3orf49 PE=2 SV=1		0	0	0	1	0	0		1	0.373901	0.313237
Q8IYK2	CCDC105	CC105_HUMAN Coiled-coil domain-containing protein 105 OS=Homo sapiens OX=9606 GN=CCDC105 PE=2 SV=3		1	0	0	0	0	0		1	0.373901	-0.294485
Q6ZP82	CCDC141	CC141_HUMAN Coiled-coil domain-containing protein 141 OS=Homo sapiens OX=9606 GN=CCDC141 PE=1 SV=2		1	0	0	0	1	0		0.140128	0.895331	0.0651329
P0C7I6	CCDC159	CC159_HUMAN Coiled-coil domain-containing protein 159 OS=Homo sapiens OX=9606 GN=CCDC159 PE=2 SV=2		0	0	0	0	1	0		1	0.373901	0.359618
A6NGH7	CCDC160	CC160_HUMAN Coiled-coil domain-containing protein 160 OS=Homo sapiens OX=9606 GN=CCDC160 PE=3 SV=3		0	0	1	0	1	1		0.690212	0.52802	0.348035
P0CW27	CCDC166	CC166_HUMAN Coiled-coil domain-containing protein 166 OS=Homo sapiens OX=9606 GN=CCDC166 PE=4 SV=1		0	1	0	0	0	0		1	0.373901	-0.336956
P0C221	CCDC175	CC175_HUMAN Coiled-coil domain-containing protein 175 OS=Homo sapiens OX=9606 GN=CCDC175 PE=4 SV=2		0	0	0	1	0	0		1	0.373901	0.313237
A0A096LP49	CCDC187	CC187_HUMAN Coiled-coil domain-containing protein 187 OS=Homo sapiens OX=9606 GN=CCDC187 PE=2 SV=1		0	0	1	0	0	0		1	0.373901	-0.359279
A6NKD9	CCDC85C	CC85C_HUMAN Coiled-coil domain-containing protein 85C OS=Homo sapiens OX=9606 GN=CCDC85C PE=1 SV=1		0	1	0	0	0	1		0.0221818	0.983365	0.01074
Q14004	CDK13	CDK13_HUMAN Cyclin-dependent kinase 13 OS=Homo sapiens OX=9606 GN=CDK13 PE=1 SV=2		8	14	11	13	6	12		0.16334	0.878171	-0.0650455
Q9Y6N3	CLCA3P	CLCA3_HUMAN Calcium-activated chloride channel regulator family member 3 OS=Homo sapiens OX=9606 GN=CLCA3P PE=1 SV=1		0	1	0	0	0	0		1	0.373901	-0.336956
P09497	CLTB	CLCB_HUMAN Clathrin light chain B OS=Homo sapiens OX=9606 GN=CLTB PE=1 SV=1		13	10	7	14	8	9		0.500608	0.642938	0.100848
P51797	CLCN6	CLCN6_HUMAN Chloride transport protein 6 OS=Homo sapiens OX=9606 GN=CLCN6 PE=1 SV=2		0	0	0	0	1	0		1	0.373901	0.359618
O95500	CLDN14	CLD14_HUMAN Claudin-14 OS=Homo sapiens OX=9606 GN=CLDN14 PE=1 SV=1		0	0	0	0	0	1		1	0.373901	0.347696
O15551	CLDN3	CLD3_HUMAN Claudin-3 OS=Homo sapiens OX=9606 GN=CLDN3 PE=1 SV=1		1	0	0	1	0	0		0.0436159	0.967301	0.0187518
O95484	CLDN9	CLD9_HUMAN Claudin-9 OS=Homo sapiens OX=9606 GN=CLDN9 PE=1 SV=1		0	0	0	0	1	0		1	0.373901	0.359618
Q00610	CLTC	CLH1_HUMAN Clathrin heavy chain 1 OS=Homo sapiens OX=9606 GN=CLTC PE=1 SV=5		325	290	232	444	115	201		0.618911	0.569482	-0.300033
O00299	CLIC1	CLIC1_HUMAN Chloride intracellular channel protein 1 OS=Homo sapiens OX=9606 GN=CLIC1 PE=1 SV=4		26	20	17	13	13	13		5.85153	0.00425517	-0.572554
O95833	CLIC3	CLIC3_HUMAN Chloride intracellular channel protein 3 OS=Homo sapiens OX=9606 GN=CLIC3 PE=1 SV=2		1	0	0	0	0	0		1	0.373901	-0.294485
Q96NY7	CLIC6	CLIC6_HUMAN Chloride intracellular channel protein 6 OS=Homo sapiens OX=9606 GN=CLIC6 PE=2 SV=3		2	0	0	0	0	0		1	0.373901	-0.475794
P30622	CLIP1	CLIP1_HUMAN CAP-Gly domain-containing linker protein 1 OS=Homo sapiens OX=9606 GN=CLIP1 PE=1 SV=2		0	0	1	0	0	1		0.0231678	0.982626	-0.0115833
Q9UDT6	CLIP2	CLIP2_HUMAN CAP-Gly domain-containing linker protein 2 OS=Homo sapiens OX=9606 GN=CLIP2 PE=1 SV=1		1	0	1	1	0	1		0.0152798	0.988541	0.00716848
Q96DZ5	CLIP3	CLIP3_HUMAN CAP-Gly domain-containing linker protein 3 OS=Homo sapiens OX=9606 GN=CLIP3 PE=1 SV=3		1	1	0	0	0	0		1.98657	0.117913	-0.631441
P49761	CLK3	CLK3_HUMAN Dual specificity protein kinase CLK3 OS=Homo sapiens OX=9606 GN=CLK3 PE=1 SV=3		0	0	0	0	0	2		1	0.373901	0.547377
Q9HAZ1	CLK4	CLK4_HUMAN Dual specificity protein kinase CLK4 OS=Homo sapiens OX=9606 GN=CLK4 PE=1 SV=1		0	0	1	1	0	0		0.0965941	0.927695	-0.046042
Q96JQ2	CLMN	CLMN_HUMAN Calmin OS=Homo sapiens OX=9606 GN=CLMN PE=1 SV=1		1	1	0	1	0	1		0.0641838	0.951903	0.0294918
Q7Z7G1	CLNK	CLNK_HUMAN Cytokine-dependent hematopoietic cell linker OS=Homo sapiens OX=9606 GN=CLNK PE=1 SV=2		2	0	0	2	0	2		0.807875	0.464466	0.572919
O15516	CLOCK	CLOCK_HUMAN Circadian locomoter output cycles protein kaput OS=Homo sapiens OX=9606 GN=CLOCK PE=1 SV=1		0	0	0	0	0	1		1	0.373901	0.347696
Q96KA5	CLPTM1L	CLP1L_HUMAN Cleft lip and palate transmembrane protein 1-like protein OS=Homo sapiens OX=9606 GN=CLPTM1L PE=1 SV=1		0	3	0	0	1	1		0.046376	0.965234	0.035224
Q9H078	CLPB	CLPB_HUMAN Caseinolytic peptidase B protein homolog OS=Homo sapiens OX=9606 GN=CLPB PE=1 SV=1		13	7	2	11	17	10		1.6221	0.1801	1.01169
Q5T440	IBA57	CAF17_HUMAN Putative transferase CAF17, mitochondrial OS=Homo sapiens OX=9606 GN=IBA57 PE=1 SV=1		22	32	14	22	19	24		0.200612	0.850789	0.0645372
Q9BQ75	CMSS1	CMS1_HUMAN Protein CMSS1 OS=Homo sapiens OX=9606 GN=CMSS1 PE=1 SV=2		2	5	2	0	1	1		2.38674	0.0754343	-1.19877
Q86VU5	COMTD1	CMTD1_HUMAN Catechol O-methyltransferase domain-containing protein 1 OS=Homo sapiens OX=9606 GN=COMTD1 PE=1 SV=1		20	8	1	18	14	8		1.04895	0.353398	0.999774
Q8N1G2	CMTR1	CMTR1_HUMAN Cap-specific mRNA (nucleoside-2'-O-)-methyltransferase 1 OS=Homo sapiens OX=9606 GN=CMTR1 PE=1 SV=1		1	3	0	1	2	2		0.723416	0.509465	0.457096
Q8N3K9	CMYA5	CMYA5_HUMAN Cardiomyopathy-associated protein 5 OS=Homo sapiens OX=9606 GN=CMYA5 PE=1 SV=3		2	0	0	0	1	0		0.194791	0.85505	-0.116175
P09543	CNP	CN37_HUMAN 2',3'-cyclic-nucleotide 3'-phosphodiesterase OS=Homo sapiens OX=9606 GN=CNP PE=1 SV=2		21	15	19	22	35	37		2.34788	0.0786977	0.780436
Q8NCQ2	CSNK1G2-AS1	CNAS1_HUMAN Uncharacterized protein CSNK1G2-AS1 OS=Homo sapiens OX=9606 GN=CSNK1G2-AS1 PE=2 SV=2		2	0	0	1	0	0		0.285364	0.789532	-0.162556
P62633	CNBP	CNBP_HUMAN Cellular nucleic acid-binding protein OS=Homo sapiens OX=9606 GN=CNBP PE=1 SV=1		3	0	0	2	5	0		0.804986	0.465952	0.798881
Q15021	NCAPD2	CND1_HUMAN Condensin complex subunit 1 OS=Homo sapiens OX=9606 GN=NCAPD2 PE=1 SV=3		0	3	3	0	0	2		0.942832	0.399151	-0.829792
Q15003	NCAPH	CND2_HUMAN Condensin complex subunit 2 OS=Homo sapiens OX=9606 GN=NCAPH PE=1 SV=3		3	0	0	1	0	0		0.430207	0.68921	-0.293914
Q9BPX3	NCAPG	CND3_HUMAN Condensin complex subunit 3 OS=Homo sapiens OX=9606 GN=NCAPG PE=1 SV=1		6	1	0	3	0	0		0.574235	0.596557	-0.56789
P42695	NCAPD3	CNDD3_HUMAN Condensin-2 complex subunit D3 OS=Homo sapiens OX=9606 GN=NCAPD3 PE=1 SV=2		0	5	6	1	1	1		0.889208	0.424136	-0.826568
Q86XI2	NCAPG2	CNDG2_HUMAN Condensin-2 complex subunit G2 OS=Homo sapiens OX=9606 GN=NCAPG2 PE=1 SV=1		1	0	1	0	0	0		1.97117	0.120009	-0.653765
Q96KN2	CNDP1	CNDP1_HUMAN Beta-Ala-His dipeptidase OS=Homo sapiens OX=9606 GN=CNDP1 PE=1 SV=4		0	0	1	0	0	0		1	0.373901	-0.359279
Q96KP4	CNDP2	CNDP2_HUMAN Cytosolic non-specific dipeptidase OS=Homo sapiens OX=9606 GN=CNDP2 PE=1 SV=2		23	20	8	26	24	16		1.25315	0.278406	0.508167
P15291	B4GALT1	B4GT1_HUMAN Beta-1,4-galactosyltransferase 1 OS=Homo sapiens OX=9606 GN=B4GALT1 PE=1 SV=5		2	0	0	0	1	0		0.194791	0.85505	-0.116175
P24941	CDK2	CDK2_HUMAN Cyclin-dependent kinase 2 OS=Homo sapiens OX=9606 GN=CDK2 PE=1 SV=2		5	0	0	4	4	0		0.683477	0.531843	0.761729
Q16280	CNGA2	CNGA2_HUMAN Cyclic nucleotide-gated olfactory channel OS=Homo sapiens OX=9606 GN=CNGA2 PE=2 SV=2		0	1	0	3	0	0		0.41566	0.69899	0.299243
Q8IV77	CNGA4	CNGA4_HUMAN Cyclic nucleotide-gated cation channel alpha-4 OS=Homo sapiens OX=9606 GN=CNGA4 PE=1 SV=3		0	1	1	0	0	0		1.99692	0.116525	-0.696235
Q14028	CNGB1	CNGB1_HUMAN Cyclic nucleotide-gated cation channel beta-1 OS=Homo sapiens OX=9606 GN=CNGB1 PE=1 SV=2		0	0	0	1	0	0		1	0.373901	0.313237
Q99439	CNN2	CNN2_HUMAN Calponin-2 OS=Homo sapiens OX=9606 GN=CNN2 PE=1 SV=4		1	1	7	0	0	4		0.813762	0.461447	-0.879213
Q15417	CNN3	CNN3_HUMAN Calponin-3 OS=Homo sapiens OX=9606 GN=CNN3 PE=1 SV=1		23	6	11	11	0	8		1.15681	0.311729	-1.39502
Q9NRU3	CNNM1	CNNM1_HUMAN Metal transporter CNNM1 OS=Homo sapiens OX=9606 GN=CNNM1 PE=1 SV=3		0	1	0	0	0	0		1	0.373901	-0.336956
Q9UKZ1	CNOT11	CNO11_HUMAN CCR4-NOT transcription complex subunit 11 OS=Homo sapiens OX=9606 GN=CNOT11 PE=1 SV=1		0	0	1	1	0	0		0.0965941	0.927695	-0.046042
Q96LI5	CNOT6L	CNO6L_HUMAN CCR4-NOT transcription complex subunit 6-like OS=Homo sapiens OX=9606 GN=CNOT6L PE=1 SV=2		0	2	0	0	0	0		1	0.373901	-0.533145
A5YKK6	CNOT1	CNOT1_HUMAN CCR4-NOT transcription complex subunit 1 OS=Homo sapiens OX=9606 GN=CNOT1 PE=1 SV=2		1	1	0	0	0	1		0.602318	0.579441	-0.283745
Q9Y2B0	CNPY2	CNPY2_HUMAN Protein canopy homolog 2 OS=Homo sapiens OX=9606 GN=CNPY2 PE=1 SV=1		8	1	5	5	8	5		0.890898	0.423329	0.589104
Q8N129	CNPY4	CNPY4_HUMAN Protein canopy homolog 4 OS=Homo sapiens OX=9606 GN=CNPY4 PE=2 SV=1		0	0	0	0	1	0		1	0.373901	0.359618
Q96NU0	CNTNAP3B	CNT3B_HUMAN Contactin-associated protein-like 3B OS=Homo sapiens OX=9606 GN=CNTNAP3B PE=2 SV=3		1	1	0	0	0	0		1.98657	0.117913	-0.631441
Q8N815	CNTD1	CNTD1_HUMAN Cyclin N-terminal domain-containing protein 1 OS=Homo sapiens OX=9606 GN=CNTD1 PE=2 SV=2		1	0	0	0	0	1		0.11678	0.912663	0.0532105
P26992	CNTFR	CNTFR_HUMAN Ciliary neurotrophic factor receptor subunit alpha OS=Homo sapiens OX=9606 GN=CNTFR PE=1 SV=2		0	0	0	1	0	0		1	0.373901	0.313237
Q9NXG0	CNTLN	CNTLN_HUMAN Centlein OS=Homo sapiens OX=9606 GN=CNTLN PE=1 SV=6		1	0	0	0	0	0		1	0.373901	-0.294485
Q8IWV2	CNTN4	CNTN4_HUMAN Contactin-4 OS=Homo sapiens OX=9606 GN=CNTN4 PE=1 SV=1		0	0	1	1	0	0		0.0965941	0.927695	-0.046042
O94779	CNTN5	CNTN5_HUMAN Contactin-5 OS=Homo sapiens OX=9606 GN=CNTN5 PE=1 SV=2		2	0	0	1	1	0		0.337375	0.752795	0.197062
Q9C0A0	CNTNAP4	CNTP4_HUMAN Contactin-associated protein-like 4 OS=Homo sapiens OX=9606 GN=CNTNAP4 PE=1 SV=3		0	0	1	0	1	0		0.000667178	0.9995	0.000339151
Q8N137	CNTROB	CNTRB_HUMAN Centrobin OS=Homo sapiens OX=9606 GN=CNTROB PE=1 SV=1		0	0	1	0	0	0		1	0.373901	-0.359279
Q7Z7A1	CNTRL	CNTRL_HUMAN Centriolin OS=Homo sapiens OX=9606 GN=CNTRL PE=1 SV=2		6	6	6	9	5	3		0.361453	0.736044	-0.125294
Q8WUR7	C15orf40	CO040_HUMAN UPF0235 protein C15orf40 OS=Homo sapiens OX=9606 GN=C15orf40 PE=1 SV=2		0	1	3	3	1	3		0.939595	0.400623	0.641835
P02452	COL1A1	CO1A1_HUMAN Collagen alpha-1(I) chain OS=Homo sapiens OX=9606 GN=COL1A1 PE=1 SV=5		1	0	0	0	0	0		1	0.373901	-0.294485
P08123	COL1A2	CO1A2_HUMAN Collagen alpha-2(I) chain OS=Homo sapiens OX=9606 GN=COL1A2 PE=1 SV=7		1	1	0	1	0	0		0.713043	0.51521	-0.318204
P02458	COL2A1	CO2A1_HUMAN Collagen alpha-1(II) chain OS=Homo sapiens OX=9606 GN=COL2A1 PE=1 SV=3		0	1	1	0	0	1		0.707846	0.518106	-0.348539
P02461	COL3A1	CO3A1_HUMAN Collagen alpha-1(III) chain OS=Homo sapiens OX=9606 GN=COL3A1 PE=1 SV=4		1	1	0	0	1	0		0.56635	0.601421	-0.271823
P01024	C3	CO3_HUMAN Complement C3 OS=Homo sapiens OX=9606 GN=C3 PE=1 SV=2		0	0	0	1	0	1		1.99189	0.117197	0.660933
P02462	COL4A1	CO4A1_HUMAN Collagen alpha-1(IV) chain OS=Homo sapiens OX=9606 GN=COL4A1 PE=1 SV=4		1	0	0	1	0	0		0.0436159	0.967301	0.0187518
P53420	COL4A4	CO4A4_HUMAN Collagen alpha-4(IV) chain OS=Homo sapiens OX=9606 GN=COL4A4 PE=1 SV=3		0	1	0	0	0	0		1	0.373901	-0.336956
P29400	COL4A5	CO4A5_HUMAN Collagen alpha-5(IV) chain OS=Homo sapiens OX=9606 GN=COL4A5 PE=1 SV=2		0	0	0	0	0	1		1	0.373901	0.347696
Q14031	COL4A6	CO4A6_HUMAN Collagen alpha-6(IV) chain OS=Homo sapiens OX=9606 GN=COL4A6 PE=1 SV=3		3	0	0	1	0	0		0.430207	0.68921	-0.293914
P0C0L4	C4A	CO4A_HUMAN Complement C4-A OS=Homo sapiens OX=9606 GN=C4A PE=1 SV=2		0	1	0	1	0	1		0.685081	0.530931	0.323977
P20908	COL5A1	CO5A1_HUMAN Collagen alpha-1(V) chain OS=Homo sapiens OX=9606 GN=COL5A1 PE=1 SV=3		2	2	1	1	1	5		0.332517	0.756195	0.189997
P05997	COL5A2	CO5A2_HUMAN Collagen alpha-2(V) chain OS=Homo sapiens OX=9606 GN=COL5A2 PE=1 SV=3		3	0	0	0	0	0		1	0.373901	-0.607151
P25940	COL5A3	CO5A3_HUMAN Collagen alpha-3(V) chain OS=Homo sapiens OX=9606 GN=COL5A3 PE=1 SV=3		1	0	0	0	0	0		1	0.373901	-0.294485
P12111	COL6A3	CO6A3_HUMAN Collagen alpha-3(VI) chain OS=Homo sapiens OX=9606 GN=COL6A3 PE=1 SV=5		0	1	0	1	2	1		2.16075	0.0968079	0.887035
P13671	C6	CO6_HUMAN Complement component C6 OS=Homo sapiens OX=9606 GN=C6 PE=1 SV=3		0	1	0	0	0	0		1	0.373901	-0.336956
Q02388	COL7A1	CO7A1_HUMAN Collagen alpha-1(VII) chain OS=Homo sapiens OX=9606 GN=COL7A1 PE=1 SV=2		0	1	0	0	0	0		1	0.373901	-0.336956
P10643	C7	CO7_HUMAN Complement component C7 OS=Homo sapiens OX=9606 GN=C7 PE=1 SV=2		0	1	0	0	0	0		1	0.373901	-0.336956
P25067	COL8A2	CO8A2_HUMAN Collagen alpha-2(VIII) chain OS=Homo sapiens OX=9606 GN=COL8A2 PE=1 SV=2		0	0	0	1	0	0		1	0.373901	0.313237
P07357	C8A	CO8A_HUMAN Complement component C8 alpha chain OS=Homo sapiens OX=9606 GN=C8A PE=1 SV=2		0	0	1	0	0	0		1	0.373901	-0.359279
Q14055	COL9A2	CO9A2_HUMAN Collagen alpha-2(IX) chain OS=Homo sapiens OX=9606 GN=COL9A2 PE=1 SV=2		0	0	0	1	2	0		1.79329	0.147385	0.876295
Q9GZY4	COA1	COA1_HUMAN Cytochrome c oxidase assembly factor 1 homolog OS=Homo sapiens OX=9606 GN=COA1 PE=1 SV=1		0	0	1	0	0	0		1	0.373901	-0.359279
Q9Y2R0	COA3	COA3_HUMAN Cytochrome c oxidase assembly factor 3 homolog, mitochondrial OS=Homo sapiens OX=9606 GN=COA3 PE=1 SV=1		0	0	1	3	3	0		1.287	0.267523	0.982494
Q5JTJ3	COA6	COA6_HUMAN Cytochrome c oxidase assembly factor 6 homolog OS=Homo sapiens OX=9606 GN=COA6 PE=1 SV=1		2	0	0	5	0	0		0.368586	0.731115	0.351885
Q03692	COL10A1	COAA1_HUMAN Collagen alpha-1(X) chain OS=Homo sapiens OX=9606 GN=COL10A1 PE=1 SV=2		0	0	0	0	1	0		1	0.373901	0.359618
P13987	CD59	CD59_HUMAN CD59 glycoprotein OS=Homo sapiens OX=9606 GN=CD59 PE=1 SV=1		11	3	3	5	2	1		1.26416	0.274819	-0.75992
P33681	CD80	CD80_HUMAN T-lymphocyte activation antigen CD80 OS=Homo sapiens OX=9606 GN=CD80 PE=1 SV=1		1	0	0	0	0	0		1	0.373901	-0.294485
P60953	CDC42	CDC42_HUMAN Cell division control protein 42 homolog OS=Homo sapiens OX=9606 GN=CDC42 PE=1 SV=2		50	32	34	52	36	44		1.92779	0.126136	0.254896
Q5TBC7	BCL2L15	B2L15_HUMAN Bcl-2-like protein 15 OS=Homo sapiens OX=9606 GN=BCL2L15 PE=1 SV=1		0	0	0	0	0	1		1	0.373901	0.347696
O95816	BAG2	BAG2_HUMAN BAG family molecular chaperone regulator 2 OS=Homo sapiens OX=9606 GN=BAG2 PE=1 SV=1		3	0	0	6	2	3		2.28732	0.0841054	1.54476
Q13829	TNFAIP1	BACD2_HUMAN BTB/POZ domain-containing adapter for CUL3-mediated RhoA degradation protein 2 OS=Homo sapiens OX=9606 GN=TNFAIP1 PE=1 SV=1		0	0	0	1	0	0		1	0.373901	0.313237
Q16611	BAK1	BAK_HUMAN Bcl-2 homologous antagonist/killer OS=Homo sapiens OX=9606 GN=BAK1 PE=1 SV=1		6	4	2	7	5	5		1.94041	0.124319	0.544812
Q9UBX8	B4GALT6	B4GT6_HUMAN Beta-1,4-galactosyltransferase 6 OS=Homo sapiens OX=9606 GN=B4GALT6 PE=1 SV=1		1	0	0	0	0	0		1	0.373901	-0.294485
Q9UIG0	BAZ1B	BAZ1B_HUMAN Tyrosine-protein kinase BAZ1B OS=Homo sapiens OX=9606 GN=BAZ1B PE=1 SV=2		25	44	22	37	69	41		1.59133	0.186748	0.744978
Q8IWZ6	BBS7	BBS7_HUMAN Bardet-Biedl syndrome 7 protein OS=Homo sapiens OX=9606 GN=BBS7 PE=1 SV=2		0	0	0	0	1	0		1	0.373901	0.359618
P06493	CDK1	CDK1_HUMAN Cyclin-dependent kinase 1 OS=Homo sapiens OX=9606 GN=CDK1 PE=1 SV=3		4	15	10	3	5	5		1.30982	0.260416	-0.823391
Q9H6U6	BCAS3	BCAS3_HUMAN Breast carcinoma-amplified sequence 3 OS=Homo sapiens OX=9606 GN=BCAS3 PE=1 SV=3		0	0	0	1	0	0		1	0.373901	0.313237
Q9NYF8	BCLAF1	BCLF1_HUMAN Bcl-2-associated transcription factor 1 OS=Homo sapiens OX=9606 GN=BCLAF1 PE=1 SV=2		47	110	28	43	51	48		0.161701	0.87938	-0.0931192
A8MW95	BECN2	BECN2_HUMAN Beclin-2 OS=Homo sapiens OX=9606 GN=BECN2 PE=1 SV=2		0	0	1	0	1	0		0.000667178	0.9995	0.000339151
Q9NZM4	BICRA	BICRA_HUMAN BRD4-interacting chromatin-remodeling complex-associated protein OS=Homo sapiens OX=9606 GN=BICRA PE=1 SV=2		0	1	0	0	0	0		1	0.373901	-0.336956
P55957	BID	BID_HUMAN BH3-interacting domain death agonist OS=Homo sapiens OX=9606 GN=BID PE=1 SV=1		2	0	0	1	0	1		0.319169	0.765571	0.18514
Q8TD16	BICD2	BICD2_HUMAN Protein bicaudal D homolog 2 OS=Homo sapiens OX=9606 GN=BICD2 PE=1 SV=1		0	0	1	0	2	0		0.305095	0.775511	0.203778
Q8TAL5	C9orf43	CI043_HUMAN Uncharacterized protein C9orf43 OS=Homo sapiens OX=9606 GN=C9orf43 PE=1 SV=1		1	0	1	0	0	0		1.97117	0.120009	-0.653765
O00499	BIN1	BIN1_HUMAN Myc box-dependent-interacting protein 1 OS=Homo sapiens OX=9606 GN=BIN1 PE=1 SV=1		1	0	1	1	0	4		0.592272	0.585526	0.456227
Q9NQY0	BIN3	BIN3_HUMAN Bridging integrator 3 OS=Homo sapiens OX=9606 GN=BIN3 PE=1 SV=1		0	0	1	0	0	1		0.0231678	0.982626	-0.0115833
Q14137	BOP1	BOP1_HUMAN Ribosome biogenesis protein BOP1 OS=Homo sapiens OX=9606 GN=BOP1 PE=1 SV=2		43	35	44	50	52	39		1.29327	0.26555	0.26063
Q6PGQ7	BORA	BORA_HUMAN Protein aurora borealis OS=Homo sapiens OX=9606 GN=BORA PE=1 SV=2		0	0	1	0	0	0		1	0.373901	-0.359279
P09496	CLTA	CLCA_HUMAN Clathrin light chain A OS=Homo sapiens OX=9606 GN=CLTA PE=1 SV=1		2	5	5	0	3	4		0.866572	0.435064	-0.745292
Q9NW68	BSDC1	BSDC1_HUMAN BSD domain-containing protein 1 OS=Homo sapiens OX=9606 GN=BSDC1 PE=1 SV=1		1	0	0	0	0	0		1	0.373901	-0.294485
Q96K17	BTF3L4	BT3L4_HUMAN Transcription factor BTF3 homolog 4 OS=Homo sapiens OX=9606 GN=BTF3L4 PE=1 SV=1		2	0	2	3	1	2		0.872081	0.432384	0.504787
O14981	BTAF1	BTAF1_HUMAN TATA-binding protein-associated factor 172 OS=Homo sapiens OX=9606 GN=BTAF1 PE=1 SV=2		0	1	0	1	1	0		0.702946	0.520847	0.3359
Q16740	CLPP	CLPP_HUMAN ATP-dependent Clp protease proteolytic subunit, mitochondrial OS=Homo sapiens OX=9606 GN=CLPP PE=1 SV=1		2	0	0	0	2	0		0.118378	0.911475	0.0872642
Q6JQN1	ACAD10	ACD10_HUMAN Acyl-CoA dehydrogenase family member 10 OS=Homo sapiens OX=9606 GN=ACAD10 PE=1 SV=1		4	0	0	1	0	0		0.511424	0.635992	-0.396981
Q07912	TNK2	ACK1_HUMAN Activated CDC42 kinase 1 OS=Homo sapiens OX=9606 GN=TNK2 PE=1 SV=3		0	0	0	1	0	0		1	0.373901	0.313237
Q9NUZ1	ACOXL	ACOXL_HUMAN Acyl-coenzyme A oxidase-like protein OS=Homo sapiens OX=9606 GN=ACOXL PE=2 SV=3		0	1	0	0	0	0		1	0.373901	-0.336956
O95573	ACSL3	ACSL3_HUMAN Long-chain-fatty-acid--CoA ligase 3 OS=Homo sapiens OX=9606 GN=ACSL3 PE=1 SV=3		15	3	4	5	18	4		0.40987	0.702902	0.344408
Q3LIE5	ADPRM	ADPRM_HUMAN Manganese-dependent ADP-ribose/CDP-alcohol diphosphatase OS=Homo sapiens OX=9606 GN=ADPRM PE=1 SV=1		0	0	1	0	0	0		1	0.373901	-0.359279
Q8TED9	AFAP1L1	AF1L1_HUMAN Actin filament-associated protein 1-like 1 OS=Homo sapiens OX=9606 GN=AFAP1L1 PE=1 SV=2		0	2	1	0	0	0		1.89502	0.13099	-0.892424
P55196	AFDN	AFAD_HUMAN Afadin OS=Homo sapiens OX=9606 GN=AFDN PE=1 SV=3		7	10	3	16	1	4		0.34	0.750961	-0.314289
Q9UHB7	AFF4	AFF4_HUMAN AF4/FMR2 family member 4 OS=Homo sapiens OX=9606 GN=AFF4 PE=1 SV=1		0	2	1	0	1	1		0.314262	0.769031	-0.18511
Q86SQ6	ADGRA1	AGRA1_HUMAN Adhesion G protein-coupled receptor A1 OS=Homo sapiens OX=9606 GN=ADGRA1 PE=2 SV=3		0	0	1	0	0	0		1	0.373901	-0.359279
Q9ULW3	ABT1	ABT1_HUMAN Activator of basal transcription 1 OS=Homo sapiens OX=9606 GN=ABT1 PE=1 SV=1		2	1	6	0	1	3		0.891038	0.423262	-0.744521
Q8WXI4	ACOT11	ACO11_HUMAN Acyl-coenzyme A thioesterase 11 OS=Homo sapiens OX=9606 GN=ACOT11 PE=1 SV=1		0	1	0	0	0	0		1	0.373901	-0.336956
O43707	ACTN4	ACTN4_HUMAN Alpha-actinin-4 OS=Homo sapiens OX=9606 GN=ACTN4 PE=1 SV=2		232	250	259	233	50	163		1.49525	0.20917	-0.925244
Q9H2U9	ADAM7	ADAM7_HUMAN Disintegrin and metalloproteinase domain-containing protein 7 OS=Homo sapiens OX=9606 GN=ADAM7 PE=1 SV=3		2	1	0	1	0	0		0.947865	0.396871	-0.499512
P07327	ADH1A	ADH1A_HUMAN Alcohol dehydrogenase 1A OS=Homo sapiens OX=9606 GN=ADH1A PE=1 SV=2		3	1	1	0	0	0		5.01778	0.00739695	-1.30339
P35318	ADM	ADML_HUMAN ADM OS=Homo sapiens OX=9606 GN=ADM PE=1 SV=1		0	0	0	0	1	0		1	0.373901	0.359618
Q9H2P0	ADNP	ADNP_HUMAN Activity-dependent neuroprotector homeobox protein OS=Homo sapiens OX=9606 GN=ADNP PE=1 SV=1		25	47	8	49	24	22		0.712497	0.515514	0.513599
Q7Z4H4	ADM2	ADM2_HUMAN Protein ADM2 OS=Homo sapiens OX=9606 GN=ADM2 PE=1 SV=1		0	0	1	0	0	0		1	0.373901	-0.359279
Q9Y6U3	SCIN	ADSV_HUMAN Adseverin OS=Homo sapiens OX=9606 GN=SCIN PE=1 SV=4		30	19	15	34	4	19		0.566667	0.601225	-0.448659
P51816	AFF2	AFF2_HUMAN AF4/FMR2 family member 2 OS=Homo sapiens OX=9606 GN=AFF2 PE=1 SV=4		0	2	0	0	0	0		1	0.373901	-0.533145
P51826	AFF3	AFF3_HUMAN AF4/FMR2 family member 3 OS=Homo sapiens OX=9606 GN=AFF3 PE=1 SV=3		0	0	1	0	0	0		1	0.373901	-0.359279
Q9Y4W6	AFG3L2	AFG32_HUMAN AFG3-like protein 2 OS=Homo sapiens OX=9606 GN=AFG3L2 PE=1 SV=2		29	27	18	39	49	20		1.30507	0.261882	0.525727
Q53H12	AGK	AGK_HUMAN Acylglycerol kinase, mitochondrial OS=Homo sapiens OX=9606 GN=AGK PE=1 SV=2		12	2	4	20	17	14		3.04842	0.0380869	1.68522
P22570	FDXR	ADRO_HUMAN NADPH:adrenodoxin oxidoreductase, mitochondrial OS=Homo sapiens OX=9606 GN=FDXR PE=1 SV=3		28	37	36	26	43	48		0.56262	0.60373	0.231369
P12235	SLC25A4	ADT1_HUMAN ADP/ATP translocase 1 OS=Homo sapiens OX=9606 GN=SLC25A4 PE=1 SV=4		128	0	42	116	103	73		1.20224	0.295574	2.51655
Q6ZN18	AEBP2	AEBP2_HUMAN Zinc finger protein AEBP2 OS=Homo sapiens OX=9606 GN=AEBP2 PE=1 SV=2		1	0	0	0	0	0		1	0.373901	-0.294485
P05141	SLC25A5	ADT2_HUMAN ADP/ATP translocase 2 OS=Homo sapiens OX=9606 GN=SLC25A5 PE=1 SV=7		142	101	92	156	152	123		3.32165	0.0293332	0.439731
Q86UQ4	ABCA13	ABCAD_HUMAN ATP-binding cassette sub-family A member 13 OS=Homo sapiens OX=9606 GN=ABCA13 PE=2 SV=3		0	4	1	1	1	0		0.616528	0.570905	-0.466183
Q86TX2	ACOT1	ACOT1_HUMAN Acyl-coenzyme A thioesterase 1 OS=Homo sapiens OX=9606 GN=ACOT1 PE=1 SV=1		1	0	0	0	0	0		1	0.373901	-0.294485
P68133	ACTA1	ACTS_HUMAN Actin, alpha skeletal muscle OS=Homo sapiens OX=9606 GN=ACTA1 PE=1 SV=1		177	309	0	0	0	0		1.98607	0.117979	-5.1772
P45381	ASPA	ACY2_HUMAN Aspartoacylase OS=Homo sapiens OX=9606 GN=ASPA PE=1 SV=1		0	0	1	0	0	0		1	0.373901	-0.359279
P18089	ADRA2B	ADA2B_HUMAN Alpha-2B adrenergic receptor OS=Homo sapiens OX=9606 GN=ADRA2B PE=1 SV=4		0	1	0	0	0	0		1	0.373901	-0.336956
Q9UEY8	ADD3	ADDG_HUMAN Gamma-adducin OS=Homo sapiens OX=9606 GN=ADD3 PE=1 SV=1		0	1	1	2	0	0		0.319167	0.765573	-0.1949
Q15847	ADIRF	ADIRF_HUMAN Adipogenesis regulatory factor OS=Homo sapiens OX=9606 GN=ADIRF PE=1 SV=1		7	1	2	4	0	5		0.208342	0.845141	-0.202611
P55263	ADK	ADK_HUMAN Adenosine kinase OS=Homo sapiens OX=9606 GN=ADK PE=1 SV=2		6	0	0	8	0	0		0.114398	0.914434	0.153181
O14734	ACOT8	ACOT8_HUMAN Acyl-coenzyme A thioesterase 8 OS=Homo sapiens OX=9606 GN=ACOT8 PE=1 SV=1		20	5	1	13	19	2		0.533205	0.62214	0.653756
P63267	ACTG2	ACTH_HUMAN Actin, gamma-enteric smooth muscle OS=Homo sapiens OX=9606 GN=ACTG2 PE=1 SV=1		0	0	329	167	154	223		1.64868	0.174559	4.69101
P35609	ACTN2	ACTN2_HUMAN Alpha-actinin-2 OS=Homo sapiens OX=9606 GN=ACTN2 PE=1 SV=1		0	0	0	0	4	9		1.92479	0.126571	1.94823
P78325	ADAM8	ADAM8_HUMAN Disintegrin and metalloproteinase domain-containing protein 8 OS=Homo sapiens OX=9606 GN=ADAM8 PE=1 SV=2		0	0	0	1	0	1		1.99189	0.117197	0.660933
Q9NZK5	ADA2	ADA2_HUMAN Adenosine deaminase 2 OS=Homo sapiens OX=9606 GN=ADA2 PE=1 SV=2		1	0	0	1	0	0		0.0436159	0.967301	0.0187518
O75077	ADAM23	ADA23_HUMAN Disintegrin and metalloproteinase domain-containing protein 23 OS=Homo sapiens OX=9606 GN=ADAM23 PE=1 SV=1		0	1	0	1	0	0		0.0515554	0.961355	-0.0237187
P08913	ADRA2A	ADA2A_HUMAN Alpha-2A adrenergic receptor OS=Homo sapiens OX=9606 GN=ADRA2A PE=1 SV=3		1	0	0	0	0	0		1	0.373901	-0.294485
Q96PN6	ADCY10	ADCYA_HUMAN Adenylate cyclase type 10 OS=Homo sapiens OX=9606 GN=ADCY10 PE=1 SV=3		0	0	0	0	2	0		1	0.373901	0.563058
Q9Y614	ACTL7B	ACL7B_HUMAN Actin-like protein 7B OS=Homo sapiens OX=9606 GN=ACTL7B PE=2 SV=1		0	0	0	1	0	0		1	0.373901	0.313237
Q6NUN0	ACSM5	ACSM5_HUMAN Acyl-coenzyme A synthetase ACSM5, mitochondrial OS=Homo sapiens OX=9606 GN=ACSM5 PE=1 SV=2		1	0	0	0	0	1		0.11678	0.912663	0.0532105
P61163	ACTR1A	ACTZ_HUMAN Alpha-centractin OS=Homo sapiens OX=9606 GN=ACTR1A PE=1 SV=1		5	0	0	5	0	2		0.537663	0.619328	0.580009
Q96CM8	ACSF2	ACSF2_HUMAN Acyl-CoA synthetase family member 2, mitochondrial OS=Homo sapiens OX=9606 GN=ACSF2 PE=1 SV=2		1	0	0	1	0	1		0.825994	0.455226	0.366448
O43506	ADAM20	ADA20_HUMAN Disintegrin and metalloproteinase domain-containing protein 20 OS=Homo sapiens OX=9606 GN=ADAM20 PE=2 SV=2		0	0	1	0	0	0		1	0.373901	-0.359279
Q9UKQ2	ADAM28	ADA28_HUMAN Disintegrin and metalloproteinase domain-containing protein 28 OS=Homo sapiens OX=9606 GN=ADAM28 PE=2 SV=3		0	0	0	0	1	0		1	0.373901	0.359618
Q2M2I8	AAK1	AAK1_HUMAN AP2-associated protein kinase 1 OS=Homo sapiens OX=9606 GN=AAK1 PE=1 SV=3		1	1	2	1	0	0		2.19912	0.0927441	-0.880818
Q15027	ACAP1	ACAP1_HUMAN Arf-GAP with coiled-coil, ANK repeat and PH domain-containing protein 1 OS=Homo sapiens OX=9606 GN=ACAP1 PE=1 SV=1		0	1	2	0	0	1		0.918019	0.410555	-0.551873
P00505	GOT2	AATM_HUMAN Aspartate aminotransferase, mitochondrial OS=Homo sapiens OX=9606 GN=GOT2 PE=1 SV=3		40	22	10	18	47	18		0.462334	0.667871	0.310869
Q9H013	ADAM19	ADA19_HUMAN Disintegrin and metalloproteinase domain-containing protein 19 OS=Homo sapiens OX=9606 GN=ADAM19 PE=1 SV=3		1	0	0	0	0	0		1	0.373901	-0.294485
P35348	ADRA1A	ADA1A_HUMAN Alpha-1A adrenergic receptor OS=Homo sapiens OX=9606 GN=ADRA1A PE=1 SV=2		0	0	0	0	1	0		1	0.373901	0.359618
O14672	ADAM10	ADA10_HUMAN Disintegrin and metalloproteinase domain-containing protein 10 OS=Homo sapiens OX=9606 GN=ADAM10 PE=1 SV=1		0	2	0	0	1	0		0.269831	0.800639	-0.173527
Q9UKF2	ADAM30	ADA30_HUMAN Disintegrin and metalloproteinase domain-containing protein 30 OS=Homo sapiens OX=9606 GN=ADAM30 PE=1 SV=2		2	0	0	1	0	0		0.285364	0.789532	-0.162556
Q9GZZ6	CHRNA10	ACH10_HUMAN Neuronal acetylcholine receptor subunit alpha-10 OS=Homo sapiens OX=9606 GN=CHRNA10 PE=1 SV=1		0	0	0	0	0	1		1	0.373901	0.347696
Q9H6R3	ACSS3	ACSS3_HUMAN Acyl-CoA synthetase short-chain family member 3, mitochondrial OS=Homo sapiens OX=9606 GN=ACSS3 PE=1 SV=1		0	1	0	0	0	2		0.327363	0.759809	0.210421
Q08AH3	ACSM2A	ACS2A_HUMAN Acyl-coenzyme A synthetase ACSM2A, mitochondrial OS=Homo sapiens OX=9606 GN=ACSM2A PE=1 SV=2		1	0	0	0	0	0		1	0.373901	-0.294485
P33897	ABCD1	ABCD1_HUMAN ATP-binding cassette sub-family D member 1 OS=Homo sapiens OX=9606 GN=ABCD1 PE=1 SV=2		9	4	3	4	7	3		0.100886	0.924496	-0.0452343
P28288	ABCD3	ABCD3_HUMAN ATP-binding cassette sub-family D member 3 OS=Homo sapiens OX=9606 GN=ABCD3 PE=1 SV=1		76	10	32	52	33	18		0.188243	0.85985	0.158235
Q03188	CENPC	CENPC_HUMAN Centromere protein C OS=Homo sapiens OX=9606 GN=CENPC PE=1 SV=2		2	0	1	0	0	2		0.413473	0.700466	-0.287696
Q96BP2	CHCHD1	CHCH1_HUMAN Coiled-coil-helix-coiled-coil-helix domain-containing protein 1 OS=Homo sapiens OX=9606 GN=CHCHD1 PE=1 SV=1		0	1	2	3	2	2		1.70356	0.163671	0.847064
Q9UKJ5	CHIC2	CHIC2_HUMAN Cysteine-rich hydrophobic domain-containing protein 2 OS=Homo sapiens OX=9606 GN=CHIC2 PE=1 SV=1		1	0	0	0	0	0		1	0.373901	-0.294485
Q9NRG0	CHRAC1	CHRC1_HUMAN Chromatin accessibility complex protein 1 OS=Homo sapiens OX=9606 GN=CHRAC1 PE=1 SV=1		0	3	4	0	1	2		0.648339	0.552105	-0.579938
Q14011	CIRBP	CIRBP_HUMAN Cold-inducible RNA-binding protein OS=Homo sapiens OX=9606 GN=CIRBP PE=1 SV=1		8	10	4	15	4	14		0.826139	0.455152	0.479274
Q14993	COL19A1	COJA1_HUMAN Collagen alpha-1(XIX) chain OS=Homo sapiens OX=9606 GN=COL19A1 PE=1 SV=3		0	0	0	0	0	2		1	0.373901	0.547377
Q8NFW1	COL22A1	COMA1_HUMAN Collagen alpha-1(XXII) chain OS=Homo sapiens OX=9606 GN=COL22A1 PE=2 SV=2		0	1	0	1	0	0		0.0515554	0.961355	-0.0237187
Q92828	CORO2A	COR2A_HUMAN Coronin-2A OS=Homo sapiens OX=9606 GN=CORO2A PE=1 SV=2		0	0	0	0	0	1		1	0.373901	0.347696
P00395	MT-CO1	COX1_HUMAN Cytochrome c oxidase subunit 1 OS=Homo sapiens OX=9606 GN=MT-CO1 PE=1 SV=1		0	0	0	2	0	0		1	0.373901	0.501335
P15954	COX7C	COX7C_HUMAN Cytochrome c oxidase subunit 7C, mitochondrial OS=Homo sapiens OX=9606 GN=COX7C PE=1 SV=1		4	3	0	5	1	3		0.610601	0.574455	0.493041
P20674	COX5A	COX5A_HUMAN Cytochrome c oxidase subunit 5A, mitochondrial OS=Homo sapiens OX=9606 GN=COX5A PE=1 SV=2		45	12	29	46	27	31		0.925932	0.406889	0.470679
Q9H444	CHMP4B	CHM4B_HUMAN Charged multivesicular body protein 4b OS=Homo sapiens OX=9606 GN=CHMP4B PE=1 SV=1		27	17	13	27	14	15		0.128726	0.903788	0.0355666
Q9H2A9	CHST8	CHST8_HUMAN Carbohydrate sulfotransferase 8 OS=Homo sapiens OX=9606 GN=CHST8 PE=1 SV=2		0	1	0	0	0	1		0.0221818	0.983365	0.01074
Q53SF7	COBLL1	COBL1_HUMAN Cordon-bleu protein-like 1 OS=Homo sapiens OX=9606 GN=COBLL1 PE=1 SV=2		0	0	0	0	0	1		1	0.373901	0.347696
P53621	COPA	COPA_HUMAN Coatomer subunit alpha OS=Homo sapiens OX=9606 GN=COPA PE=1 SV=2		65	41	44	66	66	38		0.814485	0.461078	0.223893
P10809	HSPD1	CH60_HUMAN 60 kDa heat shock protein, mitochondrial OS=Homo sapiens OX=9606 GN=HSPD1 PE=1 SV=2		219	164	165	157	233	138		0.0532213	0.960108	-0.0149699
Q9Y2V2	CARHSP1	CHSP1_HUMAN Calcium-regulated heat-stable protein 1 OS=Homo sapiens OX=9606 GN=CARHSP1 PE=1 SV=2		2	0	1	2	0	0		0.505515	0.639781	-0.333738
Q99828	CIB1	CIB1_HUMAN Calcium and integrin-binding protein 1 OS=Homo sapiens OX=9606 GN=CIB1 PE=1 SV=4		1	0	0	0	0	0		1	0.373901	-0.294485
Q8NHY2	COP1	COP1_HUMAN E3 ubiquitin-protein ligase COP1 OS=Homo sapiens OX=9606 GN=COP1 PE=1 SV=1		0	1	0	0	0	0		1	0.373901	-0.336956
Q9BXS0	COL25A1	COPA1_HUMAN Collagen alpha-1(XXV) chain OS=Homo sapiens OX=9606 GN=COL25A1 PE=1 SV=2		0	0	0	1	0	0		1	0.373901	0.313237
P36222	CHI3L1	CH3L1_HUMAN Chitinase-3-like protein 1 OS=Homo sapiens OX=9606 GN=CHI3L1 PE=1 SV=2		1	0	0	1	0	0		0.0436159	0.967301	0.0187518
O14646	CHD1	CHD1_HUMAN Chromodomain-helicase-DNA-binding protein 1 OS=Homo sapiens OX=9606 GN=CHD1 PE=1 SV=2		0	6	3	0	9	7		0.383613	0.720783	0.531437
O14647	CHD2	CHD2_HUMAN Chromodomain-helicase-DNA-binding protein 2 OS=Homo sapiens OX=9606 GN=CHD2 PE=1 SV=2		7	10	11	2	8	13		0.560797	0.604862	-0.431836
Q12873	CHD3	CHD3_HUMAN Chromodomain-helicase-DNA-binding protein 3 OS=Homo sapiens OX=9606 GN=CHD3 PE=1 SV=3		32	19	0	34	21	14		0.951132	0.395397	1.48363
Q96AQ7	CIDEC	CIDEC_HUMAN Cell death activator CIDE-3 OS=Homo sapiens OX=9606 GN=CIDEC PE=1 SV=1		0	0	0	1	0	0		1	0.373901	0.313237
Q5TAT6	COL13A1	CODA1_HUMAN Collagen alpha-1(XIII) chain OS=Homo sapiens OX=9606 GN=COL13A1 PE=1 SV=1		0	0	0	0	0	1		1	0.373901	0.347696
P13942	COL11A2	COBA2_HUMAN Collagen alpha-2(XI) chain OS=Homo sapiens OX=9606 GN=COL11A2 PE=1 SV=5		0	4	3	0	1	2		0.651167	0.550454	-0.577842
Q96CF2	CHMP4C	CHM4C_HUMAN Charged multivesicular body protein 4c OS=Homo sapiens OX=9606 GN=CHMP4C PE=1 SV=1		0	0	0	0	0	1		1	0.373901	0.347696
Q9Y6Z7	COLEC10	COL10_HUMAN Collectin-10 OS=Homo sapiens OX=9606 GN=COLEC10 PE=1 SV=2		0	0	0	1	0	0		1	0.373901	0.313237
O75128	COBL	COBL_HUMAN Protein cordon-bleu OS=Homo sapiens OX=9606 GN=COBL PE=1 SV=2		0	0	0	1	0	0		1	0.373901	0.313237
Q96JB2	COG3	COG3_HUMAN Conserved oligomeric Golgi complex subunit 3 OS=Homo sapiens OX=9606 GN=COG3 PE=1 SV=3		1	0	0	0	0	0		1	0.373901	-0.294485
Q9NYQ7	CELSR3	CELR3_HUMAN Cadherin EGF LAG seven-pass G-type receptor 3 OS=Homo sapiens OX=9606 GN=CELSR3 PE=1 SV=2		2	0	0	0	0	1		0.217373	0.838555	-0.128098
Q9P0P8	C6orf203	CF203_HUMAN Uncharacterized protein C6orf203 OS=Homo sapiens OX=9606 GN=C6orf203 PE=1 SV=1		2	1	0	2	2	6		2.00413	0.11557	1.21179
Q9UQN3	CHMP2B	CHM2B_HUMAN Charged multivesicular body protein 2b OS=Homo sapiens OX=9606 GN=CHMP2B PE=1 SV=1		6	4	8	2	6	6		0.557943	0.606635	-0.307246
Q9H2X0	CHRD	CHRD_HUMAN Chordin OS=Homo sapiens OX=9606 GN=CHRD PE=1 SV=2		0	0	1	0	0	0		1	0.373901	-0.359279
Q17RW2	COL24A1	COOA1_HUMAN Collagen alpha-1(XXIV) chain OS=Homo sapiens OX=9606 GN=COL24A1 PE=1 SV=2		0	0	0	1	0	0		1	0.373901	0.313237
Q8WTW3	COG1	COG1_HUMAN Conserved oligomeric Golgi complex subunit 1 OS=Homo sapiens OX=9606 GN=COG1 PE=1 SV=1		0	0	0	2	0	0		1	0.373901	0.501335
Q9Y259	CHKB	CHKB_HUMAN Choline/ethanolamine kinase OS=Homo sapiens OX=9606 GN=CHKB PE=1 SV=3		0	1	0	0	0	0		1	0.373901	-0.336956
Q13541	EIF4EBP1	4EBP1_HUMAN Eukaryotic translation initiation factor 4E-binding protein 1 OS=Homo sapiens OX=9606 GN=EIF4EBP1 PE=1 SV=3		1	0	0	0	0	0		1	0.373901	-0.294485
Q16537	PPP2R5E	2A5E_HUMAN Serine/threonine-protein phosphatase 2A 56 kDa regulatory subunit epsilon isoform OS=Homo sapiens OX=9606 GN=PPP2R5E PE=1 SV=1		0	0	1	0	0	0		1	0.373901	-0.359279
P08195	SLC3A2	4F2_HUMAN 4F2 cell-surface antigen heavy chain OS=Homo sapiens OX=9606 GN=SLC3A2 PE=1 SV=3		20	9	4	18	20	11		1.42868	0.226296	0.795316
P30153	PPP2R1A	2AAA_HUMAN Serine/threonine-protein phosphatase 2A 65 kDa regulatory subunit A alpha isoform OS=Homo sapiens OX=9606 GN=PPP2R1A PE=1 SV=4		38	11	7	34	7	8		0.157908	0.882181	-0.132185
P29372	MPG	3MG_HUMAN DNA-3-methyladenine glycosylase OS=Homo sapiens OX=9606 GN=MPG PE=1 SV=3		2	5	3	3	7	11		1.37352	0.241545	0.853746
Q66LE6	PPP2R2D	2ABD_HUMAN Serine/threonine-protein phosphatase 2A 55 kDa regulatory subunit B delta isoform OS=Homo sapiens OX=9606 GN=PPP2R2D PE=1 SV=1		3	1	0	4	1	1		0.771285	0.483571	0.504614
Q7L8J4	SH3BP5L	3BP5L_HUMAN SH3 domain-binding protein 5-like OS=Homo sapiens OX=9606 GN=SH3BP5L PE=1 SV=1		0	1	1	0	0	0		1.99692	0.116525	-0.696235
P04217	A1BG	A1BG_HUMAN Alpha-1B-glycoprotein OS=Homo sapiens OX=9606 GN=A1BG PE=1 SV=4		0	0	0	1	0	0		1	0.373901	0.313237
P54619	PRKAG1	AAKG1_HUMAN 5'-AMP-activated protein kinase subunit gamma-1 OS=Homo sapiens OX=9606 GN=PRKAG1 PE=1 SV=1		1	0	0	0	0	0		1	0.373901	-0.294485
P61981	YWHAG	1433G_HUMAN 14-3-3 protein gamma OS=Homo sapiens OX=9606 GN=YWHAG PE=1 SV=2		62	21	38	52	26	25		0.261461	0.806648	-0.119739
P11171	EPB41	41_HUMAN Protein 4.1 OS=Homo sapiens OX=9606 GN=EPB41 PE=1 SV=4		0	0	0	0	0	1		1	0.373901	0.347696
P31946	YWHAB	1433B_HUMAN 14-3-3 protein beta/alpha OS=Homo sapiens OX=9606 GN=YWHAB PE=1 SV=3		71	18	30	56	26	24		0.0238212	0.982136	0.0135236
P01023	A2M	A2MG_HUMAN Alpha-2-macroglobulin OS=Homo sapiens OX=9606 GN=A2M PE=1 SV=3		1	0	0	2	0	1		1.03942	0.35731	0.554545
P27348	YWHAQ	1433T_HUMAN 14-3-3 protein theta OS=Homo sapiens OX=9606 GN=YWHAQ PE=1 SV=1		59	19	23	38	17	17		0.684754	0.531116	-0.336644
Q8NE71	ABCF1	ABCF1_HUMAN ATP-binding cassette sub-family F member 1 OS=Homo sapiens OX=9606 GN=ABCF1 PE=1 SV=2		95	95	51	106	88	71		0.919917	0.409673	0.233583
Q9Y3L3	SH3BP1	3BP1_HUMAN SH3 domain-binding protein 1 OS=Homo sapiens OX=9606 GN=SH3BP1 PE=1 SV=3		0	2	1	0	1	1		0.314262	0.769031	-0.18511
Q9H845	ACAD9	ACAD9_HUMAN Acyl-CoA dehydrogenase family member 9, mitochondrial OS=Homo sapiens OX=9606 GN=ACAD9 PE=1 SV=1		24	4	3	27	5	15		0.932601	0.40382	0.87233
Q04917	YWHAH	1433F_HUMAN 14-3-3 protein eta OS=Homo sapiens OX=9606 GN=YWHAH PE=1 SV=4		37	0	0	32	12	9		1.37786	0.240309	2.38497
P63104	YWHAZ	1433Z_HUMAN 14-3-3 protein zeta/delta OS=Homo sapiens OX=9606 GN=YWHAZ PE=1 SV=1		88	29	33	72	29	28		0.208828	0.844786	-0.111342
Q13131	PRKAA1	AAPK1_HUMAN 5'-AMP-activated protein kinase catalytic subunit alpha-1 OS=Homo sapiens OX=9606 GN=PRKAA1 PE=1 SV=4		1	2	0	1	0	0		0.920794	0.409266	-0.514393
Q9UG63	ABCF2	ABCF2_HUMAN ATP-binding cassette sub-family F member 2 OS=Homo sapiens OX=9606 GN=ABCF2 PE=1 SV=2		4	3	4	5	2	5		0.243621	0.819509	0.0789437
Q969T7	NT5C3B	5NT3B_HUMAN 7-methylguanosine phosphate-specific 5'-nucleotidase OS=Homo sapiens OX=9606 GN=NT5C3B PE=1 SV=4		0	1	0	0	0	0		1	0.373901	-0.336956
Q14738	PPP2R5D	2A5D_HUMAN Serine/threonine-protein phosphatase 2A 56 kDa regulatory subunit delta isoform OS=Homo sapiens OX=9606 GN=PPP2R5D PE=1 SV=1		1	1	0	0	0	0		1.98657	0.117913	-0.631441
P11310	ACADM	ACADM_HUMAN Medium-chain specific acyl-CoA dehydrogenase, mitochondrial OS=Homo sapiens OX=9606 GN=ACADM PE=1 SV=1		2	4	2	9	27	11		3.60924	0.0225719	2.12526
Q9P2A4	ABI3	ABI3_HUMAN ABI gene family member 3 OS=Homo sapiens OX=9606 GN=ABI3 PE=1 SV=2		0	0	0	1	1	0		1.9859	0.118003	0.672856
Q12934	BFSP1	BFSP1_HUMAN Filensin OS=Homo sapiens OX=9606 GN=BFSP1 PE=1 SV=3		0	0	0	0	0	1		1	0.373901	0.347696
Q8TB40	ABHD4	ABHD4_HUMAN Protein ABHD4 OS=Homo sapiens OX=9606 GN=ABHD4 PE=2 SV=1		0	0	0	0	1	0		1	0.373901	0.359618
Q9NY61	AATF	AATF_HUMAN Protein AATF OS=Homo sapiens OX=9606 GN=AATF PE=1 SV=1		42	25	17	39	30	30		1.44693	0.221467	0.372521
Q15067	ACOX1	ACOX1_HUMAN Peroxisomal acyl-coenzyme A oxidase 1 OS=Homo sapiens OX=9606 GN=ACOX1 PE=1 SV=3		28	1	6	15	12	19		1.11958	0.325578	1.1858
P53396	ACLY	ACLY_HUMAN ATP-citrate synthase OS=Homo sapiens OX=9606 GN=ACLY PE=1 SV=3		80	40	20	22	45	34		0.413054	0.700749	-0.241266
Q99798	ACO2	ACON_HUMAN Aconitate hydratase, mitochondrial OS=Homo sapiens OX=9606 GN=ACO2 PE=1 SV=2		31	20	19	19	55	20		0.594917	0.58392	0.33085
Q96J66	ABCC11	ABCCB_HUMAN ATP-binding cassette sub-family C member 11 OS=Homo sapiens OX=9606 GN=ABCC11 PE=1 SV=1		0	0	2	1	1	0		0.167858	0.87484	0.110242
O00763	ACACB	ACACB_HUMAN Acetyl-CoA carboxylase 2 OS=Homo sapiens OX=9606 GN=ACACB PE=1 SV=3		0	0	0	1	1	0		1.9859	0.118003	0.672856
O96019	ACTL6A	ACL6A_HUMAN Actin-like protein 6A OS=Homo sapiens OX=9606 GN=ACTL6A PE=1 SV=1		57	43	39	51	46	42		0.999836	0.373971	0.0747549
Q8IZP0	ABI1	ABI1_HUMAN Abl interactor 1 OS=Homo sapiens OX=9606 GN=ABI1 PE=1 SV=4		8	12	14	10	10	17		0.3744	0.72711	0.157582
P13569	CFTR	CFTR_HUMAN Cystic fibrosis transmembrane conductance regulator OS=Homo sapiens OX=9606 GN=CFTR PE=1 SV=3		0	0	3	1	0	3		0.320693	0.764498	0.296211
Q99653	CHP1	CHP1_HUMAN Calcineurin B homologous protein 1 OS=Homo sapiens OX=9606 GN=CHP1 PE=1 SV=3		1	1	2	3	1	1		0.396279	0.71213	0.149458
Q9NZ45	CISD1	CISD1_HUMAN CDGSH iron-sulfur domain-containing protein 1 OS=Homo sapiens OX=9606 GN=CISD1 PE=1 SV=1		4	0	6	5	3	12		1.09112	0.336538	1.10326
B2RV13	CFAP97D1	CF97D_HUMAN Uncharacterized protein CFAP97D1 OS=Homo sapiens OX=9606 GN=CFAP97D1 PE=2 SV=1		1	0	0	0	0	0		1	0.373901	-0.294485
Q9GZU0	C6orf62	CF062_HUMAN Uncharacterized protein C6orf62 OS=Homo sapiens OX=9606 GN=C6orf62 PE=2 SV=1		0	0	3	0	0	0		1	0.373901	-0.705079
O43633	CHMP2A	CHM2A_HUMAN Charged multivesicular body protein 2a OS=Homo sapiens OX=9606 GN=CHMP2A PE=1 SV=1		5	11	9	5	5	6		1.13874	0.318384	-0.457179
Q9BY43	CHMP4A	CHM4A_HUMAN Charged multivesicular body protein 4a OS=Homo sapiens OX=9606 GN=CHMP4A PE=1 SV=3		2	0	3	5	0	3		0.338773	0.751818	0.334859
Q16739	UGCG	CEGT_HUMAN Ceramide glucosyltransferase OS=Homo sapiens OX=9606 GN=UGCG PE=1 SV=1		0	0	0	0	1	0		1	0.373901	0.359618
D6REC4	CFAP99	CFA99_HUMAN Cilia- and flagella-associated protein 99 OS=Homo sapiens OX=9606 GN=CFAP99 PE=3 SV=1		0	0	0	1	0	0		1	0.373901	0.313237
Q9P209	CEP72	CEP72_HUMAN Centrosomal protein of 72 kDa OS=Homo sapiens OX=9606 GN=CEP72 PE=1 SV=2		0	0	0	1	0	0		1	0.373901	0.313237
O15519	CFLAR	CFLAR_HUMAN CASP8 and FADD-like apoptosis regulator OS=Homo sapiens OX=9606 GN=CFLAR PE=1 SV=1		0	0	1	0	0	0		1	0.373901	-0.359279
Q9UFW8	CGGBP1	CGBP1_HUMAN CGG triplet repeat-binding protein 1 OS=Homo sapiens OX=9606 GN=CGGBP1 PE=1 SV=2		1	4	2	1	5	4		0.548272	0.612667	0.377831
Q96G23	CERS2	CERS2_HUMAN Ceramide synthase 2 OS=Homo sapiens OX=9606 GN=CERS2 PE=1 SV=1		3	0	0	0	2	0		0.0532495	0.960086	-0.0440932
Q9P2E5	CHPF2	CHPF2_HUMAN Chondroitin sulfate glucuronyltransferase OS=Homo sapiens OX=9606 GN=CHPF2 PE=2 SV=2		0	0	0	0	0	1		1	0.373901	0.347696
Q92903	CDS1	CDS1_HUMAN Phosphatidate cytidylyltransferase 1 OS=Homo sapiens OX=9606 GN=CDS1 PE=2 SV=2		3	0	0	1	0	0		0.430207	0.68921	-0.293914
Q6ZU80	CEP128	CE128_HUMAN Centrosomal protein of 128 kDa OS=Homo sapiens OX=9606 GN=CEP128 PE=1 SV=2		6	0	2	6	0	4		0.234065	0.826426	0.267811
Q00532	CDKL1	CDKL1_HUMAN Cyclin-dependent kinase-like 1 OS=Homo sapiens OX=9606 GN=CDKL1 PE=1 SV=6		0	0	0	1	0	2		1.80919	0.144683	0.860614
P49450	CENPA	CENPA_HUMAN Histone H3-like centromeric protein A OS=Homo sapiens OX=9606 GN=CENPA PE=1 SV=1		1	0	0	0	0	0		1	0.373901	-0.294485
Q9BRJ6	C7orf50	CG050_HUMAN Uncharacterized protein C7orf50 OS=Homo sapiens OX=9606 GN=C7orf50 PE=1 SV=1		2	0	0	2	0	0		0.0369539	0.972292	0.0255414
Q8TDI0	CHD5	CHD5_HUMAN Chromodomain-helicase-DNA-binding protein 5 OS=Homo sapiens OX=9606 GN=CHD5 PE=1 SV=1		0	0	0	50	0	0		1	0.373901	1.85058
P49715	CEBPA	CEBPA_HUMAN CCAAT/enhancer-binding protein alpha OS=Homo sapiens OX=9606 GN=CEBPA PE=1 SV=3		2	0	0	0	0	0		1	0.373901	-0.475794
Q03701	CEBPZ	CEBPZ_HUMAN CCAAT/enhancer-binding protein zeta OS=Homo sapiens OX=9606 GN=CEBPZ PE=1 SV=3		58	39	20	36	13	29		1.01335	0.368208	-0.498219
Q5TEZ5	C6orf163	CF163_HUMAN Uncharacterized protein C6orf163 OS=Homo sapiens OX=9606 GN=C6orf163 PE=4 SV=2		1	2	2	1	0	1		1.74359	0.156181	-0.729311
Q96N23	CFAP54	CFA54_HUMAN Cilia- and flagella-associated protein 54 OS=Homo sapiens OX=9606 GN=CFAP54 PE=2 SV=3		0	0	0	0	0	1		1	0.373901	0.347696
Q5T0Z8	C6orf132	CF132_HUMAN Uncharacterized protein C6orf132 OS=Homo sapiens OX=9606 GN=C6orf132 PE=1 SV=4		0	3	0	2	0	2		0.441333	0.681779	0.376622
Q96MT8	CEP63	CEP63_HUMAN Centrosomal protein of 63 kDa OS=Homo sapiens OX=9606 GN=CEP63 PE=1 SV=1		0	0	0	0	0	1		1	0.373901	0.347696
Q6P2H3	CEP85	CEP85_HUMAN Centrosomal protein of 85 kDa OS=Homo sapiens OX=9606 GN=CEP85 PE=1 SV=1		1	2	0	0	0	0		1.78924	0.148082	-0.82763
Q96ST8	CEP89	CEP89_HUMAN Centrosomal protein of 89 kDa OS=Homo sapiens OX=9606 GN=CEP89 PE=1 SV=3		0	0	0	0	0	1		1	0.373901	0.347696
Q9H6Q4	CIAO3	CIAO3_HUMAN Cytosolic iron-sulfur assembly component 3 OS=Homo sapiens OX=9606 GN=CIAO3 PE=1 SV=1		2	0	0	0	1	0		0.194791	0.85505	-0.116175
Q8IYR0	CFAP206	CF206_HUMAN Cilia- and flagella-associated protein 206 OS=Homo sapiens OX=9606 GN=CFAP206 PE=1 SV=2		0	1	0	0	0	0		1	0.373901	-0.336956
Q96JM3	CHAMP1	CHAP1_HUMAN Chromosome alignment-maintaining phosphoprotein 1 OS=Homo sapiens OX=9606 GN=CHAMP1 PE=1 SV=2		17	28	21	26	14	22		0.131112	0.902016	-0.0441986
Q70JA7	CHSY3	CHSS3_HUMAN Chondroitin sulfate synthase 3 OS=Homo sapiens OX=9606 GN=CHSY3 PE=2 SV=3		0	0	1	0	0	0		1	0.373901	-0.359279
Q0VF96	CGNL1	CGNL1_HUMAN Cingulin-like protein 1 OS=Homo sapiens OX=9606 GN=CGNL1 PE=1 SV=2		0	1	0	0	2	2		1.19069	0.299606	0.773479
Q9BWS9	CHID1	CHID1_HUMAN Chitinase domain-containing protein 1 OS=Homo sapiens OX=9606 GN=CHID1 PE=1 SV=1		43	29	24	43	42	35		2.55786	0.0627802	0.409496
P15882	CHN1	CHIN_HUMAN N-chimaerin OS=Homo sapiens OX=9606 GN=CHN1 PE=1 SV=3		0	0	0	1	0	0		1	0.373901	0.313237
Q86X52	CHSY1	CHSS1_HUMAN Chondroitin sulfate synthase 1 OS=Homo sapiens OX=9606 GN=CHSY1 PE=1 SV=3		0	0	0	1	0	1		1.99189	0.117197	0.660933
Q96Q77	CIB3	CIB3_HUMAN Calcium and integrin-binding family member 3 OS=Homo sapiens OX=9606 GN=CIB3 PE=1 SV=3		1	0	0	0	0	0		1	0.373901	-0.294485
Q5SW79	CEP170	CE170_HUMAN Centrosomal protein of 170 kDa OS=Homo sapiens OX=9606 GN=CEP170 PE=1 SV=1		1	0	0	2	3	2		4.19401	0.013762	1.4598
Q8TEP8	CEP192	CE192_HUMAN Centrosomal protein of 192 kDa OS=Homo sapiens OX=9606 GN=CEP192 PE=1 SV=3		1	0	0	2	0	0		0.355761	0.739989	0.20685
Q9Y232	CDYL	CDYL_HUMAN Chromodomain Y-like protein OS=Homo sapiens OX=9606 GN=CDYL PE=1 SV=2		1	0	0	1	0	1		0.825994	0.455226	0.366448
Q8IYX8	CEP57L1	CE57L_HUMAN Centrosomal protein CEP57L1 OS=Homo sapiens OX=9606 GN=CEP57L1 PE=1 SV=1		2	0	0	1	0	0		0.285364	0.789532	-0.162556
P57076	CFAP298	CF298_HUMAN Cilia- and flagella-associated protein 298 OS=Homo sapiens OX=9606 GN=CFAP298 PE=1 SV=1		1	0	0	0	0	0		1	0.373901	-0.294485
Q9UL16	CFAP45	CFA45_HUMAN Cilia- and flagella-associated protein 45 OS=Homo sapiens OX=9606 GN=CFAP45 PE=2 SV=2		1	3	2	4	3	3		1.78305	0.149153	0.605845
Q8IYW2	CFAP46	CFA46_HUMAN Cilia- and flagella-associated protein 46 OS=Homo sapiens OX=9606 GN=CFAP46 PE=2 SV=3		1	1	0	1	0	0		0.713043	0.51521	-0.318204
Q6NUI6	CHADL	CHADL_HUMAN Chondroadherin-like protein OS=Homo sapiens OX=9606 GN=CHADL PE=1 SV=2		1	0	0	0	0	0		1	0.373901	-0.294485
Q86WJ1	CHD1L	CHD1L_HUMAN Chromodomain-helicase-DNA-binding protein 1-like OS=Homo sapiens OX=9606 GN=CHD1L PE=1 SV=3		13	14	0	10	3	4		0.0877723	0.934276	0.114973
Q5MAI5	CDKL4	CDKL4_HUMAN Cyclin-dependent kinase-like 4 OS=Homo sapiens OX=9606 GN=CDKL4 PE=2 SV=2		0	0	0	0	1	0		1	0.373901	0.359618
Q96BT3	CENPT	CENPT_HUMAN Centromere protein T OS=Homo sapiens OX=9606 GN=CENPT PE=1 SV=2		0	0	2	0	0	0		1	0.373901	-0.562613
Q6ZTR5	CFAP47	CFA47_HUMAN Cilia- and flagella-associated protein 47 OS=Homo sapiens OX=9606 GN=CFAP47 PE=2 SV=5		2	0	0	0	0	0		1	0.373901	-0.475794
Q5T655	CFAP58	CFA58_HUMAN Cilia- and flagella-associated protein 58 OS=Homo sapiens OX=9606 GN=CFAP58 PE=1 SV=1		0	0	0	0	0	1		1	0.373901	0.347696
A6NH13	DNAJC9-AS1	DAS1_HUMAN Putative uncharacterized protein DNAJC9-AS1 OS=Homo sapiens OX=9606 GN=DNAJC9-AS1 PE=2 SV=2		0	0	1	0	0	0		1	0.373901	-0.359279
Q9NQC7	CYLD	CYLD_HUMAN Ubiquitin carboxyl-terminal hydrolase CYLD OS=Homo sapiens OX=9606 GN=CYLD PE=1 SV=1		1	0	0	0	0	0		1	0.373901	-0.294485
Q13409	DYNC1I2	DC1I2_HUMAN Cytoplasmic dynein 1 intermediate chain 2 OS=Homo sapiens OX=9606 GN=DYNC1I2 PE=1 SV=3		14	4	4	8	5	10		0.57333	0.597114	0.282315
O15075	DCLK1	DCLK1_HUMAN Serine/threonine-protein kinase DCLK1 OS=Homo sapiens OX=9606 GN=DCLK1 PE=1 SV=2		0	1	0	0	0	0		1	0.373901	-0.336956
Q8IU60	DCP2	DCP2_HUMAN m7GpppN-mRNA hydrolase OS=Homo sapiens OX=9606 GN=DCP2 PE=1 SV=3		0	0	2	0	0	0		1	0.373901	-0.562613
Q92771	DDX12P	DDX12_HUMAN Putative ATP-dependent RNA helicase DDX12 OS=Homo sapiens OX=9606 GN=DDX12P PE=5 SV=3		1	0	0	0	0	1		0.11678	0.912663	0.0532105
Q9BQ39	DDX50	DDX50_HUMAN ATP-dependent RNA helicase DDX50 OS=Homo sapiens OX=9606 GN=DDX50 PE=1 SV=1		42	63	35	39	44	38		0.364342	0.734046	-0.10521
Q08345	DDR1	DDR1_HUMAN Epithelial discoidin domain-containing receptor 1 OS=Homo sapiens OX=9606 GN=DDR1 PE=1 SV=1		0	1	0	0	0	1		0.0221818	0.983365	0.01074
Q9Y6T7	DGKB	DGKB_HUMAN Diacylglycerol kinase beta OS=Homo sapiens OX=9606 GN=DGKB PE=2 SV=2		1	0	0	1	0	0		0.0436159	0.967301	0.0187518
Q9H8H2	DDX31	DDX31_HUMAN Probable ATP-dependent RNA helicase DDX31 OS=Homo sapiens OX=9606 GN=DDX31 PE=1 SV=2		1	0	1	0	3	1		0.574603	0.59633	0.399506
Q9H6A0	DENND2D	DEN2D_HUMAN DENN domain-containing protein 2D OS=Homo sapiens OX=9606 GN=DENND2D PE=1 SV=2		7	1	0	13	7	4		2.0103	0.114759	1.80619
P15924	DSP	DESP_HUMAN Desmoplakin OS=Homo sapiens OX=9606 GN=DSP PE=1 SV=3		308	233	209	306	90	247		0.658532	0.546172	-0.316083
Q30KQ9	DEFB110	DB110_HUMAN Beta-defensin 110 OS=Homo sapiens OX=9606 GN=DEFB110 PE=3 SV=1		1	0	0	1	0	0		0.0436159	0.967301	0.0187518
Q14093	CYLC2	CYLC2_HUMAN Cylicin-2 OS=Homo sapiens OX=9606 GN=CYLC2 PE=2 SV=1		1	0	0	0	0	0		1	0.373901	-0.294485
Q8IZD4	DCP1B	DCP1B_HUMAN mRNA-decapping enzyme 1B OS=Homo sapiens OX=9606 GN=DCP1B PE=1 SV=2		1	0	0	0	0	0		1	0.373901	-0.294485
Q15392	DHCR24	DHC24_HUMAN Delta(24)-sterol reductase OS=Homo sapiens OX=9606 GN=DHCR24 PE=1 SV=2		6	3	1	7	8	0		0.148709	0.888979	0.16818
Q68CQ4	DIEXF	DIEXF_HUMAN Digestive organ expansion factor homolog OS=Homo sapiens OX=9606 GN=DIEXF PE=1 SV=2		19	17	11	24	8	20		0.236523	0.824645	0.0998626
Q9NXW2	DNAJB12	DJB12_HUMAN DnaJ homolog subfamily B member 12 OS=Homo sapiens OX=9606 GN=DNAJB12 PE=1 SV=5		0	0	0	0	3	1		1.72366	0.159864	1.05327
Q96HY7	DHTKD1	DHTK1_HUMAN Probable 2-oxoglutarate dehydrogenase E1 component DHKTD1, mitochondrial OS=Homo sapiens OX=9606 GN=DHTKD1 PE=1 SV=2		1	0	0	1	0	1		0.825994	0.455226	0.366448
Q9UNQ2	DIMT1	DIM1_HUMAN Probable dimethyladenosine transferase OS=Homo sapiens OX=9606 GN=DIMT1 PE=1 SV=1		4	3	3	2	1	2		3.91971	0.0172519	-0.679057
O15523	DDX3Y	DDX3Y_HUMAN ATP-dependent RNA helicase DDX3Y OS=Homo sapiens OX=9606 GN=DDX3Y PE=1 SV=2		62	0	0	0	0	0		1	0.373901	-1.91272
Q155Q3	DIXDC1	DIXC1_HUMAN Dixin OS=Homo sapiens OX=9606 GN=DIXDC1 PE=1 SV=2		0	0	0	1	1	0		1.9859	0.118003	0.672856
O60479	DLX3	DLX3_HUMAN Homeobox protein DLX-3 OS=Homo sapiens OX=9606 GN=DLX3 PE=1 SV=1		0	0	0	0	0	1		1	0.373901	0.347696
Q7L2E3	DHX30	DHX30_HUMAN ATP-dependent RNA helicase DHX30 OS=Homo sapiens OX=9606 GN=DHX30 PE=1 SV=1		22	9	7	14	7	10		0.24914	0.815523	-0.100783
Q9NSV4	DIAPH3	DIAP3_HUMAN Protein diaphanous homolog 3 OS=Homo sapiens OX=9606 GN=DIAPH3 PE=1 SV=4		0	0	0	0	1	2		1.88264	0.132875	0.906996
Q9Y2E4	DIP2C	DIP2C_HUMAN Disco-interacting protein 2 homolog C OS=Homo sapiens OX=9606 GN=DIP2C PE=1 SV=2		1	0	0	0	0	0		1	0.373901	-0.294485
Q9P265	DIP2B	DIP2B_HUMAN Disco-interacting protein 2 homolog B OS=Homo sapiens OX=9606 GN=DIP2B PE=1 SV=3		34	22	19	38	20	25		0.863997	0.436322	0.194161
Q96EP5	DAZAP1	DAZP1_HUMAN DAZ-associated protein 1 OS=Homo sapiens OX=9606 GN=DAZAP1 PE=1 SV=1		32	14	17	29	22	20		1.08425	0.339234	0.294113
Q9Y6G9	DYNC1LI1	DC1L1_HUMAN Cytoplasmic dynein 1 light intermediate chain 1 OS=Homo sapiens OX=9606 GN=DYNC1LI1 PE=1 SV=3		10	1	0	6	1	0		0.126432	0.905491	-0.156533
Q96GG9	DCUN1D1	DCNL1_HUMAN DCN1-like protein 1 OS=Homo sapiens OX=9606 GN=DCUN1D1 PE=1 SV=1		11	9	7	14	7	11		1.172	0.30624	0.250655
M0R2J8	DCDC1	DCDC1_HUMAN Doublecortin domain-containing protein 1 OS=Homo sapiens OX=9606 GN=DCDC1 PE=1 SV=1		0	0	0	0	0	1		1	0.373901	0.347696
Q16531	DDB1	DDB1_HUMAN DNA damage-binding protein 1 OS=Homo sapiens OX=9606 GN=DDB1 PE=1 SV=1		49	26	14	50	20	35		0.75103	0.494404	0.370925
Q15438	CYTH1	CYH1_HUMAN Cytohesin-1 OS=Homo sapiens OX=9606 GN=CYTH1 PE=1 SV=1		3	0	0	0	3	0		0.105736	0.920882	0.0984235
Q13561	DCTN2	DCTN2_HUMAN Dynactin subunit 2 OS=Homo sapiens OX=9606 GN=DCTN2 PE=1 SV=4		1	2	1	2	0	4		0.152372	0.88627	0.11118
Q8N8Z6	DCBLD1	DCBD1_HUMAN Discoidin, CUB and LCCL domain-containing protein 1 OS=Homo sapiens OX=9606 GN=DCBLD1 PE=1 SV=2		0	0	0	0	0	1		1	0.373901	0.347696
Q9P219	CCDC88C	DAPLE_HUMAN Protein Daple OS=Homo sapiens OX=9606 GN=CCDC88C PE=1 SV=3		1	0	0	2	0	0		0.355761	0.739989	0.20685
P27707	DCK	DCK_HUMAN Deoxycytidine kinase OS=Homo sapiens OX=9606 GN=DCK PE=1 SV=1		0	5	4	0	0	1		1.46454	0.216903	-1.33482
Q99418	CYTH2	CYH2_HUMAN Cytohesin-2 OS=Homo sapiens OX=9606 GN=CYTH2 PE=1 SV=2		0	3	3	3	0	4		0.0555723	0.958348	0.0557841
Q8TF63	DCANP1	DCNP1_HUMAN Dendritic cell nuclear protein 1 OS=Homo sapiens OX=9606 GN=DCANP1 PE=1 SV=1		0	1	0	0	0	0		1	0.373901	-0.336956
Q9NV06	DCAF13	DCA13_HUMAN DDB1- and CUL4-associated factor 13 OS=Homo sapiens OX=9606 GN=DCAF13 PE=1 SV=2		12	11	2	7	20	9		0.872219	0.432317	0.686778
Q66K64	DCAF15	DCA15_HUMAN DDB1- and CUL4-associated factor 15 OS=Homo sapiens OX=9606 GN=DCAF15 PE=1 SV=1		1	0	0	0	0	0		1	0.373901	-0.294485
Q92564	DCUN1D4	DCNL4_HUMAN DCN1-like protein 4 OS=Homo sapiens OX=9606 GN=DCUN1D4 PE=1 SV=2		0	1	0	0	0	1		0.0221818	0.983365	0.01074
Q9UER7	DAXX	DAXX_HUMAN Death domain-associated protein 6 OS=Homo sapiens OX=9606 GN=DAXX PE=1 SV=2		4	1	3	2	0	0		2.00624	0.115293	-1.25092
Q58WW2	DCAF6	DCAF6_HUMAN DDB1- and CUL4-associated factor 6 OS=Homo sapiens OX=9606 GN=DCAF6 PE=1 SV=1		0	0	1	0	0	0		1	0.373901	-0.359279
P61962	DCAF7	DCAF7_HUMAN DDB1- and CUL4-associated factor 7 OS=Homo sapiens OX=9606 GN=DCAF7 PE=1 SV=1		1	4	2	3	0	0		1.31165	0.259855	-1.00066
Q05329	GAD2	DCE2_HUMAN Glutamate decarboxylase 2 OS=Homo sapiens OX=9606 GN=GAD2 PE=1 SV=1		6	0	0	5	0	0		0.0329128	0.975321	-0.0394538
Q7Z4W1	DCXR	DCXR_HUMAN L-xylulose reductase OS=Homo sapiens OX=9606 GN=DCXR PE=1 SV=2		10	1	1	5	5	2		0.628364	0.56386	0.50352
P19113	HDC	DCHS_HUMAN Histidine decarboxylase OS=Homo sapiens OX=9606 GN=HDC PE=1 SV=2		1	0	0	3	0	0		0.487431	0.651461	0.341713
Q9UHG0	DCDC2	DCDC2_HUMAN Doublecortin domain-containing protein 2 OS=Homo sapiens OX=9606 GN=DCDC2 PE=1 SV=2		0	0	0	0	0	1		1	0.373901	0.347696
Q96JK2	DCAF5	DCAF5_HUMAN DDB1- and CUL4-associated factor 5 OS=Homo sapiens OX=9606 GN=DCAF5 PE=1 SV=2		1	0	0	0	0	0		1	0.373901	-0.294485
Q5QP82	DCAF10	DCA10_HUMAN DDB1- and CUL4-associated factor 10 OS=Homo sapiens OX=9606 GN=DCAF10 PE=1 SV=1		1	0	0	0	0	0		1	0.373901	-0.294485
Q9Y6V7	DDX49	DDX49_HUMAN Probable ATP-dependent RNA helicase DDX49 OS=Homo sapiens OX=9606 GN=DDX49 PE=1 SV=1		5	2	0	6	1	0		0.064346	0.951782	-0.0677711
P49448	GLUD2	DHE4_HUMAN Glutamate dehydrogenase 2, mitochondrial OS=Homo sapiens OX=9606 GN=GLUD2 PE=1 SV=2		14	0	4	0	0	0		1.88792	0.132067	-2.04188
Q9UBM7	DHCR7	DHCR7_HUMAN 7-dehydrocholesterol reductase OS=Homo sapiens OX=9606 GN=DHCR7 PE=1 SV=1		2	0	3	5	1	0		0.00675412	0.994934	0.00642449
Q9GZR7	DDX24	DDX24_HUMAN ATP-dependent RNA helicase DDX24 OS=Homo sapiens OX=9606 GN=DDX24 PE=1 SV=1		18	23	14	13	17	11		1.16831	0.307565	-0.333804
Q6ZN54	DEF8	DEFI8_HUMAN Differentially expressed in FDCP 8 homolog OS=Homo sapiens OX=9606 GN=DEF8 PE=1 SV=2		0	0	0	1	0	0		1	0.373901	0.313237
O43583	DENR	DENR_HUMAN Density-regulated protein OS=Homo sapiens OX=9606 GN=DENR PE=1 SV=2		8	9	5	7	6	6		0.536898	0.61981	-0.0987958
O75140	DEPDC5	DEPD5_HUMAN GATOR complex protein DEPDC5 OS=Homo sapiens OX=9606 GN=DEPDC5 PE=1 SV=2		0	0	0	0	1	1		1.99915	0.11623	0.707314
Q16698	DECR1	DECR_HUMAN 2,4-dienoyl-CoA reductase, mitochondrial OS=Homo sapiens OX=9606 GN=DECR1 PE=1 SV=1		138	113	107	107	164	109		0.477231	0.658103	0.126786
Q8WUY9	DEPDC1B	DEP1B_HUMAN DEP domain-containing protein 1B OS=Homo sapiens OX=9606 GN=DEPDC1B PE=1 SV=2		1	0	0	0	0	0		1	0.373901	-0.294485
Q96F07	CYFIP2	CYFP2_HUMAN Cytoplasmic FMR1-interacting protein 2 OS=Homo sapiens OX=9606 GN=CYFIP2 PE=1 SV=2		19	0	0	0	0	0		1	0.373901	-1.36393
Q5TAQ9	DCAF8	DCAF8_HUMAN DDB1- and CUL4-associated factor 8 OS=Homo sapiens OX=9606 GN=DCAF8 PE=1 SV=1		0	1	0	0	0	0		1	0.373901	-0.336956
O43237	DYNC1LI2	DC1L2_HUMAN Cytoplasmic dynein 1 light intermediate chain 2 OS=Homo sapiens OX=9606 GN=DYNC1LI2 PE=1 SV=1		0	1	0	0	4	3		1.40348	0.233139	1.16647
Q92466	DDB2	DDB2_HUMAN DNA damage-binding protein 2 OS=Homo sapiens OX=9606 GN=DDB2 PE=1 SV=1		0	0	0	0	1	2		1.88264	0.132875	0.906996
P78352	DLG4	DLG4_HUMAN Disks large homolog 4 OS=Homo sapiens OX=9606 GN=DLG4 PE=1 SV=3		0	0	0	0	1	0		1	0.373901	0.359618
P0CG12	DERPC	DERPC_HUMAN Decreased expression in renal and prostate cancer protein OS=Homo sapiens OX=9606 GN=DERPC PE=1 SV=1		2	3	3	2	0	1		2.03235	0.111914	-1.00393
Q9BUQ8	DDX23	DDX23_HUMAN Probable ATP-dependent RNA helicase DDX23 OS=Homo sapiens OX=9606 GN=DDX23 PE=1 SV=3		80	61	59	91	75	63		2.24712	0.0879254	0.251185
Q01523	DEFA5	DEF5_HUMAN Defensin-5 OS=Homo sapiens OX=9606 GN=DEFA5 PE=1 SV=1		0	2	0	0	0	0		1	0.373901	-0.533145
Q9BTE7	DCUN1D5	DCNL5_HUMAN DCN1-like protein 5 OS=Homo sapiens OX=9606 GN=DCUN1D5 PE=1 SV=1		1	0	0	1	0	0		0.0436159	0.967301	0.0187518
Q96SL1	SLC49A4	DIRC2_HUMAN Solute carrier family 49 member 4 OS=Homo sapiens OX=9606 GN=SLC49A4 PE=1 SV=1		0	0	0	0	0	1		1	0.373901	0.347696
Q9NUL7	DDX28	DDX28_HUMAN Probable ATP-dependent RNA helicase DDX28 OS=Homo sapiens OX=9606 GN=DDX28 PE=1 SV=2		1	2	0	0	0	0		1.78924	0.148082	-0.82763
O75064	DENND4B	DEN4B_HUMAN DENN domain-containing protein 4B OS=Homo sapiens OX=9606 GN=DENND4B PE=1 SV=4		0	1	0	0	0	0		1	0.373901	-0.336956
Q8NEG7	DENND6B	DEN6B_HUMAN Protein DENND6B OS=Homo sapiens OX=9606 GN=DENND6B PE=2 SV=1		2	0	0	0	0	0		1	0.373901	-0.475794
Q7Z478	DHX29	DHX29_HUMAN ATP-dependent RNA helicase DHX29 OS=Homo sapiens OX=9606 GN=DHX29 PE=1 SV=2		3	1	2	3	0	5		0.0178841	0.986588	0.0148373
Q9Y2R4	DDX52	DDX52_HUMAN Probable ATP-dependent RNA helicase DDX52 OS=Homo sapiens OX=9606 GN=DDX52 PE=1 SV=3		6	7	4	6	4	9		0.483841	0.653794	0.160735
P60981	DSTN	DEST_HUMAN Destrin OS=Homo sapiens OX=9606 GN=DSTN PE=1 SV=3		22	11	19	14	15	6		1.12173	0.324763	-0.515253
O60610	DIAPH1	DIAP1_HUMAN Protein diaphanous homolog 1 OS=Homo sapiens OX=9606 GN=DIAPH1 PE=1 SV=2		3	0	0	0	2	1		0.388473	0.717456	0.303603
Q9H6R0	DHX33	DHX33_HUMAN ATP-dependent RNA helicase DHX33 OS=Homo sapiens OX=9606 GN=DHX33 PE=1 SV=2		12	12	13	16	11	5		0.619553	0.569099	-0.264081
Q8TF46	DIS3L	DI3L1_HUMAN DIS3-like exonuclease 1 OS=Homo sapiens OX=9606 GN=DIS3L PE=1 SV=2		0	0	0	0	2	0		1	0.373901	0.563058
Q9NP97	DYNLRB1	DLRB1_HUMAN Dynein light chain roadblock-type 1 OS=Homo sapiens OX=9606 GN=DYNLRB1 PE=1 SV=3		6	8	7	9	9	5		0.445131	0.679252	0.134781
Q5VZ89	DENND4C	DEN4C_HUMAN DENN domain-containing protein 4C OS=Homo sapiens OX=9606 GN=DENND4C PE=1 SV=3		1	0	0	0	1	0		0.140128	0.895331	0.0651329
Q8NHQ9	DDX55	DDX55_HUMAN ATP-dependent RNA helicase DDX55 OS=Homo sapiens OX=9606 GN=DDX55 PE=1 SV=3		3	0	1	0	0	0		1.82776	0.141595	-0.96643
Q14689	DIP2A	DIP2A_HUMAN Disco-interacting protein 2 homolog A OS=Homo sapiens OX=9606 GN=DIP2A PE=1 SV=2		0	4	0	0	0	0		1	0.373901	-0.779759
Q92841	DDX17	DDX17_HUMAN Probable ATP-dependent RNA helicase DDX17 OS=Homo sapiens OX=9606 GN=DDX17 PE=1 SV=2		177	240	224	205	232	230		0.46314	0.667341	0.128083
P17844	DDX5	DDX5_HUMAN Probable ATP-dependent RNA helicase DDX5 OS=Homo sapiens OX=9606 GN=DDX5 PE=1 SV=1		107	194	115	143	153	113		0.218091	0.838032	0.0776198
Q5F1R6	DNAJC21	DJC21_HUMAN DnaJ homolog subfamily C member 21 OS=Homo sapiens OX=9606 GN=DNAJC21 PE=1 SV=2		0	0	1	0	0	0		1	0.373901	-0.359279
Q8IY37	DHX37	DHX37_HUMAN Probable ATP-dependent RNA helicase DHX37 OS=Homo sapiens OX=9606 GN=DHX37 PE=1 SV=1		2	0	0	2	1	6		1.86204	0.136079	1.34531
Q9NRI5	DISC1	DISC1_HUMAN Disrupted in schizophrenia 1 protein OS=Homo sapiens OX=9606 GN=DISC1 PE=1 SV=3		0	0	0	0	1	0		1	0.373901	0.359618
Q9UBS4	DNAJB11	DJB11_HUMAN DnaJ homolog subfamily B member 11 OS=Homo sapiens OX=9606 GN=DNAJB11 PE=1 SV=1		30	7	3	24	2	8		0.116908	0.912568	-0.13099
O00571	DDX3X	DDX3X_HUMAN ATP-dependent RNA helicase DDX3X OS=Homo sapiens OX=9606 GN=DDX3X PE=1 SV=3		113	127	137	142	117	118		0.304299	0.776074	0.0597035
O95661	DIRAS3	DIRA3_HUMAN GTP-binding protein Di-Ras3 OS=Homo sapiens OX=9606 GN=DIRAS3 PE=1 SV=1		2	3	1	3	2	3		1.29022	0.266507	0.380146
Q09019	DMWD	DMWD_HUMAN Dystrophia myotonica WD repeat-containing protein OS=Homo sapiens OX=9606 GN=DMWD PE=1 SV=3		1	0	0	1	0	0		0.0436159	0.967301	0.0187518
Q86XP1	DGKH	DGKH_HUMAN Diacylglycerol kinase eta OS=Homo sapiens OX=9606 GN=DGKH PE=1 SV=1		0	0	1	0	0	0		1	0.373901	-0.359279
P80370	DLK1	DLK1_HUMAN Protein delta homolog 1 OS=Homo sapiens OX=9606 GN=DLK1 PE=1 SV=3		0	2	0	0	0	0		1	0.373901	-0.533145
Q9NYL4	FKBP11	FKB11_HUMAN Peptidyl-prolyl cis-trans isomerase FKBP11 OS=Homo sapiens OX=9606 GN=FKBP11 PE=1 SV=1		0	3	1	0	5	4		0.647251	0.552741	0.670082
P26885	FKBP2	FKBP2_HUMAN Peptidyl-prolyl cis-trans isomerase FKBP2 OS=Homo sapiens OX=9606 GN=FKBP2 PE=1 SV=2		12	8	9	8	12	12		0.694371	0.52567	0.18569
Q02790	FKBP4	FKBP4_HUMAN Peptidyl-prolyl cis-trans isomerase FKBP4 OS=Homo sapiens OX=9606 GN=FKBP4 PE=1 SV=3		38	17	10	18	8	7		1.46341	0.217192	-0.774628
Q96N67	DOCK7	DOCK7_HUMAN Dedicator of cytokinesis protein 7 OS=Homo sapiens OX=9606 GN=DOCK7 PE=1 SV=4		9	9	2	6	0	3		1.16298	0.309489	-1.12252
Q6UX07	DHRS13	DHR13_HUMAN Dehydrogenase/reductase SDR family member 13 OS=Homo sapiens OX=9606 GN=DHRS13 PE=2 SV=1		0	0	0	0	1	0		1	0.373901	0.359618
Q92499	DDX1	DDX1_HUMAN ATP-dependent RNA helicase DDX1 OS=Homo sapiens OX=9606 GN=DDX1 PE=1 SV=2		115	124	88	101	77	99		1.15489	0.31243	-0.171469
Q96KC8	DNAJC1	DNJC1_HUMAN DnaJ homolog subfamily C member 1 OS=Homo sapiens OX=9606 GN=DNAJC1 PE=1 SV=1		0	2	0	0	0	0		1	0.373901	-0.533145
Q709F0	ACAD11	ACD11_HUMAN Acyl-CoA dehydrogenase family member 11 OS=Homo sapiens OX=9606 GN=ACAD11 PE=1 SV=3		0	1	0	0	0	1		0.0221818	0.983365	0.01074
Q562R1	ACTBL2	ACTBL_HUMAN Beta-actin-like protein 2 OS=Homo sapiens OX=9606 GN=ACTBL2 PE=1 SV=2		78	96	0	0	0	91		0.662636	0.543796	-2.02585
P25100	ADRA1D	ADA1D_HUMAN Alpha-1D adrenergic receptor OS=Homo sapiens OX=9606 GN=ADRA1D PE=1 SV=2		0	0	0	1	0	0		1	0.373901	0.313237
Q9BUB4	ADAT1	ADAT1_HUMAN tRNA-specific adenosine deaminase 1 OS=Homo sapiens OX=9606 GN=ADAT1 PE=1 SV=1		0	0	1	0	0	0		1	0.373901	-0.359279
Q5JTC6	AMER1	AMER1_HUMAN APC membrane recruitment protein 1 OS=Homo sapiens OX=9606 GN=AMER1 PE=1 SV=2		3	0	2	2	0	1		0.435861	0.685428	-0.320733
Q16671	AMHR2	AMHR2_HUMAN Anti-Muellerian hormone type-2 receptor OS=Homo sapiens OX=9606 GN=AMHR2 PE=1 SV=1		1	3	0	1	1	0		0.435295	0.685806	-0.29372
P30533	LRPAP1	AMRP_HUMAN Alpha-2-macroglobulin receptor-associated protein OS=Homo sapiens OX=9606 GN=LRPAP1 PE=1 SV=1		0	1	0	0	0	0		1	0.373901	-0.336956
O96018	APBA3	APBA3_HUMAN Amyloid-beta A4 precursor protein-binding family A member 3 OS=Homo sapiens OX=9606 GN=APBA3 PE=1 SV=1		1	1	0	1	0	0		0.713043	0.51521	-0.318204
Q96DE5	ANAPC16	APC16_HUMAN Anaphase-promoting complex subunit 16 OS=Homo sapiens OX=9606 GN=ANAPC16 PE=1 SV=1		2	0	0	1	0	0		0.285364	0.789532	-0.162556
Q9BZZ5	API5	API5_HUMAN Apoptosis inhibitor 5 OS=Homo sapiens OX=9606 GN=API5 PE=1 SV=3		69	82	84	86	71	98		0.708399	0.517797	0.170212
Q8IW19	APLF	APLF_HUMAN Aprataxin and PNK-like factor OS=Homo sapiens OX=9606 GN=APLF PE=1 SV=1		0	0	1	1	0	0		0.0965941	0.927695	-0.046042
P05090	APOD	APOD_HUMAN Apolipoprotein D OS=Homo sapiens OX=9606 GN=APOD PE=1 SV=1		0	0	0	0	0	1		1	0.373901	0.347696
P02649	APOE	APOE_HUMAN Apolipoprotein E OS=Homo sapiens OX=9606 GN=APOE PE=1 SV=1		0	0	0	0	2	0		1	0.373901	0.563058
O95445	APOM	APOM_HUMAN Apolipoprotein M OS=Homo sapiens OX=9606 GN=APOM PE=1 SV=2		0	0	0	0	2	0		1	0.373901	0.563058
O43684	BUB3	BUB3_HUMAN Mitotic checkpoint protein BUB3 OS=Homo sapiens OX=9606 GN=BUB3 PE=1 SV=1		42	62	54	53	42	52		0.11942	0.9107	-0.0320857
Q8WZ64	ARAP2	ARAP2_HUMAN Arf-GAP with Rho-GAP domain, ANK repeat and PH domain-containing protein 2 OS=Homo sapiens OX=9606 GN=ARAP2 PE=1 SV=3		1	0	0	0	0	0		1	0.373901	-0.294485
Q8IWQ3	BRSK2	BRSK2_HUMAN Serine/threonine-protein kinase BRSK2 OS=Homo sapiens OX=9606 GN=BRSK2 PE=1 SV=3		1	0	0	0	1	0		0.140128	0.895331	0.0651329
Q9NSI6	BRWD1	BRWD1_HUMAN Bromodomain and WD repeat-containing protein 1 OS=Homo sapiens OX=9606 GN=BRWD1 PE=1 SV=4		12	4	5	11	0	9		0.463143	0.667339	-0.552688
Q9P203	BTBD7	BTBD7_HUMAN BTB/POZ domain-containing protein 7 OS=Homo sapiens OX=9606 GN=BTBD7 PE=1 SV=3		0	5	3	8	6	7		1.81546	0.143633	1.45242
Q96Q07	BTBD9	BTBD9_HUMAN BTB/POZ domain-containing protein 9 OS=Homo sapiens OX=9606 GN=BTBD9 PE=1 SV=2		0	1	0	0	0	0		1	0.373901	-0.336956
Q9NY30	BTG4	BTG4_HUMAN Protein BTG4 OS=Homo sapiens OX=9606 GN=BTG4 PE=2 SV=1		0	0	0	0	0	1		1	0.373901	0.347696
Q9NP61	ARFGAP3	ARFG3_HUMAN ADP-ribosylation factor GTPase-activating protein 3 OS=Homo sapiens OX=9606 GN=ARFGAP3 PE=1 SV=1		2	0	6	0	1	2		0.561958	0.604141	-0.54824
A8MVX0	ARHGEF33	ARG33_HUMAN Rho guanine nucleotide exchange factor 33 OS=Homo sapiens OX=9606 GN=ARHGEF33 PE=2 SV=2		1	1	0	0	0	0		1.98657	0.117913	-0.631441
Q9BRD0	BUD13	BUD13_HUMAN BUD13 homolog OS=Homo sapiens OX=9606 GN=BUD13 PE=1 SV=1		0	1	0	0	0	0		1	0.373901	-0.336956
Q99622	C12orf57	C10_HUMAN Protein C10 OS=Homo sapiens OX=9606 GN=C12orf57 PE=1 SV=1		0	0	2	0	0	2		0.0194102	0.985444	-0.0152361
A2RUR9	CCDC144A	C144A_HUMAN Coiled-coil domain-containing protein 144A OS=Homo sapiens OX=9606 GN=CCDC144A PE=2 SV=1		0	1	0	0	0	0		1	0.373901	-0.336956
O94989	ARHGEF15	ARHGF_HUMAN Rho guanine nucleotide exchange factor 15 OS=Homo sapiens OX=9606 GN=ARHGEF15 PE=1 SV=4		0	0	1	0	0	0		1	0.373901	-0.359279
Q6ZSZ5	ARHGEF18	ARHGI_HUMAN Rho guanine nucleotide exchange factor 18 OS=Homo sapiens OX=9606 GN=ARHGEF18 PE=1 SV=4		8	6	1	7	2	1		0.506368	0.639233	-0.411491
P02747	C1QC	C1QC_HUMAN Complement C1q subcomponent subunit C OS=Homo sapiens OX=9606 GN=C1QC PE=1 SV=3		0	0	0	1	0	0		1	0.373901	0.313237
P00736	C1R	C1R_HUMAN Complement C1r subcomponent OS=Homo sapiens OX=9606 GN=C1R PE=1 SV=2		0	0	1	0	0	0		1	0.373901	-0.359279
P11586	MTHFD1	C1TC_HUMAN C-1-tetrahydrofolate synthase, cytoplasmic OS=Homo sapiens OX=9606 GN=MTHFD1 PE=1 SV=3		76	36	32	53	53	43		0.719883	0.511416	0.211074
Q8NEN0	ARMC2	ARMC2_HUMAN Armadillo repeat-containing protein 2 OS=Homo sapiens OX=9606 GN=ARMC2 PE=2 SV=4		1	0	0	0	0	0		1	0.373901	-0.294485
Q96C12	ARMC5	ARMC5_HUMAN Armadillo repeat-containing protein 5 OS=Homo sapiens OX=9606 GN=ARMC5 PE=1 SV=2		0	0	0	0	1	0		1	0.373901	0.359618
Q9Y426	C2CD2	C2CD2_HUMAN C2 domain-containing protein 2 OS=Homo sapiens OX=9606 GN=C2CD2 PE=1 SV=2		2	2	0	2	0	1		0.237096	0.82423	-0.159908
Q9H6L4	ARMC7	ARMC7_HUMAN Armadillo repeat-containing protein 7 OS=Homo sapiens OX=9606 GN=ARMC7 PE=1 SV=1		0	0	0	1	0	0		1	0.373901	0.313237
Q7Z3E5	ARMC9	ARMC9_HUMAN LisH domain-containing protein ARMC9 OS=Homo sapiens OX=9606 GN=ARMC9 PE=1 SV=3		1	0	0	0	0	0		1	0.373901	-0.294485
Q5T2E6	ARMH3	ARMD3_HUMAN Armadillo-like helical domain-containing protein 3 OS=Homo sapiens OX=9606 GN=ARMH3 PE=1 SV=1		0	2	0	0	0	0		1	0.373901	-0.533145
P33076	CIITA	C2TA_HUMAN MHC class II transactivator OS=Homo sapiens OX=9606 GN=CIITA PE=1 SV=3		0	0	0	1	0	0		1	0.373901	0.313237
Q6ZSJ8	C1orf122	CA122_HUMAN Uncharacterized protein C1orf122 OS=Homo sapiens OX=9606 GN=C1orf122 PE=4 SV=2		0	0	1	0	0	1		0.0231678	0.982626	-0.0115833
Q8NDD1	C1orf131	CA131_HUMAN Uncharacterized protein C1orf131 OS=Homo sapiens OX=9606 GN=C1orf131 PE=1 SV=4		0	0	1	0	0	1		0.0231678	0.982626	-0.0115833
Q5JVX7	C1orf141	CA141_HUMAN Uncharacterized protein C1orf141 OS=Homo sapiens OX=9606 GN=C1orf141 PE=2 SV=1		0	0	0	0	1	0		1	0.373901	0.359618
Q8IYL3	C1orf174	CA174_HUMAN UPF0688 protein C1orf174 OS=Homo sapiens OX=9606 GN=C1orf174 PE=1 SV=2		0	0	0	0	0	1		1	0.373901	0.347696
O00555	CACNA1A	CAC1A_HUMAN Voltage-dependent P/Q-type calcium channel subunit alpha-1A OS=Homo sapiens OX=9606 GN=CACNA1A PE=1 SV=3		1	0	0	0	1	0		0.140128	0.895331	0.0651329
O60840	CACNA1F	CAC1F_HUMAN Voltage-dependent L-type calcium channel subunit alpha-1F OS=Homo sapiens OX=9606 GN=CACNA1F PE=1 SV=2		0	0	0	0	1	0		1	0.373901	0.359618
Q9Y6N8	CDH10	CAD10_HUMAN Cadherin-10 OS=Homo sapiens OX=9606 GN=CDH10 PE=1 SV=2		1	0	0	0	0	1		0.11678	0.912663	0.0532105
Q7Z569	BRAP	BRAP_HUMAN BRCA1-associated protein OS=Homo sapiens OX=9606 GN=BRAP PE=1 SV=2		0	0	0	0	1	0		1	0.373901	0.359618
P07741	APRT	APT_HUMAN Adenine phosphoribosyltransferase OS=Homo sapiens OX=9606 GN=APRT PE=1 SV=2		2	1	0	0	1	4		0.423867	0.693463	0.343624
Q5VTR2	RNF20	BRE1A_HUMAN E3 ubiquitin-protein ligase BRE1A OS=Homo sapiens OX=9606 GN=RNF20 PE=1 SV=2		26	20	16	33	12	14		0.337154	0.75295	-0.122597
Q8IXF9	AQP12A	AQ12A_HUMAN Aquaporin-12A OS=Homo sapiens OX=9606 GN=AQP12A PE=2 SV=1		0	0	1	0	0	0		1	0.373901	-0.359279
Q9HAW0	BRF2	BRF2_HUMAN Transcription factor IIIB 50 kDa subunit OS=Homo sapiens OX=9606 GN=BRF2 PE=1 SV=1		0	0	1	0	0	0		1	0.373901	-0.359279
Q9Y6E2	BZW2	BZW2_HUMAN Basic leucine zipper and W2 domain-containing protein 2 OS=Homo sapiens OX=9606 GN=BZW2 PE=1 SV=1		27	21	36	17	16	20		1.81333	0.143988	-0.550388
P15538	CYP11B1	C11B1_HUMAN Cytochrome P450 11B1, mitochondrial OS=Homo sapiens OX=9606 GN=CYP11B1 PE=1 SV=5		0	0	1	0	0	0		1	0.373901	-0.359279
Q92974	ARHGEF2	ARHG2_HUMAN Rho guanine nucleotide exchange factor 2 OS=Homo sapiens OX=9606 GN=ARHGEF2 PE=1 SV=4		9	13	10	15	8	6		0.422993	0.694051	-0.152593
Q9NR81	ARHGEF3	ARHG3_HUMAN Rho guanine nucleotide exchange factor 3 OS=Homo sapiens OX=9606 GN=ARHGEF3 PE=1 SV=1		0	0	0	0	0	1		1	0.373901	0.347696
P29374	ARID4A	ARI4A_HUMAN AT-rich interactive domain-containing protein 4A OS=Homo sapiens OX=9606 GN=ARID4A PE=1 SV=3		0	3	0	0	3	0		0.0343622	0.974235	0.033484
Q14155	ARHGEF7	ARHG7_HUMAN Rho guanine nucleotide exchange factor 7 OS=Homo sapiens OX=9606 GN=ARHGEF7 PE=1 SV=2		2	0	1	0	1	0		0.848696	0.443856	-0.475454
O43307	ARHGEF9	ARHG9_HUMAN Rho guanine nucleotide exchange factor 9 OS=Homo sapiens OX=9606 GN=ARHGEF9 PE=1 SV=3		1	0	0	0	0	0		1	0.373901	-0.294485
O15085	ARHGEF11	ARHGB_HUMAN Rho guanine nucleotide exchange factor 11 OS=Homo sapiens OX=9606 GN=ARHGEF11 PE=1 SV=1		0	0	0	1	1	0		1.9859	0.118003	0.672856
Q9NZN5	ARHGEF12	ARHGC_HUMAN Rho guanine nucleotide exchange factor 12 OS=Homo sapiens OX=9606 GN=ARHGEF12 PE=1 SV=1		1	0	1	0	0	1		0.636962	0.558779	-0.306069
O43488	AKR7A2	ARK72_HUMAN Aflatoxin B1 aldehyde reductase member 2 OS=Homo sapiens OX=9606 GN=AKR7A2 PE=1 SV=3		1	1	0	0	1	0		0.56635	0.601421	-0.271823
Q5VVS0	C1orf140	CA140_HUMAN Putative uncharacterized protein C1orf140 OS=Homo sapiens OX=9606 GN=C1orf140 PE=5 SV=1		0	0	0	1	0	0		1	0.373901	0.313237
Q96MC9	C1orf147	CA147_HUMAN Uncharacterized protein C1orf147 OS=Homo sapiens OX=9606 GN=C1orf147 PE=2 SV=2		0	0	1	0	0	0		1	0.373901	-0.359279
A1L170	C1orf226	CA226_HUMAN Uncharacterized protein C1orf226 OS=Homo sapiens OX=9606 GN=C1orf226 PE=1 SV=1		0	0	0	0	0	1		1	0.373901	0.347696
Q8IZS8	CACNA2D3	CA2D3_HUMAN Voltage-dependent calcium channel subunit alpha-2/delta-3 OS=Homo sapiens OX=9606 GN=CACNA2D3 PE=1 SV=1		0	0	2	0	0	0		1	0.373901	-0.562613
Q9P0X4	CACNA1I	CAC1I_HUMAN Voltage-dependent T-type calcium channel subunit alpha-1I OS=Homo sapiens OX=9606 GN=CACNA1I PE=1 SV=1		0	3	0	0	4	0		0.135596	0.898691	0.143279
Q9P1Z2	CALCOCO1	CACO1_HUMAN Calcium-binding and coiled-coil domain-containing protein 1 OS=Homo sapiens OX=9606 GN=CALCOCO1 PE=1 SV=2		1	0	0	1	0	0		0.0436159	0.967301	0.0187518
P43155	CRAT	CACP_HUMAN Carnitine O-acetyltransferase OS=Homo sapiens OX=9606 GN=CRAT PE=1 SV=5		19	16	23	29	29	31		2.88762	0.0446698	0.665227
Q9H159	CDH19	CAD19_HUMAN Cadherin-19 OS=Homo sapiens OX=9606 GN=CDH19 PE=2 SV=1		2	1	1	1	1	1		1.11624	0.326846	-0.151477
P22223	CDH3	CADH3_HUMAN Cadherin-3 OS=Homo sapiens OX=9606 GN=CDH3 PE=1 SV=2		1	0	0	0	0	0		1	0.373901	-0.294485
Q9UBL0	ARPP21	ARP21_HUMAN cAMP-regulated phosphoprotein 21 OS=Homo sapiens OX=9606 GN=ARPP21 PE=1 SV=2		0	0	0	1	0	0		1	0.373901	0.313237
Q9GZN1	ACTR6	ARP6_HUMAN Actin-related protein 6 OS=Homo sapiens OX=9606 GN=ACTR6 PE=1 SV=1		0	3	0	1	0	0		0.483955	0.65372	-0.358853
Q9ULH1	ASAP1	ASAP1_HUMAN Arf-GAP with SH3 domain, ANK repeat and PH domain-containing protein 1 OS=Homo sapiens OX=9606 GN=ASAP1 PE=1 SV=4		0	0	1	0	0	0		1	0.373901	-0.359279
Q13510	ASAH1	ASAH1_HUMAN Acid ceramidase OS=Homo sapiens OX=9606 GN=ASAH1 PE=1 SV=5		1	0	1	2	1	0		0.371898	0.728832	0.207189
Q6ZVZ8	ASB18	ASB18_HUMAN Ankyrin repeat and SOCS box protein 18 OS=Homo sapiens OX=9606 GN=ASB18 PE=2 SV=2		0	0	0	1	0	0		1	0.373901	0.313237
Q9BVC5	C2orf49	ASHWN_HUMAN Ashwin OS=Homo sapiens OX=9606 GN=C2orf49 PE=1 SV=1		0	4	1	0	1	2		0.279538	0.793691	-0.232043
Q99929	ASCL2	ASCL2_HUMAN Achaete-scute homolog 2 OS=Homo sapiens OX=9606 GN=ASCL2 PE=1 SV=2		0	0	0	0	1	0		1	0.373901	0.359618
P61158	ACTR3	ARP3_HUMAN Actin-related protein 3 OS=Homo sapiens OX=9606 GN=ACTR3 PE=1 SV=3		90	70	62	81	55	64		0.977758	0.383557	-0.0882797
Q86WX3	RPS19BP1	AROS_HUMAN Active regulator of SIRT1 OS=Homo sapiens OX=9606 GN=RPS19BP1 PE=1 SV=1		2	7	1	3	3	3		0.313724	0.76941	0.188431
Q9BPX5	ARPC5L	ARP5L_HUMAN Actin-related protein 2/3 complex subunit 5-like protein OS=Homo sapiens OX=9606 GN=ARPC5L PE=1 SV=1		17	11	7	16	10	15		1.17484	0.305221	0.323889
O15145	ARPC3	ARPC3_HUMAN Actin-related protein 2/3 complex subunit 3 OS=Homo sapiens OX=9606 GN=ARPC3 PE=1 SV=3		16	13	17	17	9	13		0.8462	0.445094	-0.199858
Q13939	CCIN	CALI_HUMAN Calicin OS=Homo sapiens OX=9606 GN=CCIN PE=2 SV=3		3	0	0	1	1	0		0.0944996	0.929257	0.0657047
O43150	ASAP2	ASAP2_HUMAN Arf-GAP with SH3 domain, ANK repeat and PH domain-containing protein 2 OS=Homo sapiens OX=9606 GN=ASAP2 PE=1 SV=3		0	0	0	0	0	2		1	0.373901	0.547377
Q96FT7	ASIC4	ASIC4_HUMAN Acid-sensing ion channel 4 OS=Homo sapiens OX=9606 GN=ASIC4 PE=1 SV=2		0	2	0	1	0	0		0.355634	0.740077	-0.219908
Q9NR48	ASH1L	ASH1L_HUMAN Histone-lysine N-methyltransferase ASH1L OS=Homo sapiens OX=9606 GN=ASH1L PE=1 SV=2		1	0	0	5	0	0		0.606931	0.57666	0.533193
Q9UBL3	ASH2L	ASH2L_HUMAN Set1/Ash2 histone methyltransferase complex subunit ASH2 OS=Homo sapiens OX=9606 GN=ASH2L PE=1 SV=1		9	4	2	12	3	5		0.689771	0.52827	0.409306
Q9NWL6	ASNSD1	ASND1_HUMAN Asparagine synthetase domain-containing protein 1 OS=Homo sapiens OX=9606 GN=ASNSD1 PE=2 SV=2		0	0	1	0	0	0		1	0.373901	-0.359279
P08243	ASNS	ASNS_HUMAN Asparagine synthetase [glutamine-hydrolyzing] OS=Homo sapiens OX=9606 GN=ASNS PE=1 SV=4		1	0	0	0	0	2		0.406863	0.704939	0.252892
Q8IZT6	ASPM	ASPM_HUMAN Abnormal spindle-like microcephaly-associated protein OS=Homo sapiens OX=9606 GN=ASPM PE=1 SV=2		2	0	1	0	1	0		0.848696	0.443856	-0.475454
O60312	ATP10A	AT10A_HUMAN Probable phospholipid-transporting ATPase VA OS=Homo sapiens OX=9606 GN=ATP10A PE=2 SV=2		0	0	0	0	0	1		1	0.373901	0.347696
P05023	ATP1A1	AT1A1_HUMAN Sodium/potassium-transporting ATPase subunit alpha-1 OS=Homo sapiens OX=9606 GN=ATP1A1 PE=1 SV=1		104	58	67	85	96	49		0.166221	0.876047	0.0564396
Q5VTU8	ATP5F1EP2	AT5EL_HUMAN ATP synthase subunit epsilon-like protein, mitochondrial OS=Homo sapiens OX=9606 GN=ATP5F1EP2 PE=1 SV=1		2	0	0	1	3	0		0.700263	0.522352	0.543018
Q7Z4Y8	ATP5MGL	AT5L2_HUMAN Putative ATP synthase subunit g 2, mitochondrial OS=Homo sapiens OX=9606 GN=ATP5MGL PE=5 SV=1		0	0	1	0	0	0		1	0.373901	-0.359279
Q9NVI7	ATAD3A	ATD3A_HUMAN ATPase family AAA domain-containing protein 3A OS=Homo sapiens OX=9606 GN=ATAD3A PE=1 SV=2		90	65	66	75	79	79		1.24649	0.280595	0.152415
Q9BXL6	CARD14	CAR14_HUMAN Caspase recruitment domain-containing protein 14 OS=Homo sapiens OX=9606 GN=CARD14 PE=1 SV=2		1	1	0	0	1	0		0.56635	0.601421	-0.271823
Q96LW7	CARD19	CAR19_HUMAN Caspase recruitment domain-containing protein 19 OS=Homo sapiens OX=9606 GN=CARD19 PE=1 SV=1		2	0	0	0	0	0		1	0.373901	-0.475794
Q9Y2G2	CARD8	CARD8_HUMAN Caspase recruitment domain-containing protein 8 OS=Homo sapiens OX=9606 GN=CARD8 PE=1 SV=1		1	0	0	0	0	0		1	0.373901	-0.294485
Q9NXV6	CDKN2AIP	CARF_HUMAN CDKN2A-interacting protein OS=Homo sapiens OX=9606 GN=CDKN2AIP PE=1 SV=3		5	4	5	9	7	4		1.5095	0.205677	0.433404
Q5VZK9	CARMIL1	CARL1_HUMAN F-actin-uncapping protein LRRC16A OS=Homo sapiens OX=9606 GN=CARMIL1 PE=1 SV=1		3	7	2	8	6	7		1.99618	0.116624	0.84909
Q6F5E8	CARMIL2	CARL2_HUMAN Capping protein, Arp2/3 and myosin-I linker protein 2 OS=Homo sapiens OX=9606 GN=CARMIL2 PE=1 SV=2		0	0	0	3	0	1		1.7832	0.149128	0.983895
Q86X55	CARM1	CARM1_HUMAN Histone-arginine methyltransferase CARM1 OS=Homo sapiens OX=9606 GN=CARM1 PE=1 SV=3		0	0	0	0	1	0		1	0.373901	0.359618
P51878	CASP5	CASP5_HUMAN Caspase-5 OS=Homo sapiens OX=9606 GN=CASP5 PE=1 SV=3		0	0	0	0	1	0		1	0.373901	0.359618
Q13948	CUX1	CASP_HUMAN Protein CASP OS=Homo sapiens OX=9606 GN=CUX1 PE=1 SV=2		4	0	0	7	1	0		0.55632	0.607644	0.613661
P51587	BRCA2	BRCA2_HUMAN Breast cancer type 2 susceptibility protein OS=Homo sapiens OX=9606 GN=BRCA2 PE=1 SV=3		2	0	0	0	2	0		0.118378	0.911475	0.0872642
O60885	BRD4	BRD4_HUMAN Bromodomain-containing protein 4 OS=Homo sapiens OX=9606 GN=BRD4 PE=1 SV=2		19	29	14	27	17	23		0.646152	0.553383	0.200683
Q5H913	ARL13A	AR13A_HUMAN ADP-ribosylation factor-like protein 13A OS=Homo sapiens OX=9606 GN=ARL13A PE=2 SV=2		0	1	0	0	0	0		1	0.373901	-0.336956
Q8WUW1	BRK1	BRK1_HUMAN Protein BRICK1 OS=Homo sapiens OX=9606 GN=BRK1 PE=1 SV=1		3	1	0	4	4	2		2.00408	0.115577	1.16005
Q66PJ3	ARL6IP4	AR6P4_HUMAN ADP-ribosylation factor-like protein 6-interacting protein 4 OS=Homo sapiens OX=9606 GN=ARL6IP4 PE=1 SV=2		6	13	7	6	3	11		0.627673	0.564269	-0.360106
Q8N6S5	ARL6IP6	AR6P6_HUMAN ADP-ribosylation factor-like protein 6-interacting protein 6 OS=Homo sapiens OX=9606 GN=ARL6IP6 PE=1 SV=1		1	0	1	1	2	2		1.87426	0.134168	0.769907
P25098	GRK2	ARBK1_HUMAN Beta-adrenergic receptor kinase 1 OS=Homo sapiens OX=9606 GN=GRK2 PE=1 SV=2		0	8	4	0	0	3		1.00516	0.371692	-1.18985
Q8TDN6	BRIX1	BRX1_HUMAN Ribosome biogenesis protein BRX1 homolog OS=Homo sapiens OX=9606 GN=BRIX1 PE=1 SV=2		60	41	32	41	28	40		1.0028	0.372699	-0.19257
P41223	BUD31	BUD31_HUMAN Protein BUD31 homolog OS=Homo sapiens OX=9606 GN=BUD31 PE=1 SV=2		21	24	21	18	14	24		0.77735	0.480363	-0.196529
Q13895	BYSL	BYST_HUMAN Bystin OS=Homo sapiens OX=9606 GN=BYSL PE=1 SV=3		17	20	13	14	14	18		0.199279	0.851764	-0.043802
Q96A19	CCDC102A	C102A_HUMAN Coiled-coil domain-containing protein 102A OS=Homo sapiens OX=9606 GN=CCDC102A PE=1 SV=2		0	1	0	0	0	0		1	0.373901	-0.336956
Q68D86	CCDC102B	C102B_HUMAN Coiled-coil domain-containing protein 102B OS=Homo sapiens OX=9606 GN=CCDC102B PE=1 SV=4		0	0	1	1	0	0		0.0965941	0.927695	-0.046042
Q96DR7	ARHGEF26	ARHGQ_HUMAN Rho guanine nucleotide exchange factor 26 OS=Homo sapiens OX=9606 GN=ARHGEF26 PE=1 SV=4		1	0	0	2	3	0		1.31401	0.259132	0.912424
Q8NDY3	ADPRHL1	ARHL1_HUMAN [Protein ADP-ribosylarginine] hydrolase-like protein 1 OS=Homo sapiens OX=9606 GN=ADPRHL1 PE=2 SV=1		0	2	0	0	1	0		0.269831	0.800639	-0.173527
Q9NR80	ARHGEF4	ARHG4_HUMAN Rho guanine nucleotide exchange factor 4 OS=Homo sapiens OX=9606 GN=ARHGEF4 PE=1 SV=3		0	1	1	0	2	1		0.355701	0.74003	0.214519
Q8NFD5	ARID1B	ARI1B_HUMAN AT-rich interactive domain-containing protein 1B OS=Homo sapiens OX=9606 GN=ARID1B PE=1 SV=2		11	0	0	12	0	10		0.767538	0.485561	1.25346
O15013	ARHGEF10	ARHGA_HUMAN Rho guanine nucleotide exchange factor 10 OS=Homo sapiens OX=9606 GN=ARHGEF10 PE=1 SV=4		0	0	1	0	0	0		1	0.373901	-0.359279
Q9Y4F5	CEP170B	C170B_HUMAN Centrosomal protein of 170 kDa protein B OS=Homo sapiens OX=9606 GN=CEP170B PE=1 SV=4		0	0	1	0	0	0		1	0.373901	-0.359279
Q8N2F6	ARMC10	ARM10_HUMAN Armadillo repeat-containing protein 10 OS=Homo sapiens OX=9606 GN=ARMC10 PE=1 SV=1		14	1	10	18	5	7		0.557737	0.606763	0.543396
Q5W041	ARMC3	ARMC3_HUMAN Armadillo repeat-containing protein 3 OS=Homo sapiens OX=9606 GN=ARMC3 PE=2 SV=2		0	0	0	1	0	1		1.99189	0.117197	0.660933
O14523	C2CD2L	C2C2L_HUMAN Phospholipid transfer protein C2CD2L OS=Homo sapiens OX=9606 GN=C2CD2L PE=1 SV=3		0	0	0	0	0	1		1	0.373901	0.347696
Q5T0F9	CC2D1B	C2D1B_HUMAN Coiled-coil and C2 domain-containing protein 1B OS=Homo sapiens OX=9606 GN=CC2D1B PE=1 SV=1		0	0	1	0	1	1		0.690212	0.52802	0.348035
Q9UH62	ARMCX3	ARMX3_HUMAN Armadillo repeat-containing X-linked protein 3 OS=Homo sapiens OX=9606 GN=ARMCX3 PE=1 SV=1		0	0	1	0	1	0		0.000667178	0.9995	0.000339151
Q9UKL3	CASP8AP2	C8AP2_HUMAN CASP8-associated protein 2 OS=Homo sapiens OX=9606 GN=CASP8AP2 PE=1 SV=1		1	0	1	1	0	1		0.0152798	0.988541	0.00716848
P56211	ARPP19	ARP19_HUMAN cAMP-regulated phosphoprotein 19 OS=Homo sapiens OX=9606 GN=ARPP19 PE=1 SV=2		4	2	1	0	2	0		1.62474	0.179543	-1.03958
P61160	ACTR2	ARP2_HUMAN Actin-related protein 2 OS=Homo sapiens OX=9606 GN=ACTR2 PE=1 SV=1		38	41	49	35	31	39		0.906547	0.415919	-0.216944
O95696	BRD1	BRD1_HUMAN Bromodomain-containing protein 1 OS=Homo sapiens OX=9606 GN=BRD1 PE=1 SV=1		3	4	2	3	2	8		0.631169	0.562199	0.331619
Q8WY22	BRI3BP	BRI3B_HUMAN BRI3-binding protein OS=Homo sapiens OX=9606 GN=BRI3BP PE=1 SV=1		1	0	0	0	0	0		1	0.373901	-0.294485
Q5PSV4	BRMS1L	BRM1L_HUMAN Breast cancer metastasis-suppressor 1-like protein OS=Homo sapiens OX=9606 GN=BRMS1L PE=1 SV=2		1	0	1	0	0	0		1.97117	0.120009	-0.653765
Q8TDC3	BRSK1	BRSK1_HUMAN Serine/threonine-protein kinase BRSK1 OS=Homo sapiens OX=9606 GN=BRSK1 PE=1 SV=2		2	0	0	1	1	0		0.337375	0.752795	0.197062
Q92747	ARPC1A	ARC1A_HUMAN Actin-related protein 2/3 complex subunit 1A OS=Homo sapiens OX=9606 GN=ARPC1A PE=2 SV=2		0	0	0	0	0	1		1	0.373901	0.347696
Q9UPA5	BSN	BSN_HUMAN Protein bassoon OS=Homo sapiens OX=9606 GN=BSN PE=1 SV=4		1	3	0	1	2	1		0.40932	0.703274	0.257415
P18085	ARF4	ARF4_HUMAN ADP-ribosylation factor 4 OS=Homo sapiens OX=9606 GN=ARF4 PE=1 SV=3		37	0	6	25	0	8		0.0204316	0.984678	-0.0406825
P84085	ARF5	ARF5_HUMAN ADP-ribosylation factor 5 OS=Homo sapiens OX=9606 GN=ARF5 PE=1 SV=2		30	0	0	24	6	16		1.40119	0.233771	2.30465
P62330	ARF6	ARF6_HUMAN ADP-ribosylation factor 6 OS=Homo sapiens OX=9606 GN=ARF6 PE=1 SV=2		12	6	3	6	4	4		0.724243	0.509009	-0.293248
Q8TER5	ARHGEF40	ARH40_HUMAN Rho guanine nucleotide exchange factor 40 OS=Homo sapiens OX=9606 GN=ARHGEF40 PE=1 SV=3		0	0	0	1	0	0		1	0.373901	0.313237
O14497	ARID1A	ARI1A_HUMAN AT-rich interactive domain-containing protein 1A OS=Homo sapiens OX=9606 GN=ARID1A PE=1 SV=3		32	15	17	28	13	23		0.208395	0.845102	0.07107
O95376	ARIH2	ARI2_HUMAN E3 ubiquitin-protein ligase ARIH2 OS=Homo sapiens OX=9606 GN=ARIH2 PE=1 SV=1		0	0	1	0	3	1		0.979023	0.383002	0.693991
Q9NVJ2	ARL8B	ARL8B_HUMAN ADP-ribosylation factor-like protein 8B OS=Homo sapiens OX=9606 GN=ARL8B PE=1 SV=1		0	0	1	0	4	1		1.01163	0.368936	0.803786
Q2TBE0	CWF19L2	C19L2_HUMAN CWF19-like protein 2 OS=Homo sapiens OX=9606 GN=CWF19L2 PE=1 SV=4		0	2	0	0	0	0		1	0.373901	-0.533145
Q07021	C1QBP	C1QBP_HUMAN Complement component 1 Q subcomponent-binding protein, mitochondrial OS=Homo sapiens OX=9606 GN=C1QBP PE=1 SV=1		66	10	25	65	31	43		1.14552	0.315872	0.820754
Q9BXJ5	C1QTNF2	C1QT2_HUMAN Complement C1q tumor necrosis factor-related protein 2 OS=Homo sapiens OX=9606 GN=C1QTNF2 PE=1 SV=1		0	0	1	1	0	5		0.979845	0.382642	0.839317
Q6UB35	MTHFD1L	C1TM_HUMAN Monofunctional C1-tetrahydrofolate synthase, mitochondrial OS=Homo sapiens OX=9606 GN=MTHFD1L PE=1 SV=1		0	1	0	0	1	0		0.0459859	0.965526	0.0226625
Q5T9G4	ARMC12	ARM12_HUMAN Armadillo repeat-containing protein 12 OS=Homo sapiens OX=9606 GN=ARMC12 PE=2 SV=1		0	0	0	0	1	0		1	0.373901	0.359618
Q9NVT9	ARMC1	ARMC1_HUMAN Armadillo repeat-containing protein 1 OS=Homo sapiens OX=9606 GN=ARMC1 PE=1 SV=1		5	1	0	6	0	3		0.427356	0.691121	0.456852
Q4AC94	C2CD3	C2CD3_HUMAN C2 domain-containing protein 3 OS=Homo sapiens OX=9606 GN=C2CD3 PE=1 SV=4		0	1	2	1	0	0		1.00761	0.370648	-0.586332
Q6P1N0	CC2D1A	C2D1A_HUMAN Coiled-coil and C2 domain-containing protein 1A OS=Homo sapiens OX=9606 GN=CC2D1A PE=1 SV=1		13	21	20	18	10	22		0.207502	0.845754	-0.0879847
O14983	ATP2A1	AT2A1_HUMAN Sarcoplasmic/endoplasmic reticulum calcium ATPase 1 OS=Homo sapiens OX=9606 GN=ATP2A1 PE=1 SV=1		0	0	0	11	0	0		1	0.373901	1.15748
P16615	ATP2A2	AT2A2_HUMAN Sarcoplasmic/endoplasmic reticulum calcium ATPase 2 OS=Homo sapiens OX=9606 GN=ATP2A2 PE=1 SV=1		51	5	19	30	54	31		1.22702	0.287094	1.10606
Q13733	ATP1A4	AT1A4_HUMAN Sodium/potassium-transporting ATPase subunit alpha-4 OS=Homo sapiens OX=9606 GN=ATP1A4 PE=1 SV=3		0	0	0	0	0	9		1	0.373901	1.13286
Q9Y2D1	ATF5	ATF5_HUMAN Cyclic AMP-dependent transcription factor ATF-5 OS=Homo sapiens OX=9606 GN=ATF5 PE=1 SV=4		0	1	0	0	0	0		1	0.373901	-0.336956
Q9BXL7	CARD11	CAR11_HUMAN Caspase recruitment domain-containing protein 11 OS=Homo sapiens OX=9606 GN=CARD11 PE=1 SV=3		0	1	0	1	0	0		0.0515554	0.961355	-0.0237187
Q5EG05	CARD16	CAR16_HUMAN Caspase recruitment domain-containing protein 16 OS=Homo sapiens OX=9606 GN=CARD16 PE=1 SV=1		0	3	0	0	0	0		1	0.373901	-0.67209
Q96DT6	ATG4C	ATG4C_HUMAN Cysteine protease ATG4C OS=Homo sapiens OX=9606 GN=ATG4C PE=1 SV=1		0	0	1	1	0	3		0.921786	0.408806	0.642011
O95352	ATG7	ATG7_HUMAN Ubiquitin-like modifier-activating enzyme ATG7 OS=Homo sapiens OX=9606 GN=ATG7 PE=1 SV=1		0	1	0	0	0	0		1	0.373901	-0.336956
Q6P4E1	CASC4	CASC4_HUMAN Protein CASC4 OS=Homo sapiens OX=9606 GN=CASC4 PE=1 SV=2		1	0	0	0	0	0		1	0.373901	-0.294485
Q14511	NEDD9	CASL_HUMAN Enhancer of filamentation 1 OS=Homo sapiens OX=9606 GN=NEDD9 PE=1 SV=1		0	0	0	0	0	1		1	0.373901	0.347696
Q9UII2	ATP5IF1	ATIF1_HUMAN ATPase inhibitor, mitochondrial OS=Homo sapiens OX=9606 GN=ATP5IF1 PE=1 SV=1		1	11	12	0	10	13		0.179047	0.866604	-0.281056
Q8N6G6	ADAMTSL1	ATL1_HUMAN ADAMTS-like protein 1 OS=Homo sapiens OX=9606 GN=ADAMTSL1 PE=1 SV=4		0	0	0	0	0	1		1	0.373901	0.347696
Q92851	CASP10	CASPA_HUMAN Caspase-10 OS=Homo sapiens OX=9606 GN=CASP10 PE=1 SV=3		1	0	0	3	0	0		0.487431	0.651461	0.341713
P31944	CASP14	CASPE_HUMAN Caspase-14 OS=Homo sapiens OX=9606 GN=CASP14 PE=1 SV=2		0	0	0	0	1	0		1	0.373901	0.359618
O75964	ATP5MG	ATP5L_HUMAN ATP synthase subunit g, mitochondrial OS=Homo sapiens OX=9606 GN=ATP5MG PE=1 SV=3		1	0	3	0	7	0		0.0375746	0.971827	0.0455327
Q8WUQ7	CACTIN	CATIN_HUMAN Cactin OS=Homo sapiens OX=9606 GN=CACTIN PE=1 SV=3		6	7	2	10	5	8		1.51673	0.20393	0.666473
P00846	MT-ATP6	ATP6_HUMAN ATP synthase subunit a OS=Homo sapiens OX=9606 GN=MT-ATP6 PE=1 SV=1		2	0	0	1	1	0		0.337375	0.752795	0.197062
P43234	CTSO	CATO_HUMAN Cathepsin O OS=Homo sapiens OX=9606 GN=CTSO PE=2 SV=1		0	0	1	0	0	0		1	0.373901	-0.359279
Q9UBR2	CTSZ	CATZ_HUMAN Cathepsin Z OS=Homo sapiens OX=9606 GN=CTSZ PE=1 SV=1		0	3	1	0	0	1		1.00779	0.370569	-0.683674
Q6NZI2	CAVIN1	CAVN1_HUMAN Caveolae-associated protein 1 OS=Homo sapiens OX=9606 GN=CAVIN1 PE=1 SV=1		0	0	0	1	0	0		1	0.373901	0.313237
Q13938	CAPS	CAYP1_HUMAN Calcyphosin OS=Homo sapiens OX=9606 GN=CAPS PE=1 SV=2		6	2	7	6	4	5		0.34325	0.748692	0.156727
Q9BXY5	CAPS2	CAYP2_HUMAN Calcyphosin-2 OS=Homo sapiens OX=9606 GN=CAPS2 PE=2 SV=2		1	0	0	0	0	0		1	0.373901	-0.294485
P52907	CAPZA1	CAZA1_HUMAN F-actin-capping protein subunit alpha-1 OS=Homo sapiens OX=9606 GN=CAPZA1 PE=1 SV=3		30	24	19	25	15	11		1.76204	0.152853	-0.486927
P47755	CAPZA2	CAZA2_HUMAN F-actin-capping protein subunit alpha-2 OS=Homo sapiens OX=9606 GN=CAPZA2 PE=1 SV=3		15	15	11	17	14	11		0.523783	0.628109	0.0831871
A0A1B0GU71	CFAP97D2	C97D2_HUMAN Uncharacterized protein CFAP97D2 OS=Homo sapiens OX=9606 GN=CFAP97D2 PE=3 SV=1		0	1	0	1	0	0		0.0515554	0.961355	-0.0237187
Q9NY47	CACNA2D2	CA2D2_HUMAN Voltage-dependent calcium channel subunit alpha-2/delta-2 OS=Homo sapiens OX=9606 GN=CACNA2D2 PE=1 SV=2		0	0	0	0	0	3		1	0.373901	0.688053
Q7Z3S7	CACNA2D4	CA2D4_HUMAN Voltage-dependent calcium channel subunit alpha-2/delta-4 OS=Homo sapiens OX=9606 GN=CACNA2D4 PE=1 SV=2		0	0	0	0	0	1		1	0.373901	0.347696
Q9BXU9	CALN1	CABP8_HUMAN Calcium-binding protein 8 OS=Homo sapiens OX=9606 GN=CALN1 PE=2 SV=1		2	3	2	2	6	1		0.198864	0.852068	0.118536
Q00975	CACNA1B	CAC1B_HUMAN Voltage-dependent N-type calcium channel subunit alpha-1B OS=Homo sapiens OX=9606 GN=CACNA1B PE=1 SV=1		0	0	0	0	1	1		1.99915	0.11623	0.707314
O95180	CACNA1H	CAC1H_HUMAN Voltage-dependent T-type calcium channel subunit alpha-1H OS=Homo sapiens OX=9606 GN=CACNA1H PE=1 SV=4		0	0	0	0	0	1		1	0.373901	0.347696
P55289	CDH12	CAD12_HUMAN Cadherin-12 OS=Homo sapiens OX=9606 GN=CDH12 PE=2 SV=2		0	0	0	1	0	0		1	0.373901	0.313237
Q13111	CHAF1A	CAF1A_HUMAN Chromatin assembly factor 1 subunit A OS=Homo sapiens OX=9606 GN=CHAF1A PE=1 SV=3		0	2	0	0	0	1		0.291356	0.785263	-0.185449
Q8TC20	CAGE1	CAGE1_HUMAN Cancer-associated gene 1 protein OS=Homo sapiens OX=9606 GN=CAGE1 PE=1 SV=2		0	0	0	0	0	2		1	0.373901	0.547377
Q9NS85	CA10	CAH10_HUMAN Carbonic anhydrase-related protein 10 OS=Homo sapiens OX=9606 GN=CA10 PE=2 SV=1		0	0	1	0	0	0		1	0.373901	-0.359279
Q9NZ32	ACTR10	ARP10_HUMAN Actin-related protein 10 OS=Homo sapiens OX=9606 GN=ACTR10 PE=1 SV=1		1	0	0	0	0	0		1	0.373901	-0.294485
O15144	ARPC2	ARPC2_HUMAN Actin-related protein 2/3 complex subunit 2 OS=Homo sapiens OX=9606 GN=ARPC2 PE=1 SV=1		61	16	20	56	19	18		0.0760399	0.943039	0.0495249
Q9H9F9	ACTR5	ARP5_HUMAN Actin-related protein 5 OS=Homo sapiens OX=9606 GN=ACTR5 PE=1 SV=2		1	0	0	0	0	1		0.11678	0.912663	0.0532105
P59998	ARPC4	ARPC4_HUMAN Actin-related protein 2/3 complex subunit 4 OS=Homo sapiens OX=9606 GN=ARPC4 PE=1 SV=3		21	12	14	19	6	9		1.21588	0.290878	-0.484585
Q05682	CALD1	CALD1_HUMAN Caldesmon OS=Homo sapiens OX=9606 GN=CALD1 PE=1 SV=3		3	0	0	3	1	0		0.473449	0.660575	0.388666
P49407	ARRB1	ARRB1_HUMAN Beta-arrestin-1 OS=Homo sapiens OX=9606 GN=ARRB1 PE=1 SV=2		5	0	0	4	1	6		1.32783	0.25494	1.26613
P32121	ARRB2	ARRB2_HUMAN Beta-arrestin-2 OS=Homo sapiens OX=9606 GN=ARRB2 PE=1 SV=2		1	4	0	0	2	1		0.194402	0.855335	-0.163491
Q8N5I2	ARRDC1	ARRD1_HUMAN Arrestin domain-containing protein 1 OS=Homo sapiens OX=9606 GN=ARRDC1 PE=1 SV=1		2	2	2	4	3	3		6.27394	0.00329454	0.563482
Q5FYB0	ARSJ	ARSJ_HUMAN Arylsulfatase J OS=Homo sapiens OX=9606 GN=ARSJ PE=2 SV=1		0	0	0	0	1	0		1	0.373901	0.359618
Q96QS3	ARX	ARX_HUMAN Homeobox protein ARX OS=Homo sapiens OX=9606 GN=ARX PE=1 SV=1		4	2	2	3	0	0		1.78027	0.149638	-1.16978
P11245	NAT2	ARY2_HUMAN Arylamine N-acetyltransferase 2 OS=Homo sapiens OX=9606 GN=NAT2 PE=1 SV=1		5	1	0	0	1	0		0.991322	0.377643	-0.772384
Q8N3C0	ASCC3	ASCC3_HUMAN Activating signal cointegrator 1 complex subunit 3 OS=Homo sapiens OX=9606 GN=ASCC3 PE=1 SV=3		0	2	0	2	3	0		0.817248	0.459668	0.673764
Q96L12	CALR3	CALR3_HUMAN Calreticulin-3 OS=Homo sapiens OX=9606 GN=CALR3 PE=1 SV=2		0	0	0	0	1	0		1	0.373901	0.359618
P04114	APOB	APOB_HUMAN Apolipoprotein B-100 OS=Homo sapiens OX=9606 GN=APOB PE=1 SV=2		11	2	1	0	7	2		0.369636	0.730391	-0.421133
Q7Z2E3	APTX	APTX_HUMAN Aprataxin OS=Homo sapiens OX=9606 GN=APTX PE=1 SV=2		0	1	0	0	0	1		0.0221818	0.983365	0.01074
P46736	BRCC3	BRCC3_HUMAN Lys-63-specific deubiquitinase BRCC36 OS=Homo sapiens OX=9606 GN=BRCC3 PE=1 SV=2		1	0	0	0	0	0		1	0.373901	-0.294485
P25440	BRD2	BRD2_HUMAN Bromodomain-containing protein 2 OS=Homo sapiens OX=9606 GN=BRD2 PE=1 SV=2		4	14	9	6	10	13		0.346815	0.746207	0.223873
O60306	AQR	AQR_HUMAN RNA helicase aquarius OS=Homo sapiens OX=9606 GN=AQR PE=1 SV=4		14	9	5	16	2	13		0.0782729	0.94137	-0.0625496
O60477	BRINP1	BRNP1_HUMAN BMP/retinoic acid-inducible neural-specific protein 1 OS=Homo sapiens OX=9606 GN=BRINP1 PE=1 SV=2		2	0	0	1	0	0		0.285364	0.789532	-0.162556
Q5VW32	BROX	BROX_HUMAN BRO1 domain-containing protein BROX OS=Homo sapiens OX=9606 GN=BROX PE=1 SV=1		1	1	2	2	1	0		0.649922	0.55118	-0.333101
Q96P48	ARAP1	ARAP1_HUMAN Arf-GAP with Rho-GAP domain, ANK repeat and PH domain-containing protein 1 OS=Homo sapiens OX=9606 GN=ARAP1 PE=1 SV=3		1	3	0	5	2	4		1.92251	0.126904	1.22092
Q8WWN8	ARAP3	ARAP3_HUMAN Arf-GAP with Rho-GAP domain, ANK repeat and PH domain-containing protein 3 OS=Homo sapiens OX=9606 GN=ARAP3 PE=1 SV=1		2	0	0	1	0	0		0.285364	0.789532	-0.162556
Q5W0U4	BSPRY	BSPRY_HUMAN B box and SPRY domain-containing protein OS=Homo sapiens OX=9606 GN=BSPRY PE=2 SV=1		7	0	2	2	2	1		0.0963703	0.927862	-0.0803321
Q9BX70	BTBD2	BTBD2_HUMAN BTB/POZ domain-containing protein 2 OS=Homo sapiens OX=9606 GN=BTBD2 PE=1 SV=1		1	0	0	0	0	0		1	0.373901	-0.294485
Q9BSF8	BTBD10	BTBDA_HUMAN BTB/POZ domain-containing protein 10 OS=Homo sapiens OX=9606 GN=BTBD10 PE=1 SV=2		1	0	0	0	0	0		1	0.373901	-0.294485
P20290	BTF3	BTF3_HUMAN Transcription factor BTF3 OS=Homo sapiens OX=9606 GN=BTF3 PE=1 SV=1		14	6	7	12	4	4		0.875779	0.430592	-0.405722
O43709	BUD23	BUD23_HUMAN Probable 18S rRNA (guanine-N(7))-methyltransferase OS=Homo sapiens OX=9606 GN=BUD23 PE=1 SV=2		2	1	0	4	0	2		0.603071	0.578986	0.476034
Q7L1Q6	BZW1	BZW1_HUMAN Basic leucine zipper and W2 domain-containing protein 1 OS=Homo sapiens OX=9606 GN=BZW1 PE=1 SV=1		4	0	0	1	0	1		0.0628708	0.952886	-0.0492848
Q9NWB6	ARGLU1	ARGL1_HUMAN Arginine and glutamate-rich protein 1 OS=Homo sapiens OX=9606 GN=ARGLU1 PE=1 SV=1		5	11	14	6	5	13		0.387139	0.718369	-0.245346
P19099	CYP11B2	C11B2_HUMAN Cytochrome P450 11B2, mitochondrial OS=Homo sapiens OX=9606 GN=CYP11B2 PE=1 SV=3		1	0	0	0	0	0		1	0.373901	-0.294485
Q4LE39	ARID4B	ARI4B_HUMAN AT-rich interactive domain-containing protein 4B OS=Homo sapiens OX=9606 GN=ARID4B PE=1 SV=2		0	2	0	1	0	0		0.355634	0.740077	-0.219908
Q68CP9	ARID2	ARID2_HUMAN AT-rich interactive domain-containing protein 2 OS=Homo sapiens OX=9606 GN=ARID2 PE=1 SV=2		4	6	4	7	4	4		0.426601	0.691627	0.109345
Q5VV41	ARHGEF16	ARHGG_HUMAN Rho guanine nucleotide exchange factor 16 OS=Homo sapiens OX=9606 GN=ARHGEF16 PE=1 SV=1		4	0	0	5	0	1		0.459994	0.669413	0.465156
Q96BM9	ARL8A	ARL8A_HUMAN ADP-ribosylation factor-like protein 8A OS=Homo sapiens OX=9606 GN=ARL8A PE=1 SV=1		13	0	0	6	0	0		0.196185	0.85403	-0.293474
Q86Z23	C1QL4	C1QL4_HUMAN Complement C1q-like protein 4 OS=Homo sapiens OX=9606 GN=C1QL4 PE=2 SV=1		3	0	0	3	4	1		1.62882	0.178683	1.19211
Q9BXI9	C1QTNF6	C1QT6_HUMAN Complement C1q tumor necrosis factor-related protein 6 OS=Homo sapiens OX=9606 GN=C1QTNF6 PE=1 SV=4		1	2	2	1	0	1		1.74359	0.156181	-0.729311
P40616	ARL1	ARL1_HUMAN ADP-ribosylation factor-like protein 1 OS=Homo sapiens OX=9606 GN=ARL1 PE=1 SV=1		5	0	2	1	1	6		0.291543	0.78513	0.275346
Q6T311	ARL9	ARL9_HUMAN ADP-ribosylation factor-like protein 9 OS=Homo sapiens OX=9606 GN=ARL9 PE=2 SV=1		0	0	0	2	0	0		1	0.373901	0.501335
Q8TCZ2	CD99L2	C99L2_HUMAN CD99 antigen-like protein 2 OS=Homo sapiens OX=9606 GN=CD99L2 PE=1 SV=1		0	0	0	0	1	0		1	0.373901	0.359618
Q9BWL3	C1orf43	CA043_HUMAN Uncharacterized protein C1orf43 OS=Homo sapiens OX=9606 GN=C1orf43 PE=2 SV=1		1	3	0	0	0	0		1.65643	0.172976	-0.966576
Q8N6N3	C1orf52	CA052_HUMAN UPF0690 protein C1orf52 OS=Homo sapiens OX=9606 GN=C1orf52 PE=1 SV=1		0	1	0	0	0	0		1	0.373901	-0.336956
Q8N0U7	C1orf87	CA087_HUMAN Uncharacterized protein C1orf87 OS=Homo sapiens OX=9606 GN=C1orf87 PE=2 SV=1		0	0	1	0	4	1		1.01163	0.368936	0.803786
Q9H981	ACTR8	ARP8_HUMAN Actin-related protein 8 OS=Homo sapiens OX=9606 GN=ACTR8 PE=1 SV=2		0	0	0	0	1	1		1.99915	0.11623	0.707314
O15511	ARPC5	ARPC5_HUMAN Actin-related protein 2/3 complex subunit 5 OS=Homo sapiens OX=9606 GN=ARPC5 PE=1 SV=3		13	10	7	12	10	13		1.74859	0.155271	0.29256
P15289	ARSA	ARSA_HUMAN Arylsulfatase A OS=Homo sapiens OX=9606 GN=ARSA PE=1 SV=3		4	0	0	1	0	0		0.511424	0.635992	-0.396981
P36575	ARR3	ARRC_HUMAN Arrestin-C OS=Homo sapiens OX=9606 GN=ARR3 PE=1 SV=2		0	0	0	1	1	0		1.9859	0.118003	0.672856
Q96EG1	ARSG	ARSG_HUMAN Arylsulfatase G OS=Homo sapiens OX=9606 GN=ARSG PE=1 SV=1		0	0	0	0	0	1		1	0.373901	0.347696
Q8TBH0	ARRDC2	ARRD2_HUMAN Arrestin domain-containing protein 2 OS=Homo sapiens OX=9606 GN=ARRDC2 PE=1 SV=2		0	1	0	0	0	0		1	0.373901	-0.336956
Q9H2C2	ARV1	ARV1_HUMAN Protein ARV1 OS=Homo sapiens OX=9606 GN=ARV1 PE=1 SV=1		0	0	0	1	1	0		1.9859	0.118003	0.672856
Q6UWY0	ARSK	ARSK_HUMAN Arylsulfatase K OS=Homo sapiens OX=9606 GN=ARSK PE=1 SV=1		1	0	0	0	0	0		1	0.373901	-0.294485
Q9HBK9	AS3MT	AS3MT_HUMAN Arsenite methyltransferase OS=Homo sapiens OX=9606 GN=AS3MT PE=1 SV=3		0	0	0	0	0	1		1	0.373901	0.347696
Q8TDY4	ASAP3	ASAP3_HUMAN Arf-GAP with SH3 domain, ANK repeat and PH domain-containing protein 3 OS=Homo sapiens OX=9606 GN=ASAP3 PE=1 SV=1		0	0	1	1	0	0		0.0965941	0.927695	-0.046042
P78348	ASIC1	ASIC1_HUMAN Acid-sensing ion channel 1 OS=Homo sapiens OX=9606 GN=ASIC1 PE=1 SV=3		0	0	2	0	0	0		1	0.373901	-0.562613
P40121	CAPG	CAPG_HUMAN Macrophage-capping protein OS=Homo sapiens OX=9606 GN=CAPG PE=1 SV=2		0	4	0	4	0	0		0.0356448	0.973273	-0.0383527
P00966	ASS1	ASSY_HUMAN Argininosuccinate synthase OS=Homo sapiens OX=9606 GN=ASS1 PE=1 SV=2		15	1	2	7	11	2		0.579967	0.593037	0.596487
O75129	ASTN2	ASTN2_HUMAN Astrotactin-2 OS=Homo sapiens OX=9606 GN=ASTN2 PE=1 SV=2		1	0	0	0	1	0		0.140128	0.895331	0.0651329
P24539	ATP5PB	AT5F1_HUMAN ATP synthase F(0) complex subunit B1, mitochondrial OS=Homo sapiens OX=9606 GN=ATP5PB PE=1 SV=2		9	0	1	8	7	1		0.894276	0.42172	1.01887
P20020	ATP2B1	AT2B1_HUMAN Plasma membrane calcium-transporting ATPase 1 OS=Homo sapiens OX=9606 GN=ATP2B1 PE=1 SV=4		1	0	0	1	0	0		0.0436159	0.967301	0.0187518
Q96QE3	ATAD5	ATAD5_HUMAN ATPase family AAA domain-containing protein 5 OS=Homo sapiens OX=9606 GN=ATAD5 PE=1 SV=4		0	0	0	1	0	0		1	0.373901	0.313237
Q8TBG4	ETNPPL	AT2L1_HUMAN Ethanolamine-phosphate phospho-lyase OS=Homo sapiens OX=9606 GN=ETNPPL PE=1 SV=1		0	1	0	0	0	0		1	0.373901	-0.336956
Q9ULI0	ATAD2B	ATD2B_HUMAN ATPase family AAA domain-containing protein 2B OS=Homo sapiens OX=9606 GN=ATAD2B PE=1 SV=3		0	0	0	5	0	0		1	0.373901	0.827678
O14561	NDUFAB1	ACPM_HUMAN Acyl carrier protein, mitochondrial OS=Homo sapiens OX=9606 GN=NDUFAB1 PE=1 SV=3		18	0	0	13	2	1		0.514635	0.633938	0.802364
P13798	APEH	ACPH_HUMAN Acylamino-acid-releasing enzyme OS=Homo sapiens OX=9606 GN=APEH PE=1 SV=4		3	0	1	1	0	0		1.06285	0.347759	-0.653193
Q9NP70	AMBN	AMBN_HUMAN Ameloblastin OS=Homo sapiens OX=9606 GN=AMBN PE=1 SV=1		1	0	0	1	0	0		0.0436159	0.967301	0.0187518
Q9Y2J4	AMOTL2	AMOL2_HUMAN Angiomotin-like protein 2 OS=Homo sapiens OX=9606 GN=AMOTL2 PE=1 SV=3		1	0	0	0	0	0		1	0.373901	-0.294485
Q4VCS5	AMOT	AMOT_HUMAN Angiomotin OS=Homo sapiens OX=9606 GN=AMOT PE=1 SV=1		5	5	4	7	4	8		1.59775	0.18534	0.383949
Q5VTE6	ANGEL2	ANGE2_HUMAN Protein angel homolog 2 OS=Homo sapiens OX=9606 GN=ANGEL2 PE=2 SV=1		1	0	0	0	0	0		1	0.373901	-0.294485
Q01484	ANK2	ANK2_HUMAN Ankyrin-2 OS=Homo sapiens OX=9606 GN=ANK2 PE=1 SV=4		0	0	0	0	0	4		1	0.373901	0.796755
Q8IWZ3	ANKHD1	ANKH1_HUMAN Ankyrin repeat and KH domain-containing protein 1 OS=Homo sapiens OX=9606 GN=ANKHD1 PE=1 SV=1		0	1	0	1	3	2		2.56075	0.0625884	1.22923
Q8NFD2	ANKK1	ANKK1_HUMAN Ankyrin repeat and protein kinase domain-containing protein 1 OS=Homo sapiens OX=9606 GN=ANKK1 PE=2 SV=1		0	0	0	1	0	0		1	0.373901	0.313237
Q6ZW76	ANKS3	ANKS3_HUMAN Ankyrin repeat and SAM domain-containing protein 3 OS=Homo sapiens OX=9606 GN=ANKS3 PE=1 SV=1		0	0	0	0	1	0		1	0.373901	0.359618
Q9H8Y5	ANKZF1	ANKZ1_HUMAN Ankyrin repeat and zinc finger domain-containing protein 1 OS=Homo sapiens OX=9606 GN=ANKZF1 PE=1 SV=1		0	0	2	1	2	1		1.08507	0.338914	0.661378
Q9NQ90	ANO2	ANO2_HUMAN Anoctamin-2 OS=Homo sapiens OX=9606 GN=ANO2 PE=1 SV=2		0	0	2	0	0	0		1	0.373901	-0.562613
P04083	ANXA1	ANXA1_HUMAN Annexin A1 OS=Homo sapiens OX=9606 GN=ANXA1 PE=1 SV=2		18	60	16	2	15	5		2.00713	0.115175	-1.96553
P09525	ANXA4	ANXA4_HUMAN Annexin A4 OS=Homo sapiens OX=9606 GN=ANXA4 PE=1 SV=4		27	18	16	49	43	14		1.26723	0.273827	0.682235
P20073	ANXA7	ANXA7_HUMAN Annexin A7 OS=Homo sapiens OX=9606 GN=ANXA7 PE=1 SV=3		21	38	16	21	26	13		0.455183	0.672589	-0.211239
O60641	SNAP91	AP180_HUMAN Clathrin coat assembly protein AP180 OS=Homo sapiens OX=9606 GN=SNAP91 PE=1 SV=2		3	0	0	2	0	0		0.13439	0.899585	-0.105816
Q9BXS5	AP1M1	AP1M1_HUMAN AP-1 complex subunit mu-1 OS=Homo sapiens OX=9606 GN=AP1M1 PE=1 SV=3		0	0	0	0	0	1		1	0.373901	0.347696
Q9Y6Q5	AP1M2	AP1M2_HUMAN AP-1 complex subunit mu-2 OS=Homo sapiens OX=9606 GN=AP1M2 PE=1 SV=4		7	1	4	1	1	1		1.94281	0.123976	-1.06105
P30043	BLVRB	BLVRB_HUMAN Flavin reductase (NADPH) OS=Homo sapiens OX=9606 GN=BLVRB PE=1 SV=3		13	11	0	11	2	7		0.265944	0.803427	0.349511
O95782	AP2A1	AP2A1_HUMAN AP-2 complex subunit alpha-1 OS=Homo sapiens OX=9606 GN=AP2A1 PE=1 SV=3		58	47	44	53	28	29		1.9776	0.119129	-0.420202
Q9NUS5	AP5S1	AP5S1_HUMAN AP-5 complex subunit sigma-1 OS=Homo sapiens OX=9606 GN=AP5S1 PE=1 SV=1		0	0	0	1	0	0		1	0.373901	0.313237
O14613	CDC42EP2	BORG1_HUMAN Cdc42 effector protein 2 OS=Homo sapiens OX=9606 GN=CDC42EP2 PE=1 SV=1		1	0	0	0	0	0		1	0.373901	-0.294485
O95996	APC2	APCL_HUMAN Adenomatous polyposis coli protein 2 OS=Homo sapiens OX=9606 GN=APC2 PE=1 SV=1		0	5	0	1	1	0		0.209152	0.84455	-0.194821
Q9UJX3	ANAPC7	APC7_HUMAN Anaphase-promoting complex subunit 7 OS=Homo sapiens OX=9606 GN=ANAPC7 PE=1 SV=4		2	1	0	4	0	0		0.0835419	0.937435	-0.0713431
P27695	APEX1	APEX1_HUMAN DNA-(apurinic or apyrimidinic site) lyase OS=Homo sapiens OX=9606 GN=APEX1 PE=1 SV=2		176	59	75	176	155	164		2.34811	0.078678	0.894097
Q8NFQ5	BPIFB6	BPIB6_HUMAN BPI fold-containing family B member 6 OS=Homo sapiens OX=9606 GN=BPIFB6 PE=1 SV=1		0	0	1	0	0	0		1	0.373901	-0.359279
Q9HDC9	APMAP	APMAP_HUMAN Adipocyte plasma membrane-associated protein OS=Homo sapiens OX=9606 GN=APMAP PE=1 SV=2		22	4	3	12	16	14		1.42382	0.2276	1.01989
Q06481	APLP2	APLP2_HUMAN Amyloid-like protein 2 OS=Homo sapiens OX=9606 GN=APLP2 PE=1 SV=2		0	0	0	0	1	0		1	0.373901	0.359618
P06727	APOA4	APOA4_HUMAN Apolipoprotein A-IV OS=Homo sapiens OX=9606 GN=APOA4 PE=1 SV=3		1	0	0	0	0	0		1	0.373901	-0.294485
P31947	SFN	1433S_HUMAN 14-3-3 protein sigma OS=Homo sapiens OX=9606 GN=SFN PE=1 SV=1		33	0	0	0	0	0		1	0.373901	-1.6173
Q99758	ABCA3	ABCA3_HUMAN ATP-binding cassette sub-family A member 3 OS=Homo sapiens OX=9606 GN=ABCA3 PE=1 SV=2		3	3	5	0	4	0		1.59248	0.186493	-1.36802
P78314	SH3BP2	3BP2_HUMAN SH3 domain-binding protein 2 OS=Homo sapiens OX=9606 GN=SH3BP2 PE=1 SV=2		0	0	1	0	0	1		0.0231678	0.982626	-0.0115833
Q96IU4	ABHD14B	ABHEB_HUMAN Protein ABHD14B OS=Homo sapiens OX=9606 GN=ABHD14B PE=1 SV=1		1	0	0	0	0	1		0.11678	0.912663	0.0532105
P62258	YWHAE	1433E_HUMAN 14-3-3 protein epsilon OS=Homo sapiens OX=9606 GN=YWHAE PE=1 SV=1		69	17	27	53	17	14		0.520346	0.630295	-0.36607
Q9NUT2	ABCB8	ABCB8_HUMAN ATP-binding cassette sub-family B member 8, mitochondrial OS=Homo sapiens OX=9606 GN=ABCB8 PE=1 SV=3		4	0	1	6	0	7		0.746069	0.497084	0.856165
P05534	HLA-A	1A24_HUMAN HLA class I histocompatibility antigen, A-24 alpha chain OS=Homo sapiens OX=9606 GN=HLA-A PE=1 SV=2		0	0	0	0	2	0		1	0.373901	0.563058
Q9NUQ8	ABCF3	ABCF3_HUMAN ATP-binding cassette sub-family F member 3 OS=Homo sapiens OX=9606 GN=ABCF3 PE=1 SV=2		3	5	3	5	2	6		0.409213	0.703347	0.17098
O95342	ABCB11	ABCBB_HUMAN Bile salt export pump OS=Homo sapiens OX=9606 GN=ABCB11 PE=1 SV=2		2	0	1	1	5	1		1.01786	0.366302	0.730557
O95477	ABCA1	ABCA1_HUMAN ATP-binding cassette sub-family A member 1 OS=Homo sapiens OX=9606 GN=ABCA1 PE=1 SV=3		1	0	3	0	0	1		0.924552	0.407526	-0.651868
P07108	DBI	ACBP_HUMAN Acyl-CoA-binding protein OS=Homo sapiens OX=9606 GN=DBI PE=1 SV=2		6	0	0	6	0	0		0.0269287	0.979807	0.0336701
Q8N2K0	ABHD12	ABD12_HUMAN Lysophosphatidylserine lipase ABHD12 OS=Homo sapiens OX=9606 GN=ABHD12 PE=1 SV=2		10	1	3	6	4	3		0.421379	0.695136	0.282192
Q5T8D3	ACBD5	ACBD5_HUMAN Acyl-CoA-binding domain-containing protein 5 OS=Homo sapiens OX=9606 GN=ACBD5 PE=1 SV=1		6	0	1	3	2	0		0.0281129	0.978919	-0.0271552
P31937	HIBADH	3HIDH_HUMAN 3-hydroxyisobutyrate dehydrogenase, mitochondrial OS=Homo sapiens OX=9606 GN=HIBADH PE=1 SV=2		24	7	1	16	31	3		0.676099	0.536053	0.892379
P54646	PRKAA2	AAPK2_HUMAN 5'-AMP-activated protein kinase catalytic subunit alpha-2 OS=Homo sapiens OX=9606 GN=PRKAA2 PE=1 SV=2		0	1	0	0	1	0		0.0459859	0.965526	0.0226625
Q15758	SLC1A5	AAAT_HUMAN Neutral amino acid transporter B(0) OS=Homo sapiens OX=9606 GN=SLC1A5 PE=1 SV=2		3	0	0	5	4	0		1.014	0.367931	1.0359
P52209	PGD	6PGD_HUMAN 6-phosphogluconate dehydrogenase, decarboxylating OS=Homo sapiens OX=9606 GN=PGD PE=1 SV=3		8	5	0	5	1	0		0.565509	0.601941	-0.665628
Q9H222	ABCG5	ABCG5_HUMAN ATP-binding cassette sub-family G member 5 OS=Homo sapiens OX=9606 GN=ABCG5 PE=1 SV=1		0	1	0	2	0	0		0.272128	0.798992	0.164379
Q2M3G0	ABCB5	ABCB5_HUMAN ATP-binding cassette sub-family B member 5 OS=Homo sapiens OX=9606 GN=ABCB5 PE=1 SV=4		1	0	1	0	0	0		1.97117	0.120009	-0.653765
P17174	GOT1	AATC_HUMAN Aspartate aminotransferase, cytoplasmic OS=Homo sapiens OX=9606 GN=GOT1 PE=1 SV=3		1	1	1	0	1	1		0.790817	0.473298	-0.283406
Q13085	ACACA	ACACA_HUMAN Acetyl-CoA carboxylase 1 OS=Homo sapiens OX=9606 GN=ACACA PE=1 SV=2		0	4	3	1	0	0		1.44931	0.220843	-1.1716
Q8NFV4	ABHD11	ABHDB_HUMAN Protein ABHD11 OS=Homo sapiens OX=9606 GN=ABHD11 PE=1 SV=1		4	3	2	1	15	3		0.461838	0.668198	0.437864
Q09428	ABCC8	ABCC8_HUMAN ATP-binding cassette sub-family C member 8 OS=Homo sapiens OX=9606 GN=ABCC8 PE=1 SV=6		0	1	0	0	1	0		0.0459859	0.965526	0.0226625
Q9NYB9	ABI2	ABI2_HUMAN Abl interactor 2 OS=Homo sapiens OX=9606 GN=ABI2 PE=1 SV=1		0	0	7	1	2	7		0.703652	0.520452	0.856629
Q92688	ANP32B	AN32B_HUMAN Acidic leucine-rich nuclear phosphoprotein 32 family member B OS=Homo sapiens OX=9606 GN=ANP32B PE=1 SV=1		28	23	3	36	19	13		0.775295	0.481448	0.699876
Q96K21	ZFYVE19	ANCHR_HUMAN Abscission/NoCut checkpoint regulator OS=Homo sapiens OX=9606 GN=ZFYVE19 PE=1 SV=3		0	0	0	0	4	3		1.97883	0.118961	1.50342
Q13075	NAIP	BIRC1_HUMAN Baculoviral IAP repeat-containing protein 1 OS=Homo sapiens OX=9606 GN=NAIP PE=1 SV=3		1	0	0	0	0	0		1	0.373901	-0.294485
Q4KMQ2	ANO6	ANO6_HUMAN Anoctamin-6 OS=Homo sapiens OX=9606 GN=ANO6 PE=1 SV=2		0	1	0	0	0	0		1	0.373901	-0.336956
Q6UB98	ANKRD12	ANR12_HUMAN Ankyrin repeat domain-containing protein 12 OS=Homo sapiens OX=9606 GN=ANKRD12 PE=1 SV=3		0	1	2	0	2	0		0.450677	0.675572	-0.336512
P20594	NPR2	ANPRB_HUMAN Atrial natriuretic peptide receptor 2 OS=Homo sapiens OX=9606 GN=NPR2 PE=1 SV=1		0	1	0	0	2	2		1.19069	0.299606	0.773479
Q8N6D5	ANKRD29	ANR29_HUMAN Ankyrin repeat domain-containing protein 29 OS=Homo sapiens OX=9606 GN=ANKRD29 PE=2 SV=2		1	0	0	0	0	0		1	0.373901	-0.294485
Q8N9V6	ANKRD53	ANR53_HUMAN Ankyrin repeat domain-containing protein 53 OS=Homo sapiens OX=9606 GN=ANKRD53 PE=1 SV=3		0	1	0	0	0	0		1	0.373901	-0.336956
Q8N283	ANKRD35	ANR35_HUMAN Ankyrin repeat domain-containing protein 35 OS=Homo sapiens OX=9606 GN=ANKRD35 PE=2 SV=2		8	0	2	3	2	1		0.00101612	0.999238	-0.000909078
Q92625	ANKS1A	ANS1A_HUMAN Ankyrin repeat and SAM domain-containing protein 1A OS=Homo sapiens OX=9606 GN=ANKS1A PE=1 SV=4		1	0	0	0	0	1		0.11678	0.912663	0.0532105
P08758	ANXA5	ANXA5_HUMAN Annexin A5 OS=Homo sapiens OX=9606 GN=ANXA5 PE=1 SV=2		26	8	20	11	21	13		0.169276	0.873795	-0.0941438
P07355	ANXA2	ANXA2_HUMAN Annexin A2 OS=Homo sapiens OX=9606 GN=ANXA2 PE=1 SV=2		403	381	428	303	226	273		3.54775	0.0238468	-0.541139
P12429	ANXA3	ANXA3_HUMAN Annexin A3 OS=Homo sapiens OX=9606 GN=ANXA3 PE=1 SV=3		1	0	0	1	0	0		0.0436159	0.967301	0.0187518
O76027	ANXA9	ANXA9_HUMAN Annexin A9 OS=Homo sapiens OX=9606 GN=ANXA9 PE=1 SV=3		1	0	0	0	0	0		1	0.373901	-0.294485
P27338	MAOB	AOFB_HUMAN Amine oxidase [flavin-containing] B OS=Homo sapiens OX=9606 GN=MAOB PE=1 SV=3		0	13	10	0	3	2		0.875858	0.430554	-1.2222
O43747	AP1G1	AP1G1_HUMAN AP-1 complex subunit gamma-1 OS=Homo sapiens OX=9606 GN=AP1G1 PE=1 SV=5		7	0	1	3	0	0		0.632855	0.561202	-0.652888
P61966	AP1S1	AP1S1_HUMAN AP-1 complex subunit sigma-1A OS=Homo sapiens OX=9606 GN=AP1S1 PE=1 SV=1		5	2	6	6	0	5		0.535398	0.620756	-0.521473
O00327	ARNTL	BMAL1_HUMAN Aryl hydrocarbon receptor nuclear translocator-like protein 1 OS=Homo sapiens OX=9606 GN=ARNTL PE=1 SV=2		0	0	0	2	0	0		1	0.373901	0.501335
O94973	AP2A2	AP2A2_HUMAN AP-2 complex subunit alpha-2 OS=Homo sapiens OX=9606 GN=AP2A2 PE=1 SV=2		47	16	25	49	0	12		0.99826	0.374648	-1.66645
P05549	TFAP2A	AP2A_HUMAN Transcription factor AP-2-alpha OS=Homo sapiens OX=9606 GN=TFAP2A PE=1 SV=1		28	11	10	0	26	15		0.610079	0.574768	-0.947896
P63010	AP2B1	AP2B1_HUMAN AP-2 complex subunit beta OS=Homo sapiens OX=9606 GN=AP2B1 PE=1 SV=1		128	38	34	126	17	37		0.314744	0.768691	-0.280234
Q92481	TFAP2B	AP2B_HUMAN Transcription factor AP-2-beta OS=Homo sapiens OX=9606 GN=TFAP2B PE=1 SV=2		0	0	0	19	0	0		1	0.373901	1.40171
Q92754	TFAP2C	AP2C_HUMAN Transcription factor AP-2 gamma OS=Homo sapiens OX=9606 GN=TFAP2C PE=1 SV=1		35	21	11	23	41	19		0.830946	0.452726	0.42455
Q7Z6R9	TFAP2D	AP2D_HUMAN Transcription factor AP-2-delta OS=Homo sapiens OX=9606 GN=TFAP2D PE=2 SV=1		0	0	8	0	0	7		0.0511582	0.961652	-0.0769824
Q96CW1	AP2M1	AP2M1_HUMAN AP-2 complex subunit mu OS=Homo sapiens OX=9606 GN=AP2M1 PE=1 SV=2		36	29	17	39	19	15		0.395401	0.712728	-0.154914
P53680	AP2S1	AP2S1_HUMAN AP-2 complex subunit sigma OS=Homo sapiens OX=9606 GN=AP2S1 PE=1 SV=2		4	0	5	6	0	5		0.141331	0.894441	0.171792
O00203	AP3B1	AP3B1_HUMAN AP-3 complex subunit beta-1 OS=Homo sapiens OX=9606 GN=AP3B1 PE=1 SV=3		6	19	16	15	11	18		0.431694	0.688214	0.255048
Q13367	AP3B2	AP3B2_HUMAN AP-3 complex subunit beta-2 OS=Homo sapiens OX=9606 GN=AP3B2 PE=1 SV=2		0	0	0	0	0	1		1	0.373901	0.347696
O14617	AP3D1	AP3D1_HUMAN AP-3 complex subunit delta-1 OS=Homo sapiens OX=9606 GN=AP3D1 PE=1 SV=1		25	6	7	28	7	11		0.536367	0.620145	0.370239
Q9Y2T2	AP3M1	AP3M1_HUMAN AP-3 complex subunit mu-1 OS=Homo sapiens OX=9606 GN=AP3M1 PE=1 SV=1		6	10	0	13	9	4		1.03183	0.360453	1.15465
P53677	AP3M2	AP3M2_HUMAN AP-3 complex subunit mu-2 OS=Homo sapiens OX=9606 GN=AP3M2 PE=2 SV=1		0	0	1	0	0	0		1	0.373901	-0.359279
Q92572	AP3S1	AP3S1_HUMAN AP-3 complex subunit sigma-1 OS=Homo sapiens OX=9606 GN=AP3S1 PE=1 SV=1		1	3	0	2	3	3		1.50813	0.206012	0.928386
P59780	AP3S2	AP3S2_HUMAN AP-3 complex subunit sigma-2 OS=Homo sapiens OX=9606 GN=AP3S2 PE=2 SV=1		0	0	1	0	0	0		1	0.373901	-0.359279
O14727	APAF1	APAF_HUMAN Apoptotic protease-activating factor 1 OS=Homo sapiens OX=9606 GN=APAF1 PE=1 SV=2		1	0	0	0	0	0		1	0.373901	-0.294485
P12644	BMP4	BMP4_HUMAN Bone morphogenetic protein 4 OS=Homo sapiens OX=9606 GN=BMP4 PE=1 SV=1		0	0	0	0	1	0		1	0.373901	0.359618
P22003	BMP5	BMP5_HUMAN Bone morphogenetic protein 5 OS=Homo sapiens OX=9606 GN=BMP5 PE=2 SV=1		0	0	0	0	1	0		1	0.373901	0.359618
Q7Z5Y6	BMP8A	BMP8A_HUMAN Bone morphogenetic protein 8A OS=Homo sapiens OX=9606 GN=BMP8A PE=2 SV=2		0	0	0	0	0	1		1	0.373901	0.347696
Q8N8U9	BMPER	BMPER_HUMAN BMP-binding endothelial regulator protein OS=Homo sapiens OX=9606 GN=BMPER PE=1 SV=3		1	0	0	0	0	1		0.11678	0.912663	0.0532105
Q13873	BMPR2	BMPR2_HUMAN Bone morphogenetic protein receptor type-2 OS=Homo sapiens OX=9606 GN=BMPR2 PE=1 SV=2		0	0	1	0	0	0		1	0.373901	-0.359279
Q14692	BMS1	BMS1_HUMAN Ribosome biogenesis protein BMS1 homolog OS=Homo sapiens OX=9606 GN=BMS1 PE=1 SV=1		72	26	23	55	31	30		0.310003	0.772039	0.138488
Q9H3K6	BOLA2	BOLA2_HUMAN BolA-like protein 2 OS=Homo sapiens OX=9606 GN=BOLA2 PE=1 SV=1		10	7	4	2	7	10		0.264232	0.804657	-0.175784
Q969J3	BORCS5	BORC5_HUMAN BLOC-1-related complex subunit 5 OS=Homo sapiens OX=9606 GN=BORCS5 PE=1 SV=1		0	0	1	0	0	0		1	0.373901	-0.359279
Q9H3Q1	CDC42EP4	BORG4_HUMAN Cdc42 effector protein 4 OS=Homo sapiens OX=9606 GN=CDC42EP4 PE=1 SV=1		1	0	0	0	0	0		1	0.373901	-0.294485
Q12830	BPTF	BPTF_HUMAN Nucleosome-remodeling factor subunit BPTF OS=Homo sapiens OX=9606 GN=BPTF PE=1 SV=3		8	27	9	17	12	18		0.56745	0.600741	0.327343
Q9BWW9	APOL5	APOL5_HUMAN Apolipoprotein L5 OS=Homo sapiens OX=9606 GN=APOL5 PE=2 SV=1		0	1	0	0	0	0		1	0.373901	-0.336956
Q9BWW8	APOL6	APOL6_HUMAN Apolipoprotein L6 OS=Homo sapiens OX=9606 GN=APOL6 PE=2 SV=1		3	0	2	2	0	3		0.0230725	0.982698	0.0196236
Q15041	ARL6IP1	AR6P1_HUMAN ADP-ribosylation factor-like protein 6-interacting protein 1 OS=Homo sapiens OX=9606 GN=ARL6IP1 PE=1 SV=2		1	0	0	0	0	0		1	0.373901	-0.294485
P61221	ABCE1	ABCE1_HUMAN ATP-binding cassette sub-family E member 1 OS=Homo sapiens OX=9606 GN=ABCE1 PE=1 SV=1		26	14	13	18	14	10		0.839236	0.448566	-0.22603
Q9UKU0	ACSL6	ACSL6_HUMAN Long-chain-fatty-acid--CoA ligase 6 OS=Homo sapiens OX=9606 GN=ACSL6 PE=2 SV=4		0	3	0	0	0	0		1	0.373901	-0.67209
Q8TDG2	ACTRT1	ACTT1_HUMAN Actin-related protein T1 OS=Homo sapiens OX=9606 GN=ACTRT1 PE=2 SV=2		0	0	1	0	0	0		1	0.373901	-0.359279
P35368	ADRA1B	ADA1B_HUMAN Alpha-1B adrenergic receptor OS=Homo sapiens OX=9606 GN=ADRA1B PE=1 SV=3		1	0	0	0	0	0		1	0.373901	-0.294485
P15121	AKR1B1	ALDR_HUMAN Aldo-keto reductase family 1 member B1 OS=Homo sapiens OX=9606 GN=AKR1B1 PE=1 SV=3		0	1	0	2	0	0		0.272128	0.798992	0.164379
P05091	ALDH2	ALDH2_HUMAN Aldehyde dehydrogenase, mitochondrial OS=Homo sapiens OX=9606 GN=ALDH2 PE=1 SV=2		34	12	7	25	53	15		1.25148	0.278954	0.940075
Q9NP73	ALG13	ALG13_HUMAN Putative bifunctional UDP-N-acetylglucosamine transferase and deubiquitinase ALG13 OS=Homo sapiens OX=9606 GN=ALG13 PE=1 SV=2		0	1	0	0	0	0		1	0.373901	-0.336956
Q9Y673	ALG5	ALG5_HUMAN Dolichyl-phosphate beta-glucosyltransferase OS=Homo sapiens OX=9606 GN=ALG5 PE=1 SV=1		2	0	0	0	0	0		1	0.373901	-0.475794
Q92685	ALG3	ALG3_HUMAN Dol-P-Man:Man(5)GlcNAc(2)-PP-Dol alpha-1,3-mannosyltransferase OS=Homo sapiens OX=9606 GN=ALG3 PE=1 SV=1		0	0	0	3	0	0		1	0.373901	0.636199
Q8TCU4	ALMS1	ALMS1_HUMAN Alstrom syndrome protein 1 OS=Homo sapiens OX=9606 GN=ALMS1 PE=1 SV=4		0	1	0	0	2	3		1.2719	0.272326	0.914155
Q86TB3	ALPK2	ALPK2_HUMAN Alpha-protein kinase 2 OS=Homo sapiens OX=9606 GN=ALPK2 PE=2 SV=3		1	4	1	3	0	2		0.33271	0.75606	-0.249948
Q96Q42	ALS2	ALS2_HUMAN Alsin OS=Homo sapiens OX=9606 GN=ALS2 PE=1 SV=2		0	4	1	3	0	0		0.54169	0.616794	-0.50284
Q9H4A4	RNPEP	AMPB_HUMAN Aminopeptidase B OS=Homo sapiens OX=9606 GN=RNPEP PE=1 SV=2		4	3	3	1	3	0		1.74213	0.156447	-1.06858
Q01433	AMPD2	AMPD2_HUMAN AMP deaminase 2 OS=Homo sapiens OX=9606 GN=AMPD2 PE=1 SV=2		0	0	0	0	0	1		1	0.373901	0.347696
Q6Q4G3	LVRN	AMPQ_HUMAN Aminopeptidase Q OS=Homo sapiens OX=9606 GN=LVRN PE=1 SV=4		0	0	1	0	0	0		1	0.373901	-0.359279
Q8N2N9	ANKRD36B	AN36B_HUMAN Ankyrin repeat domain-containing protein 36B OS=Homo sapiens OX=9606 GN=ANKRD36B PE=1 SV=4		0	1	0	0	0	0		1	0.373901	-0.336956
Q5JPF3	ANKRD36C	AN36C_HUMAN Ankyrin repeat domain-containing protein 36C OS=Homo sapiens OX=9606 GN=ANKRD36C PE=1 SV=3		0	0	1	0	0	2		0.28728	0.788166	0.188098
Q9BTT0	ANP32E	AN32E_HUMAN Acidic leucine-rich nuclear phosphoprotein 32 family member E OS=Homo sapiens OX=9606 GN=ANP32E PE=1 SV=1		0	0	2	0	0	0		1	0.373901	-0.562613
A5PLL1	ANKRD34B	AN34B_HUMAN Ankyrin repeat domain-containing protein 34B OS=Homo sapiens OX=9606 GN=ANKRD34B PE=2 SV=3		0	1	1	2	0	0		0.319167	0.765573	-0.1949
Q8NI99	ANGPTL6	ANGL6_HUMAN Angiopoietin-related protein 6 OS=Homo sapiens OX=9606 GN=ANGPTL6 PE=1 SV=1		0	0	0	1	0	0		1	0.373901	0.313237
Q12955	ANK3	ANK3_HUMAN Ankyrin-3 OS=Homo sapiens OX=9606 GN=ANK3 PE=1 SV=3		5	4	7	3	1	6		1.14216	0.317113	-0.663365
Q96BM1	ANKRD9	ANKR9_HUMAN Ankyrin repeat domain-containing protein 9 OS=Homo sapiens OX=9606 GN=ANKRD9 PE=2 SV=1		0	1	0	0	0	0		1	0.373901	-0.336956
Q86XL3	ANKLE2	ANKL2_HUMAN Ankyrin repeat and LEM domain-containing protein 2 OS=Homo sapiens OX=9606 GN=ANKLE2 PE=1 SV=4		0	0	0	0	1	1		1.99915	0.11623	0.707314
P11021	HSPA5	BIP_HUMAN Endoplasmic reticulum chaperone BiP OS=Homo sapiens OX=9606 GN=HSPA5 PE=1 SV=2		213	180	210	169	238	189		0.135204	0.898981	0.0341037
Q75V66	ANO5	ANO5_HUMAN Anoctamin-5 OS=Homo sapiens OX=9606 GN=ANO5 PE=1 SV=1		1	2	0	0	1	1		0.206601	0.846412	-0.120316
Q8TF21	ANKRD24	ANR24_HUMAN Ankyrin repeat domain-containing protein 24 OS=Homo sapiens OX=9606 GN=ANKRD24 PE=2 SV=2		0	1	1	0	0	1		0.707846	0.518106	-0.348539
Q9ULJ7	ANKRD50	ANR50_HUMAN Ankyrin repeat domain-containing protein 50 OS=Homo sapiens OX=9606 GN=ANKRD50 PE=1 SV=4		0	1	0	0	0	0		1	0.373901	-0.336956
Q9BZ19	ANKRD60	ANR60_HUMAN Ankyrin repeat domain-containing protein 60 OS=Homo sapiens OX=9606 GN=ANKRD60 PE=4 SV=3		5	0	3	1	0	2		0.717265	0.512866	-0.639511
B4E2M5	ANKRD66	ANR66_HUMAN Ankyrin repeat domain-containing protein 66 OS=Homo sapiens OX=9606 GN=ANKRD66 PE=2 SV=2		1	0	0	1	0	0		0.0436159	0.967301	0.0187518
Q9H9E1	ANKRA2	ANRA2_HUMAN Ankyrin repeat family A protein 2 OS=Homo sapiens OX=9606 GN=ANKRA2 PE=1 SV=1		0	0	0	0	0	1		1	0.373901	0.347696
Q7Z6G8	ANKS1B	ANS1B_HUMAN Ankyrin repeat and sterile alpha motif domain-containing protein 1B OS=Homo sapiens OX=9606 GN=ANKS1B PE=1 SV=2		0	2	2	0	1	0		1.12241	0.324505	-0.73614
P50995	ANXA11	ANX11_HUMAN Annexin A11 OS=Homo sapiens OX=9606 GN=ANXA11 PE=1 SV=1		39	67	32	61	72	41		1.02583	0.362955	0.421357
P08133	ANXA6	ANXA6_HUMAN Annexin A6 OS=Homo sapiens OX=9606 GN=ANXA6 PE=1 SV=3		265	502	598	389	243	398		0.587724	0.588295	-0.297883
P54132	BLM	BLM_HUMAN Bloom syndrome protein OS=Homo sapiens OX=9606 GN=BLM PE=1 SV=1		3	3	0	3	0	0		0.711413	0.516117	-0.643043
Q10567	AP1B1	AP1B1_HUMAN AP-1 complex subunit beta-1 OS=Homo sapiens OX=9606 GN=AP1B1 PE=1 SV=2		64	19	20	61	0	18		0.83092	0.452739	-1.50039
P42025	ACTR1B	ACTY_HUMAN Beta-centractin OS=Homo sapiens OX=9606 GN=ACTR1B PE=1 SV=1		0	0	0	1	0	0		1	0.373901	0.313237
Q8IZF3	ADGRF4	AGRF4_HUMAN Adhesion G protein-coupled receptor F4 OS=Homo sapiens OX=9606 GN=ADGRF4 PE=2 SV=3		0	0	0	0	0	1		1	0.373901	0.347696
Q86WK7	AMIGO3	AMGO3_HUMAN Amphoterin-induced protein 3 OS=Homo sapiens OX=9606 GN=AMIGO3 PE=2 SV=1		2	0	0	0	0	0		1	0.373901	-0.475794
Q6ZTN6	ANKRD13D	AN13D_HUMAN Ankyrin repeat domain-containing protein 13D OS=Homo sapiens OX=9606 GN=ANKRD13D PE=1 SV=2		0	0	0	0	0	1		1	0.373901	0.347696
Q8IVF6	ANKRD18A	AN18A_HUMAN Ankyrin repeat domain-containing protein 18A OS=Homo sapiens OX=9606 GN=ANKRD18A PE=2 SV=3		0	0	1	0	0	0		1	0.373901	-0.359279
P39687	ANP32A	AN32A_HUMAN Acidic leucine-rich nuclear phosphoprotein 32 family member A OS=Homo sapiens OX=9606 GN=ANP32A PE=1 SV=1		20	0	4	21	12	8		1.28823	0.267133	1.60815
Q9NR09	BIRC6	BIRC6_HUMAN Baculoviral IAP repeat-containing protein 6 OS=Homo sapiens OX=9606 GN=BIRC6 PE=1 SV=2		1	0	0	0	0	0		1	0.373901	-0.294485
Q6UB99	ANKRD11	ANR11_HUMAN Ankyrin repeat domain-containing protein 11 OS=Homo sapiens OX=9606 GN=ANKRD11 PE=1 SV=3		0	1	0	0	0	1		0.0221818	0.983365	0.01074
O75179	ANKRD17	ANR17_HUMAN Ankyrin repeat domain-containing protein 17 OS=Homo sapiens OX=9606 GN=ANKRD17 PE=1 SV=3		0	1	0	0	0	0		1	0.373901	-0.336956
Q53S33	BOLA3	BOLA3_HUMAN BolA-like protein 3 OS=Homo sapiens OX=9606 GN=BOLA3 PE=1 SV=1		3	0	0	1	3	2		1.37636	0.240735	0.959038
Q9UJX4	ANAPC5	APC5_HUMAN Anaphase-promoting complex subunit 5 OS=Homo sapiens OX=9606 GN=ANAPC5 PE=1 SV=2		9	2	3	4	4	4		0.179886	0.865987	0.0803538
Q9NP55	BPIFA1	BPIA1_HUMAN BPI fold-containing family A member 1 OS=Homo sapiens OX=9606 GN=BPIFA1 PE=1 SV=1		1	0	0	0	0	0		1	0.373901	-0.294485
Q96DR5	BPIFA2	BPIA2_HUMAN BPI fold-containing family A member 2 OS=Homo sapiens OX=9606 GN=BPIFA2 PE=1 SV=2		0	0	0	2	0	0		1	0.373901	0.501335
Q8IVJ8	APRG1	APRG1_HUMAN AP20 region protein 1 OS=Homo sapiens OX=9606 GN=APRG1 PE=2 SV=2		3	2	1	1	3	1		0.305142	0.775477	-0.133067
O95236	APOL3	APOL3_HUMAN Apolipoprotein L3 OS=Homo sapiens OX=9606 GN=APOL3 PE=1 SV=3		1	0	0	0	0	0		1	0.373901	-0.294485
Q15059	BRD3	BRD3_HUMAN Bromodomain-containing protein 3 OS=Homo sapiens OX=9606 GN=BRD3 PE=1 SV=1		16	23	5	29	14	14		0.903531	0.417338	0.549077
O75150	RNF40	BRE1B_HUMAN E3 ubiquitin-protein ligase BRE1B OS=Homo sapiens OX=9606 GN=RNF40 PE=1 SV=5		17	8	10	20	7	8		0.0569059	0.957349	-0.0240765
Q9ULD4	BRPF3	BRPF3_HUMAN Bromodomain and PHD finger-containing protein 3 OS=Homo sapiens OX=9606 GN=BRPF3 PE=1 SV=2		1	1	4	3	3	2		0.853339	0.441559	0.442866
O15143	ARPC1B	ARC1B_HUMAN Actin-related protein 2/3 complex subunit 1B OS=Homo sapiens OX=9606 GN=ARPC1B PE=1 SV=3		27	35	24	22	16	34		0.666971	0.541294	-0.234645
P61204	ARF3	ARF3_HUMAN ADP-ribosylation factor 3 OS=Homo sapiens OX=9606 GN=ARF3 PE=1 SV=2		52	21	23	51	30	52		1.62399	0.179702	0.597926
A6QL63	BTBD11	BTBDB_HUMAN Ankyrin repeat and BTB/POZ domain-containing protein BTBD11 OS=Homo sapiens OX=9606 GN=BTBD11 PE=2 SV=3		0	0	1	0	0	0		1	0.373901	-0.359279
Q32M84	BTBD16	BTBDG_HUMAN BTB/POZ domain-containing protein 16 OS=Homo sapiens OX=9606 GN=BTBD16 PE=2 SV=2		1	0	1	0	0	0		1.97117	0.120009	-0.653765
Q8N6H7	ARFGAP2	ARFG2_HUMAN ADP-ribosylation factor GTPase-activating protein 2 OS=Homo sapiens OX=9606 GN=ARFGAP2 PE=1 SV=1		8	8	5	6	7	7		0.0947995	0.929033	0.0182973
Q06187	BTK	BTK_HUMAN Tyrosine-protein kinase BTK OS=Homo sapiens OX=9606 GN=BTK PE=1 SV=3		0	0	0	2	0	1		1.90845	0.128975	0.849031
Q9HCE6	ARHGEF10L	ARGAL_HUMAN Rho guanine nucleotide exchange factor 10-like protein OS=Homo sapiens OX=9606 GN=ARHGEF10L PE=1 SV=4		0	0	1	1	0	0		0.0965941	0.927695	-0.046042
Q96QU6	ACCS	1A1L1_HUMAN 1-aminocyclopropane-1-carboxylate synthase-like protein 1 OS=Homo sapiens OX=9606 GN=ACCS PE=1 SV=1		0	0	0	0	3	1		1.72366	0.159864	1.05327
P02750	LRG1	A2GL_HUMAN Leucine-rich alpha-2-glycoprotein OS=Homo sapiens OX=9606 GN=LRG1 PE=1 SV=2		1	0	0	0	0	0		1	0.373901	-0.294485
Q8WTS1	ABHD5	ABHD5_HUMAN 1-acylglycerol-3-phosphate O-acyltransferase ABHD5 OS=Homo sapiens OX=9606 GN=ABHD5 PE=1 SV=1		0	0	0	0	0	1		1	0.373901	0.347696
P49748	ACADVL	ACADV_HUMAN Very long-chain specific acyl-CoA dehydrogenase, mitochondrial OS=Homo sapiens OX=9606 GN=ACADVL PE=1 SV=1		89	46	57	74	99	85		1.87369	0.134256	0.526382
Q9Y312	AAR2	AAR2_HUMAN Protein AAR2 homolog OS=Homo sapiens OX=9606 GN=AAR2 PE=1 SV=2		0	0	0	1	0	0		1	0.373901	0.313237
Q86V21	AACS	AACS_HUMAN Acetoacetyl-CoA synthetase OS=Homo sapiens OX=9606 GN=AACS PE=1 SV=1		0	1	0	0	1	0		0.0459859	0.965526	0.0226625
Q8N0Z2	ABRA	ABRA_HUMAN Actin-binding Rho-activating protein OS=Homo sapiens OX=9606 GN=ABRA PE=2 SV=1		0	0	0	0	1	1		1.99915	0.11623	0.707314
P00519	ABL1	ABL1_HUMAN Tyrosine-protein kinase ABL1 OS=Homo sapiens OX=9606 GN=ABL1 PE=1 SV=4		1	0	1	0	0	1		0.636962	0.558779	-0.306069
P28222	HTR1B	5HT1B_HUMAN 5-hydroxytryptamine receptor 1B OS=Homo sapiens OX=9606 GN=HTR1B PE=1 SV=1		0	0	0	1	0	0		1	0.373901	0.313237
O14639	ABLIM1	ABLM1_HUMAN Actin-binding LIM protein 1 OS=Homo sapiens OX=9606 GN=ABLIM1 PE=1 SV=3		9	5	0	7	1	0		0.452156	0.674592	-0.57875
Q8NHS2	GOT1L1	AATC2_HUMAN Putative aspartate aminotransferase, cytoplasmic 2 OS=Homo sapiens OX=9606 GN=GOT1L1 PE=2 SV=2		0	0	2	0	0	0		1	0.373901	-0.562613
Q96AK3	APOBEC3D	ABC3D_HUMAN DNA dC->dU-editing enzyme APOBEC-3D OS=Homo sapiens OX=9606 GN=APOBEC3D PE=1 SV=1		3	0	0	0	0	0		1	0.373901	-0.607151
O94929	ABLIM3	ABLM3_HUMAN Actin-binding LIM protein 3 OS=Homo sapiens OX=9606 GN=ABLIM3 PE=1 SV=3		0	0	0	0	0	2		1	0.373901	0.547377
Q7Z5M8	ABHD12B	AB12B_HUMAN Protein ABHD12B OS=Homo sapiens OX=9606 GN=ABHD12B PE=2 SV=1		1	0	0	0	0	0		1	0.373901	-0.294485
Q9UKV3	ACIN1	ACINU_HUMAN Apoptotic chromatin condensation inducer in the nucleus OS=Homo sapiens OX=9606 GN=ACIN1 PE=1 SV=2		91	86	78	80	66	86		0.67025	0.539407	-0.0794716
Q9NRG9	AAAS	AAAS_HUMAN Aladin OS=Homo sapiens OX=9606 GN=AAAS PE=1 SV=1		20	14	9	13	21	18		1.05898	0.349319	0.36014
Q8N139	ABCA6	ABCA6_HUMAN ATP-binding cassette sub-family A member 6 OS=Homo sapiens OX=9606 GN=ABCA6 PE=1 SV=2		1	0	0	0	0	0		1	0.373901	-0.294485
P21589	NT5E	5NTD_HUMAN 5'-nucleotidase OS=Homo sapiens OX=9606 GN=NT5E PE=1 SV=1		11	3	7	30	12	29		3.1252	0.0353485	1.71787
P01011	SERPINA3	AACT_HUMAN Alpha-1-antichymotrypsin OS=Homo sapiens OX=9606 GN=SERPINA3 PE=1 SV=2		0	3	14	0	0	0		1.72971	0.158737	-2.02174
Q15057	ACAP2	ACAP2_HUMAN Arf-GAP with coiled-coil, ANK repeat and PH domain-containing protein 2 OS=Homo sapiens OX=9606 GN=ACAP2 PE=1 SV=3		0	0	1	0	0	0		1	0.373901	-0.359279
P12814	ACTN1	ACTN1_HUMAN Alpha-actinin-1 OS=Homo sapiens OX=9606 GN=ACTN1 PE=1 SV=2		59	52	58	66	0	36		1.09822	0.333776	-2.07069
Q8NER5	ACVR1C	ACV1C_HUMAN Activin receptor type-1C OS=Homo sapiens OX=9606 GN=ACVR1C PE=1 SV=1		0	2	0	0	0	0		1	0.373901	-0.533145
O75689	ADAP1	ADAP1_HUMAN Arf-GAP with dual PH domain-containing protein 1 OS=Homo sapiens OX=9606 GN=ADAP1 PE=1 SV=2		0	0	0	0	1	0		1	0.373901	0.359618
Q7Z695	ADCK2	ADCK2_HUMAN Uncharacterized aarF domain-containing protein kinase 2 OS=Homo sapiens OX=9606 GN=ADCK2 PE=1 SV=1		0	1	0	0	0	0		1	0.373901	-0.336956
P00325	ADH1B	ADH1B_HUMAN Alcohol dehydrogenase 1B OS=Homo sapiens OX=9606 GN=ADH1B PE=1 SV=2		0	4	0	0	0	0		1	0.373901	-0.779759
O95433	AHSA1	AHSA1_HUMAN Activator of 90 kDa heat shock protein ATPase homolog 1 OS=Homo sapiens OX=9606 GN=AHSA1 PE=1 SV=1		7	4	1	3	5	10		0.936371	0.402095	0.650997
Q9BQI0	AIF1L	AIF1L_HUMAN Allograft inflammatory factor 1-like OS=Homo sapiens OX=9606 GN=AIF1L PE=1 SV=1		0	0	0	0	1	0		1	0.373901	0.359618
Q9GZX7	AICDA	AICDA_HUMAN Single-stranded DNA cytosine deaminase OS=Homo sapiens OX=9606 GN=AICDA PE=1 SV=1		0	0	1	0	0	1		0.0231678	0.982626	-0.0115833
Q12904	AIMP1	AIMP1_HUMAN Aminoacyl tRNA synthase complex-interacting multifunctional protein 1 OS=Homo sapiens OX=9606 GN=AIMP1 PE=1 SV=2		14	13	11	11	12	15		0.2964	0.781677	0.0539371
Q495B1	ANKDD1A	AKD1A_HUMAN Ankyrin repeat and death domain-containing protein 1A OS=Homo sapiens OX=9606 GN=ANKDD1A PE=2 SV=2		0	0	0	1	1	0		1.9859	0.118003	0.672856
Q7Z591	AKNA	AKNA_HUMAN Microtubule organization protein AKNA OS=Homo sapiens OX=9606 GN=AKNA PE=1 SV=2		1	0	0	0	0	1		0.11678	0.912663	0.0532105
Q5T1N1	AKNAD1	AKND1_HUMAN Protein AKNAD1 OS=Homo sapiens OX=9606 GN=AKNAD1 PE=2 SV=3		1	0	0	0	0	0		1	0.373901	-0.294485
Q9H8T0	AKTIP	AKTIP_HUMAN AKT-interacting protein OS=Homo sapiens OX=9606 GN=AKTIP PE=1 SV=1		0	1	1	0	0	0		1.99692	0.116525	-0.696235
P47895	ALDH1A3	AL1A3_HUMAN Aldehyde dehydrogenase family 1 member A3 OS=Homo sapiens OX=9606 GN=ALDH1A3 PE=1 SV=2		0	0	0	1	0	0		1	0.373901	0.313237
P30038	ALDH4A1	AL4A1_HUMAN Delta-1-pyrroline-5-carboxylate dehydrogenase, mitochondrial OS=Homo sapiens OX=9606 GN=ALDH4A1 PE=1 SV=3		6	1	4	6	13	4		1.43192	0.225431	0.995469
P49419	ALDH7A1	AL7A1_HUMAN Alpha-aminoadipic semialdehyde dehydrogenase OS=Homo sapiens OX=9606 GN=ALDH7A1 PE=1 SV=5		0	0	0	0	1	0		1	0.373901	0.359618
P09972	ALDOC	ALDOC_HUMAN Fructose-bisphosphate aldolase C OS=Homo sapiens OX=9606 GN=ALDOC PE=1 SV=2		40	24	26	25	26	35		0.073013	0.945301	0.0170937
Q9BT22	ALG1	ALG1_HUMAN Chitobiosyldiphosphodolichol beta-mannosyltransferase OS=Homo sapiens OX=9606 GN=ALG1 PE=1 SV=2		0	1	0	0	0	0		1	0.373901	-0.336956
Q6P6C2	ALKBH5	ALKB5_HUMAN RNA demethylase ALKBH5 OS=Homo sapiens OX=9606 GN=ALKBH5 PE=1 SV=2		3	6	5	3	0	0		2.55541	0.0629433	-1.81708
Q8N6M5	ALLC	ALLC_HUMAN Probable allantoicase OS=Homo sapiens OX=9606 GN=ALLC PE=2 SV=4		1	1	0	0	0	0		1.98657	0.117913	-0.631441
Q8N7J2	AMER2	AMER2_HUMAN APC membrane recruitment protein 2 OS=Homo sapiens OX=9606 GN=AMER2 PE=1 SV=3		0	0	1	0	0	0		1	0.373901	-0.359279
Q9NR19	ACSS2	ACSA_HUMAN Acetyl-coenzyme A synthetase, cytoplasmic OS=Homo sapiens OX=9606 GN=ACSS2 PE=1 SV=1		1	0	1	0	0	0		1.97117	0.120009	-0.653765
P40394	ADH7	ADH7_HUMAN Alcohol dehydrogenase class 4 mu/sigma chain OS=Homo sapiens OX=9606 GN=ADH7 PE=1 SV=2		1	0	0	1	1	0		0.842867	0.446753	0.37837
Q5T7M4	C1QTNF12	ADIPL_HUMAN Adipolin OS=Homo sapiens OX=9606 GN=C1QTNF12 PE=1 SV=2		0	0	0	0	1	0		1	0.373901	0.359618
Q99996	AKAP9	AKAP9_HUMAN A-kinase anchor protein 9 OS=Homo sapiens OX=9606 GN=AKAP9 PE=1 SV=4		3	3	1	1	1	2		1.16976	0.307044	-0.418288
O43572	AKAP10	AKA10_HUMAN A-kinase anchor protein 10, mitochondrial OS=Homo sapiens OX=9606 GN=AKAP10 PE=1 SV=2		0	1	2	0	0	0		1.83434	0.140518	-0.899569
Q02952	AKAP12	AKA12_HUMAN A-kinase anchor protein 12 OS=Homo sapiens OX=9606 GN=AKAP12 PE=1 SV=4		0	2	0	0	0	0		1	0.373901	-0.533145
Q9ULX6	AKAP8L	AKP8L_HUMAN A-kinase anchor protein 8-like OS=Homo sapiens OX=9606 GN=AKAP8L PE=1 SV=4		3	0	2	3	0	1		0.230896	0.828725	-0.18587
Q8N8R7	ARL14EP	AL14E_HUMAN ARL14 effector protein OS=Homo sapiens OX=9606 GN=ARL14EP PE=1 SV=1		0	0	1	0	0	0		1	0.373901	-0.359279
P84996	GNAS	ALEX_HUMAN Protein ALEX OS=Homo sapiens OX=9606 GN=GNAS PE=1 SV=1		0	0	1	0	0	0		1	0.373901	-0.359279
Q9Y672	ALG6	ALG6_HUMAN Dolichyl pyrophosphate Man9GlcNAc2 alpha-1,3-glucosyltransferase OS=Homo sapiens OX=9606 GN=ALG6 PE=1 SV=2		2	0	0	0	0	0		1	0.373901	-0.475794
Q86SJ2	AMIGO2	AMGO2_HUMAN Amphoterin-induced protein 2 OS=Homo sapiens OX=9606 GN=AMIGO2 PE=1 SV=1		0	0	0	0	0	1		1	0.373901	0.347696
Q9Y4X0	AMMECR1	AMMR1_HUMAN AMME syndrome candidate gene 1 protein OS=Homo sapiens OX=9606 GN=AMMECR1 PE=1 SV=1		0	0	0	0	0	1		1	0.373901	0.347696
Q8IY63	AMOTL1	AMOL1_HUMAN Angiomotin-like protein 1 OS=Homo sapiens OX=9606 GN=AMOTL1 PE=1 SV=1		2	0	0	1	0	0		0.285364	0.789532	-0.162556
P23109	AMPD1	AMPD1_HUMAN AMP deaminase 1 OS=Homo sapiens OX=9606 GN=AMPD1 PE=1 SV=2		1	0	0	0	0	0		1	0.373901	-0.294485
Q9C0C7	AMBRA1	AMRA1_HUMAN Activating molecule in BECN1-regulated autophagy protein 1 OS=Homo sapiens OX=9606 GN=AMBRA1 PE=1 SV=2		2	1	0	1	1	1		0.487984	0.651102	0.207802
Q9BXX3	ANKRD30A	AN30A_HUMAN Ankyrin repeat domain-containing protein 30A OS=Homo sapiens OX=9606 GN=ANKRD30A PE=2 SV=3		1	0	1	1	0	0		0.746444	0.496882	-0.340527
Q9BXX2	ANKRD30B	AN30B_HUMAN Ankyrin repeat domain-containing protein 30B OS=Homo sapiens OX=9606 GN=ANKRD30B PE=2 SV=3		1	0	0	0	0	0		1	0.373901	-0.294485
A6QL64	ANKRD36	AN36A_HUMAN Ankyrin repeat domain-containing protein 36A OS=Homo sapiens OX=9606 GN=ANKRD36 PE=2 SV=3		2	0	1	4	0	0		0.109314	0.918218	-0.0936664
Q69YU3	ANKRD34A	AN34A_HUMAN Ankyrin repeat domain-containing protein 34A OS=Homo sapiens OX=9606 GN=ANKRD34A PE=1 SV=2		1	0	0	0	0	0		1	0.373901	-0.294485
O95841	ANGPTL1	ANGL1_HUMAN Angiopoietin-related protein 1 OS=Homo sapiens OX=9606 GN=ANGPTL1 PE=2 SV=1		1	0	0	0	0	0		1	0.373901	-0.294485
P16157	ANK1	ANK1_HUMAN Ankyrin-1 OS=Homo sapiens OX=9606 GN=ANK1 PE=1 SV=3		0	0	0	1	0	0		1	0.373901	0.313237
Q8NAG6	ANKLE1	ANKL1_HUMAN Ankyrin repeat and LEM domain-containing protein 1 OS=Homo sapiens OX=9606 GN=ANKLE1 PE=1 SV=2		0	0	0	0	0	1		1	0.373901	0.347696
O60678	PRMT3	ANM3_HUMAN Protein arginine N-methyltransferase 3 OS=Homo sapiens OX=9606 GN=PRMT3 PE=1 SV=4		0	0	0	0	1	0		1	0.373901	0.359618
Q9NQW6	ANLN	ANLN_HUMAN Anillin OS=Homo sapiens OX=9606 GN=ANLN PE=1 SV=2		21	6	5	3	4	2		2.31953	0.0811783	-1.25655
O75027	ABCB7	ABCB7_HUMAN ATP-binding cassette sub-family B member 7, mitochondrial OS=Homo sapiens OX=9606 GN=ABCB7 PE=1 SV=2		1	0	0	2	0	0		0.355761	0.739989	0.20685
P60709	ACTB	ACTB_HUMAN Actin, cytoplasmic 1 OS=Homo sapiens OX=9606 GN=ACTB PE=1 SV=1		426	439	558	394	274	430		1.15558	0.312179	-0.326997
O60266	ADCY3	ADCY3_HUMAN Adenylate cyclase type 3 OS=Homo sapiens OX=9606 GN=ADCY3 PE=1 SV=3		0	0	0	0	2	0		1	0.373901	0.563058
Q99490	AGAP2	AGAP2_HUMAN Arf-GAP with GTPase, ANK repeat and PH domain-containing protein 2 OS=Homo sapiens OX=9606 GN=AGAP2 PE=1 SV=2		1	0	0	2	6	1		2.38787	0.0753422	1.53455
P52594	AGFG1	AGFG1_HUMAN Arf-GAP domain and FG repeat-containing protein 1 OS=Homo sapiens OX=9606 GN=AGFG1 PE=1 SV=2		0	1	1	0	0	3		0.0106078	0.992044	-0.00818229
Q8N302	AGGF1	AGGF1_HUMAN Angiogenic factor with G patch and FHA domains 1 OS=Homo sapiens OX=9606 GN=AGGF1 PE=1 SV=2		0	0	1	1	0	1		0.616803	0.570741	0.301654
O14514	ADGRB1	AGRB1_HUMAN Adhesion G protein-coupled receptor B1 OS=Homo sapiens OX=9606 GN=ADGRB1 PE=1 SV=2		2	1	0	0	0	0		1.91782	0.127592	-0.812749
[truncated: 5,221 more rows]

## Sheet: Lap vs EGF_Cyto 1uM (PSMs)
UniProt_ID	Gene name	Description		SKBR3_C_EGF_PSMs_1 (1uM, 72h)	SKBR3_C_EGF_PSMs_2 (1uM, 72h)	SKBR3_C_EGF_PSMs_3 (1uM, 72h)	SKBR3_C_EGF Lap_PSMs_1 (1uM, 72h)	SKBR3_C_EGF_Lap_PSMs_2 (1uM, 72h)	SKBR3_C_EGF_Lap_PSMs_3 (1uM, 72h)		|t|	p-Value	Abundance Ratio (log2): Lap vs EGF (Cyto)
P46777	RPL5	RL5_HUMAN 60S ribosomal protein L5 OS=Homo sapiens OX=9606 GN=RPL5 PE=1 SV=3		17	8	29	29	19	37		0.910079	0.414261	0.268644
P05386	RPLP1	RLA1_HUMAN 60S acidic ribosomal protein P1 OS=Homo sapiens OX=9606 GN=RPLP1 PE=1 SV=1		15	8	12	14	16	12		0.761878	0.488579	-0.192804
Q96AT9	RPE	RPE_HUMAN Ribulose-phosphate 3-epimerase OS=Homo sapiens OX=9606 GN=RPE PE=1 SV=1		0	0	0	0	4	0		1	0.373901	0.759391
P18077	RPL35A	RL35A_HUMAN 60S ribosomal protein L35a OS=Homo sapiens OX=9606 GN=RPL35A PE=1 SV=2		10	2	19	3	6	14		0.794227	0.471522	-0.611536
P36578	RPL4	RL4_HUMAN 60S ribosomal protein L4 OS=Homo sapiens OX=9606 GN=RPL4 PE=1 SV=5		31	11	45	45	30	36		0.136564	0.897973	0.0431916
P05388	RPLP0	RLA0_HUMAN 60S acidic ribosomal protein P0 OS=Homo sapiens OX=9606 GN=RPLP0 PE=1 SV=1		42	27	28	53	30	52		0.131794	0.90151	-0.0478335
Q86X10	RALGAPB	RLGPB_HUMAN Ral GTPase-activating protein subunit beta OS=Homo sapiens OX=9606 GN=RALGAPB PE=1 SV=1		0	0	0	0	0	1		1	0.373901	0.282301
Q02878	RPL6	RL6_HUMAN 60S ribosomal protein L6 OS=Homo sapiens OX=9606 GN=RPL6 PE=1 SV=3		50	44	57	40	45	46		3.04187	0.0383321	-0.693599
P62424	RPL7A	RL7A_HUMAN 60S ribosomal protein L7a OS=Homo sapiens OX=9606 GN=RPL7A PE=1 SV=2		29	21	41	44	32	49		0.143953	0.892499	-0.0187942
P12271	RLBP1	RLBP1_HUMAN Retinaldehyde-binding protein 1 OS=Homo sapiens OX=9606 GN=RLBP1 PE=1 SV=2		0	0	1	0	0	0		1	0.373901	-0.309473
P40429	RPL13A	RL13A_HUMAN 60S ribosomal protein L13a OS=Homo sapiens OX=9606 GN=RPL13A PE=1 SV=2		0	0	20	24	12	29		1.93865	0.124571	2.80541
Q969Q0	RPL36AL	RL36L_HUMAN 60S ribosomal protein L36a-like OS=Homo sapiens OX=9606 GN=RPL36AL PE=1 SV=3		1	2	1	3	1	1		0.388704	0.717299	-0.201344
Q9Y3U8	RPL36	RL36_HUMAN 60S ribosomal protein L36 OS=Homo sapiens OX=9606 GN=RPL36 PE=1 SV=3		8	0	3	8	4	3		0.589391	0.587279	0.601834
Q92901	RPL3L	RL3L_HUMAN 60S ribosomal protein L3-like OS=Homo sapiens OX=9606 GN=RPL3L PE=2 SV=3		0	0	0	0	0	1		1	0.373901	0.282301
Q5T653	MRPL2	RM02_HUMAN 39S ribosomal protein L2, mitochondrial OS=Homo sapiens OX=9606 GN=MRPL2 PE=1 SV=2		2	0	7	12	6	9		1.82793	0.141567	1.57267
Q9H9J2	MRPL44	RM44_HUMAN 39S ribosomal protein L44, mitochondrial OS=Homo sapiens OX=9606 GN=MRPL44 PE=1 SV=1		0	0	1	8	6	9		8.15404	0.00123118	2.61119
P49207	RPL34	RL34_HUMAN 60S ribosomal protein L34 OS=Homo sapiens OX=9606 GN=RPL34 PE=1 SV=3		12	4	6	6	6	7		1.46955	0.215621	-0.507031
O95602	POLR1A	RPA1_HUMAN DNA-directed RNA polymerase I subunit RPA1 OS=Homo sapiens OX=9606 GN=POLR1A PE=1 SV=2		0	0	5	0	1	7		0.358403	0.738157	0.409859
P46779	RPL28	RL28_HUMAN 60S ribosomal protein L28 OS=Homo sapiens OX=9606 GN=RPL28 PE=1 SV=3		3	0	2	0	0	1		1.33635	0.252389	-0.921235
P52434	POLR2H	RPAB3_HUMAN DNA-directed RNA polymerases I, II, and III subunit RPABC3 OS=Homo sapiens OX=9606 GN=POLR2H PE=1 SV=4		0	0	0	2	0	0		1	0.373901	0.478766
Q2QD12	RPEL1	RPEL1_HUMAN Ribulose-phosphate 3-epimerase-like protein 1 OS=Homo sapiens OX=9606 GN=RPEL1 PE=2 SV=1		0	0	4	2	0	0		0.292293	0.784597	-0.256444
P61513	RPL37A	RL37A_HUMAN 60S ribosomal protein L37a OS=Homo sapiens OX=9606 GN=RPL37A PE=1 SV=2		1	0	0	0	0	0		1	0.373901	-0.3608
P63173	RPL38	RL38_HUMAN 60S ribosomal protein L38 OS=Homo sapiens OX=9606 GN=RPL38 PE=1 SV=2		28	27	29	19	13	18		4.16503	0.0140876	-1.21997
P39023	RPL3	RL3_HUMAN 60S ribosomal protein L3 OS=Homo sapiens OX=9606 GN=RPL3 PE=1 SV=2		16	15	33	26	34	23		0.161914	0.879223	-0.0524998
P62987	UBA52	RL40_HUMAN Ubiquitin-60S ribosomal protein L40 OS=Homo sapiens OX=9606 GN=UBA52 PE=1 SV=2		18	8	9	13	13	9		0.95832	0.39217	-0.400314
P62917	RPL8	RL8_HUMAN 60S ribosomal protein L8 OS=Homo sapiens OX=9606 GN=RPL8 PE=1 SV=2		12	11	44	12	16	31		0.846957	0.444719	-0.471656
P05387	RPLP2	RLA2_HUMAN 60S acidic ribosomal protein P2 OS=Homo sapiens OX=9606 GN=RPLP2 PE=1 SV=1		40	38	50	49	41	51		1.64113	0.176115	-0.357345
Q8IWN7	RP1L1	RP1L1_HUMAN Retinitis pigmentosa 1-like 1 protein OS=Homo sapiens OX=9606 GN=RP1L1 PE=1 SV=5		0	0	1	2	0	2		1.11783	0.326243	0.628291
O15160	POLR1C	RPAC1_HUMAN DNA-directed RNA polymerases I and III subunit RPAC1 OS=Homo sapiens OX=9606 GN=POLR1C PE=1 SV=1		0	0	1	0	0	3		0.419109	0.696665	0.278459
Q9BYD2	MRPL9	RM09_HUMAN 39S ribosomal protein L9, mitochondrial OS=Homo sapiens OX=9606 GN=MRPL9 PE=1 SV=2		0	0	0	4	0	4		1.9991	0.116236	1.40337
Q9BYD3	MRPL4	RM04_HUMAN 39S ribosomal protein L4, mitochondrial OS=Homo sapiens OX=9606 GN=MRPL4 PE=1 SV=1		1	0	5	5	4	13		1.90009	0.130226	1.54583
Q6P1L8	MRPL14	RM14_HUMAN 39S ribosomal protein L14, mitochondrial OS=Homo sapiens OX=9606 GN=MRPL14 PE=1 SV=1		0	0	0	1	3	2		4.55853	0.0103504	1.40866
Q9P0M9	MRPL27	RM27_HUMAN 39S ribosomal protein L27, mitochondrial OS=Homo sapiens OX=9606 GN=MRPL27 PE=1 SV=1		0	0	2	0	3	3		0.93497	0.402735	0.744702
Q9H7B2	RPF2	RPF2_HUMAN Ribosome production factor 2 homolog OS=Homo sapiens OX=9606 GN=RPF2 PE=1 SV=2		0	0	1	0	0	0		1	0.373901	-0.309473
Q7Z7H8	MRPL10	RM10_HUMAN 39S ribosomal protein L10, mitochondrial OS=Homo sapiens OX=9606 GN=MRPL10 PE=1 SV=3		0	1	2	1	1	2		0.146563	0.890567	0.0767612
Q9BYD1	MRPL13	RM13_HUMAN 39S ribosomal protein L13, mitochondrial OS=Homo sapiens OX=9606 GN=MRPL13 PE=1 SV=1		2	0	9	4	8	12		1.26359	0.275003	1.26079
Q96EP0	RNF31	RNF31_HUMAN E3 ubiquitin-protein ligase RNF31 OS=Homo sapiens OX=9606 GN=RNF31 PE=1 SV=1		0	0	0	2	0	0		1	0.373901	0.478766
Q969S9	GFM2	RRF2M_HUMAN Ribosome-releasing factor 2, mitochondrial OS=Homo sapiens OX=9606 GN=GFM2 PE=1 SV=1		0	0	1	0	0	2		0.270106	0.800442	0.149526
Q96E11	MRRF	RRFM_HUMAN Ribosome-recycling factor, mitochondrial OS=Homo sapiens OX=9606 GN=MRRF PE=1 SV=1		0	0	0	2	0	0		1	0.373901	0.478766
Q9BZE1	MRPL37	RM37_HUMAN 39S ribosomal protein L37, mitochondrial OS=Homo sapiens OX=9606 GN=MRPL37 PE=1 SV=2		1	0	1	6	3	4		3.91724	0.0172879	1.54332
Q9NRX2	MRPL17	RM17_HUMAN 39S ribosomal protein L17, mitochondrial OS=Homo sapiens OX=9606 GN=MRPL17 PE=1 SV=1		0	0	3	0	2	6		0.752868	0.493413	0.730452
Q16540	MRPL23	RM23_HUMAN 39S ribosomal protein L23, mitochondrial OS=Homo sapiens OX=9606 GN=MRPL23 PE=1 SV=1		5	1	4	1	5	4		0.525969	0.626722	-0.316122
Q9NQ50	MRPL40	RM40_HUMAN 39S ribosomal protein L40, mitochondrial OS=Homo sapiens OX=9606 GN=MRPL40 PE=1 SV=1		2	0	0	0	0	2		0.145135	0.891624	-0.105606
Q8N5N7	MRPL50	RM50_HUMAN 39S ribosomal protein L50, mitochondrial OS=Homo sapiens OX=9606 GN=MRPL50 PE=1 SV=2		0	2	2	6	5	5		1.87373	0.134251	1.24643
Q8IXM3	MRPL41	RM41_HUMAN 39S ribosomal protein L41, mitochondrial OS=Homo sapiens OX=9606 GN=MRPL41 PE=1 SV=1		1	0	3	3	8	2		1.47786	0.213514	1.11873
P62750	RPL23A	RL23A_HUMAN 60S ribosomal protein L23a OS=Homo sapiens OX=9606 GN=RPL23A PE=1 SV=1		12	6	11	17	9	14		0.112544	0.915814	-0.0256972
Q9NX20	MRPL16	RM16_HUMAN 39S ribosomal protein L16, mitochondrial OS=Homo sapiens OX=9606 GN=MRPL16 PE=1 SV=1		0	0	0	4	1	1		3.20349	0.0327914	1.32044
Q9H0U6	MRPL18	RM18_HUMAN 39S ribosomal protein L18, mitochondrial OS=Homo sapiens OX=9606 GN=MRPL18 PE=1 SV=1		1	0	1	1	2	1		1.0433	0.355711	0.424879
Q96A35	MRPL24	RM24_HUMAN 39S ribosomal protein L24, mitochondrial OS=Homo sapiens OX=9606 GN=MRPL24 PE=1 SV=1		0	0	3	6	12	10		3.60088	0.0227403	2.51319
O75394	MRPL33	RM33_HUMAN 39S ribosomal protein L33, mitochondrial OS=Homo sapiens OX=9606 GN=MRPL33 PE=1 SV=1		1	0	0	1	2	0		0.785129	0.476272	0.452051
Q8N983	MRPL43	RM43_HUMAN 39S ribosomal protein L43, mitochondrial OS=Homo sapiens OX=9606 GN=MRPL43 PE=1 SV=1		3	0	3	8	4	7		1.87779	0.133622	1.31783
Q96EL3	MRPL53	RM53_HUMAN 39S ribosomal protein L53, mitochondrial OS=Homo sapiens OX=9606 GN=MRPL53 PE=1 SV=1		0	0	0	1	0	0		1	0.373901	0.296654
Q96MT1	RNF145	RN145_HUMAN RING finger protein 145 OS=Homo sapiens OX=9606 GN=RNF145 PE=2 SV=2		0	0	1	0	0	0		1	0.373901	-0.309473
Q05823	RNASEL	RN5A_HUMAN 2-5A-dependent ribonuclease OS=Homo sapiens OX=9606 GN=RNASEL PE=1 SV=2		0	0	0	0	0	2		1	0.373901	0.458999
Q63HN8	RNF213	RN213_HUMAN E3 ubiquitin-protein ligase RNF213 OS=Homo sapiens OX=9606 GN=RNF213 PE=1 SV=3		7	6	4	14	10	14		1.3861	0.237978	0.584226
A6NCQ9	RNF222	RN222_HUMAN RING finger protein 222 OS=Homo sapiens OX=9606 GN=RNF222 PE=4 SV=1		0	0	0	0	0	1		1	0.373901	0.282301
Q9H0A6	RNF32	RNF32_HUMAN RING finger protein 32 OS=Homo sapiens OX=9606 GN=RNF32 PE=1 SV=1		0	0	1	0	0	0		1	0.373901	-0.309473
P18124	RPL7	RL7_HUMAN 60S ribosomal protein L7 OS=Homo sapiens OX=9606 GN=RPL7 PE=1 SV=1		41	23	49	44	40	49		6.54807	0.00281203	-0.203169
P32969	RPL9	RL9_HUMAN 60S ribosomal protein L9 OS=Homo sapiens OX=9606 GN=RPL9 PE=1 SV=1		17	23	32	28	29	35		0.33356	0.755464	-0.112176
Q6P161	MRPL54	RM54_HUMAN 39S ribosomal protein L54, mitochondrial OS=Homo sapiens OX=9606 GN=MRPL54 PE=1 SV=1		0	0	0	0	2	1		1.78358	0.149062	0.798499
Q9BRJ2	MRPL45	RM45_HUMAN 39S ribosomal protein L45, mitochondrial OS=Homo sapiens OX=9606 GN=MRPL45 PE=1 SV=2		1	0	1	2	1	5		1.74237	0.156405	0.906082
Q9Y508	RNF114	RN114_HUMAN E3 ubiquitin-protein ligase RNF114 OS=Homo sapiens OX=9606 GN=RNF114 PE=1 SV=1		0	0	3	2	6	6		2.14683	0.0983305	1.61316
Q13084	MRPL28	RM28_HUMAN 39S ribosomal protein L28, mitochondrial OS=Homo sapiens OX=9606 GN=MRPL28 PE=1 SV=4		2	0	2	3	6	11		2.29347	0.0835373	1.5667
Q9NYK5	MRPL39	RM39_HUMAN 39S ribosomal protein L39, mitochondrial OS=Homo sapiens OX=9606 GN=MRPL39 PE=1 SV=3		5	0	5	7	6	8		1.25368	0.278233	1.08799
Q96DB5	RMDN1	RMD1_HUMAN Regulator of microtubule dynamics protein 1 OS=Homo sapiens OX=9606 GN=RMDN1 PE=1 SV=1		4	0	5	16	5	12		1.80001	0.146236	1.63358
Q96E39	RBMXL1	RMXL1_HUMAN RNA binding motif protein, X-linked-like-1 OS=Homo sapiens OX=9606 GN=RBMXL1 PE=1 SV=1		0	0	5	0	0	3		0.230968	0.828673	-0.233271
Q9HD33	MRPL47	RM47_HUMAN 39S ribosomal protein L47, mitochondrial OS=Homo sapiens OX=9606 GN=MRPL47 PE=1 SV=2		0	11	1	1	1	1		0.654384	0.548581	-0.883098
Q96GC5	MRPL48	RM48_HUMAN 39S ribosomal protein L48, mitochondrial OS=Homo sapiens OX=9606 GN=MRPL48 PE=1 SV=2		1	0	1	2	2	4		2.59951	0.0600792	1.01419
O00237	RNF103	RN103_HUMAN E3 ubiquitin-protein ligase RNF103 OS=Homo sapiens OX=9606 GN=RNF103 PE=1 SV=1		0	0	0	1	0	0		1	0.373901	0.296654
P09651	HNRNPA1	ROA1_HUMAN Heterogeneous nuclear ribonucleoprotein A1 OS=Homo sapiens OX=9606 GN=HNRNPA1 PE=1 SV=5		0	30	0	0	0	23		0.215563	0.839874	-0.519784
P61353	RPL27	RL27_HUMAN 60S ribosomal protein L27 OS=Homo sapiens OX=9606 GN=RPL27 PE=1 SV=2		26	12	27	27	26	21		1.15237	0.313353	-0.228499
P61254	RPL26	RL26_HUMAN 60S ribosomal protein L26 OS=Homo sapiens OX=9606 GN=RPL26 PE=1 SV=1		12	11	19	11	18	19		0.970441	0.38678	-0.291477
P46776	RPL27A	RL27A_HUMAN 60S ribosomal protein L27a OS=Homo sapiens OX=9606 GN=RPL27A PE=1 SV=2		16	10	25	15	15	13		3.82203	0.0187456	-0.618158
P18621	RPL17	RL17_HUMAN 60S ribosomal protein L17 OS=Homo sapiens OX=9606 GN=RPL17 PE=1 SV=3		20	12	18	31	20	26		0.604192	0.57831	0.119166
P46778	RPL21	RL21_HUMAN 60S ribosomal protein L21 OS=Homo sapiens OX=9606 GN=RPL21 PE=1 SV=2		6	8	16	11	15	15		0.115302	0.913762	0.0438741
P84098	RPL19	RL19_HUMAN 60S ribosomal protein L19 OS=Homo sapiens OX=9606 GN=RPL19 PE=1 SV=1		7	2	12	14	15	14		1.90261	0.129847	0.766045
P35244	RPA3	RFA3_HUMAN Replication protein A 14 kDa subunit OS=Homo sapiens OX=9606 GN=RPA3 PE=1 SV=1		0	0	1	1	1	3		2.16023	0.0968638	0.899383
P27694	RPA1	RFA1_HUMAN Replication protein A 70 kDa DNA-binding subunit OS=Homo sapiens OX=9606 GN=RPA1 PE=1 SV=2		1	0	2	0	0	0		1.92904	0.125954	-0.857037
Q15382	RHEB	RHEB_HUMAN GTP-binding protein Rheb OS=Homo sapiens OX=9606 GN=RHEB PE=1 SV=1		0	1	1	1	0	0		0.975505	0.384546	-0.519744
O43665	RGS10	RGS10_HUMAN Regulator of G-protein signaling 10 OS=Homo sapiens OX=9606 GN=RGS10 PE=1 SV=3		0	0	5	3	2	2		0.919099	0.410053	0.764535
Q8IUC4	RHPN2	RHPN2_HUMAN Rhophilin-2 OS=Homo sapiens OX=9606 GN=RHPN2 PE=1 SV=1		0	0	6	3	5	5		1.45512	0.219331	1.33619
Q07020	RPL18	RL18_HUMAN 60S ribosomal protein L18 OS=Homo sapiens OX=9606 GN=RPL18 PE=1 SV=2		22	16	21	25	16	15		1.98395	0.118266	-0.577363
P50914	RPL14	RL14_HUMAN 60S ribosomal protein L14 OS=Homo sapiens OX=9606 GN=RPL14 PE=1 SV=4		19	16	25	22	17	21		2.98651	0.0404776	-0.469813
P61313	RPL15	RL15_HUMAN 60S ribosomal protein L15 OS=Homo sapiens OX=9606 GN=RPL15 PE=1 SV=2		15	23	12	14	13	15		1.20593	0.294297	-0.675588
O76021	RSL1D1	RL1D1_HUMAN Ribosomal L1 domain-containing protein 1 OS=Homo sapiens OX=9606 GN=RSL1D1 PE=1 SV=3		0	0	1	0	1	2		0.924287	0.407648	0.473795
Q04912	MST1R	RON_HUMAN Macrophage-stimulating protein receptor OS=Homo sapiens OX=9606 GN=MST1R PE=1 SV=3		0	0	0	2	0	0		1	0.373901	0.478766
Q02543	RPL18A	RL18A_HUMAN 60S ribosomal protein L18a OS=Homo sapiens OX=9606 GN=RPL18A PE=1 SV=2		1	3	4	6	6	3		0.651616	0.550193	0.375047
P56715	RP1	RP1_HUMAN Oxygen-regulated protein 1 OS=Homo sapiens OX=9606 GN=RP1 PE=1 SV=1		0	2	0	0	0	0		1	0.373901	-0.748184
Q8N5L8	RPP25L	RP25L_HUMAN Ribonuclease P protein subunit p25-like protein OS=Homo sapiens OX=9606 GN=RPP25L PE=1 SV=1		0	0	0	0	0	1		1	0.373901	0.282301
P24928	POLR2A	RPB1_HUMAN DNA-directed RNA polymerase II subunit RPB1 OS=Homo sapiens OX=9606 GN=POLR2A PE=1 SV=2		0	0	1	0	0	0		1	0.373901	-0.309473
P30876	POLR2B	RPB2_HUMAN DNA-directed RNA polymerase II subunit RPB2 OS=Homo sapiens OX=9606 GN=POLR2B PE=1 SV=1		1	0	3	1	4	6		1.21428	0.291426	0.909499
P04843	RPN1	RPN1_HUMAN Dolichyl-diphosphooligosaccharide--protein glycosyltransferase subunit 1 OS=Homo sapiens OX=9606 GN=RPN1 PE=1 SV=1		71	39	65	84	71	88		0.0483077	0.963787	0.0062325
P04844	RPN2	RPN2_HUMAN Dolichyl-diphosphooligosaccharide--protein glycosyltransferase subunit 2 OS=Homo sapiens OX=9606 GN=RPN2 PE=1 SV=3		33	6	25	69	31	51		1.71461	0.161566	0.939978
P62910	RPL32	RL32_HUMAN 60S ribosomal protein L32 OS=Homo sapiens OX=9606 GN=RPL32 PE=1 SV=2		1	0	0	0	4	0		0.474093	0.660153	0.398591
P47914	RPL29	RL29_HUMAN 60S ribosomal protein L29 OS=Homo sapiens OX=9606 GN=RPL29 PE=1 SV=2		6	3	4	9	4	5		0.152525	0.886157	-0.0534195
P19387	POLR2C	RPB3_HUMAN DNA-directed RNA polymerase II subunit RPB3 OS=Homo sapiens OX=9606 GN=POLR2C PE=1 SV=2		0	0	0	0	0	1		1	0.373901	0.282301
P36954	POLR2I	RPB9_HUMAN DNA-directed RNA polymerase II subunit RPB9 OS=Homo sapiens OX=9606 GN=POLR2I PE=1 SV=1		0	0	0	0	0	1		1	0.373901	0.282301
Q9NW08	POLR3B	RPC2_HUMAN DNA-directed RNA polymerase III subunit RPC2 OS=Homo sapiens OX=9606 GN=POLR3B PE=1 SV=2		0	0	0	1	0	1		1.99816	0.116361	0.578955
P62888	RPL30	RL30_HUMAN 60S ribosomal protein L30 OS=Homo sapiens OX=9606 GN=RPL30 PE=1 SV=2		1	0	0	1	6	9		2.4434	0.070948	1.86715
P62899	RPL31	RL31_HUMAN 60S ribosomal protein L31 OS=Homo sapiens OX=9606 GN=RPL31 PE=1 SV=1		9	4	7	5	7	3		2.00111	0.115969	-0.770177
P42766	RPL35	RL35_HUMAN 60S ribosomal protein L35 OS=Homo sapiens OX=9606 GN=RPL35 PE=1 SV=2		9	6	15	12	13	13		0.428494	0.690358	-0.0617079
Q7Z2W9	MRPL21	RM21_HUMAN 39S ribosomal protein L21, mitochondrial OS=Homo sapiens OX=9606 GN=MRPL21 PE=1 SV=2		1	0	3	2	1	5		0.866242	0.435225	0.585138
Q96DV4	MRPL38	RM38_HUMAN 39S ribosomal protein L38, mitochondrial OS=Homo sapiens OX=9606 GN=MRPL38 PE=1 SV=2		0	0	2	1	2	9		1.64931	0.174429	1.32777
Q9H2W6	MRPL46	RM46_HUMAN 39S ribosomal protein L46, mitochondrial OS=Homo sapiens OX=9606 GN=MRPL46 PE=1 SV=1		0	0	1	2	1	3		2.80718	0.0484561	1.08149
Q9BQ52	ELAC2	RNZ2_HUMAN Zinc phosphodiesterase ELAC protein 2 OS=Homo sapiens OX=9606 GN=ELAC2 PE=1 SV=2		0	0	1	1	1	2		2.23899	0.0887215	0.770449
Q13151	HNRNPA0	ROA0_HUMAN Heterogeneous nuclear ribonucleoprotein A0 OS=Homo sapiens OX=9606 GN=HNRNPA0 PE=1 SV=1		0	1	1	0	2	2		0.240474	0.821785	0.158799
O95398	RAPGEF3	RPGF3_HUMAN Rap guanine nucleotide exchange factor 3 OS=Homo sapiens OX=9606 GN=RAPGEF3 PE=1 SV=6		0	0	1	0	0	0		1	0.373901	-0.309473
P62070	RRAS2	RRAS2_HUMAN Ras-related protein R-Ras2 OS=Homo sapiens OX=9606 GN=RRAS2 PE=1 SV=1		0	0	0	1	0	0		1	0.373901	0.296654
P10301	RRAS	RRAS_HUMAN Ras-related protein R-Ras OS=Homo sapiens OX=9606 GN=RRAS PE=1 SV=1		0	0	3	0	0	0		1	0.373901	-0.630417
Q9P2E9	RRBP1	RRBP1_HUMAN Ribosome-binding protein 1 OS=Homo sapiens OX=9606 GN=RRBP1 PE=1 SV=5		25	23	80	83	47	87		1.00698	0.370915	0.442452
P46781	RPS9	RS9_HUMAN 40S ribosomal protein S9 OS=Homo sapiens OX=9606 GN=RPS9 PE=1 SV=3		25	9	26	32	22	27		0.235144	0.825645	0.0550814
P39019	RPS19	RS19_HUMAN 40S ribosomal protein S19 OS=Homo sapiens OX=9606 GN=RPS19 PE=1 SV=2		32	10	45	27	34	36		0.295383	0.7824	-0.107336
P62081	RPS7	RS7_HUMAN 40S ribosomal protein S7 OS=Homo sapiens OX=9606 GN=RPS7 PE=1 SV=1		57	38	99	53	76	83		1.15025	0.314131	-0.289916
P62241	RPS8	RS8_HUMAN 40S ribosomal protein S8 OS=Homo sapiens OX=9606 GN=RPS8 PE=1 SV=2		52	39	60	57	58	57		1.91206	0.12844	-0.292605
P62851	RPS25	RS25_HUMAN 40S ribosomal protein S25 OS=Homo sapiens OX=9606 GN=RPS25 PE=1 SV=1		25	15	30	30	17	21		2.5384	0.0640898	-0.508215
Q96T23	RSF1	RSF1_HUMAN Remodeling and spacing factor 1 OS=Homo sapiens OX=9606 GN=RSF1 PE=1 SV=2		1	0	0	1	0	0		0.137329	0.897406	-0.064146
Q9H1X1	RSPH9	RSPH9_HUMAN Radial spoke head protein 9 homolog OS=Homo sapiens OX=9606 GN=RSPH9 PE=1 SV=1		0	0	1	0	0	0		1	0.373901	-0.309473
P08865	RPSA	RSSA_HUMAN 40S ribosomal protein SA OS=Homo sapiens OX=9606 GN=RPSA PE=1 SV=4		35	23	29	37	30	42		0.774327	0.48196	-0.171281
Q15404	RSU1	RSU1_HUMAN Ras suppressor protein 1 OS=Homo sapiens OX=9606 GN=RSU1 PE=1 SV=3		0	0	2	0	0	1		0.374724	0.726887	-0.213936
Q12765	SCRN1	SCRN1_HUMAN Secernin-1 OS=Homo sapiens OX=9606 GN=SCRN1 PE=1 SV=2		6	0	1	9	7	3		1.36267	0.24466	1.31966
P60903	S100A10	S10AA_HUMAN Protein S100-A10 OS=Homo sapiens OX=9606 GN=S100A10 PE=1 SV=2		5	0	8	12	13	11		1.63527	0.177333	1.59246
P67812	SEC11A	SC11A_HUMAN Signal peptidase complex catalytic subunit SEC11A OS=Homo sapiens OX=9606 GN=SEC11A PE=1 SV=1		2	0	0	6	1	4		1.77786	0.150058	1.32025
Q99590	SCAF11	SCAFB_HUMAN Protein SCAF11 OS=Homo sapiens OX=9606 GN=SCAF11 PE=1 SV=2		0	0	0	0	1	0		1	0.373901	0.32427
Q9BY07	SLC4A5	S4A5_HUMAN Electrogenic sodium bicarbonate cotransporter 4 OS=Homo sapiens OX=9606 GN=SLC4A5 PE=2 SV=2		0	0	0	0	1	0		1	0.373901	0.32427
O43865	AHCYL1	SAHH2_HUMAN S-adenosylhomocysteine hydrolase-like protein 1 OS=Homo sapiens OX=9606 GN=AHCYL1 PE=1 SV=2		3	1	4	5	7	7		2.74981	0.0513845	0.740252
Q9HBV2	SPACA1	SACA1_HUMAN Sperm acrosome membrane-associated protein 1 OS=Homo sapiens OX=9606 GN=SPACA1 PE=1 SV=1		0	0	1	0	0	0		1	0.373901	-0.309473
Q8WWT9	SLC13A3	S13A3_HUMAN Solute carrier family 13 member 3 OS=Homo sapiens OX=9606 GN=SLC13A3 PE=1 SV=1		0	0	1	0	0	0		1	0.373901	-0.309473
P07602	PSAP	SAP_HUMAN Prosaposin OS=Homo sapiens OX=9606 GN=PSAP PE=1 SV=2		26	36	25	47	36	32		0.209957	0.843962	-0.104963
O15027	SEC16A	SC16A_HUMAN Protein transport protein Sec16A OS=Homo sapiens OX=9606 GN=SEC16A PE=1 SV=4		0	0	4	1	0	0		0.553172	0.609606	-0.438556
Q96GD3	SCMH1	SCMH1_HUMAN Polycomb protein SCMH1 OS=Homo sapiens OX=9606 GN=SCMH1 PE=1 SV=1		0	0	0	1	0	0		1	0.373901	0.296654
P25815	S100P	S100P_HUMAN Protein S100-P OS=Homo sapiens OX=9606 GN=S100P PE=1 SV=2		16	18	20	17	27	24		0.506952	0.638859	-0.187841
Q9Y6Y8	SEC23IP	S23IP_HUMAN SEC23-interacting protein OS=Homo sapiens OX=9606 GN=SEC23IP PE=1 SV=1		0	1	0	0	0	2		0.0700817	0.947492	-0.0479255
Q01959	SLC6A3	SC6A3_HUMAN Sodium-dependent dopamine transporter OS=Homo sapiens OX=9606 GN=SLC6A3 PE=1 SV=1		0	0	1	0	0	0		1	0.373901	-0.309473
Q9NZJ4	SACS	SACS_HUMAN Sacsin OS=Homo sapiens OX=9606 GN=SACS PE=1 SV=2		0	0	0	0	1	0		1	0.373901	0.32427
O95487	SEC24B	SC24B_HUMAN Protein transport protein Sec24B OS=Homo sapiens OX=9606 GN=SEC24B PE=1 SV=2		0	0	4	2	2	2		0.975333	0.384622	0.718752
O14828	SCAMP3	SCAM3_HUMAN Secretory carrier-associated membrane protein 3 OS=Homo sapiens OX=9606 GN=SCAMP3 PE=1 SV=3		15	0	13	16	8	14		0.696648	0.524386	0.926105
Q01118	SCN7A	SCN7A_HUMAN Sodium channel protein type 7 subunit alpha OS=Homo sapiens OX=9606 GN=SCN7A PE=1 SV=2		0	0	1	0	0	0		1	0.373901	-0.309473
Q9H2K8	TAOK3	TAOK3_HUMAN Serine/threonine-protein kinase TAO3 OS=Homo sapiens OX=9606 GN=TAOK3 PE=1 SV=2		1	0	0	0	0	0		1	0.373901	-0.3608
P55735	SEC13	SEC13_HUMAN Protein SEC13 homolog OS=Homo sapiens OX=9606 GN=SEC13 PE=1 SV=3		5	2	5	3	6	5		0.570703	0.598732	-0.171981
Q8N1S5	SLC39A11	S39AB_HUMAN Zinc transporter ZIP11 OS=Homo sapiens OX=9606 GN=SLC39A11 PE=2 SV=3		0	0	1	6	0	4		1.46496	0.216795	1.25111
Q5K4L6	SLC27A3	S27A3_HUMAN Solute carrier family 27 member 3 OS=Homo sapiens OX=9606 GN=SLC27A3 PE=2 SV=4		8	0	3	4	4	6		0.603267	0.578868	0.583075
Q9H0E2	TOLLIP	TOLIP_HUMAN Toll-interacting protein OS=Homo sapiens OX=9606 GN=TOLLIP PE=1 SV=1		0	0	4	0	3	4		0.609709	0.574991	0.607301
Q63HR2	TNS2	TNS2_HUMAN Tensin-2 OS=Homo sapiens OX=9606 GN=TNS2 PE=1 SV=2		0	0	0	0	0	1		1	0.373901	0.282301
Q92973	TNPO1	TNPO1_HUMAN Transportin-1 OS=Homo sapiens OX=9606 GN=TNPO1 PE=1 SV=2		9	3	14	11	7	13		0.117449	0.912165	-0.0414789
Q16881	TXNRD1	TRXR1_HUMAN Thioredoxin reductase 1, cytoplasmic OS=Homo sapiens OX=9606 GN=TXNRD1 PE=1 SV=3		43	19	87	80	70	98		1.39167	0.236416	0.465601
Q99598	TSNAX	TSNAX_HUMAN Translin-associated protein X OS=Homo sapiens OX=9606 GN=TSNAX PE=1 SV=1		3	4	2	2	6	4		0.237972	0.823596	-0.143022
Q9Y320	TMX2	TMX2_HUMAN Thioredoxin-related transmembrane protein 2 OS=Homo sapiens OX=9606 GN=TMX2 PE=1 SV=1		0	0	0	2	0	1		1.82581	0.141917	0.761067
Q7L0Y3	TRMT10C	TM10C_HUMAN tRNA methyltransferase 10 homolog C OS=Homo sapiens OX=9606 GN=TRMT10C PE=1 SV=2		1	0	2	9	5	5		3.5756	0.023259	1.80186
Q9BVC6	TMEM109	TM109_HUMAN Transmembrane protein 109 OS=Homo sapiens OX=9606 GN=TMEM109 PE=1 SV=1		7	4	4	8	9	2		0.409847	0.702918	-0.270957
Q9Y3Q3	TMED3	TMED3_HUMAN Transmembrane emp24 domain-containing protein 3 OS=Homo sapiens OX=9606 GN=TMED3 PE=1 SV=1		1	0	0	0	0	0		1	0.373901	-0.3608
Q8NFQ8	TOR1AIP2	TOIP2_HUMAN Torsin-1A-interacting protein 2 OS=Homo sapiens OX=9606 GN=TOR1AIP2 PE=1 SV=1		0	0	0	0	0	1		1	0.373901	0.282301
O43399	TPD52L2	TPD54_HUMAN Tumor protein D54 OS=Homo sapiens OX=9606 GN=TPD52L2 PE=1 SV=2		26	3	29	37	22	46		1.04952	0.353164	0.778419
O95858	TSPAN15	TSN15_HUMAN Tetraspanin-15 OS=Homo sapiens OX=9606 GN=TSPAN15 PE=1 SV=1		1	0	0	0	0	0		1	0.373901	-0.3608
Q86TN4	TRPT1	TRPT1_HUMAN tRNA 2'-phosphotransferase 1 OS=Homo sapiens OX=9606 GN=TRPT1 PE=1 SV=2		0	0	0	1	0	1		1.99816	0.116361	0.578955
O94759	TRPM2	TRPM2_HUMAN Transient receptor potential cation channel subfamily M member 2 OS=Homo sapiens OX=9606 GN=TRPM2 PE=1 SV=2		1	0	0	0	0	1		0.171351	0.872267	-0.0784988
Q92623	TTC9	TTC9A_HUMAN Tetratricopeptide repeat protein 9A OS=Homo sapiens OX=9606 GN=TTC9 PE=1 SV=3		1	0	1	2	0	1		0.16917	0.873873	0.0907936
Q9UKE5	TNIK	TNIK_HUMAN TRAF2 and NCK-interacting protein kinase OS=Homo sapiens OX=9606 GN=TNIK PE=1 SV=1		1	0	0	0	0	0		1	0.373901	-0.3608
Q9UPQ9	TNRC6B	TNR6B_HUMAN Trinucleotide repeat-containing gene 6B protein OS=Homo sapiens OX=9606 GN=TNRC6B PE=1 SV=4		0	1	0	0	0	0		1	0.373901	-0.506924
Q9H061	TMEM126A	T126A_HUMAN Transmembrane protein 126A OS=Homo sapiens OX=9606 GN=TMEM126A PE=1 SV=1		1	2	0	1	2	2		0.240415	0.821827	0.162867
A2VDJ0	TMEM131L	T131L_HUMAN Transmembrane protein 131-like OS=Homo sapiens OX=9606 GN=TMEM131L PE=1 SV=2		0	0	2	0	0	0		1	0.373901	-0.496237
P35269	GTF2F1	T2FA_HUMAN General transcription factor IIF subunit 1 OS=Homo sapiens OX=9606 GN=GTF2F1 PE=1 SV=2		0	0	0	0	0	1		1	0.373901	0.282301
O95359	TACC2	TACC2_HUMAN Transforming acidic coiled-coil-containing protein 2 OS=Homo sapiens OX=9606 GN=TACC2 PE=1 SV=3		5	0	15	13	5	6		0.580213	0.592886	0.695555
Q9BSH4	TACO1	TACO1_HUMAN Translational activator of cytochrome c oxidase 1 OS=Homo sapiens OX=9606 GN=TACO1 PE=1 SV=1		0	0	2	4	3	7		3.251	0.0313461	1.77743
O96008	TOMM40	TOM40_HUMAN Mitochondrial import receptor subunit TOM40 homolog OS=Homo sapiens OX=9606 GN=TOMM40 PE=1 SV=1		5	1	4	9	16	26		3.27721	0.0305809	1.71698
O94826	TOMM70	TOM70_HUMAN Mitochondrial import receptor subunit TOM70 OS=Homo sapiens OX=9606 GN=TOMM70 PE=1 SV=1		6	0	5	8	15	15		1.81025	0.144506	1.73513
Q9UNG2	TNFSF18	TNF18_HUMAN Tumor necrosis factor ligand superfamily member 18 OS=Homo sapiens OX=9606 GN=TNFSF18 PE=1 SV=2		0	0	0	0	1	0		1	0.373901	0.32427
Q2NL82	TSR1	TSR1_HUMAN Pre-rRNA-processing protein TSR1 homolog OS=Homo sapiens OX=9606 GN=TSR1 PE=1 SV=1		0	0	2	4	1	4		1.974	0.11962	1.2314
Q6UXN7	TOMM20L	TO20L_HUMAN TOMM20-like protein 1 OS=Homo sapiens OX=9606 GN=TOMM20L PE=2 SV=1		0	0	0	0	0	1		1	0.373901	0.282301
P55327	TPD52	TPD52_HUMAN Tumor protein D52 OS=Homo sapiens OX=9606 GN=TPD52 PE=1 SV=2		56	42	73	108	63	86		0.399281	0.710086	0.0805295
Q15714	TSC22D1	T22D1_HUMAN TSC22 domain family protein 1 OS=Homo sapiens OX=9606 GN=TSC22D1 PE=1 SV=3		0	0	0	1	0	0		1	0.373901	0.296654
P09758	TACSTD2	TACD2_HUMAN Tumor-associated calcium signal transducer 2 OS=Homo sapiens OX=9606 GN=TACSTD2 PE=1 SV=3		3	0	3	5	2	4		0.931271	0.404431	0.666854
P37802	TAGLN2	TAGL2_HUMAN Transgelin-2 OS=Homo sapiens OX=9606 GN=TAGLN2 PE=1 SV=3		135	80	122	135	152	125		0.856313	0.440092	-0.186326
Q53S58	TMEM177	TM177_HUMAN Transmembrane protein 177 OS=Homo sapiens OX=9606 GN=TMEM177 PE=1 SV=1		0	0	1	0	0	1		0.0648673	0.951392	-0.0271722
P25942	CD40	TNR5_HUMAN Tumor necrosis factor receptor superfamily member 5 OS=Homo sapiens OX=9606 GN=CD40 PE=1 SV=1		0	0	1	0	0	0		1	0.373901	-0.309473
Q9NUJ3	TCP11L1	T11L1_HUMAN T-complex protein 11-like protein 1 OS=Homo sapiens OX=9606 GN=TCP11L1 PE=1 SV=1		0	0	1	0	0	0		1	0.373901	-0.309473
Q9NS69	TOMM22	TOM22_HUMAN Mitochondrial import receptor subunit TOM22 homolog OS=Homo sapiens OX=9606 GN=TOMM22 PE=1 SV=3		4	0	4	4	12	8		1.50073	0.207821	1.33987
P11387	TOP1	TOP1_HUMAN DNA topoisomerase 1 OS=Homo sapiens OX=9606 GN=TOP1 PE=1 SV=2		0	0	2	1	1	3		1.25231	0.278682	0.712619
Q15785	TOMM34	TOM34_HUMAN Mitochondrial import receptor subunit TOM34 OS=Homo sapiens OX=9606 GN=TOMM34 PE=1 SV=2		0	0	5	1	2	5		0.832109	0.452141	0.764968
Q9H892	TTC12	TTC12_HUMAN Tetratricopeptide repeat protein 12 OS=Homo sapiens OX=9606 GN=TTC12 PE=1 SV=2		0	0	0	0	1	0		1	0.373901	0.32427
Q96HA7	TONSL	TONSL_HUMAN Tonsoku-like protein OS=Homo sapiens OX=9606 GN=TONSL PE=1 SV=2		0	0	0	0	1	0		1	0.373901	0.32427
Q9P0U1	TOMM7	TOM7_HUMAN Mitochondrial import receptor subunit TOM7 homolog OS=Homo sapiens OX=9606 GN=TOMM7 PE=1 SV=1		0	0	0	1	0	0		1	0.373901	0.296654
P48788	TNNI2	TNNI2_HUMAN Troponin I, fast skeletal muscle OS=Homo sapiens OX=9606 GN=TNNI2 PE=1 SV=2		0	0	0	0	0	1		1	0.373901	0.282301
P19429	TNNI3	TNNI3_HUMAN Troponin I, cardiac muscle OS=Homo sapiens OX=9606 GN=TNNI3 PE=1 SV=3		8	2	6	8	6	4		0.358132	0.738344	-0.147737
O14788	TNFSF11	TNF11_HUMAN Tumor necrosis factor ligand superfamily member 11 OS=Homo sapiens OX=9606 GN=TNFSF11 PE=1 SV=1		0	0	6	0	0	0		1	0.373901	-0.894127
Q9ULQ1	TPCN1	TPC1_HUMAN Two pore calcium channel protein 1 OS=Homo sapiens OX=9606 GN=TPCN1 PE=1 SV=3		0	0	1	0	0	0		1	0.373901	-0.309473
P60174	TPI1	TPIS_HUMAN Triosephosphate isomerase OS=Homo sapiens OX=9606 GN=TPI1 PE=1 SV=3		146	100	153	199	183	162		0.217957	0.83813	-0.0408614
Q12962	TAF10	TAF10_HUMAN Transcription initiation factor TFIID subunit 10 OS=Homo sapiens OX=9606 GN=TAF10 PE=1 SV=1		0	0	1	0	0	0		1	0.373901	-0.309473
Q15363	TMED2	TMED2_HUMAN Transmembrane emp24 domain-containing protein 2 OS=Homo sapiens OX=9606 GN=TMED2 PE=1 SV=1		0	0	0	0	0	1		1	0.373901	0.282301
Q7Z402	TMC7	TMC7_HUMAN Transmembrane channel-like protein 7 OS=Homo sapiens OX=9606 GN=TMC7 PE=1 SV=1		2	2	3	4	3	4		0.667267	0.541124	0.113171
Q9Y3A6	TMED5	TMED5_HUMAN Transmembrane emp24 domain-containing protein 5 OS=Homo sapiens OX=9606 GN=TMED5 PE=1 SV=1		4	0	4	6	2	3		0.500656	0.642907	0.4228
Q6UXZ0	TMIGD1	TMIG1_HUMAN Transmembrane and immunoglobulin domain-containing protein 1 OS=Homo sapiens OX=9606 GN=TMIGD1 PE=1 SV=1		1	3	2	2	3	2		0.330728	0.757449	-0.174362
P17152	TMEM11	TMM11_HUMAN Transmembrane protein 11, mitochondrial OS=Homo sapiens OX=9606 GN=TMEM11 PE=1 SV=1		0	0	0	0	1	0		1	0.373901	0.32427
Q9BXS4	TMEM59	TMM59_HUMAN Transmembrane protein 59 OS=Homo sapiens OX=9606 GN=TMEM59 PE=1 SV=1		0	0	0	0	0	1		1	0.373901	0.282301
Q8WWA1	TMEM40	TMM40_HUMAN Transmembrane protein 40 OS=Homo sapiens OX=9606 GN=TMEM40 PE=1 SV=2		0	0	2	0	0	1		0.374724	0.726887	-0.213936
Q6P5X7	TMEM71	TMM71_HUMAN Transmembrane protein 71 OS=Homo sapiens OX=9606 GN=TMEM71 PE=2 SV=2		0	1	0	0	0	0		1	0.373901	-0.506924
P28289	TMOD1	TMOD1_HUMAN Tropomodulin-1 OS=Homo sapiens OX=9606 GN=TMOD1 PE=1 SV=1		0	0	0	0	0	1		1	0.373901	0.282301
O60784	TOM1	TOM1_HUMAN Target of Myb protein 1 OS=Homo sapiens OX=9606 GN=TOM1 PE=1 SV=2		3	2	3	5	6	7		3.48564	0.0252226	0.539902
Q16890	TPD52L1	TPD53_HUMAN Tumor protein D53 OS=Homo sapiens OX=9606 GN=TPD52L1 PE=1 SV=1		0	0	0	0	1	0		1	0.373901	0.32427
Q13148	TARDBP	TADBP_HUMAN TAR DNA-binding protein 43 OS=Homo sapiens OX=9606 GN=TARDBP PE=1 SV=1		5	0	5	4	5	11		0.999111	0.374283	0.929374
Q8IZS6	TCTE3	TC1D3_HUMAN Tctex1 domain-containing protein 3 OS=Homo sapiens OX=9606 GN=TCTE3 PE=1 SV=1		0	0	0	0	0	1		1	0.373901	0.282301
Q9BXR5	TLR10	TLR10_HUMAN Toll-like receptor 10 OS=Homo sapiens OX=9606 GN=TLR10 PE=1 SV=2		1	0	0	0	1	0		0.0753036	0.943589	-0.0365302
Q9NV64	TMEM39A	TM39A_HUMAN Transmembrane protein 39A OS=Homo sapiens OX=9606 GN=TMEM39A PE=2 SV=1		0	0	0	0	0	1		1	0.373901	0.282301
Q92544	TM9SF4	TM9S4_HUMAN Transmembrane 9 superfamily member 4 OS=Homo sapiens OX=9606 GN=TM9SF4 PE=1 SV=2		7	1	5	13	11	19		2.71517	0.0532521	1.34017
Q9BVK6	TMED9	TMED9_HUMAN Transmembrane emp24 domain-containing protein 9 OS=Homo sapiens OX=9606 GN=TMED9 PE=1 SV=2		2	4	6	4	7	9		0.443409	0.680397	0.222417
Q8N9U0	TC2N	TAC2N_HUMAN Tandem C2 domains nuclear protein OS=Homo sapiens OX=9606 GN=TC2N PE=1 SV=2		0	0	0	1	1	0		1.99409	0.116903	0.620923
Q9HC07	TMEM165	TM165_HUMAN Transmembrane protein 165 OS=Homo sapiens OX=9606 GN=TMEM165 PE=1 SV=1		0	0	2	12	4	9		4.00136	0.0161118	2.43773
Q9Y2C9	TLR6	TLR6_HUMAN Toll-like receptor 6 OS=Homo sapiens OX=9606 GN=TLR6 PE=1 SV=2		0	0	0	1	0	0		1	0.373901	0.296654
Q9NYK1	TLR7	TLR7_HUMAN Toll-like receptor 7 OS=Homo sapiens OX=9606 GN=TLR7 PE=2 SV=1		0	0	1	0	0	0		1	0.373901	-0.309473
Q9NR97	TLR8	TLR8_HUMAN Toll-like receptor 8 OS=Homo sapiens OX=9606 GN=TLR8 PE=1 SV=1		0	0	0	0	0	1		1	0.373901	0.282301
Q969M1	TOMM40L	TM40L_HUMAN Mitochondrial import receptor subunit TOM40B OS=Homo sapiens OX=9606 GN=TOMM40L PE=1 SV=1		0	0	1	0	0	0		1	0.373901	-0.309473
Q6PL24	TMED8	TMED8_HUMAN Protein TMED8 OS=Homo sapiens OX=9606 GN=TMED8 PE=1 SV=1		0	0	2	0	0	0		1	0.373901	-0.496237
P49755	TMED10	TMEDA_HUMAN Transmembrane emp24 domain-containing protein 10 OS=Homo sapiens OX=9606 GN=TMED10 PE=1 SV=2		33	10	56	44	40	55		0.666299	0.541682	0.27663
Q4W5P6	TMEM155	TM155_HUMAN Protein TMEM155 OS=Homo sapiens OX=9606 GN=TMEM155 PE=2 SV=3		0	0	1	0	0	0		1	0.373901	-0.309473
Q8WUH6	TMEM263	TM263_HUMAN Transmembrane protein 263 OS=Homo sapiens OX=9606 GN=TMEM263 PE=1 SV=1		0	0	3	0	0	0		1	0.373901	-0.630417
A6NGB7	TMEM221	TM221_HUMAN Transmembrane protein 221 OS=Homo sapiens OX=9606 GN=TMEM221 PE=4 SV=3		0	0	1	0	0	0		1	0.373901	-0.309473
Q7Z7H5	TMED4	TMED4_HUMAN Transmembrane emp24 domain-containing protein 4 OS=Homo sapiens OX=9606 GN=TMED4 PE=1 SV=1		5	0	10	10	7	17		1.26834	0.27347	1.34134
Q9Y3B3	TMED7	TMED7_HUMAN Transmembrane emp24 domain-containing protein 7 OS=Homo sapiens OX=9606 GN=TMED7 PE=1 SV=2		3	0	7	4	5	8		0.967121	0.38825	0.857382
P41273	TNFSF9	TNFL9_HUMAN Tumor necrosis factor ligand superfamily member 9 OS=Homo sapiens OX=9606 GN=TNFSF9 PE=1 SV=1		1	0	0	0	0	0		1	0.373901	-0.3608
Q92547	TOPBP1	TOPB1_HUMAN DNA topoisomerase 2-binding protein 1 OS=Homo sapiens OX=9606 GN=TOPBP1 PE=1 SV=3		1	0	0	0	0	0		1	0.373901	-0.3608
Q13641	TPBG	TPBG_HUMAN Trophoblast glycoprotein OS=Homo sapiens OX=9606 GN=TPBG PE=1 SV=1		2	0	3	0	0	0		1.99096	0.117321	-1.19502
Q8TDI8	TMC1	TMC1_HUMAN Transmembrane channel-like protein 1 OS=Homo sapiens OX=9606 GN=TMC1 PE=1 SV=2		2	0	0	0	0	0		1	0.373901	-0.564605
Q7Z404	TMC4	TMC4_HUMAN Transmembrane channel-like protein 4 OS=Homo sapiens OX=9606 GN=TMC4 PE=2 SV=3		1	1	0	1	0	0		1.05635	0.350383	-0.57107
Q9BTV4	TMEM43	TMM43_HUMAN Transmembrane protein 43 OS=Homo sapiens OX=9606 GN=TMEM43 PE=1 SV=1		10	1	14	12	3	13		0.0229202	0.982812	0.0203444
Q9NYL9	TMOD3	TMOD3_HUMAN Tropomodulin-3 OS=Homo sapiens OX=9606 GN=TMOD3 PE=1 SV=1		1	0	6	5	5	3		1.20075	0.296089	0.978326
Q8IUR5	TMTC1	TMTC1_HUMAN Protein O-mannosyl-transferase TMTC1 OS=Homo sapiens OX=9606 GN=TMTC1 PE=1 SV=3		0	0	0	0	0	1		1	0.373901	0.282301
Q5JTV8	TOR1AIP1	TOIP1_HUMAN Torsin-1A-interacting protein 1 OS=Homo sapiens OX=9606 GN=TOR1AIP1 PE=1 SV=2		0	1	4	3	3	5		1.18976	0.299934	0.794733
P11388	TOP2A	TOP2A_HUMAN DNA topoisomerase 2-alpha OS=Homo sapiens OX=9606 GN=TOP2A PE=1 SV=3		0	0	5	1	1	2		0.309891	0.772117	0.258719
Q8N103	TAGAP	TAGAP_HUMAN T-cell activation Rho GTPase-activating protein OS=Homo sapiens OX=9606 GN=TAGAP PE=1 SV=1		3	10	1	1	5	1		0.90407	0.417084	-1.02461
Q02880	TOP2B	TOP2B_HUMAN DNA topoisomerase 2-beta OS=Homo sapiens OX=9606 GN=TOP2B PE=1 SV=3		1	0	2	0	0	0		1.92904	0.125954	-0.857037
Q96NL6	SCLT1	SCLT1_HUMAN Sodium channel and clathrin linker 1 OS=Homo sapiens OX=9606 GN=SCLT1 PE=1 SV=2		1	0	0	0	0	0		1	0.373901	-0.3608
Q5VWN6	TASOR2	TASO2_HUMAN Protein TASOR 2 OS=Homo sapiens OX=9606 GN=TASOR2 PE=1 SV=1		1	0	0	0	1	1		0.51989	0.630586	0.245771
O15041	SEMA3E	SEM3E_HUMAN Semaphorin-3E OS=Homo sapiens OX=9606 GN=SEMA3E PE=1 SV=1		0	3	1	0	0	0		1.5227	0.202497	-1.21757
Q9H3S1	SEMA4A	SEM4A_HUMAN Semaphorin-4A OS=Homo sapiens OX=9606 GN=SEMA4A PE=1 SV=2		0	1	0	0	0	0		1	0.373901	-0.506924
Q9UHD8	2019-09-09	SEPT9_HUMAN Septin-9 OS=Homo sapiens OX=9606 GN=SEPT9 PE=1 SV=2		4	0	3	25	8	13		2.67059	0.055772	2.25596
Q99719	2019-09-05	SEPT5_HUMAN Septin-5 OS=Homo sapiens OX=9606 GN=SEPT5 PE=1 SV=1		1	0	0	0	0	0		1	0.373901	-0.3608
Q8WU76	SCFD2	SCFD2_HUMAN Sec1 family domain-containing protein 2 OS=Homo sapiens OX=9606 GN=SCFD2 PE=1 SV=2		0	0	0	0	0	1		1	0.373901	0.282301
P53992	SEC24C	SC24C_HUMAN Protein transport protein Sec24C OS=Homo sapiens OX=9606 GN=SEC24C PE=1 SV=3		22	0	24	61	18	47		1.25513	0.277758	2.00423
O15126	SCAMP1	SCAM1_HUMAN Secretory carrier-associated membrane protein 1 OS=Homo sapiens OX=9606 GN=SCAMP1 PE=1 SV=2		0	0	1	2	0	3		1.21382	0.291583	0.757225
O75326	SEMA7A	SEM7A_HUMAN Semaphorin-7A OS=Homo sapiens OX=9606 GN=SEMA7A PE=1 SV=1		0	0	0	1	0	0		1	0.373901	0.296654
P23396	RPS3	RS3_HUMAN 40S ribosomal protein S3 OS=Homo sapiens OX=9606 GN=RPS3 PE=1 SV=2		59	30	56	82	54	71		0.277774	0.794952	0.0461678
P82909	MRPS36	RT36_HUMAN 28S ribosomal protein S36, mitochondrial OS=Homo sapiens OX=9606 GN=MRPS36 PE=1 SV=2		0	0	3	11	8	8		3.86474	0.0180742	2.49724
Q8WWV3	RTN4IP1	RT4I1_HUMAN Reticulon-4-interacting protein 1, mitochondrial OS=Homo sapiens OX=9606 GN=RTN4IP1 PE=1 SV=2		0	0	0	0	0	1		1	0.373901	0.282301
O60783	MRPS14	RT14_HUMAN 28S ribosomal protein S14, mitochondrial OS=Homo sapiens OX=9606 GN=MRPS14 PE=1 SV=1		0	0	2	1	0	5		0.684345	0.531349	0.573736
P82914	MRPS15	RT15_HUMAN 28S ribosomal protein S15, mitochondrial OS=Homo sapiens OX=9606 GN=MRPS15 PE=1 SV=1		1	0	1	3	0	4		0.855826	0.440332	0.629773
Q9Y676	MRPS18B	RT18B_HUMAN 28S ribosomal protein S18b, mitochondrial OS=Homo sapiens OX=9606 GN=MRPS18B PE=1 SV=1		2	0	1	3	3	7		2.303	0.082666	1.29626
Q96IZ7	RSRC1	RSRC1_HUMAN Serine/Arginine-related protein 53 OS=Homo sapiens OX=9606 GN=RSRC1 PE=1 SV=1		0	0	0	1	0	0		1	0.373901	0.296654
P82675	MRPS5	RT05_HUMAN 28S ribosomal protein S5, mitochondrial OS=Homo sapiens OX=9606 GN=MRPS5 PE=1 SV=2		3	0	0	0	2	1		0.108949	0.91849	0.0911989
Q59EK9	RUNDC3A	RUN3A_HUMAN RUN domain-containing protein 3A OS=Homo sapiens OX=9606 GN=RUNDC3A PE=1 SV=2		0	0	0	1	0	0		1	0.373901	0.296654
Q9Y3D9	MRPS23	RT23_HUMAN 28S ribosomal protein S23, mitochondrial OS=Homo sapiens OX=9606 GN=MRPS23 PE=1 SV=2		8	0	10	13	14	21		1.47948	0.213105	1.65439
Q01196	RUNX1	RUNX1_HUMAN Runt-related transcription factor 1 OS=Homo sapiens OX=9606 GN=RUNX1 PE=1 SV=3		7	4	1	6	3	4		0.226072	0.832227	-0.170862
P46782	RPS5	RS5_HUMAN 40S ribosomal protein S5 OS=Homo sapiens OX=9606 GN=RPS5 PE=1 SV=4		5	6	7	15	18	10		1.59776	0.185337	0.649033
Q6UXX9	RSPO2	RSPO2_HUMAN R-spondin-2 OS=Homo sapiens OX=9606 GN=RSPO2 PE=1 SV=2		0	0	1	0	0	0		1	0.373901	-0.309473
P82673	MRPS35	RT35_HUMAN 28S ribosomal protein S35, mitochondrial OS=Homo sapiens OX=9606 GN=MRPS35 PE=1 SV=1		1	0	3	5	8	7		2.9917	0.0402705	1.75485
Q9NQC3	RTN4	RTN4_HUMAN Reticulon-4 OS=Homo sapiens OX=9606 GN=RTN4 PE=1 SV=2		11	5	8	11	6	13		0.544351	0.615124	-0.166135
P62273	RPS29	RS29_HUMAN 40S ribosomal protein S29 OS=Homo sapiens OX=9606 GN=RPS29 PE=1 SV=2		1	0	3	3	4	4		1.89792	0.130552	1.06822
Q9NP92	MRPS30	RT30_HUMAN 39S ribosomal protein S30, mitochondrial OS=Homo sapiens OX=9606 GN=MRPS30 PE=1 SV=2		0	0	2	2	2	5		2.23687	0.0889302	1.27205
P82930	MRPS34	RT34_HUMAN 28S ribosomal protein S34, mitochondrial OS=Homo sapiens OX=9606 GN=MRPS34 PE=1 SV=2		4	1	7	7	8	11		1.86098	0.136245	0.789557
Q9BY42	RTF2	RTF2_HUMAN Replication termination factor 2 OS=Homo sapiens OX=9606 GN=RTF2 PE=1 SV=3		0	0	0	1	0	0		1	0.373901	0.296654
Q7L099	RUFY3	RUFY3_HUMAN Protein RUFY3 OS=Homo sapiens OX=9606 GN=RUFY3 PE=1 SV=1		0	0	1	1	0	0		0.0299035	0.977577	-0.0128194
Q92552	MRPS27	RT27_HUMAN 28S ribosomal protein S27, mitochondrial OS=Homo sapiens OX=9606 GN=MRPS27 PE=1 SV=3		3	0	2	3	3	4		1.18476	0.301694	0.749516
Q86VV8	RTTN	RTTN_HUMAN Rotatin OS=Homo sapiens OX=9606 GN=RTTN PE=1 SV=3		0	0	2	0	1	1		0.189345	0.859042	0.110334
Q92665	MRPS31	RT31_HUMAN 28S ribosomal protein S31, mitochondrial OS=Homo sapiens OX=9606 GN=MRPS31 PE=1 SV=3		0	0	1	3	2	8		3.48104	0.025328	1.77906
Q9Y224	RTRAF	RTRAF_HUMAN RNA transcription, translation and transport factor protein OS=Homo sapiens OX=9606 GN=RTRAF PE=1 SV=1		18	4	10	25	10	17		0.618169	0.569924	0.315175
Q6ICC9	RTL6	RTL6_HUMAN Retrotransposon Gag-like protein 6 OS=Homo sapiens OX=9606 GN=RTL6 PE=2 SV=1		1	0	0	0	0	0		1	0.373901	-0.3608
P51991	HNRNPA3	ROA3_HUMAN Heterogeneous nuclear ribonucleoprotein A3 OS=Homo sapiens OX=9606 GN=HNRNPA3 PE=1 SV=2		0	0	0	4	2	0		1.92676	0.126285	1.23006
Q9H9Y2	RPF1	RPF1_HUMAN Ribosome production factor 1 OS=Homo sapiens OX=9606 GN=RPF1 PE=1 SV=2		0	0	0	0	0	3		1	0.373901	0.587932
P56182	RRP1	RRP1_HUMAN Ribosomal RNA processing protein 1 homolog A OS=Homo sapiens OX=9606 GN=RRP1 PE=1 SV=1		0	0	0	0	1	0		1	0.373901	0.32427
P25398	RPS12	RS12_HUMAN 40S ribosomal protein S12 OS=Homo sapiens OX=9606 GN=RPS12 PE=1 SV=3		14	10	11	16	16	17		0.0430955	0.967691	-0.0111386
Q9UIL1	SCOC	SCOC_HUMAN Short coiled-coil protein OS=Homo sapiens OX=9606 GN=SCOC PE=1 SV=2		0	0	1	1	0	3		0.965208	0.389099	0.575113
Q92526	CCT6B	TCPW_HUMAN T-complex protein 1 subunit zeta-2 OS=Homo sapiens OX=9606 GN=CCT6B PE=1 SV=5		41	16	0	40	24	24		0.668958	0.54015	1.18682
O14776	TCERG1	TCRG1_HUMAN Transcription elongation regulator 1 OS=Homo sapiens OX=9606 GN=TCERG1 PE=1 SV=2		1	0	1	0	0	0		1.98264	0.118444	-0.670273
P54920	NAPA	SNAA_HUMAN Alpha-soluble NSF attachment protein OS=Homo sapiens OX=9606 GN=NAPA PE=1 SV=3		5	0	1	14	5	3		1.48608	0.21145	1.44971
Q99747	NAPG	SNAG_HUMAN Gamma-soluble NSF attachment protein OS=Homo sapiens OX=9606 GN=NAPG PE=1 SV=1		0	0	1	3	1	2		2.73394	0.0522305	1.08434
O43759	SYNGR1	SNG1_HUMAN Synaptogyrin-1 OS=Homo sapiens OX=9606 GN=SYNGR1 PE=1 SV=2		0	0	2	2	1	0		0.470403	0.66257	0.306798
O43760	SYNGR2	SNG2_HUMAN Synaptogyrin-2 OS=Homo sapiens OX=9606 GN=SYNGR2 PE=1 SV=1		7	4	6	11	0	5		1.06232	0.347972	-1.07034
Q9Y6H5	SNCAIP	SNCAP_HUMAN Synphilin-1 OS=Homo sapiens OX=9606 GN=SNCAIP PE=1 SV=2		1	0	0	0	0	0		1	0.373901	-0.3608
Q53GS9	USP39	SNUT2_HUMAN U4/U6.U5 tri-snRNP-associated protein 2 OS=Homo sapiens OX=9606 GN=USP39 PE=1 SV=2		0	0	0	0	0	1		1	0.373901	0.282301
O95219	SNX4	SNX4_HUMAN Sorting nexin-4 OS=Homo sapiens OX=9606 GN=SNX4 PE=1 SV=1		0	0	0	0	0	1		1	0.373901	0.282301
Q9NPD5	SLCO1B3	SO1B3_HUMAN Solute carrier organic anion transporter family member 1B3 OS=Homo sapiens OX=9606 GN=SLCO1B3 PE=1 SV=1		0	0	0	0	0	1		1	0.373901	0.282301
O60749	SNX2	SNX2_HUMAN Sorting nexin-2 OS=Homo sapiens OX=9606 GN=SNX2 PE=1 SV=2		1	0	9	5	6	10		1.40279	0.233331	1.35065
O60493	SNX3	SNX3_HUMAN Sorting nexin-3 OS=Homo sapiens OX=9606 GN=SNX3 PE=1 SV=3		5	0	9	4	7	8		0.671016	0.538967	0.689622
P18583	SON	SON_HUMAN Protein SON OS=Homo sapiens OX=9606 GN=SON PE=1 SV=4		0	0	0	0	0	1		1	0.373901	0.282301
P30626	SRI	SORCN_HUMAN Sorcin OS=Homo sapiens OX=9606 GN=SRI PE=1 SV=1		8	0	5	9	7	8		1.06361	0.347454	1.05931
Q07617	SPAG1	SPAG1_HUMAN Sperm-associated antigen 1 OS=Homo sapiens OX=9606 GN=SPAG1 PE=1 SV=3		1	0	0	0	0	0		1	0.373901	-0.3608
O75602	SPAG6	SPAG6_HUMAN Sperm-associated antigen 6 OS=Homo sapiens OX=9606 GN=SPAG6 PE=2 SV=1		0	0	0	0	0	1		1	0.373901	0.282301
A6NIY4	SPDYE5	SPDE5_HUMAN Speedy protein E5 OS=Homo sapiens OX=9606 GN=SPDYE5 PE=3 SV=3		0	0	1	0	0	1		0.0648673	0.951392	-0.0271722
Q96M29	TEKT5	TEKT5_HUMAN Tektin-5 OS=Homo sapiens OX=9606 GN=TEKT5 PE=1 SV=1		1	0	1	3	1	1		1.19325	0.298709	0.54684
Q15772	SPEG	SPEG_HUMAN Striated muscle preferentially expressed protein kinase OS=Homo sapiens OX=9606 GN=SPEG PE=1 SV=4		0	0	0	1	0	0		1	0.373901	0.296654
P22105	TNXB	TENX_HUMAN Tenascin-X OS=Homo sapiens OX=9606 GN=TNXB PE=1 SV=5		0	0	1	1	0	0		0.0299035	0.977577	-0.0128194
P55072	VCP	TERA_HUMAN Transitional endoplasmic reticulum ATPase OS=Homo sapiens OX=9606 GN=VCP PE=1 SV=4		125	68	175	189	183	186		1.69831	0.164681	0.19473
Q9UQ90	SPG7	SPG7_HUMAN Paraplegin OS=Homo sapiens OX=9606 GN=SPG7 PE=1 SV=2		0	0	0	0	1	0		1	0.373901	0.32427
O14746	TERT	TERT_HUMAN Telomerase reverse transcriptase OS=Homo sapiens OX=9606 GN=TERT PE=1 SV=1		0	0	0	0	1	0		1	0.373901	0.32427
O43291	SPINT2	SPIT2_HUMAN Kunitz-type protease inhibitor 2 OS=Homo sapiens OX=9606 GN=SPINT2 PE=1 SV=2		0	0	1	1	0	0		0.0299035	0.977577	-0.0128194
Q96JI7	SPG11	SPTCS_HUMAN Spatacsin OS=Homo sapiens OX=9606 GN=SPG11 PE=1 SV=3		2	0	0	0	0	0		1	0.373901	-0.564605
Q8WUA4	GTF3C2	TF3C2_HUMAN General transcription factor 3C polypeptide 2 OS=Homo sapiens OX=9606 GN=GTF3C2 PE=1 SV=2		1	0	0	0	0	0		1	0.373901	-0.3608
Q9UHB9	SRP68	SRP68_HUMAN Signal recognition particle subunit SRP68 OS=Homo sapiens OX=9606 GN=SRP68 PE=1 SV=2		4	0	12	5	2	11		0.348113	0.745304	0.406261
Q9Y5M8	SRPRB	SRPRB_HUMAN Signal recognition particle receptor subunit beta OS=Homo sapiens OX=9606 GN=SRPRB PE=1 SV=3		3	0	3	8	1	8		1.00156	0.373234	0.937716
Q13247	SRSF6	SRSF6_HUMAN Serine/arginine-rich splicing factor 6 OS=Homo sapiens OX=9606 GN=SRSF6 PE=1 SV=2		2	0	0	1	4	0		0.564396	0.60263	0.49144
O94768	STK17B	ST17B_HUMAN Serine/threonine-protein kinase 17B OS=Homo sapiens OX=9606 GN=STK17B PE=1 SV=1		1	0	0	0	0	0		1	0.373901	-0.3608
P50225	SULT1A1	ST1A1_HUMAN Sulfotransferase 1A1 OS=Homo sapiens OX=9606 GN=SULT1A1 PE=1 SV=3		3	1	10	9	12	18		2.13777	0.0993362	1.24686
Q9Y2H1	STK38L	ST38L_HUMAN Serine/threonine-protein kinase 38-like OS=Homo sapiens OX=9606 GN=STK38L PE=1 SV=3		0	1	0	0	0	0		1	0.373901	-0.506924
O00338	SULT1C2	ST1C2_HUMAN Sulfotransferase 1C2 OS=Homo sapiens OX=9606 GN=SULT1C2 PE=1 SV=1		0	0	0	0	0	1		1	0.373901	0.282301
Q06520	SULT2A1	ST2A1_HUMAN Bile salt sulfotransferase OS=Homo sapiens OX=9606 GN=SULT2A1 PE=1 SV=3		0	0	0	1	0	0		1	0.373901	0.296654
Q8NFT2	STEAP2	STEA2_HUMAN Metalloreductase STEAP2 OS=Homo sapiens OX=9606 GN=STEAP2 PE=1 SV=3		0	0	0	0	0	1		1	0.373901	0.282301
Q9UJZ1	STOML2	STML2_HUMAN Stomatin-like protein 2, mitochondrial OS=Homo sapiens OX=9606 GN=STOML2 PE=1 SV=1		16	12	24	37	30	44		4.81437	0.00855803	0.603141
Q9Y6E0	STK24	STK24_HUMAN Serine/threonine-protein kinase 24 OS=Homo sapiens OX=9606 GN=STK24 PE=1 SV=1		0	0	10	4	4	7		1.13247	0.320722	1.27121
P16949	STMN1	STMN1_HUMAN Stathmin OS=Homo sapiens OX=9606 GN=STMN1 PE=1 SV=3		15	7	22	29	16	33		1.33912	0.251564	0.381717
Q13188	STK3	STK3_HUMAN Serine/threonine-protein kinase 3 OS=Homo sapiens OX=9606 GN=STK3 PE=1 SV=2		0	0	0	0	0	1		1	0.373901	0.282301
Q13277	STX3	STX3_HUMAN Syntaxin-3 OS=Homo sapiens OX=9606 GN=STX3 PE=1 SV=3		0	0	0	0	1	0		1	0.373901	0.32427
Q13190	STX5	STX5_HUMAN Syntaxin-5 OS=Homo sapiens OX=9606 GN=STX5 PE=1 SV=2		0	0	0	2	2	0		1.99577	0.116679	0.994963
P61764	STXBP1	STXB1_HUMAN Syntaxin-binding protein 1 OS=Homo sapiens OX=9606 GN=STXBP1 PE=1 SV=1		1	0	2	1	1	5		0.836739	0.449816	0.537206
Q5T5C0	STXBP5	STXB5_HUMAN Syntaxin-binding protein 5 OS=Homo sapiens OX=9606 GN=STXBP5 PE=1 SV=1		0	0	0	0	0	1		1	0.373901	0.282301
Q9P2R7	SUCLA2	SUCB1_HUMAN Succinate--CoA ligase [ADP-forming] subunit beta, mitochondrial OS=Homo sapiens OX=9606 GN=SUCLA2 PE=1 SV=3		1	0	4	6	2	9		1.68041	0.168173	1.30242
Q6N022	TENM4	TEN4_HUMAN Teneurin-4 OS=Homo sapiens OX=9606 GN=TENM4 PE=1 SV=2		0	1	0	0	0	0		1	0.373901	-0.506924
P19623	SRM	SPEE_HUMAN Spermidine synthase OS=Homo sapiens OX=9606 GN=SRM PE=1 SV=1		18	10	19	19	17	18		2.82799	0.0474419	-0.238972
Q9Y4P9	SPEF1	SPEF1_HUMAN Sperm flagellar protein 1 OS=Homo sapiens OX=9606 GN=SPEF1 PE=1 SV=3		1	0	0	0	0	0		1	0.373901	-0.3608
Q9Y6M0	PRSS21	TEST_HUMAN Testisin OS=Homo sapiens OX=9606 GN=PRSS21 PE=1 SV=1		0	0	0	0	0	1		1	0.373901	0.282301
O43151	TET3	TET3_HUMAN Methylcytosine dioxygenase TET3 OS=Homo sapiens OX=9606 GN=TET3 PE=1 SV=3		0	0	0	0	1	0		1	0.373901	0.32427
O43791	SPOP	SPOP_HUMAN Speckle-type POZ protein OS=Homo sapiens OX=9606 GN=SPOP PE=1 SV=1		0	0	0	0	0	1		1	0.373901	0.282301
Q5VZQ5	TEX36	TEX36_HUMAN Testis-expressed protein 36 OS=Homo sapiens OX=9606 GN=TEX36 PE=2 SV=1		0	1	0	0	0	0		1	0.373901	-0.506924
A6NCN8	TEX52	TEX52_HUMAN Testis-expressed protein 52 OS=Homo sapiens OX=9606 GN=TEX52 PE=4 SV=2		0	0	1	0	0	1		0.0648673	0.951392	-0.0271722
Q99611	SEPHS2	SPS2_HUMAN Selenide, water dikinase 2 OS=Homo sapiens OX=9606 GN=SEPHS2 PE=1 SV=3		0	0	0	0	0	1		1	0.373901	0.282301
P52788	SMS	SPSY_HUMAN Spermine synthase OS=Homo sapiens OX=9606 GN=SMS PE=1 SV=2		4	1	13	5	9	13		0.721585	0.510475	0.511367
Q12789	GTF3C1	TF3C1_HUMAN General transcription factor 3C polypeptide 1 OS=Homo sapiens OX=9606 GN=GTF3C1 PE=1 SV=4		0	0	2	1	0	0		0.345211	0.747325	-0.199583
O00267	SUPT5H	SPT5H_HUMAN Transcription elongation factor SPT5 OS=Homo sapiens OX=9606 GN=SUPT5H PE=1 SV=1		0	0	0	1	0	0		1	0.373901	0.296654
P02549	SPTA1	SPTA1_HUMAN Spectrin alpha chain, erythrocytic 1 OS=Homo sapiens OX=9606 GN=SPTA1 PE=1 SV=5		0	0	0	0	0	1		1	0.373901	0.282301
P11277	SPTB	SPTB1_HUMAN Spectrin beta chain, erythrocytic OS=Homo sapiens OX=9606 GN=SPTB PE=1 SV=5		1	0	0	0	0	0		1	0.373901	-0.3608
Q5VSR9	SPANXN1	SPXN1_HUMAN Sperm protein associated with the nucleus on the X chromosome N1 OS=Homo sapiens OX=9606 GN=SPANXN1 PE=3 SV=1		0	0	1	0	0	0		1	0.373901	-0.309473
Q00059	TFAM	TFAM_HUMAN Transcription factor A, mitochondrial OS=Homo sapiens OX=9606 GN=TFAM PE=1 SV=1		0	0	3	2	5	8		2.15976	0.0969155	1.6566
Q14247	CTTN	SRC8_HUMAN Src substrate cortactin OS=Homo sapiens OX=9606 GN=CTTN PE=1 SV=2		18	7	19	27	25	24		1.99251	0.117114	0.389817
A1L4H1	SSC5D	SRCRL_HUMAN Soluble scavenger receptor cysteine-rich domain-containing protein SSC5D OS=Homo sapiens OX=9606 GN=SSC5D PE=1 SV=3		0	0	0	0	1	0		1	0.373901	0.32427
O43295	SRGAP3	SRGP3_HUMAN SLIT-ROBO Rho GTPase-activating protein 3 OS=Homo sapiens OX=9606 GN=SRGAP3 PE=1 SV=3		0	0	1	0	0	0		1	0.373901	-0.309473
P49458	SRP9	SRP09_HUMAN Signal recognition particle 9 kDa protein OS=Homo sapiens OX=9606 GN=SRP9 PE=1 SV=2		0	0	0	3	1	1		3.9338	0.0170484	1.21711
P37108	SRP14	SRP14_HUMAN Signal recognition particle 14 kDa protein OS=Homo sapiens OX=9606 GN=SRP14 PE=1 SV=2		0	0	1	0	0	0		1	0.373901	-0.309473
P61011	SRP54	SRP54_HUMAN Signal recognition particle 54 kDa protein OS=Homo sapiens OX=9606 GN=SRP54 PE=1 SV=1		0	0	0	0	0	1		1	0.373901	0.282301
Q13243	SRSF5	SRSF5_HUMAN Serine/arginine-rich splicing factor 5 OS=Homo sapiens OX=9606 GN=SRSF5 PE=1 SV=1		0	0	0	0	0	2		1	0.373901	0.458999
P21980	TGM2	TGM2_HUMAN Protein-glutamine gamma-glutamyltransferase 2 OS=Homo sapiens OX=9606 GN=TGM2 PE=1 SV=2		0	0	7	0	0	3		0.328873	0.75875	-0.369502
P43307	SSR1	SSRA_HUMAN Translocon-associated protein subunit alpha OS=Homo sapiens OX=9606 GN=SSR1 PE=1 SV=3		6	4	9	5	14	12		0.332649	0.756103	0.145375
P51571	SSR4	SSRD_HUMAN Translocon-associated protein subunit delta OS=Homo sapiens OX=9606 GN=SSR4 PE=1 SV=1		3	1	14	15	16	20		2.20715	0.0919177	1.49811
Q9UNL2	SSR3	SSRG_HUMAN Translocon-associated protein subunit gamma OS=Homo sapiens OX=9606 GN=SSR3 PE=1 SV=1		1	0	1	6	4	4		4.4176	0.0115323	1.6497
O43493	TGOLN2	TGON2_HUMAN Trans-Golgi network integral membrane protein 2 OS=Homo sapiens OX=9606 GN=TGOLN2 PE=1 SV=3		0	0	1	0	0	0		1	0.373901	-0.309473
Q08945	SSRP1	SSRP1_HUMAN FACT complex subunit SSRP1 OS=Homo sapiens OX=9606 GN=SSRP1 PE=1 SV=1		0	0	0	2	1	0		1.89743	0.130626	0.803035
P50226	SULT1A2	ST1A2_HUMAN Sulfotransferase 1A2 OS=Homo sapiens OX=9606 GN=SULT1A2 PE=1 SV=2		0	0	0	9	0	0		1	0.373901	1.03913
Q9Y365	STARD10	STA10_HUMAN START domain-containing protein 10 OS=Homo sapiens OX=9606 GN=STARD10 PE=1 SV=2		9	2	14	16	11	10		0.716316	0.513392	0.364483
P40763	STAT3	STAT3_HUMAN Signal transducer and activator of transcription 3 OS=Homo sapiens OX=9606 GN=STAT3 PE=1 SV=2		25	7	18	49	20	35		1.39307	0.236027	0.61168
Q9NQZ5	STARD7	STAR7_HUMAN StAR-related lipid transfer protein 7, mitochondrial OS=Homo sapiens OX=9606 GN=STARD7 PE=1 SV=2		0	0	0	0	3	2		1.9145	0.12808	1.11201
Q9P2P6	STARD9	STAR9_HUMAN StAR-related lipid transfer protein 9 OS=Homo sapiens OX=9606 GN=STARD9 PE=1 SV=3		1	0	0	0	0	0		1	0.373901	-0.3608
P42224	STAT1	STAT1_HUMAN Signal transducer and activator of transcription 1-alpha/beta OS=Homo sapiens OX=9606 GN=STAT1 PE=1 SV=2		1	0	5	1	3	10		0.848924	0.443743	0.823569
Q687X5	STEAP4	STEA4_HUMAN Metalloreductase STEAP4 OS=Homo sapiens OX=9606 GN=STEAP4 PE=1 SV=1		0	0	3	0	0	5		0.143228	0.893035	0.142902
Q13586	STIM1	STIM1_HUMAN Stromal interaction molecule 1 OS=Homo sapiens OX=9606 GN=STIM1 PE=1 SV=3		1	0	1	3	6	4		3.5378	0.0240609	1.54991
Q8WY91	THAP4	THAP4_HUMAN THAP domain-containing protein 4 OS=Homo sapiens OX=9606 GN=THAP4 PE=1 SV=2		0	1	0	1	0	0		0.358001	0.738435	-0.210271
A0A577	TRBV4-1	TVB41_HUMAN T cell receptor beta variable 4-1 OS=Homo sapiens OX=9606 GN=TRBV4-1 PE=3 SV=1		0	0	1	0	0	0		1	0.373901	-0.309473
Q8TBC4	UBA3	UBA3_HUMAN NEDD8-activating enzyme E1 catalytic subunit OS=Homo sapiens OX=9606 GN=UBA3 PE=1 SV=2		0	0	0	3	1	3		5.52392	0.00524531	1.52274
P63279	UBE2I	UBC9_HUMAN SUMO-conjugating enzyme UBC9 OS=Homo sapiens OX=9606 GN=UBE2I PE=1 SV=1		6	0	7	10	9	9		1.28153	0.269252	1.24686
Q8NBS9	TXNDC5	TXND5_HUMAN Thioredoxin domain-containing protein 5 OS=Homo sapiens OX=9606 GN=TXNDC5 PE=1 SV=2		28	14	44	44	44	52		1.86368	0.135821	0.330409
P49459	UBE2A	UBE2A_HUMAN Ubiquitin-conjugating enzyme E2 A OS=Homo sapiens OX=9606 GN=UBE2A PE=1 SV=2		0	0	0	0	0	1		1	0.373901	0.282301
Q12792	TWF1	TWF1_HUMAN Twinfilin-1 OS=Homo sapiens OX=9606 GN=TWF1 PE=1 SV=3		4	3	17	14	12	14		1.18998	0.299854	0.58103
Q70CQ2	USP34	UBP34_HUMAN Ubiquitin carboxyl-terminal hydrolase 34 OS=Homo sapiens OX=9606 GN=USP34 PE=1 SV=2		1	0	0	0	0	0		1	0.373901	-0.3608
O95847	SLC25A27	UCP4_HUMAN Mitochondrial uncoupling protein 4 OS=Homo sapiens OX=9606 GN=SLC25A27 PE=2 SV=1		0	0	0	0	0	1		1	0.373901	0.282301
P60604	UBE2G2	UB2G2_HUMAN Ubiquitin-conjugating enzyme E2 G2 OS=Homo sapiens OX=9606 GN=UBE2G2 PE=1 SV=1		0	0	0	0	0	1		1	0.373901	0.282301
Q70EL4	USP43	UBP43_HUMAN Ubiquitin carboxyl-terminal hydrolase 43 OS=Homo sapiens OX=9606 GN=USP43 PE=1 SV=2		0	1	0	0	0	0		1	0.373901	-0.506924
P19971	TYMP	TYPH_HUMAN Thymidine phosphorylase OS=Homo sapiens OX=9606 GN=TYMP PE=1 SV=2		2	8	17	2	9	13		0.494583	0.646827	-0.501258
Q8NBM4	UBAC2	UBAC2_HUMAN Ubiquitin-associated domain-containing protein 2 OS=Homo sapiens OX=9606 GN=UBAC2 PE=1 SV=1		0	0	1	0	0	0		1	0.373901	-0.309473
P47985	UQCRFS1	UCRI_HUMAN Cytochrome b-c1 complex subunit Rieske, mitochondrial OS=Homo sapiens OX=9606 GN=UQCRFS1 PE=1 SV=2		2	0	0	9	9	16		4.71548	0.00920228	2.82683
O43396	TXNL1	TXNL1_HUMAN Thioredoxin-like protein 1 OS=Homo sapiens OX=9606 GN=TXNL1 PE=1 SV=3		1	0	3	5	3	3		1.81128	0.144332	1.04859
P11441	UBL4A	UBL4A_HUMAN Ubiquitin-like protein 4A OS=Homo sapiens OX=9606 GN=UBL4A PE=1 SV=1		0	0	1	0	0	0		1	0.373901	-0.309473
P62256	UBE2H	UBE2H_HUMAN Ubiquitin-conjugating enzyme E2 H OS=Homo sapiens OX=9606 GN=UBE2H PE=1 SV=1		0	0	0	0	0	2		1	0.373901	0.458999
O75896	TUSC2	TUSC2_HUMAN Tumor suppressor candidate 2 OS=Homo sapiens OX=9606 GN=TUSC2 PE=1 SV=3		0	0	0	0	1	0		1	0.373901	0.32427
A0AVT1	UBA6	UBA6_HUMAN Ubiquitin-like modifier-activating enzyme 6 OS=Homo sapiens OX=9606 GN=UBA6 PE=1 SV=1		5	0	2	12	2	1		0.50141	0.642421	0.559082
A0A1B0GUS4	UBE2L5	UB2L5_HUMAN Ubiquitin-conjugating enzyme E2 L5 OS=Homo sapiens OX=9606 GN=UBE2L5 PE=2 SV=1		0	8	0	0	0	0		1	0.373901	-1.332
Q6IBS0	TWF2	TWF2_HUMAN Twinfilin-2 OS=Homo sapiens OX=9606 GN=TWF2 PE=1 SV=2		1	0	6	11	4	21		2.11987	0.101357	2.01374
Q2TAA8	TSNAXIP1	TXIP1_HUMAN Translin-associated factor X-interacting protein 1 OS=Homo sapiens OX=9606 GN=TSNAXIP1 PE=2 SV=1		0	0	1	0	0	0		1	0.373901	-0.309473
Q16222	UAP1	UAP1_HUMAN UDP-N-acetylhexosamine pyrophosphorylase OS=Homo sapiens OX=9606 GN=UAP1 PE=1 SV=3		0	0	0	0	2	0		1	0.373901	0.516198
P17480	UBTF	UBF1_HUMAN Nucleolar transcription factor 1 OS=Homo sapiens OX=9606 GN=UBTF PE=1 SV=1		0	1	0	3	0	0		0.130573	0.902416	0.103618
O14907	TAX1BP3	TX1B3_HUMAN Tax1-binding protein 3 OS=Homo sapiens OX=9606 GN=TAX1BP3 PE=1 SV=2		0	0	0	2	0	1		1.82581	0.141917	0.761067
Q9BRA2	TXNDC17	TXD17_HUMAN Thioredoxin domain-containing protein 17 OS=Homo sapiens OX=9606 GN=TXNDC17 PE=1 SV=1		8	1	5	11	5	0		0.404265	0.7067	-0.460664
Q7Z7E8	UBE2Q1	UB2Q1_HUMAN Ubiquitin-conjugating enzyme E2 Q1 OS=Homo sapiens OX=9606 GN=UBE2Q1 PE=1 SV=1		0	0	1	0	0	0		1	0.373901	-0.309473
Q01081	U2AF1	U2AF1_HUMAN Splicing factor U2AF 35 kDa subunit OS=Homo sapiens OX=9606 GN=U2AF1 PE=1 SV=3		0	0	0	0	0	1		1	0.373901	0.282301
Q04323	UBXN1	UBXN1_HUMAN UBX domain-containing protein 1 OS=Homo sapiens OX=9606 GN=UBXN1 PE=1 SV=2		0	0	5	7	2	2		1.16231	0.309731	1.08784
Q70CQ4	USP31	UBP31_HUMAN Ubiquitin carboxyl-terminal hydrolase 31 OS=Homo sapiens OX=9606 GN=USP31 PE=2 SV=2		1	0	0	0	0	0		1	0.373901	-0.3608
P61086	UBE2K	UBE2K_HUMAN Ubiquitin-conjugating enzyme E2 K OS=Homo sapiens OX=9606 GN=UBE2K PE=1 SV=3		4	0	1	7	1	2		0.652715	0.549552	0.590445
Q96K76	USP47	UBP47_HUMAN Ubiquitin carboxyl-terminal hydrolase 47 OS=Homo sapiens OX=9606 GN=USP47 PE=1 SV=3		0	0	0	0	0	1		1	0.373901	0.282301
Q15819	UBE2V2	UB2V2_HUMAN Ubiquitin-conjugating enzyme E2 variant 2 OS=Homo sapiens OX=9606 GN=UBE2V2 PE=1 SV=4		21	0	0	26	0	0		0.0120541	0.99096	-0.0259914
Q86UV5	USP48	UBP48_HUMAN Ubiquitin carboxyl-terminal hydrolase 48 OS=Homo sapiens OX=9606 GN=USP48 PE=1 SV=1		1	1	0	1	0	0		1.05635	0.350383	-0.57107
P15374	UCHL3	UCHL3_HUMAN Ubiquitin carboxyl-terminal hydrolase isozyme L3 OS=Homo sapiens OX=9606 GN=UCHL3 PE=1 SV=1		5	0	4	10	3	5		0.945371	0.398	0.868741
Q96MU7	YTHDC1	YTDC1_HUMAN YTH domain-containing protein 1 OS=Homo sapiens OX=9606 GN=YTHDC1 PE=1 SV=3		1	0	0	0	0	0		1	0.373901	-0.3608
Q9BYD6	MRPL1	RM01_HUMAN 39S ribosomal protein L1, mitochondrial OS=Homo sapiens OX=9606 GN=MRPL1 PE=1 SV=2		2	0	2	3	12	5		2.02161	0.11329	1.53963
Q9BYC9	MRPL20	RM20_HUMAN 39S ribosomal protein L20, mitochondrial OS=Homo sapiens OX=9606 GN=MRPL20 PE=1 SV=1		0	0	0	0	0	1		1	0.373901	0.282301
Q9P015	MRPL15	RM15_HUMAN 39S ribosomal protein L15, mitochondrial OS=Homo sapiens OX=9606 GN=MRPL15 PE=1 SV=1		2	0	4	3	4	14		1.49081	0.21027	1.2723
Q9Y3B7	MRPL11	RM11_HUMAN 39S ribosomal protein L11, mitochondrial OS=Homo sapiens OX=9606 GN=MRPL11 PE=1 SV=1		0	0	1	10	2	13		3.57314	0.0233102	2.46052
Q9NWU5	MRPL22	RM22_HUMAN 39S ribosomal protein L22, mitochondrial OS=Homo sapiens OX=9606 GN=MRPL22 PE=1 SV=1		0	0	1	4	2	7		3.98576	0.0163226	1.82738
P49406	MRPL19	RM19_HUMAN 39S ribosomal protein L19, mitochondrial OS=Homo sapiens OX=9606 GN=MRPL19 PE=1 SV=2		0	1	0	0	1	3		0.563571	0.603141	0.405278
Q13405	MRPL49	RM49_HUMAN 39S ribosomal protein L49, mitochondrial OS=Homo sapiens OX=9606 GN=MRPL49 PE=1 SV=1		5	0	9	15	12	14		1.71798	0.16093	1.71082
P52815	MRPL12	RM12_HUMAN 39S ribosomal protein L12, mitochondrial OS=Homo sapiens OX=9606 GN=MRPL12 PE=1 SV=2		17	4	22	29	14	24		0.743945	0.498236	0.362253
Q96TC7	RMDN3	RMD3_HUMAN Regulator of microtubule dynamics protein 3 OS=Homo sapiens OX=9606 GN=RMDN3 PE=1 SV=2		0	0	0	0	4	1		1.56687	0.192211	1.04169
Q6ZRF8	RNF207	RN207_HUMAN RING finger protein 207 OS=Homo sapiens OX=9606 GN=RNF207 PE=1 SV=2		0	0	1	0	0	0		1	0.373901	-0.309473
Q8N4F7	RNF175	RN175_HUMAN RING finger protein 175 OS=Homo sapiens OX=9606 GN=RNF175 PE=1 SV=2		0	0	0	0	1	0		1	0.373901	0.32427
Q9NVW2	RLIM	RNF12_HUMAN E3 ubiquitin-protein ligase RLIM OS=Homo sapiens OX=9606 GN=RLIM PE=1 SV=3		0	0	0	0	0	1		1	0.373901	0.282301
Q96LT9	RNPC3	RNPC3_HUMAN RNA-binding region-containing protein 3 OS=Homo sapiens OX=9606 GN=RNPC3 PE=1 SV=1		0	33	31	0	50	20		0.150865	0.887385	-0.374789
O00584	RNASET2	RNT2_HUMAN Ribonuclease T2 OS=Homo sapiens OX=9606 GN=RNASET2 PE=1 SV=2		1	0	2	6	4	7		3.62263	0.0223052	1.68023
Q13464	ROCK1	ROCK1_HUMAN Rho-associated protein kinase 1 OS=Homo sapiens OX=9606 GN=ROCK1 PE=1 SV=1		0	0	1	0	0	0		1	0.373901	-0.309473
Q9UHV5	RAPGEFL1	RPGFL_HUMAN Rap guanine nucleotide exchange factor-like 1 OS=Homo sapiens OX=9606 GN=RAPGEFL1 PE=1 SV=2		1	1	0	0	0	0		1.91999	0.127272	-0.867724
Q684P5	RAP1GAP2	RPGP2_HUMAN Rap1 GTPase-activating protein 2 OS=Homo sapiens OX=9606 GN=RAP1GAP2 PE=1 SV=2		0	0	0	1	0	0		1	0.373901	0.296654
Q9NQG5	RPRD1B	RPR1B_HUMAN Regulation of nuclear pre-mRNA domain-containing protein 1B OS=Homo sapiens OX=9606 GN=RPRD1B PE=1 SV=1		27	0	24	24	25	36		0.94439	0.398444	1.50058
Q5VT52	RPRD2	RPRD2_HUMAN Regulation of nuclear pre-mRNA domain-containing protein 2 OS=Homo sapiens OX=9606 GN=RPRD2 PE=1 SV=1		0	0	0	1	0	1		1.99816	0.116361	0.578955
P62280	RPS11	RS11_HUMAN 40S ribosomal protein S11 OS=Homo sapiens OX=9606 GN=RPS11 PE=1 SV=3		4	6	11	15	9	12		0.80305	0.466951	0.316457
P62841	RPS15	RS15_HUMAN 40S ribosomal protein S15 OS=Homo sapiens OX=9606 GN=RPS15 PE=1 SV=2		6	4	14	17	13	25		2.42539	0.0723402	0.767031
Q14690	PDCD11	RRP5_HUMAN Protein RRP5 homolog OS=Homo sapiens OX=9606 GN=PDCD11 PE=1 SV=3		1	0	0	1	1	0		0.545805	0.614212	0.260124
P10155	RO60	RO60_HUMAN 60 kDa SS-A/Ro ribonucleoprotein OS=Homo sapiens OX=9606 GN=RO60 PE=1 SV=2		7	0	8	9	9	7		0.935482	0.402501	0.976338
Q96KN7	RPGRIP1	RPGR1_HUMAN X-linked retinitis pigmentosa GTPase regulator-interacting protein 1 OS=Homo sapiens OX=9606 GN=RPGRIP1 PE=1 SV=2		0	0	0	1	0	0		1	0.373901	0.296654
Q5GAN6	RNASE10	RNS10_HUMAN Inactive ribonuclease-like protein 10 OS=Homo sapiens OX=9606 GN=RNASE10 PE=2 SV=1		1	0	2	4	3	4		2.68047	0.0552018	1.19934
P19474	TRIM21	RO52_HUMAN E3 ubiquitin-protein ligase TRIM21 OS=Homo sapiens OX=9606 GN=TRIM21 PE=1 SV=1		0	0	1	0	0	2		0.270106	0.800442	0.149526
P22626	HNRNPA2B1	ROA2_HUMAN Heterogeneous nuclear ribonucleoproteins A2/B1 OS=Homo sapiens OX=9606 GN=HNRNPA2B1 PE=1 SV=2		19	15	30	20	35	26		0.449574	0.676303	-0.137196
Q99729	HNRNPAB	ROAA_HUMAN Heterogeneous nuclear ribonucleoprotein A/B OS=Homo sapiens OX=9606 GN=HNRNPAB PE=1 SV=2		0	3	1	0	3	0		0.546859	0.613552	-0.564563
Q9HCK4	ROBO2	ROBO2_HUMAN Roundabout homolog 2 OS=Homo sapiens OX=9606 GN=ROBO2 PE=1 SV=2		1	0	0	0	0	0		1	0.373901	-0.3608
P62829	RPL23	RL23_HUMAN 60S ribosomal protein L23 OS=Homo sapiens OX=9606 GN=RPL23 PE=1 SV=1		16	6	11	22	23	19		1.8276	0.141622	0.517541
Q8IZV5	RDH10	RDH10_HUMAN Retinol dehydrogenase 10 OS=Homo sapiens OX=9606 GN=RDH10 PE=1 SV=1		0	0	0	0	0	2		1	0.373901	0.458999
P54727	RAD23B	RD23B_HUMAN UV excision repair protein RAD23 homolog B OS=Homo sapiens OX=9606 GN=RAD23B PE=1 SV=1		29	10	15	35	16	15		0.353537	0.741533	-0.18099
P54725	RAD23A	RD23A_HUMAN UV excision repair protein RAD23 homolog A OS=Homo sapiens OX=9606 GN=RAD23A PE=1 SV=1		0	0	2	3	2	3		2.41985	0.0727751	1.21843
Q9P258	RCC2	RCC2_HUMAN Protein RCC2 OS=Homo sapiens OX=9606 GN=RCC2 PE=1 SV=2		0	0	0	4	0	1		1.59972	0.184911	0.996167
P13489	RNH1	RINI_HUMAN Ribonuclease inhibitor OS=Homo sapiens OX=9606 GN=RNH1 PE=1 SV=2		16	6	15	26	28	17		1.49208	0.209955	0.497709
Q9NPQ8	RIC8A	RIC8A_HUMAN Synembryn-A OS=Homo sapiens OX=9606 GN=RIC8A PE=1 SV=3		0	0	3	1	1	4		0.923949	0.407805	0.680011
Q6ZUM4	ARHGAP27	RHG27_HUMAN Rho GTPase-activating protein 27 OS=Homo sapiens OX=9606 GN=ARHGAP27 PE=1 SV=3		0	0	0	1	0	0		1	0.373901	0.296654
Q6R327	RICTOR	RICTR_HUMAN Rapamycin-insensitive companion of mTOR OS=Homo sapiens OX=9606 GN=RICTOR PE=1 SV=1		0	0	0	0	0	2		1	0.373901	0.458999
Q5UIP0	RIF1	RIF1_HUMAN Telomere-associated protein RIF1 OS=Homo sapiens OX=9606 GN=RIF1 PE=1 SV=2		0	0	1	0	0	0		1	0.373901	-0.309473
Q9HAU5	UPF2	RENT2_HUMAN Regulator of nonsense transcripts 2 OS=Homo sapiens OX=9606 GN=UPF2 PE=1 SV=1		0	0	0	1	1	0		1.99409	0.116903	0.620923
Q96B86	RGMA	RGMA_HUMAN Repulsive guidance molecule A OS=Homo sapiens OX=9606 GN=RGMA PE=1 SV=3		1	0	0	0	0	0		1	0.373901	-0.3608
Q5TG30	ARHGAP40	RHG40_HUMAN Rho GTPase-activating protein 40 OS=Homo sapiens OX=9606 GN=ARHGAP40 PE=3 SV=3		0	0	2	0	1	1		0.189345	0.859042	0.110334
Q52LW3	ARHGAP29	RHG29_HUMAN Rho GTPase-activating protein 29 OS=Homo sapiens OX=9606 GN=ARHGAP29 PE=1 SV=2		0	1	0	0	0	0		1	0.373901	-0.506924
P49796	RGS3	RGS3_HUMAN Regulator of G-protein signaling 3 OS=Homo sapiens OX=9606 GN=RGS3 PE=1 SV=2		0	0	1	0	0	0		1	0.373901	-0.309473
P61586	RHOA	RHOA_HUMAN Transforming protein RhoA OS=Homo sapiens OX=9606 GN=RHOA PE=1 SV=1		20	4	24	28	32	22		1.07587	0.34255	0.5704
P84095	RHOG	RHOG_HUMAN Rho-related GTP-binding protein RhoG OS=Homo sapiens OX=9606 GN=RHOG PE=1 SV=1		0	0	1	0	3	2		1.2194	0.289677	0.802532
Q9UQ26	RIMS2	RIMS2_HUMAN Regulating synaptic membrane exocytosis protein 2 OS=Homo sapiens OX=9606 GN=RIMS2 PE=1 SV=2		1	1	0	2	0	0		0.590779	0.586434	-0.388959
Q7LG56	RRM2B	RIR2B_HUMAN Ribonucleoside-diphosphate reductase subunit M2 B OS=Homo sapiens OX=9606 GN=RRM2B PE=1 SV=1		0	0	1	0	0	0		1	0.373901	-0.309473
Q00577	PURA	PURA_HUMAN Transcriptional activator protein Pur-alpha OS=Homo sapiens OX=9606 GN=PURA PE=1 SV=2		0	0	0	3	0	0		1	0.373901	0.610542
Q92928	RAB1C	RAB1C_HUMAN Putative Ras-related protein Rab-1C OS=Homo sapiens OX=9606 GN=RAB1C PE=5 SV=2		0	20	55	48	0	48		0.0310449	0.976721	-0.0791698
Q9UL25	RAB21	RAB21_HUMAN Ras-related protein Rab-21 OS=Homo sapiens OX=9606 GN=RAB21 PE=1 SV=3		3	0	10	1	2	8		0.036529	0.972611	-0.0414907
Q9BRP8	PYM1	PYM1_HUMAN Partner of Y14 and mago OS=Homo sapiens OX=9606 GN=PYM1 PE=1 SV=1		0	0	0	0	0	2		1	0.373901	0.458999
P17812	CTPS1	PYRG1_HUMAN CTP synthase 1 OS=Homo sapiens OX=9606 GN=CTPS1 PE=1 SV=2		16	13	24	10	10	14		6.52232	0.00285347	-1.0448
Q6ZRP7	QSOX2	QSOX2_HUMAN Sulfhydryl oxidase 2 OS=Homo sapiens OX=9606 GN=QSOX2 PE=1 SV=3		0	0	0	0	0	4		1	0.373901	0.689504
O95825	CRYZL1	QORL1_HUMAN Quinone oxidoreductase-like protein 1 OS=Homo sapiens OX=9606 GN=CRYZL1 PE=1 SV=2		0	1	0	0	0	0		1	0.373901	-0.506924
Q96B01	RAD51AP1	R51A1_HUMAN RAD51-associated protein 1 OS=Homo sapiens OX=9606 GN=RAD51AP1 PE=1 SV=1		0	0	1	0	0	0		1	0.373901	-0.309473
P62820	RAB1A	RAB1A_HUMAN Ras-related protein Rab-1A OS=Homo sapiens OX=9606 GN=RAB1A PE=1 SV=3		27	13	32	37	34	40		2.20922	0.0917057	0.205864
Q6WBX8	RAD9B	RAD9B_HUMAN Cell cycle checkpoint control protein RAD9B OS=Homo sapiens OX=9606 GN=RAD9B PE=1 SV=2		1	0	0	0	1	0		0.0753036	0.943589	-0.0365302
Q02127	DHODH	PYRD_HUMAN Dihydroorotate dehydrogenase (quinone), mitochondrial OS=Homo sapiens OX=9606 GN=DHODH PE=1 SV=3		2	0	0	4	2	4		2.27852	0.0849249	1.35496
Q15032	R3HDM1	R3HD1_HUMAN R3H domain-containing protein 1 OS=Homo sapiens OX=9606 GN=R3HDM1 PE=1 SV=3		0	0	2	0	0	0		1	0.373901	-0.496237
Q9H0U4	RAB1B	RAB1B_HUMAN Ras-related protein Rab-1B OS=Homo sapiens OX=9606 GN=RAB1B PE=1 SV=1		40	0	0	0	53	0		0.0235552	0.982336	0.0622757
P51153	RAB13	RAB13_HUMAN Ras-related protein Rab-13 OS=Homo sapiens OX=9606 GN=RAB13 PE=1 SV=1		6	0	5	8	11	6		1.26323	0.27512	1.20912
Q6NSI4	RADX	RADX_HUMAN RPA-related protein RADX OS=Homo sapiens OX=9606 GN=RADX PE=1 SV=2		0	0	0	0	0	1		1	0.373901	0.282301
Q08J23	NSUN2	NSUN2_HUMAN tRNA (cytosine(34)-C(5))-methyltransferase OS=Homo sapiens OX=9606 GN=NSUN2 PE=1 SV=2		5	1	27	7	21	26		0.859932	0.438313	0.91533
Q02218	OGDH	ODO1_HUMAN 2-oxoglutarate dehydrogenase, mitochondrial OS=Homo sapiens OX=9606 GN=OGDH PE=1 SV=3		41	16	45	65	41	70		1.53449	0.199698	0.369692
P14923	JUP	PLAK_HUMAN Junction plakoglobin OS=Homo sapiens OX=9606 GN=JUP PE=1 SV=3		1	3	4	5	11	7		1.48834	0.210886	0.879793
Q9Y263	PLAA	PLAP_HUMAN Phospholipase A-2-activating protein OS=Homo sapiens OX=9606 GN=PLAA PE=1 SV=2		0	0	1	3	0	0		0.43984	0.682774	0.301069
P11177	PDHB	ODPB_HUMAN Pyruvate dehydrogenase E1 component subunit beta, mitochondrial OS=Homo sapiens OX=9606 GN=PDHB PE=1 SV=3		40	7	35	62	62	72		2.09458	0.104289	1.06267
O00330	PDHX	ODPX_HUMAN Pyruvate dehydrogenase protein X component, mitochondrial OS=Homo sapiens OX=9606 GN=PDHX PE=1 SV=3		0	0	1	3	1	1		2.07409	0.106735	0.907639
O60313	OPA1	OPA1_HUMAN Dynamin-like 120 kDa protein, mitochondrial OS=Homo sapiens OX=9606 GN=OPA1 PE=1 SV=3		12	1	19	41	19	38		1.83844	0.139852	1.61887
Q02809	PLOD1	PLOD1_HUMAN Procollagen-lysine,2-oxoglutarate 5-dioxygenase 1 OS=Homo sapiens OX=9606 GN=PLOD1 PE=1 SV=2		0	0	0	0	1	0		1	0.373901	0.32427
O60568	PLOD3	PLOD3_HUMAN Multifunctional procollagen lysine hydroxylase and glycosyltransferase LH3 OS=Homo sapiens OX=9606 GN=PLOD3 PE=1 SV=1		6	1	11	10	10	11		1.17008	0.306928	0.67844
Q04941	PLP2	PLP2_HUMAN Proteolipid protein 2 OS=Homo sapiens OX=9606 GN=PLP2 PE=1 SV=1		3	0	3	4	1	1		0.0219159	0.983565	-0.0172803
Q6T4P5	PLPPR3	PLPR3_HUMAN Phospholipid phosphatase-related protein type 3 OS=Homo sapiens OX=9606 GN=PLPPR3 PE=2 SV=1		0	0	0	1	0	0		1	0.373901	0.296654
O43660	PLRG1	PLRG1_HUMAN Pleiotropic regulator 1 OS=Homo sapiens OX=9606 GN=PLRG1 PE=1 SV=1		0	0	1	0	0	0		1	0.373901	-0.309473
O15162	PLSCR1	PLS1_HUMAN Phospholipid scramblase 1 OS=Homo sapiens OX=9606 GN=PLSCR1 PE=1 SV=1		0	0	1	0	0	1		0.0648673	0.951392	-0.0271722
P13797	PLS3	PLST_HUMAN Plastin-3 OS=Homo sapiens OX=9606 GN=PLS3 PE=1 SV=4		50	13	45	64	37	34		0.0482132	0.963858	-0.0214271
Q8NGJ0	OR5A1	OR5A1_HUMAN Olfactory receptor 5A1 OS=Homo sapiens OX=9606 GN=OR5A1 PE=2 SV=1		0	0	0	2	1	0		1.89743	0.130626	0.803035
Q8NGC5	OR6J1	OR6J1_HUMAN Olfactory receptor 6J1 OS=Homo sapiens OX=9606 GN=OR6J1 PE=3 SV=1		0	2	1	1	1	0		0.605077	0.577777	-0.436733
Q8NH51	OR8K3	OR8K3_HUMAN Olfactory receptor 8K3 OS=Homo sapiens OX=9606 GN=OR8K3 PE=3 SV=1		0	0	1	0	0	0		1	0.373901	-0.309473
Q9Y5N6	ORC6	ORC6_HUMAN Origin recognition complex subunit 6 OS=Homo sapiens OX=9606 GN=ORC6 PE=1 SV=1		0	0	0	0	0	1		1	0.373901	0.282301
Q9BZF2	OSBPL7	OSBL7_HUMAN Oxysterol-binding protein-related protein 7 OS=Homo sapiens OX=9606 GN=OSBPL7 PE=1 SV=1		0	0	0	1	0	1		1.99816	0.116361	0.578955
Q9NPF4	OSGEP	OSGEP_HUMAN Probable tRNA N6-adenosine threonylcarbamoyltransferase OS=Homo sapiens OX=9606 GN=OSGEP PE=1 SV=1		0	0	0	3	0	0		1	0.373901	0.610542
Q9NRC9	OTOR	OTOR_HUMAN Otoraplin OS=Homo sapiens OX=9606 GN=OTOR PE=1 SV=1		0	0	1	0	1	1		0.683251	0.531972	0.297097
Q8TBY8	PMFBP1	PMFBP_HUMAN Polyamine-modulated factor 1-binding protein 1 OS=Homo sapiens OX=9606 GN=PMFBP1 PE=1 SV=3		2	0	0	0	1	2		0.313734	0.769403	0.218664
Q9NWU1	OXSM	OXSM_HUMAN 3-oxoacyl-[acyl-carrier-protein] synthase, mitochondrial OS=Homo sapiens OX=9606 GN=OXSM PE=1 SV=1		0	0	1	0	1	1		0.683251	0.531972	0.297097
O95747	OXSR1	OXSR1_HUMAN Serine/threonine-protein kinase OSR1 OS=Homo sapiens OX=9606 GN=OXSR1 PE=1 SV=1		21	10	13	32	18	17		0.253897	0.812092	0.100086
Q15126	PMVK	PMVK_HUMAN Phosphomevalonate kinase OS=Homo sapiens OX=9606 GN=PMVK PE=1 SV=3		7	1	7	9	7	6		0.671681	0.538585	0.356383
P14927	UQCRB	QCR7_HUMAN Cytochrome b-c1 complex subunit 7 OS=Homo sapiens OX=9606 GN=UQCRB PE=1 SV=2		3	0	2	8	11	14		3.27954	0.0305139	2.16625
P42696	RBM34	RBM34_HUMAN RNA-binding protein 34 OS=Homo sapiens OX=9606 GN=RBM34 PE=1 SV=2		0	4	1	1	2	0		0.515431	0.63343	-0.524518
Q8TBY0	RBM46	RBM46_HUMAN Probable RNA-binding protein 46 OS=Homo sapiens OX=9606 GN=RBM46 PE=2 SV=1		3	0	5	3	2	5		0.462798	0.667566	0.371556
Q9NTZ6	RBM12	RBM12_HUMAN RNA-binding protein 12 OS=Homo sapiens OX=9606 GN=RBM12 PE=1 SV=1		1	0	2	1	1	1		0.103603	0.922471	0.0461878
Q9Y5S9	RBM8A	RBM8A_HUMAN RNA-binding protein 8A OS=Homo sapiens OX=9606 GN=RBM8A PE=1 SV=1		1	0	0	0	0	0		1	0.373901	-0.3608
P01111	NRAS	RASN_HUMAN GTPase NRas OS=Homo sapiens OX=9606 GN=NRAS PE=1 SV=1		2	0	0	0	0	0		1	0.373901	-0.564605
Q8TDY2	RB1CC1	RBCC1_HUMAN RB1-inducible coiled-coil protein 1 OS=Homo sapiens OX=9606 GN=RB1CC1 PE=1 SV=3		0	0	1	0	0	0		1	0.373901	-0.309473
A0AV96	RBM47	RBM47_HUMAN RNA-binding protein 47 OS=Homo sapiens OX=9606 GN=RBM47 PE=1 SV=2		0	0	0	2	1	1		6.0564	0.00375155	1.08534
Q9BWF3	RBM4	RBM4_HUMAN RNA-binding protein 4 OS=Homo sapiens OX=9606 GN=RBM4 PE=1 SV=1		0	0	0	0	0	3		1	0.373901	0.587932
Q8IZP6	RNF113B	R113B_HUMAN RING finger protein 113B OS=Homo sapiens OX=9606 GN=RNF113B PE=1 SV=3		0	0	1	0	0	0		1	0.373901	-0.309473
Q08257	CRYZ	QOR_HUMAN Quinone oxidoreductase OS=Homo sapiens OX=9606 GN=CRYZ PE=1 SV=1		10	0	24	22	21	33		1.29554	0.26484	1.7923
P62834	RAP1A	RAP1A_HUMAN Ras-related protein Rap-1A OS=Homo sapiens OX=9606 GN=RAP1A PE=1 SV=1		0	0	0	19	0	24		1.9978	0.116409	2.81302
P49792	RANBP2	RBP2_HUMAN E3 SUMO-protein ligase RanBP2 OS=Homo sapiens OX=9606 GN=RANBP2 PE=1 SV=2		0	0	0	0	0	3		1	0.373901	0.587932
Q9UJ41	RABGEF1	RABX5_HUMAN Rab5 GDP/GTP exchange factor OS=Homo sapiens OX=9606 GN=RABGEF1 PE=1 SV=3		0	0	1	1	0	0		0.0299035	0.977577	-0.0128194
P63244	RACK1	RACK1_HUMAN Receptor of activated protein C kinase 1 OS=Homo sapiens OX=9606 GN=RACK1 PE=1 SV=3		34	28	36	40	46	47		0.275824	0.796347	-0.0619499
P26374	CHML	RAE2_HUMAN Rab proteins geranylgeranyltransferase component A 2 OS=Homo sapiens OX=9606 GN=CHML PE=1 SV=2		0	0	0	0	1	0		1	0.373901	0.32427
Q5T8P6	RBM26	RBM26_HUMAN RNA-binding protein 26 OS=Homo sapiens OX=9606 GN=RBM26 PE=1 SV=3		0	0	0	0	0	1		1	0.373901	0.282301
Q08999	RBL2	RBL2_HUMAN Retinoblastoma-like protein 2 OS=Homo sapiens OX=9606 GN=RBL2 PE=1 SV=3		0	0	0	1	0	0		1	0.373901	0.296654
P01112	HRAS	RASH_HUMAN GTPase HRas OS=Homo sapiens OX=9606 GN=HRAS PE=1 SV=1		0	0	3	5	0	6		0.977459	0.383688	1.01312
P57735	RAB25	RAB25_HUMAN Ras-related protein Rab-25 OS=Homo sapiens OX=9606 GN=RAB25 PE=1 SV=2		0	0	0	3	0	4		1.98902	0.117582	1.30005
P43487	RANBP1	RANG_HUMAN Ran-specific GTPase-activating protein OS=Homo sapiens OX=9606 GN=RANBP1 PE=1 SV=1		8	0	8	8	8	12		0.978568	0.383201	1.04655
Q15907	RAB11B	RB11B_HUMAN Ras-related protein Rab-11B OS=Homo sapiens OX=9606 GN=RAB11B PE=1 SV=4		23	0	25	28	36	41		1.19128	0.299398	1.85718
Q8NDT2	RBM15B	RB15B_HUMAN Putative RNA-binding protein 15B OS=Homo sapiens OX=9606 GN=RBM15B PE=1 SV=3		0	0	0	1	0	0		1	0.373901	0.296654
Q96EV2	RBM33	RBM33_HUMAN RNA-binding protein 33 OS=Homo sapiens OX=9606 GN=RBM33 PE=1 SV=3		0	0	2	0	0	0		1	0.373901	-0.496237
Q8WUD1	RAB2B	RAB2B_HUMAN Ras-related protein Rab-2B OS=Homo sapiens OX=9606 GN=RAB2B PE=1 SV=1		0	4	0	0	0	0		1	0.373901	-1.0279
P60763	RAC3	RAC3_HUMAN Ras-related C3 botulinum toxin substrate 3 OS=Homo sapiens OX=9606 GN=RAC3 PE=1 SV=1		0	3	0	0	0	0		1	0.373901	-0.908096
Q96PK6	RBM14	RBM14_HUMAN RNA-binding protein 14 OS=Homo sapiens OX=9606 GN=RBM14 PE=1 SV=2		0	0	3	0	1	2		0.203455	0.84871	0.152851
Q9H0T7	RAB17	RAB17_HUMAN Ras-related protein Rab-17 OS=Homo sapiens OX=9606 GN=RAB17 PE=1 SV=2		0	0	0	0	0	1		1	0.373901	0.282301
Q96IS3	RAX2	RAX2_HUMAN Retina and anterior neural fold homeobox protein 2 OS=Homo sapiens OX=9606 GN=RAX2 PE=1 SV=1		0	0	0	1	0	0		1	0.373901	0.296654
Q9H074	PAIP1	PAIP1_HUMAN Polyadenylate-binding protein-interacting protein 1 OS=Homo sapiens OX=9606 GN=PAIP1 PE=1 SV=1		0	0	0	1	0	0		1	0.373901	0.296654
Q8WX93	PALLD	PALLD_HUMAN Palladin OS=Homo sapiens OX=9606 GN=PALLD PE=1 SV=3		0	0	2	0	0	1		0.374724	0.726887	-0.213936
O96013	PAK4	PAK4_HUMAN Serine/threonine-protein kinase PAK 4 OS=Homo sapiens OX=9606 GN=PAK4 PE=1 SV=1		1	0	0	0	0	0		1	0.373901	-0.3608
Q504Q3	PAN2	PAN2_HUMAN PAN2-PAN3 deadenylation complex catalytic subunit PAN2 OS=Homo sapiens OX=9606 GN=PAN2 PE=1 SV=3		0	0	0	0	0	1		1	0.373901	0.282301
Q9NVD7	PARVA	PARVA_HUMAN Alpha-parvin OS=Homo sapiens OX=9606 GN=PARVA PE=1 SV=1		0	0	2	0	1	2		0.446506	0.678338	0.287032
P05166	PCCB	PCCB_HUMAN Propionyl-CoA carboxylase beta chain, mitochondrial OS=Homo sapiens OX=9606 GN=PCCB PE=1 SV=3		10	1	22	38	22	31		1.80084	0.146095	1.57018
Q8WW12	PCNP	PCNP_HUMAN PEST proteolytic signal-containing nuclear protein OS=Homo sapiens OX=9606 GN=PCNP PE=1 SV=2		0	0	1	0	2	3		1.2496	0.279573	0.794657
Q9UHG3	PCYOX1	PCYOX_HUMAN Prenylcysteine oxidase 1 OS=Homo sapiens OX=9606 GN=PCYOX1 PE=1 SV=3		2	0	1	5	1	1		0.761621	0.488717	0.531361
Q9H6A9	PCNX3	PCX3_HUMAN Pecanex-like protein 3 OS=Homo sapiens OX=9606 GN=PCNX3 PE=1 SV=2		0	0	1	0	0	0		1	0.373901	-0.309473
P30101	PDIA3	PDIA3_HUMAN Protein disulfide-isomerase A3 OS=Homo sapiens OX=9606 GN=PDIA3 PE=1 SV=4		182	73	216	220	206	213		0.387428	0.718171	0.0746449
P01127	PDGFB	PDGFB_HUMAN Platelet-derived growth factor subunit B OS=Homo sapiens OX=9606 GN=PDGFB PE=1 SV=1		0	0	0	1	0	0		1	0.373901	0.296654
Q15121	PEA15	PEA15_HUMAN Astrocytic phosphoprotein PEA-15 OS=Homo sapiens OX=9606 GN=PEA15 PE=1 SV=2		20	15	20	17	11	11		3.67041	0.0213835	-0.959488
Q6S8J3	POTEE	POTEE_HUMAN POTE ankyrin domain family member E OS=Homo sapiens OX=9606 GN=POTEE PE=2 SV=3		92	190	123	112	95	111		1.37281	0.241747	-0.790961
P37231	PPARG	PPARG_HUMAN Peroxisome proliferator-activated receptor gamma OS=Homo sapiens OX=9606 GN=PPARG PE=1 SV=3		1	0	0	1	0	0		0.137329	0.897406	-0.064146
P05187	ALPP	PPB1_HUMAN Alkaline phosphatase, placental type OS=Homo sapiens OX=9606 GN=ALPP PE=1 SV=2		0	0	0	1	0	0		1	0.373901	0.296654
P05186	ALPL	PPBT_HUMAN Alkaline phosphatase, tissue-nonspecific isozyme OS=Homo sapiens OX=9606 GN=ALPL PE=1 SV=4		0	0	0	0	1	0		1	0.373901	0.32427
P48147	PREP	PPCE_HUMAN Prolyl endopeptidase OS=Homo sapiens OX=9606 GN=PREP PE=1 SV=2		5	0	9	8	10	13		1.31469	0.258924	1.3254
O14830	PPEF2	PPE2_HUMAN Serine/threonine-protein phosphatase with EF-hands 2 OS=Homo sapiens OX=9606 GN=PPEF2 PE=1 SV=2		0	0	0	0	1	0		1	0.373901	0.32427
O94761	RECQL4	RECQ4_HUMAN ATP-dependent DNA helicase Q4 OS=Homo sapiens OX=9606 GN=RECQL4 PE=1 SV=2		1	0	0	0	0	1		0.171351	0.872267	-0.0784988
Q00765	REEP5	REEP5_HUMAN Receptor expression-enhancing protein 5 OS=Homo sapiens OX=9606 GN=REEP5 PE=1 SV=3		11	2	16	8	7	11		0.436279	0.685149	-0.238684
P08134	RHOC	RHOC_HUMAN Rho-related GTP-binding protein RhoC OS=Homo sapiens OX=9606 GN=RHOC PE=1 SV=1		12	0	16	16	21	18		1.12489	0.323569	1.47459
Q9NX52	RHBDL2	RHBL2_HUMAN Rhomboid-related protein 2 OS=Homo sapiens OX=9606 GN=RHBDL2 PE=1 SV=2		0	1	0	0	0	0		1	0.373901	-0.506924
P42331	ARHGAP25	RHG25_HUMAN Rho GTPase-activating protein 25 OS=Homo sapiens OX=9606 GN=ARHGAP25 PE=1 SV=2		0	0	0	0	0	1		1	0.373901	0.282301
O14559	ARHGAP33	RHG33_HUMAN Rho GTPase-activating protein 33 OS=Homo sapiens OX=9606 GN=ARHGAP33 PE=1 SV=2		0	0	1	0	0	0		1	0.373901	-0.309473
Q8N443	RIBC1	RIBC1_HUMAN RIB43A-like with coiled-coils protein 1 OS=Homo sapiens OX=9606 GN=RIBC1 PE=1 SV=1		0	0	1	0	0	0		1	0.373901	-0.309473
Q4ADV7	RIC1	RIC1_HUMAN RAB6A-GEF complex partner protein 1 OS=Homo sapiens OX=9606 GN=RIC1 PE=1 SV=2		0	0	0	2	1	0		1.89743	0.130626	0.803035
Q13671	RIN1	RIN1_HUMAN Ras and Rab interactor 1 OS=Homo sapiens OX=9606 GN=RIN1 PE=1 SV=4		1	4	0	2	1	3		0.00243738	0.998172	0.00227152
P49758	RGS6	RGS6_HUMAN Regulator of G-protein signaling 6 OS=Homo sapiens OX=9606 GN=RGS6 PE=1 SV=5		1	0	2	1	3	1		0.652963	0.549408	0.374924
Q92900	UPF1	RENT1_HUMAN Regulator of nonsense transcripts 1 OS=Homo sapiens OX=9606 GN=UPF1 PE=1 SV=2		0	0	1	0	1	1		0.683251	0.531972	0.297097
Q5JS13	RALGPS1	RGPS1_HUMAN Ras-specific guanine nucleotide-releasing factor RalGPS1 OS=Homo sapiens OX=9606 GN=RALGPS1 PE=1 SV=1		0	0	0	2	0	0		1	0.373901	0.478766
Q13972	RASGRF1	RGRF1_HUMAN Ras-specific guanine nucleotide-releasing factor 1 OS=Homo sapiens OX=9606 GN=RASGRF1 PE=1 SV=2		0	0	1	0	0	2		0.270106	0.800442	0.149526
Q9H0H5	RACGAP1	RGAP1_HUMAN Rac GTPase-activating protein 1 OS=Homo sapiens OX=9606 GN=RACGAP1 PE=1 SV=1		3	0	0	0	0	0		1	0.373901	-0.7073
Q9NVN3	RIC8B	RIC8B_HUMAN Synembryn-B OS=Homo sapiens OX=9606 GN=RIC8B PE=1 SV=2		0	1	0	0	0	0		1	0.373901	-0.506924
Q9HCM1	RESF1	RESF1_HUMAN Retroelement silencing factor 1 OS=Homo sapiens OX=9606 GN=RESF1 PE=1 SV=3		0	0	1	0	0	0		1	0.373901	-0.309473
Q08116	RGS1	RGS1_HUMAN Regulator of G-protein signaling 1 OS=Homo sapiens OX=9606 GN=RGS1 PE=1 SV=3		0	1	0	0	0	0		1	0.373901	-0.506924
Q9NYR8	RDH8	RDH8_HUMAN Retinol dehydrogenase 8 OS=Homo sapiens OX=9606 GN=RDH8 PE=1 SV=1		0	0	0	0	1	0		1	0.373901	0.32427
O75916	RGS9	RGS9_HUMAN Regulator of G-protein signaling 9 OS=Homo sapiens OX=9606 GN=RGS9 PE=1 SV=1		0	1	0	1	0	0		0.358001	0.738435	-0.210271
Q9NS28	RGS18	RGS18_HUMAN Regulator of G-protein signaling 18 OS=Homo sapiens OX=9606 GN=RGS18 PE=1 SV=1		0	0	0	1	0	0		1	0.373901	0.296654
Q9NRF8	CTPS2	PYRG2_HUMAN CTP synthase 2 OS=Homo sapiens OX=9606 GN=CTPS2 PE=1 SV=1		0	0	0	0	1	0		1	0.373901	0.32427
Q13636	RAB31	RAB31_HUMAN Ras-related protein Rab-31 OS=Homo sapiens OX=9606 GN=RAB31 PE=1 SV=1		3	0	9	3	3	5		0.280423	0.793058	0.266098
P63000	RAC1	RAC1_HUMAN Ras-related C3 botulinum toxin substrate 1 OS=Homo sapiens OX=9606 GN=RAC1 PE=1 SV=1		16	0	28	26	26	27		1.06152	0.348293	1.59253
P38159	RBMX	RBMX_HUMAN RNA-binding motif protein, X chromosome OS=Homo sapiens OX=9606 GN=RBMX PE=1 SV=3		0	0	0	0	4	0		1	0.373901	0.759391
Q9Y3P9	RABGAP1	RBGP1_HUMAN Rab GTPase-activating protein 1 OS=Homo sapiens OX=9606 GN=RABGAP1 PE=1 SV=3		0	0	1	0	0	0		1	0.373901	-0.309473
P61019	RAB2A	RAB2A_HUMAN Ras-related protein Rab-2A OS=Homo sapiens OX=9606 GN=RAB2A PE=1 SV=1		32	0	31	37	32	37		0.97084	0.386603	1.63049
P78406	RAE1	RAE1L_HUMAN mRNA export factor OS=Homo sapiens OX=9606 GN=RAE1 PE=1 SV=1		3	1	0	3	5	2		0.979731	0.382691	0.701768
Q14498	RBM39	RBM39_HUMAN RNA-binding protein 39 OS=Homo sapiens OX=9606 GN=RBM39 PE=1 SV=2		1	0	4	2	3	8		1.30429	0.262121	0.997561
P61026	RAB10	RAB10_HUMAN Ras-related protein Rab-10 OS=Homo sapiens OX=9606 GN=RAB10 PE=1 SV=1		18	12	13	14	19	13		1.07862	0.341457	-0.383165
O95716	RAB3D	RAB3D_HUMAN Ras-related protein Rab-3D OS=Homo sapiens OX=9606 GN=RAB3D PE=1 SV=1		8	4	7	12	8	9		0.66175	0.544308	0.125213
P51149	RAB7A	RAB7A_HUMAN Ras-related protein Rab-7a OS=Homo sapiens OX=9606 GN=RAB7A PE=1 SV=1		54	17	43	36	41	45		0.881705	0.427733	-0.252324
Q9NS91	RAD18	RAD18_HUMAN E3 ubiquitin-protein ligase RAD18 OS=Homo sapiens OX=9606 GN=RAD18 PE=1 SV=2		0	0	0	1	0	0		1	0.373901	0.296654
P11234	RALB	RALB_HUMAN Ras-related protein Ral-B OS=Homo sapiens OX=9606 GN=RALB PE=1 SV=1		0	0	13	6	14	22		1.77551	0.15047	2.33746
P61224	RAP1B	RAP1B_HUMAN Ras-related protein Rap-1b OS=Homo sapiens OX=9606 GN=RAP1B PE=1 SV=1		22	26	20	22	18	24		1.40395	0.233009	-0.57581
Q9NW64	RBM22	RBM22_HUMAN Pre-mRNA-splicing factor RBM22 OS=Homo sapiens OX=9606 GN=RBM22 PE=1 SV=1		0	0	0	0	0	1		1	0.373901	0.282301
Q15283	RASA2	RASA2_HUMAN Ras GTPase-activating protein 2 OS=Homo sapiens OX=9606 GN=RASA2 PE=1 SV=3		0	0	2	3	1	2		1.61788	0.180998	0.897574
Q6ZS82	RGS9BP	R9BP_HUMAN Regulator of G-protein signaling 9-binding protein OS=Homo sapiens OX=9606 GN=RGS9BP PE=2 SV=1		0	0	0	0	1	0		1	0.373901	0.32427
Q9H5N1	RABEP2	RABE2_HUMAN Rab GTPase-binding effector protein 2 OS=Homo sapiens OX=9606 GN=RABEP2 PE=1 SV=2		0	0	1	1	0	0		0.0299035	0.977577	-0.0128194
P35241	RDX	RADI_HUMAN Radixin OS=Homo sapiens OX=9606 GN=RDX PE=1 SV=1		50	0	45	41	42	39		0.77096	0.483743	1.44617
Q9UL26	RAB22A	RB22A_HUMAN Ras-related protein Rab-22A OS=Homo sapiens OX=9606 GN=RAB22A PE=1 SV=2		0	0	0	0	3	4		1.99779	0.11641	1.34251
P20336	RAB3A	RAB3A_HUMAN Ras-related protein Rab-3A OS=Homo sapiens OX=9606 GN=RAB3A PE=1 SV=1		0	0	0	4	0	0		1	0.373901	0.713866
Q32P51	HNRNPA1L2	RA1L2_HUMAN Heterogeneous nuclear ribonucleoprotein A1-like 2 OS=Homo sapiens OX=9606 GN=HNRNPA1L2 PE=2 SV=2		31	0	14	25	24	0		0.0225627	0.98308	0.048707
P61106	RAB14	RAB14_HUMAN Ras-related protein Rab-14 OS=Homo sapiens OX=9606 GN=RAB14 PE=1 SV=4		13	4	25	30	25	33		1.98016	0.11878	0.851483
P59190	RAB15	RAB15_HUMAN Ras-related protein Rab-15 OS=Homo sapiens OX=9606 GN=RAB15 PE=1 SV=1		0	0	4	0	0	0		1	0.373901	-0.73521
Q9NP72	RAB18	RAB18_HUMAN Ras-related protein Rab-18 OS=Homo sapiens OX=9606 GN=RAB18 PE=1 SV=1		4	0	3	8	4	2		0.870638	0.433084	0.760137
P46060	RANGAP1	RAGP1_HUMAN Ran GTPase-activating protein 1 OS=Homo sapiens OX=9606 GN=RANGAP1 PE=1 SV=1		0	0	5	2	4	6		1.42456	0.227401	1.26163
P29373	CRABP2	RABP2_HUMAN Cellular retinoic acid-binding protein 2 OS=Homo sapiens OX=9606 GN=CRABP2 PE=1 SV=2		14	10	23	21	12	26		0.589151	0.587425	-0.155349
P62826	RAN	RAN_HUMAN GTP-binding nuclear protein Ran OS=Homo sapiens OX=9606 GN=RAN PE=1 SV=3		23	29	33	20	25	26		2.10822	0.102696	-0.734839
Q9P2N5	RBM27	RBM27_HUMAN RNA-binding protein 27 OS=Homo sapiens OX=9606 GN=RBM27 PE=1 SV=2		1	2	2	0	1	1		2.18315	0.0944112	-0.99865
Q6ZSC3	RBM43	RBM43_HUMAN RNA-binding protein 43 OS=Homo sapiens OX=9606 GN=RBM43 PE=2 SV=1		0	2	0	0	2	1		0.0577072	0.95675	0.0503149
P61225	RAP2B	RAP2B_HUMAN Ras-related protein Rap-2b OS=Homo sapiens OX=9606 GN=RAP2B PE=1 SV=1		3	0	0	1	0	3		0.203425	0.848733	0.177286
P28749	RBL1	RBL1_HUMAN Retinoblastoma-like protein 1 OS=Homo sapiens OX=9606 GN=RBL1 PE=1 SV=3		0	0	0	1	4	1		2.84707	0.0465334	1.33835
Q96I51	RCC1L	RCC1L_HUMAN RCC1-like G exchanging factor-like protein OS=Homo sapiens OX=9606 GN=RCC1L PE=1 SV=2		0	0	1	0	0	2		0.270106	0.800442	0.149526
Q5TC82	RC3H1	RC3H1_HUMAN Roquin-1 OS=Homo sapiens OX=9606 GN=RC3H1 PE=1 SV=1		0	0	0	1	0	0		1	0.373901	0.296654
Q9Y4C8	RBM19	RBM19_HUMAN Probable RNA-binding protein 19 OS=Homo sapiens OX=9606 GN=RBM19 PE=1 SV=3		1	0	0	0	0	1		0.171351	0.872267	-0.0784988
Q8TC12	RDH11	RDH11_HUMAN Retinol dehydrogenase 11 OS=Homo sapiens OX=9606 GN=RDH11 PE=1 SV=2		1	0	2	4	4	4		2.91126	0.0436232	1.30572
O15258	RER1	RER1_HUMAN Protein RER1 OS=Homo sapiens OX=9606 GN=RER1 PE=1 SV=1		4	0	1	0	1	0		1.02249	0.364353	-0.802403
P35268	RPL22	RL22_HUMAN 60S ribosomal protein L22 OS=Homo sapiens OX=9606 GN=RPL22 PE=1 SV=2		14	8	23	14	23	22		0.0663464	0.950286	-0.018697
P83731	RPL24	RL24_HUMAN 60S ribosomal protein L24 OS=Homo sapiens OX=9606 GN=RPL24 PE=1 SV=1		14	15	17	14	13	17		1.96748	0.120517	-0.544166
Q9BZX4	ROPN1B	ROP1B_HUMAN Ropporin-1B OS=Homo sapiens OX=9606 GN=ROPN1B PE=1 SV=1		0	0	0	0	0	1		1	0.373901	0.282301
O95399	UTS2	UTS2_HUMAN Urotensin-2 OS=Homo sapiens OX=9606 GN=UTS2 PE=1 SV=1		0	0	0	0	0	5		1	0.373901	0.773319
P46939	UTRN	UTRO_HUMAN Utrophin OS=Homo sapiens OX=9606 GN=UTRN PE=1 SV=2		0	0	0	1	0	0		1	0.373901	0.296654
Q70J99	UNC13D	UN13D_HUMAN Protein unc-13 homolog D OS=Homo sapiens OX=9606 GN=UNC13D PE=1 SV=1		2	1	7	11	3	8		1.19723	0.297315	0.71129
Q93008	USP9X	USP9X_HUMAN Probable ubiquitin carboxyl-terminal hydrolase FAF-X OS=Homo sapiens OX=9606 GN=USP9X PE=1 SV=3		1	2	0	3	0	5		0.28679	0.788515	0.274878
Q6BDS2	UHRF1BP1	URFB1_HUMAN UHRF1-binding protein 1 OS=Homo sapiens OX=9606 GN=UHRF1BP1 PE=1 SV=1		0	0	1	0	0	0		1	0.373901	-0.309473
Q9BQ65	USB1	USB1_HUMAN U6 snRNA phosphodiesterase OS=Homo sapiens OX=9606 GN=USB1 PE=1 SV=1		0	1	0	0	0	0		1	0.373901	-0.506924
Q5W0Q7	USPL1	USPL1_HUMAN SUMO-specific isopeptidase USPL1 OS=Homo sapiens OX=9606 GN=USPL1 PE=1 SV=1		0	0	0	1	0	2		1.87443	0.134142	0.755653
O60763	USO1	USO1_HUMAN General vesicular transport factor p115 OS=Homo sapiens OX=9606 GN=USO1 PE=1 SV=2		19	0	25	41	21	38		1.20639	0.294138	1.83743
Q9NYH9	UTP6	UTP6_HUMAN U3 small nucleolar RNA-associated protein 6 homolog OS=Homo sapiens OX=9606 GN=UTP6 PE=2 SV=2		0	0	0	0	0	1		1	0.373901	0.282301
Q9BTM9	URM1	URM1_HUMAN Ubiquitin-related modifier 1 OS=Homo sapiens OX=9606 GN=URM1 PE=1 SV=1		0	0	0	2	0	0		1	0.373901	0.478766
Q9NV66	TYW1	TYW1_HUMAN S-adenosyl-L-methionine-dependent tRNA 4-demethylwyosine synthase OS=Homo sapiens OX=9606 GN=TYW1 PE=2 SV=2		1	0	0	0	1	0		0.0753036	0.943589	-0.0365302
Q8IV45	UNC5CL	UN5CL_HUMAN UNC5C-like protein OS=Homo sapiens OX=9606 GN=UNC5CL PE=1 SV=2		13	16	9	11	11	13		1.09272	0.335916	-0.559171
Q9NYU2	UGGT1	UGGG1_HUMAN UDP-glucose:glycoprotein glucosyltransferase 1 OS=Homo sapiens OX=9606 GN=UGGT1 PE=1 SV=3		21	7	24	39	34	56		3.20056	0.0328832	0.919201
Q9P2D8	UNC79	UNC79_HUMAN Protein unc-79 homolog OS=Homo sapiens OX=9606 GN=UNC79 PE=2 SV=4		0	0	1	1	0	0		0.0299035	0.977577	-0.0128194
Q5EBL2	ZNF628	ZN628_HUMAN Zinc finger protein 628 OS=Homo sapiens OX=9606 GN=ZNF628 PE=1 SV=3		0	0	1	0	0	0		1	0.373901	-0.309473
Q8NCA9	ZNF784	ZN784_HUMAN Zinc finger protein 784 OS=Homo sapiens OX=9606 GN=ZNF784 PE=1 SV=1		0	0	0	0	0	1		1	0.373901	0.282301
A7E2V4	ZSWIM8	ZSWM8_HUMAN Zinc finger SWIM domain-containing protein 8 OS=Homo sapiens OX=9606 GN=ZSWIM8 PE=1 SV=1		0	0	0	1	0	0		1	0.373901	0.296654
O60701	UGDH	UGDH_HUMAN UDP-glucose 6-dehydrogenase OS=Homo sapiens OX=9606 GN=UGDH PE=1 SV=1		26	8	33	30	14	22		0.868957	0.433902	-0.349022
A0JNW5	UHRF1BP1L	UH1BL_HUMAN UHRF1-binding protein 1-like OS=Homo sapiens OX=9606 GN=UHRF1BP1L PE=1 SV=2		0	0	0	0	0	1		1	0.373901	0.282301
Q8IWX7	UNC45B	UN45B_HUMAN Protein unc-45 homolog B OS=Homo sapiens OX=9606 GN=UNC45B PE=1 SV=1		0	0	1	2	1	1		2.16955	0.0958581	0.775863
Q99536	VAT1	VAT1_HUMAN Synaptic vesicle membrane protein VAT-1 homolog OS=Homo sapiens OX=9606 GN=VAT1 PE=1 SV=2		0	0	6	7	0	6		0.700005	0.522498	0.884395
P21281	ATP6V1B2	VATB2_HUMAN V-type proton ATPase subunit B, brain isoform OS=Homo sapiens OX=9606 GN=ATP6V1B2 PE=1 SV=3		8	4	20	16	25	25		1.77721	0.150171	0.753576
P21796	VDAC1	VDAC1_HUMAN Voltage-dependent anion-selective channel protein 1 OS=Homo sapiens OX=9606 GN=VDAC1 PE=1 SV=2		21	16	24	25	57	44		1.14725	0.315234	0.464769
P07947	YES1	YES_HUMAN Tyrosine-protein kinase Yes OS=Homo sapiens OX=9606 GN=YES1 PE=1 SV=3		2	0	2	2	2	4		1.09768	0.333985	0.623626
Q86VR7	VSIG10L	VS10L_HUMAN V-set and immunoglobulin domain-containing protein 10-like OS=Homo sapiens OX=9606 GN=VSIG10L PE=2 SV=2		0	0	0	0	0	1		1	0.373901	0.282301
Q9NP79	VTA1	VTA1_HUMAN Vacuolar protein sorting-associated protein VTA1 homolog OS=Homo sapiens OX=9606 GN=VTA1 PE=1 SV=1		1	0	4	1	1	2		0.0245881	0.981561	-0.0160875
Q8NEZ3	WDR19	WDR19_HUMAN WD repeat-containing protein 19 OS=Homo sapiens OX=9606 GN=WDR19 PE=1 SV=2		0	0	1	0	0	0		1	0.373901	-0.309473
P57081	WDR4	WDR4_HUMAN tRNA (guanine-N(7)-)-methyltransferase non-catalytic subunit WDR4 OS=Homo sapiens OX=9606 GN=WDR4 PE=1 SV=2		0	0	1	0	0	0		1	0.373901	-0.309473
Q96S15	WDR24	WDR24_HUMAN GATOR complex protein WDR24 OS=Homo sapiens OX=9606 GN=WDR24 PE=1 SV=2		1	0	0	1	0	0		0.137329	0.897406	-0.064146
Q9H7D7	WDR26	WDR26_HUMAN WD repeat-containing protein 26 OS=Homo sapiens OX=9606 GN=WDR26 PE=1 SV=3		0	0	0	0	0	1		1	0.373901	0.282301
B1ANS9	WDR64	WDR64_HUMAN WD repeat-containing protein 64 OS=Homo sapiens OX=9606 GN=WDR64 PE=2 SV=1		0	0	1	0	0	0		1	0.373901	-0.309473
Q6ZQQ6	WDR87	WDR87_HUMAN WD repeat-containing protein 87 OS=Homo sapiens OX=9606 GN=WDR87 PE=1 SV=3		0	0	0	3	0	0		1	0.373901	0.610542
Q96KV7	WDR90	WDR90_HUMAN WD repeat-containing protein 90 OS=Homo sapiens OX=9606 GN=WDR90 PE=1 SV=2		0	0	1	0	1	0		0.0330097	0.975248	0.0147965
A6NE52	WDR97	WDR97_HUMAN WD repeat-containing protein 97 OS=Homo sapiens OX=9606 GN=WDR97 PE=2 SV=2		0	0	0	0	1	0		1	0.373901	0.32427
O76024	WFS1	WFS1_HUMAN Wolframin OS=Homo sapiens OX=9606 GN=WFS1 PE=1 SV=2		0	0	0	1	0	0		1	0.373901	0.296654
Q9Y3S1	WNK2	WNK2_HUMAN Serine/threonine-protein kinase WNK2 OS=Homo sapiens OX=9606 GN=WNK2 PE=1 SV=4		0	0	1	0	0	2		0.270106	0.800442	0.149526
A4UGR9	XIRP2	XIRP2_HUMAN Xin actin-binding repeat-containing protein 2 OS=Homo sapiens OX=9606 GN=XIRP2 PE=1 SV=2		5	4	2	1	4	2		1.45102	0.220398	-0.915686
O43895	XPNPEP2	XPP2_HUMAN Xaa-Pro aminopeptidase 2 OS=Homo sapiens OX=9606 GN=XPNPEP2 PE=1 SV=3		0	0	0	0	1	0		1	0.373901	0.32427
Q8IYS0	GRAMD1C	ASTRC_HUMAN Protein Aster-C OS=Homo sapiens OX=9606 GN=GRAMD1C PE=1 SV=2		0	0	1	0	0	0		1	0.373901	-0.309473
Q9C0F0	ASXL3	ASXL3_HUMAN Putative Polycomb group protein ASXL3 OS=Homo sapiens OX=9606 GN=ASXL3 PE=2 SV=3		0	0	2	0	0	1		0.374724	0.726887	-0.213936
P50993	ATP1A2	AT1A2_HUMAN Sodium/potassium-transporting ATPase subunit alpha-2 OS=Homo sapiens OX=9606 GN=ATP1A2 PE=1 SV=1		26	0	0	0	0	0		1	0.373901	-1.63653
Q93084	ATP2A3	AT2A3_HUMAN Sarcoplasmic/endoplasmic reticulum calcium ATPase 3 OS=Homo sapiens OX=9606 GN=ATP2A3 PE=1 SV=2		19	5	55	50	37	42		1.1171	0.326518	0.747956
P05026	ATP1B1	AT1B1_HUMAN Sodium/potassium-transporting ATPase subunit beta-1 OS=Homo sapiens OX=9606 GN=ATP1B1 PE=1 SV=1		20	13	25	26	14	24		1.696	0.165127	-0.347193
P98194	ATP2C1	AT2C1_HUMAN Calcium-transporting ATPase type 2C member 1 OS=Homo sapiens OX=9606 GN=ATP2C1 PE=1 SV=3		0	0	0	0	1	0		1	0.373901	0.32427
Q5T9A4	ATAD3B	ATD3B_HUMAN ATPase family AAA domain-containing protein 3B OS=Homo sapiens OX=9606 GN=ATAD3B PE=1 SV=1		1	0	0	0	0	0		1	0.373901	-0.3608
O95260	ATE1	ATE1_HUMAN Arginyl-tRNA--protein transferase 1 OS=Homo sapiens OX=9606 GN=ATE1 PE=1 SV=2		0	0	0	1	0	1		1.99816	0.116361	0.578955
P47756	CAPZB	CAPZB_HUMAN F-actin-capping protein subunit beta OS=Homo sapiens OX=9606 GN=CAPZB PE=1 SV=4		14	3	18	23	17	28		1.51802	0.203618	0.713265
Q9NT62	ATG3	ATG3_HUMAN Ubiquitin-like-conjugating enzyme ATG3 OS=Homo sapiens OX=9606 GN=ATG3 PE=1 SV=1		2	0	3	8	1	1		0.439452	0.683032	0.400913
Q13315	ATM	ATM_HUMAN Serine-protein kinase ATM OS=Homo sapiens OX=9606 GN=ATM PE=1 SV=4		0	0	1	0	0	1		0.0648673	0.951392	-0.0271722
P41180	CASR	CASR_HUMAN Extracellular calcium-sensing receptor OS=Homo sapiens OX=9606 GN=CASR PE=1 SV=3		0	1	0	0	0	0		1	0.373901	-0.506924
O00244	ATOX1	ATOX1_HUMAN Copper transport protein ATOX1 OS=Homo sapiens OX=9606 GN=ATOX1 PE=1 SV=1		3	0	0	3	0	0		0.103555	0.922507	-0.0967578
O75947	ATP5PD	ATP5H_HUMAN ATP synthase subunit d, mitochondrial OS=Homo sapiens OX=9606 GN=ATP5PD PE=1 SV=3		34	13	53	54	48	67		1.54192	0.197953	0.442899
P53634	CTSC	CATC_HUMAN Dipeptidyl peptidase 1 OS=Homo sapiens OX=9606 GN=CTSC PE=1 SV=2		1	0	5	3	4	5		1.31705	0.258205	0.961249
P07339	CTSD	CATD_HUMAN Cathepsin D OS=Homo sapiens OX=9606 GN=CTSD PE=1 SV=1		79	49	112	121	145	131		1.91216	0.128426	0.291218
P07711	CTSL	CATL1_HUMAN Cathepsin L1 OS=Homo sapiens OX=9606 GN=CTSL PE=1 SV=2		0	0	1	0	0	1		0.0648673	0.951392	-0.0271722
Q9NWW7	C2orf42	CB042_HUMAN Uncharacterized protein C2orf42 OS=Homo sapiens OX=9606 GN=C2orf42 PE=1 SV=1		3	2	2	6	0	2		0.786646	0.475477	-0.621641
P03928	MT-ATP8	ATP8_HUMAN ATP synthase protein 8 OS=Homo sapiens OX=9606 GN=MT-ATP8 PE=1 SV=1		0	0	1	0	0	1		0.0648673	0.951392	-0.0271722
P25705	ATP5F1A	ATPA_HUMAN ATP synthase subunit alpha, mitochondrial OS=Homo sapiens OX=9606 GN=ATP5F1A PE=1 SV=1		192	154	286	244	298	358		0.165115	0.876862	0.0324217
P16152	CBR1	CBR1_HUMAN Carbonyl reductase [NADPH] 1 OS=Homo sapiens OX=9606 GN=CBR1 PE=1 SV=3		60	35	88	86	83	84		0.505182	0.639995	0.0570125
O75828	CBR3	CBR3_HUMAN Carbonyl reductase [NADPH] 3 OS=Homo sapiens OX=9606 GN=CBR3 PE=1 SV=3		0	0	0	0	0	23		1	0.373901	1.42522
Q96CT7	CCDC124	CC124_HUMAN Coiled-coil domain-containing protein 124 OS=Homo sapiens OX=9606 GN=CCDC124 PE=1 SV=1		0	0	3	1	4	1		0.900233	0.418895	0.707928
Q8N163	CCAR2	CCAR2_HUMAN Cell cycle and apoptosis regulator protein 2 OS=Homo sapiens OX=9606 GN=CCAR2 PE=1 SV=2		10	3	16	3	11	22		0.292097	0.784736	-0.232865
P30049	ATP5F1D	ATPD_HUMAN ATP synthase subunit delta, mitochondrial OS=Homo sapiens OX=9606 GN=ATP5F1D PE=1 SV=2		10	8	7	19	6	9		0.364361	0.734033	-0.191732
Q96HJ3	CCDC34	CCD34_HUMAN Coiled-coil domain-containing protein 34 OS=Homo sapiens OX=9606 GN=CCDC34 PE=1 SV=2		0	0	0	1	0	0		1	0.373901	0.296654
Q9UFE4	CCDC39	CCD39_HUMAN Coiled-coil domain-containing protein 39 OS=Homo sapiens OX=9606 GN=CCDC39 PE=2 SV=3		0	1	0	0	0	0		1	0.373901	-0.506924
Q8NEL0	CCDC54	CCD54_HUMAN Coiled-coil domain-containing protein 54 OS=Homo sapiens OX=9606 GN=CCDC54 PE=1 SV=2		0	0	1	0	0	0		1	0.373901	-0.309473
Q4VC31	CCDC58	CCD58_HUMAN Coiled-coil domain-containing protein 58 OS=Homo sapiens OX=9606 GN=CCDC58 PE=1 SV=1		1	0	3	3	0	6		0.497264	0.645095	0.463997
A2RUB6	CCDC66	CCD66_HUMAN Coiled-coil domain-containing protein 66 OS=Homo sapiens OX=9606 GN=CCDC66 PE=1 SV=4		0	2	1	0	0	0		1.62427	0.179643	-1.05766
Q8N4S0	CCDC82	CCD82_HUMAN Coiled-coil domain-containing protein 82 OS=Homo sapiens OX=9606 GN=CCDC82 PE=1 SV=2		0	0	1	0	0	0		1	0.373901	-0.309473
O00622	CCN1	CCN1_HUMAN CCN family member 1 OS=Homo sapiens OX=9606 GN=CCN1 PE=1 SV=1		1	0	0	1	0	0		0.137329	0.897406	-0.064146
Q8WWL7	CCNB3	CCNB3_HUMAN G2/mitotic-specific cyclin-B3 OS=Homo sapiens OX=9606 GN=CCNB3 PE=1 SV=2		1	0	0	0	1	0		0.0753036	0.943589	-0.0365302
P56134	ATP5MF	ATPK_HUMAN ATP synthase subunit f, mitochondrial OS=Homo sapiens OX=9606 GN=ATP5MF PE=1 SV=3		20	10	20	18	20	21		1.50072	0.207822	-0.191524
Q6YHK3	CD109	CD109_HUMAN CD109 antigen OS=Homo sapiens OX=9606 GN=CD109 PE=1 SV=2		0	1	0	0	0	0		1	0.373901	-0.506924
P48047	ATP5PO	ATPO_HUMAN ATP synthase subunit O, mitochondrial OS=Homo sapiens OX=9606 GN=ATP5PO PE=1 SV=1		40	20	52	42	50	53		0.21956	0.836963	-0.0340172
P17735	TAT	ATTY_HUMAN Tyrosine aminotransferase OS=Homo sapiens OX=9606 GN=TAT PE=1 SV=1		0	0	1	1	1	0		0.709433	0.51722	0.31145
Q8TE60	ADAMTS18	ATS18_HUMAN A disintegrin and metalloproteinase with thrombospondin motifs 18 OS=Homo sapiens OX=9606 GN=ADAMTS18 PE=1 SV=3		1	0	0	0	0	0		1	0.373901	-0.3608
Q13825	AUH	AUHM_HUMAN Methylglutaconyl-CoA hydratase, mitochondrial OS=Homo sapiens OX=9606 GN=AUH PE=1 SV=1		0	0	1	0	0	1		0.0648673	0.951392	-0.0271722
Q9NXR7	BABAM2	BABA2_HUMAN BRISC and BRCA1-A complex member 2 OS=Homo sapiens OX=9606 GN=BABAM2 PE=1 SV=2		0	0	0	1	0	0		1	0.373901	0.296654
O43286	B4GALT5	B4GT5_HUMAN Beta-1,4-galactosyltransferase 5 OS=Homo sapiens OX=9606 GN=B4GALT5 PE=1 SV=1		0	0	0	3	0	6		1.92659	0.12631	1.45521
Q07812	BAX	BAX_HUMAN Apoptosis regulator BAX OS=Homo sapiens OX=9606 GN=BAX PE=1 SV=1		3	0	2	2	5	0		0.125773	0.90598	0.121681
Q8NB49	ATP11C	AT11C_HUMAN Phospholipid-transporting ATPase IG OS=Homo sapiens OX=9606 GN=ATP11C PE=1 SV=3		0	0	0	0	1	0		1	0.373901	0.32427
Q14444	CAPRIN1	CAPR1_HUMAN Caprin-1 OS=Homo sapiens OX=9606 GN=CAPRIN1 PE=1 SV=2		0	0	1	1	3	7		2.51748	0.0655328	1.54698
O75976	CPD	CBPD_HUMAN Carboxypeptidase D OS=Homo sapiens OX=9606 GN=CPD PE=1 SV=2		0	0	1	0	0	0		1	0.373901	-0.309473
Q14781	CBX2	CBX2_HUMAN Chromobox protein homolog 2 OS=Homo sapiens OX=9606 GN=CBX2 PE=1 SV=2		0	1	0	0	0	0		1	0.373901	-0.506924
Q3SXR2	C3orf36	CC036_HUMAN Uncharacterized protein C3orf36 OS=Homo sapiens OX=9606 GN=C3orf36 PE=2 SV=1		1	0	0	1	0	0		0.137329	0.897406	-0.064146
Q8TBZ0	CCDC110	CC110_HUMAN Coiled-coil domain-containing protein 110 OS=Homo sapiens OX=9606 GN=CCDC110 PE=1 SV=1		0	0	1	0	0	0		1	0.373901	-0.309473
Q8IYE0	CCDC146	CC146_HUMAN Coiled-coil domain-containing protein 146 OS=Homo sapiens OX=9606 GN=CCDC146 PE=1 SV=2		4	0	2	2	0	0		0.971758	0.386198	-0.834671
Q8NCU4	CCDC191	CC191_HUMAN Coiled-coil domain-containing protein 191 OS=Homo sapiens OX=9606 GN=CCDC191 PE=2 SV=1		0	2	0	2	0	1		0.0150419	0.988719	0.0128829
Q8WXE1	ATRIP	ATRIP_HUMAN ATR-interacting protein OS=Homo sapiens OX=9606 GN=ATRIP PE=1 SV=1		0	0	1	0	0	0		1	0.373901	-0.309473
Q9UBB4	ATXN10	ATX10_HUMAN Ataxin-10 OS=Homo sapiens OX=9606 GN=ATXN10 PE=1 SV=1		0	0	0	0	0	1		1	0.373901	0.282301
Q8TE57	ADAMTS16	ATS16_HUMAN A disintegrin and metalloproteinase with thrombospondin motifs 16 OS=Homo sapiens OX=9606 GN=ADAMTS16 PE=2 SV=3		1	1	0	0	0	0		1.91999	0.127272	-0.867724
Q9Y5K6	CD2AP	CD2AP_HUMAN CD2-associated protein OS=Homo sapiens OX=9606 GN=CD2AP PE=1 SV=1		1	0	2	2	1	7		1.24314	0.281703	0.852791
Q6ZTQ4	CDHR3	CDHR3_HUMAN Cadherin-related family member 3 OS=Homo sapiens OX=9606 GN=CDHR3 PE=1 SV=1		0	0	0	0	1	0		1	0.373901	0.32427
Q6L9W6	B4GALNT3	B4GN3_HUMAN Beta-1,4-N-acetylgalactosaminyltransferase 3 OS=Homo sapiens OX=9606 GN=B4GALNT3 PE=1 SV=2		0	0	1	2	0	1		0.869853	0.433466	0.451593
Q8N5C1	CALHM5	CAHM5_HUMAN Calcium homeostasis modulator protein 5 OS=Homo sapiens OX=9606 GN=CALHM5 PE=2 SV=1		0	0	0	0	0	1		1	0.373901	0.282301
Q9NQ33	ASCL3	ASCL3_HUMAN Achaete-scute homolog 3 OS=Homo sapiens OX=9606 GN=ASCL3 PE=2 SV=2		0	1	0	0	0	0		1	0.373901	-0.506924
P27797	CALR	CALR_HUMAN Calreticulin OS=Homo sapiens OX=9606 GN=CALR PE=1 SV=1		32	26	63	50	71	72		0.908126	0.415177	0.248748
Q12797	ASPH	ASPH_HUMAN Aspartyl/asparaginyl beta-hydroxylase OS=Homo sapiens OX=9606 GN=ASPH PE=1 SV=3		0	0	0	0	1	1		1.98579	0.118017	0.606571
Q9HD20	ATP13A1	AT131_HUMAN Manganese-transporting ATPase 13A1 OS=Homo sapiens OX=9606 GN=ATP13A1 PE=1 SV=2		0	0	0	0	0	1		1	0.373901	0.282301
P54709	ATP1B3	AT1B3_HUMAN Sodium/potassium-transporting ATPase subunit beta-3 OS=Homo sapiens OX=9606 GN=ATP1B3 PE=1 SV=1		3	0	3	11	7	6		2.26139	0.0865478	1.61643
Q16720	ATP2B3	AT2B3_HUMAN Plasma membrane calcium-transporting ATPase 3 OS=Homo sapiens OX=9606 GN=ATP2B3 PE=1 SV=3		0	0	0	0	1	0		1	0.373901	0.32427
O14958	CASQ2	CASQ2_HUMAN Calsequestrin-2 OS=Homo sapiens OX=9606 GN=CASQ2 PE=1 SV=2		3	0	1	4	3	0		0.380404	0.722984	0.350099
Q86V15	CASZ1	CASZ1_HUMAN Zinc finger protein castor homolog 1 OS=Homo sapiens OX=9606 GN=CASZ1 PE=1 SV=4		0	0	1	0	0	0		1	0.373901	-0.309473
P56385	ATP5ME	ATP5I_HUMAN ATP synthase subunit e, mitochondrial OS=Homo sapiens OX=9606 GN=ATP5ME PE=1 SV=2		3	0	3	1	0	5		0.280915	0.792707	-0.267744
P18859	ATP5PF	ATP5J_HUMAN ATP synthase-coupling factor 6, mitochondrial OS=Homo sapiens OX=9606 GN=ATP5PF PE=1 SV=1		8	0	20	22	22	22		1.39963	0.234203	1.80836
Q99766	DMAC2L	ATP5S_HUMAN ATP synthase subunit s, mitochondrial OS=Homo sapiens OX=9606 GN=DMAC2L PE=1 SV=3		1	0	2	3	3	5		2.52245	0.0651862	1.17983
P04040	CAT	CATA_HUMAN Catalase OS=Homo sapiens OX=9606 GN=CAT PE=1 SV=3		30	2	16	48	24	23		1.09909	0.333435	0.984539
Q9UBX1	CTSF	CATF_HUMAN Cathepsin F OS=Homo sapiens OX=9606 GN=CTSF PE=1 SV=1		0	0	1	0	0	0		1	0.373901	-0.309473
P08311	CTSG	CATG_HUMAN Cathepsin G OS=Homo sapiens OX=9606 GN=CTSG PE=1 SV=2		0	1	0	0	0	0		1	0.373901	-0.506924
Q9Y646	CPQ	CBPQ_HUMAN Carboxypeptidase Q OS=Homo sapiens OX=9606 GN=CPQ PE=1 SV=1		0	0	0	1	0	0		1	0.373901	0.296654
Q13185	CBX3	CBX3_HUMAN Chromobox protein homolog 3 OS=Homo sapiens OX=9606 GN=CBX3 PE=1 SV=4		9	0	15	15	17	21		1.27822	0.270306	1.57538
Q8NEF3	CCDC112	CC112_HUMAN Coiled-coil domain-containing protein 112 OS=Homo sapiens OX=9606 GN=CCDC112 PE=1 SV=2		1	0	0	1	0	0		0.137329	0.897406	-0.064146
Q9P0B6	CCDC167	CC167_HUMAN Coiled-coil domain-containing protein 167 OS=Homo sapiens OX=9606 GN=CCDC167 PE=1 SV=2		0	0	0	1	0	0		1	0.373901	0.296654
Q8NDH2	CCDC168	CC168_HUMAN Coiled-coil domain-containing protein 168 OS=Homo sapiens OX=9606 GN=CCDC168 PE=2 SV=2		1	0	1	4	0	2		0.705909	0.519188	0.502592
A6NNP5	CCDC169	CC169_HUMAN Coiled-coil domain-containing protein 169 OS=Homo sapiens OX=9606 GN=CCDC169 PE=2 SV=4		0	0	0	0	0	1		1	0.373901	0.282301
P0C7W6	CCDC172	CC172_HUMAN Coiled-coil domain-containing protein 172 OS=Homo sapiens OX=9606 GN=CCDC172 PE=1 SV=1		0	0	0	1	0	0		1	0.373901	0.296654
A6NC98	CCDC88B	CC88B_HUMAN Coiled-coil domain-containing protein 88B OS=Homo sapiens OX=9606 GN=CCDC88B PE=1 SV=1		0	0	0	2	0	1		1.82581	0.141917	0.761067
Q5TC12	ATPAF1	ATPF1_HUMAN ATP synthase mitochondrial F1 complex assembly factor 1 OS=Homo sapiens OX=9606 GN=ATPAF1 PE=1 SV=1		0	0	0	0	0	1		1	0.373901	0.282301
P53701	HCCS	CCHL_HUMAN Cytochrome c-type heme lyase OS=Homo sapiens OX=9606 GN=HCCS PE=1 SV=1		1	0	0	0	0	0		1	0.373901	-0.3608
P36542	ATP5F1C	ATPG_HUMAN ATP synthase subunit gamma, mitochondrial OS=Homo sapiens OX=9606 GN=ATP5F1C PE=1 SV=1		28	10	38	33	52	65		1.57781	0.189746	0.603297
Q96IX5	ATP5MD	ATPMD_HUMAN ATP synthase membrane subunit DAPIT, mitochondrial OS=Homo sapiens OX=9606 GN=ATP5MD PE=1 SV=1		0	0	0	2	0	0		1	0.373901	0.478766
P0C7T5	ATXN1L	ATX1L_HUMAN Ataxin-1-like OS=Homo sapiens OX=9606 GN=ATXN1L PE=1 SV=1		1	0	0	0	0	0		1	0.373901	-0.3608
O95450	ADAMTS2	ATS2_HUMAN A disintegrin and metalloproteinase with thrombospondin motifs 2 OS=Homo sapiens OX=9606 GN=ADAMTS2 PE=2 SV=2		0	0	0	0	2	0		1	0.373901	0.516198
Q9Y679	AUP1	AUP1_HUMAN Ancient ubiquitous protein 1 OS=Homo sapiens OX=9606 GN=AUP1 PE=1 SV=2		2	0	1	3	2	3		1.69102	0.166094	0.840594
P16070	CD44	CD44_HUMAN CD44 antigen OS=Homo sapiens OX=9606 GN=CD44 PE=1 SV=3		0	0	3	0	0	0		1	0.373901	-0.630417
Q08722	CD47	CD47_HUMAN Leukocyte surface antigen CD47 OS=Homo sapiens OX=9606 GN=CD47 PE=1 SV=1		0	0	0	1	0	3		1.73731	0.157333	0.884586
P27701	CD82	CD82_HUMAN CD82 antigen OS=Homo sapiens OX=9606 GN=CD82 PE=1 SV=1		0	0	0	1	0	1		1.99816	0.116361	0.578955
P48960	CD97	CD97_HUMAN CD97 antigen OS=Homo sapiens OX=9606 GN=CD97 PE=1 SV=4		0	0	0	0	0	1		1	0.373901	0.282301
P21926	CD9	CD9_HUMAN CD9 antigen OS=Homo sapiens OX=9606 GN=CD9 PE=1 SV=4		7	1	4	6	7	6		0.843314	0.44653	0.410558
Q8NBF6	AVL9	AVL9_HUMAN Late secretory pathway protein AVL9 homolog OS=Homo sapiens OX=9606 GN=AVL9 PE=1 SV=1		0	0	0	0	0	1		1	0.373901	0.282301
P0DN79	CBSL	CBSL_HUMAN Cystathionine beta-synthase-like protein OS=Homo sapiens OX=9606 GN=CBSL PE=1 SV=1		0	0	0	0	0	1		1	0.373901	0.282301
Q8ND61	C3orf20	CC020_HUMAN Uncharacterized protein C3orf20 OS=Homo sapiens OX=9606 GN=C3orf20 PE=2 SV=2		0	0	0	0	1	0		1	0.373901	0.32427
A6NI56	CCDC154	CC154_HUMAN Coiled-coil domain-containing protein 154 OS=Homo sapiens OX=9606 GN=CCDC154 PE=2 SV=4		0	0	2	0	0	1		0.374724	0.726887	-0.213936
Q9NQR7	CCDC177	CC177_HUMAN Coiled-coil domain-containing protein 177 OS=Homo sapiens OX=9606 GN=CCDC177 PE=2 SV=3		2	0	0	0	0	0		1	0.373901	-0.564605
Q8WUD4	CCDC12	CCD12_HUMAN Coiled-coil domain-containing protein 12 OS=Homo sapiens OX=9606 GN=CCDC12 PE=1 SV=1		0	0	0	1	0	0		1	0.373901	0.296654
Q8IYE1	CCDC13	CCD13_HUMAN Coiled-coil domain-containing protein 13 OS=Homo sapiens OX=9606 GN=CCDC13 PE=1 SV=2		0	0	0	0	0	1		1	0.373901	0.282301
Q96A33	CCDC47	CCD47_HUMAN Coiled-coil domain-containing protein 47 OS=Homo sapiens OX=9606 GN=CCDC47 PE=1 SV=1		3	0	0	1	4	1		0.743052	0.49872	0.631046
Q96ER9	CCDC51	CCD51_HUMAN Coiled-coil domain-containing protein 51 OS=Homo sapiens OX=9606 GN=CCDC51 PE=1 SV=2		0	0	0	0	0	1		1	0.373901	0.282301
Q8IWA6	CCDC60	CCD60_HUMAN Coiled-coil domain-containing protein 60 OS=Homo sapiens OX=9606 GN=CCDC60 PE=1 SV=2		1	0	1	0	0	0		1.98264	0.118444	-0.670273
A6NI79	CCDC69	CCD69_HUMAN Coiled-coil domain-containing protein 69 OS=Homo sapiens OX=9606 GN=CCDC69 PE=1 SV=1		0	0	0	0	1	0		1	0.373901	0.32427
Q6ZRK6	CCDC73	CCD73_HUMAN Coiled-coil domain-containing protein 73 OS=Homo sapiens OX=9606 GN=CCDC73 PE=2 SV=2		0	0	1	0	0	3		0.419109	0.696665	0.278459
A2IDD5	CCDC78	CCD78_HUMAN Coiled-coil domain-containing protein 78 OS=Homo sapiens OX=9606 GN=CCDC78 PE=2 SV=1		2	0	0	2	0	0		0.115957	0.913275	-0.0858394
Q16204	CCDC6	CCDC6_HUMAN Coiled-coil domain-containing protein 6 OS=Homo sapiens OX=9606 GN=CCDC6 PE=1 SV=2		7	4	21	19	20	24		1.81655	0.143451	0.744887
Q96M83	CCDC7	CCDC7_HUMAN Coiled-coil domain-containing protein 7 OS=Homo sapiens OX=9606 GN=CCDC7 PE=2 SV=3		0	0	0	1	0	0		1	0.373901	0.296654
Q9Y698	CACNG2	CCG2_HUMAN Voltage-dependent calcium channel gamma-2 subunit OS=Homo sapiens OX=9606 GN=CACNG2 PE=1 SV=1		0	0	3	3	3	4		2.08577	0.105333	1.32264
Q8TD31	CCHCR1	CCHCR_HUMAN Coiled-coil alpha-helical rod protein 1 OS=Homo sapiens OX=9606 GN=CCHCR1 PE=1 SV=2		0	0	1	0	0	1		0.0648673	0.951392	-0.0271722
P24385	CCND1	CCND1_HUMAN G1/S-specific cyclin-D1 OS=Homo sapiens OX=9606 GN=CCND1 PE=1 SV=1		0	0	1	0	0	0		1	0.373901	-0.309473
P0DP25	CALM3	CALM3_HUMAN Calmodulin-3 OS=Homo sapiens OX=9606 GN=CALM3 PE=1 SV=1		51	20	50	66	43	67		0.558071	0.606555	0.121931
Q92485	SMPDL3B	ASM3B_HUMAN Acid sphingomyelinase-like phosphodiesterase 3b OS=Homo sapiens OX=9606 GN=SMPDL3B PE=1 SV=2		0	0	0	0	1	1		1.98579	0.118017	0.606571
O95671	ASMTL	ASML_HUMAN Probable bifunctional dTTP/UTP pyrophosphatase/methyltransferase protein OS=Homo sapiens OX=9606 GN=ASMTL PE=1 SV=3		1	0	0	0	0	1		0.171351	0.872267	-0.0784988
O43852	CALU	CALU_HUMAN Calumenin OS=Homo sapiens OX=9606 GN=CALU PE=1 SV=2		58	17	55	105	60	69		1.31767	0.258016	0.483174
P27824	CANX	CALX_HUMAN Calnexin OS=Homo sapiens OX=9606 GN=CANX PE=1 SV=2		108	69	99	112	101	118		1.36783	0.243174	-0.221054
Q5T5Y3	CAMSAP1	CAMP1_HUMAN Calmodulin-regulated spectrin-associated protein 1 OS=Homo sapiens OX=9606 GN=CAMSAP1 PE=1 SV=2		0	0	1	0	0	0		1	0.373901	-0.309473
Q08AD1	CAMSAP2	CAMP2_HUMAN Calmodulin-regulated spectrin-associated protein 2 OS=Homo sapiens OX=9606 GN=CAMSAP2 PE=1 SV=3		0	0	0	0	2	0		1	0.373901	0.516198
Q6ZSI9	CAPN12	CAN12_HUMAN Calpain-12 OS=Homo sapiens OX=9606 GN=CAPN12 PE=2 SV=1		0	0	2	0	0	3		0.119184	0.910875	0.0916956
O75808	CAPN15	CAN15_HUMAN Calpain-15 OS=Homo sapiens OX=9606 GN=CAPN15 PE=1 SV=1		0	0	0	1	0	1		1.99816	0.116361	0.578955
P07384	CAPN1	CAN1_HUMAN Calpain-1 catalytic subunit OS=Homo sapiens OX=9606 GN=CAPN1 PE=1 SV=1		11	0	22	33	18	21		1.22669	0.287207	1.69902
P17655	CAPN2	CAN2_HUMAN Calpain-2 catalytic subunit OS=Homo sapiens OX=9606 GN=CAPN2 PE=1 SV=6		52	11	38	46	42	44		0.330347	0.757716	0.140156
Q86VP6	CAND1	CAND1_HUMAN Cullin-associated NEDD8-dissociated protein 1 OS=Homo sapiens OX=9606 GN=CAND1 PE=1 SV=2		58	33	34	79	53	65		0.481664	0.655211	0.17499
O75155	CAND2	CAND2_HUMAN Cullin-associated NEDD8-dissociated protein 2 OS=Homo sapiens OX=9606 GN=CAND2 PE=1 SV=3		0	0	0	1	0	0		1	0.373901	0.296654
Q8WVQ1	CANT1	CANT1_HUMAN Soluble calcium-activated nucleotidase 1 OS=Homo sapiens OX=9606 GN=CANT1 PE=1 SV=1		1	2	5	12	13	13		3.78627	0.0193309	1.65495
Q01518	CAP1	CAP1_HUMAN Adenylyl cyclase-associated protein 1 OS=Homo sapiens OX=9606 GN=CAP1 PE=1 SV=5		84	58	99	109	109	119		0.0904101	0.932308	0.00888276
Q9BZE9	ASPSCR1	ASPC1_HUMAN Tether containing UBX domain for GLUT4 OS=Homo sapiens OX=9606 GN=ASPSCR1 PE=1 SV=1		0	0	0	0	0	1		1	0.373901	0.282301
P40123	CAP2	CAP2_HUMAN Adenylyl cyclase-associated protein 2 OS=Homo sapiens OX=9606 GN=CAP2 PE=1 SV=1		8	0	2	6	0	5		0.0345559	0.97409	0.0437258
O94823	ATP10B	AT10B_HUMAN Probable phospholipid-transporting ATPase VB OS=Homo sapiens OX=9606 GN=ATP10B PE=2 SV=2		2	0	0	0	1	0		0.369123	0.730745	-0.240335
Q9BWT7	CARD10	CAR10_HUMAN Caspase recruitment domain-containing protein 10 OS=Homo sapiens OX=9606 GN=CARD10 PE=1 SV=2		0	1	0	0	1	0		0.303531	0.776618	-0.182655
O75110	ATP9A	ATP9A_HUMAN Probable phospholipid-transporting ATPase IIA OS=Homo sapiens OX=9606 GN=ATP9A PE=1 SV=3		0	0	4	0	2	6		0.600805	0.580354	0.625659
Q9H9S4	CAB39L	CB39L_HUMAN Calcium-binding protein 39-like OS=Homo sapiens OX=9606 GN=CAB39L PE=1 SV=3		0	0	0	3	2	0		1.97929	0.118898	1.12674
P06576	ATP5F1B	ATPB_HUMAN ATP synthase subunit beta, mitochondrial OS=Homo sapiens OX=9606 GN=ATP5F1B PE=1 SV=3		386	241	443	427	426	527		1.25662	0.277272	-0.10194
P13994	CCDC130	CC130_HUMAN Coiled-coil domain-containing protein 130 OS=Homo sapiens OX=9606 GN=CCDC130 PE=1 SV=2		0	0	0	0	0	1		1	0.373901	0.282301
Q6ZP82	CCDC141	CC141_HUMAN Coiled-coil domain-containing protein 141 OS=Homo sapiens OX=9606 GN=CCDC141 PE=1 SV=2		0	1	0	0	0	0		1	0.373901	-0.506924
P0C7I6	CCDC159	CC159_HUMAN Coiled-coil domain-containing protein 159 OS=Homo sapiens OX=9606 GN=CCDC159 PE=2 SV=2		0	0	1	0	0	0		1	0.373901	-0.309473
A6NGH7	CCDC160	CC160_HUMAN Coiled-coil domain-containing protein 160 OS=Homo sapiens OX=9606 GN=CCDC160 PE=3 SV=3		0	0	2	0	0	1		0.374724	0.726887	-0.213936
Q14004	CDK13	CDK13_HUMAN Cyclin-dependent kinase 13 OS=Homo sapiens OX=9606 GN=CDK13 PE=1 SV=2		0	0	2	0	0	0		1	0.373901	-0.496237
Q8N1L9	BATF2	BATF2_HUMAN Basic leucine zipper transcriptional factor ATF-like 2 OS=Homo sapiens OX=9606 GN=BATF2 PE=1 SV=1		0	0	1	0	0	0		1	0.373901	-0.309473
P09497	CLTB	CLCB_HUMAN Clathrin light chain B OS=Homo sapiens OX=9606 GN=CLTB PE=1 SV=1		0	0	0	0	0	2		1	0.373901	0.458999
O14967	CLGN	CLGN_HUMAN Calmegin OS=Homo sapiens OX=9606 GN=CLGN PE=1 SV=1		0	17	0	0	1	0		0.792131	0.472613	-1.35399
Q00610	CLTC	CLH1_HUMAN Clathrin heavy chain 1 OS=Homo sapiens OX=9606 GN=CLTC PE=1 SV=5		110	53	105	138	119	123		0.465936	0.665502	0.0652842
O00299	CLIC1	CLIC1_HUMAN Chloride intracellular channel protein 1 OS=Homo sapiens OX=9606 GN=CLIC1 PE=1 SV=4		20	11	40	30	29	34		0.285747	0.789259	0.0705765
Q9Y696	CLIC4	CLIC4_HUMAN Chloride intracellular channel protein 4 OS=Homo sapiens OX=9606 GN=CLIC4 PE=1 SV=4		0	0	0	0	0	1		1	0.373901	0.282301
Q96NY7	CLIC6	CLIC6_HUMAN Chloride intracellular channel protein 6 OS=Homo sapiens OX=9606 GN=CLIC6 PE=2 SV=3		0	0	0	0	0	1		1	0.373901	0.282301
Q9UGN4	CD300A	CLM8_HUMAN CMRF35-like molecule 8 OS=Homo sapiens OX=9606 GN=CD300A PE=1 SV=2		0	0	1	0	0	0		1	0.373901	-0.309473
Q96JQ2	CLMN	CLMN_HUMAN Calmin OS=Homo sapiens OX=9606 GN=CLMN PE=1 SV=1		0	0	0	0	0	1		1	0.373901	0.282301
Q9H078	CLPB	CLPB_HUMAN Caseinolytic peptidase B protein homolog OS=Homo sapiens OX=9606 GN=CLPB PE=1 SV=1		0	0	0	1	0	0		1	0.373901	0.296654
Q9HAW4	CLSPN	CLSPN_HUMAN Claspin OS=Homo sapiens OX=9606 GN=CLSPN PE=1 SV=3		0	0	0	1	0	0		1	0.373901	0.296654
Q5T440	IBA57	CAF17_HUMAN Putative transferase CAF17, mitochondrial OS=Homo sapiens OX=9606 GN=IBA57 PE=1 SV=1		0	0	1	4	1	4		2.90293	0.0439886	1.41817
A0A1B0GUA9	C13orf46	CM046_HUMAN Uncharacterized protein C13orf46 OS=Homo sapiens OX=9606 GN=C13orf46 PE=4 SV=2		0	0	1	0	0	0		1	0.373901	-0.309473
Q9Y6Y1	CAMTA1	CMTA1_HUMAN Calmodulin-binding transcription activator 1 OS=Homo sapiens OX=9606 GN=CAMTA1 PE=1 SV=4		0	0	0	0	1	0		1	0.373901	0.32427
Q86VU5	COMTD1	CMTD1_HUMAN Catechol O-methyltransferase domain-containing protein 1 OS=Homo sapiens OX=9606 GN=COMTD1 PE=1 SV=1		0	2	0	0	1	0		0.519864	0.630602	-0.423914
P09543	CNP	CN37_HUMAN 2',3'-cyclic-nucleotide 3'-phosphodiesterase OS=Homo sapiens OX=9606 GN=CNP PE=1 SV=2		5	0	5	14	4	10		1.37315	0.24165	1.3189
P62633	CNBP	CNBP_HUMAN Cellular nucleic acid-binding protein OS=Homo sapiens OX=9606 GN=CNBP PE=1 SV=1		0	0	0	0	1	0		1	0.373901	0.32427
Q15021	NCAPD2	CND1_HUMAN Condensin complex subunit 1 OS=Homo sapiens OX=9606 GN=NCAPD2 PE=1 SV=3		0	0	1	0	0	0		1	0.373901	-0.309473
[truncated: 4,195 more rows]
