# Supplementary material for: Proteomic assessment of SKBR3/HER2+ breast cancer cellular response to Lapatinib and investigational Ipatasertib kinase inhibitors
Source: Front Pharmacol. 2024 Aug 29;15:1413818. doi: 10.3389/fphar.2024.1413818 (PMC11391243; doi:10.3389/fphar.2024.1413818)
Supplement: Supplementary file 1 [file DataSheet1.zip › Supplemental file 3.XLSX]

## Sheet: Title page
Supplemental file 3
Proteins matched by three or more distinct peptide sequences that displayed a change in abundance according to the PSM or area measurements

## Sheet: Lap vs EGF_Nucl_PSM
UniProt ID	Gene name	Description	CD Antigen		SKBR3_N_EGF_PSMs_1	SKBR3_N_EGF_PSMs_2	SKBR3_N_EGF_PSMs_3		SKBR3_N_EGF_Lap_PSMs_1	SKBR3_N_EGF_Lap_PSMs_2	SKBR3_N_EGF_Lap_PSMs_3		Peptides	Abundance Ratio (log2): Lap vs EGF (Nuclear)	|t|	p-Value	Adjusted p-Value
Q3ZCM7	TUBB8	TBB8_HUMAN Tubulin beta-8 chain OS=Homo sapiens OX=9606 GN=TUBB8 PE=1 SV=2			44		89						9	-4.04102	1.97911	0.118923	0.493514
Q9NQW6	ANLN	ANLN_HUMAN Anillin OS=Homo sapiens OX=9606 GN=ANLN PE=1 SV=2			20	25	24		5		1		11	-3.41429	4.38607	0.0118188	0.261806
Q99661	KIF2C	KIF2C_HUMAN Kinesin-like protein KIF2C OS=Homo sapiens OX=9606 GN=KIF2C PE=1 SV=2			5	9	13						11	-3.2736	9.09384	0.000810847	0.0898083
Q99439	CNN2	CNN2_HUMAN Calponin-2 OS=Homo sapiens OX=9606 GN=CNN2 PE=1 SV=4			9	6	9						4	-3.18682	16.0125	8.89419e-05	0.0190454
Q08043	ACTN3	ACTN3_HUMAN Alpha-actinin-3 OS=Homo sapiens OX=9606 GN=ACTN3 PE=1 SV=2			16	25	24		15				7	-3.15847	2.30637	0.0823605	0.465743
Q15417	CNN3	CNN3_HUMAN Calponin-3 OS=Homo sapiens OX=9606 GN=CNN3 PE=1 SV=1			29	20	24		8	2			10	-3.10186	3.26241	0.0310102	0.347055
Q96T88	UHRF1	UHRF1_HUMAN E3 ubiquitin-protein ligase UHRF1 OS=Homo sapiens OX=9606 GN=UHRF1 PE=1 SV=1			11	15	16		1		2		10	-3.07123	6.44207	0.00298756	0.168351
P16989	YBX3	YBOX3_HUMAN Y-box-binding protein 3 OS=Homo sapiens OX=9606 GN=YBX3 PE=1 SV=4			19	21	21			21			6	-2.99827	2.06183	0.108228	0.494491
P68133	ACTA1	ACTS_HUMAN Actin, alpha skeletal muscle OS=Homo sapiens OX=9606 GN=ACTA1 PE=1 SV=1				168	290			131			16	-2.90105	0.829975	0.453215	0.73745
P12814	ACTN1	ACTN1_HUMAN Alpha-actinin-1 OS=Homo sapiens OX=9606 GN=ACTN1 PE=1 SV=2			80	163	144			88	70		26	-2.85059	1.35907	0.245704	0.633389
O14965	AURKA	AURKA_HUMAN Aurora kinase A OS=Homo sapiens OX=9606 GN=AURKA PE=1 SV=2			6	12	10		2				5	-2.81257	4.68139	0.00943795	0.244473
Q9H0H5	RACGAP1	RGAP1_HUMAN Rac GTPase-activating protein 1 OS=Homo sapiens OX=9606 GN=RACGAP1 PE=1 SV=1			5	12	7				1		9	-2.80882	6.37174	0.00311149	0.166568
Q99961	SH3GL1	SH3G1_HUMAN Endophilin-A2 OS=Homo sapiens OX=9606 GN=SH3GL1 PE=1 SV=1			6	6	5						3	-2.76703	45.3974	1.40807e-06	0.00113068
P68366	TUBA4A	TBA4A_HUMAN Tubulin alpha-4A chain OS=Homo sapiens OX=9606 GN=TUBA4A PE=1 SV=1			102	132	121			76	93		13	-2.71709	1.28734	0.267414	0.647275
P46013	MKI67	KI67_HUMAN Proliferation marker protein Ki-67 OS=Homo sapiens OX=9606 GN=MKI67 PE=1 SV=2			63	100	68		20	8	9		44	-2.69749	5.74125	0.00456062	0.187804
P08134	RHOC	RHOC_HUMAN Rho-related GTP-binding protein RhoC OS=Homo sapiens OX=9606 GN=RHOC PE=1 SV=1				15	15						6	-2.68509	1.99958	0.116173	0.500196
Q9BQE3	TUBA1C	TBA1C_HUMAN Tubulin alpha-1C chain OS=Homo sapiens OX=9606 GN=TUBA1C PE=1 SV=1			118	137	131			91	109		15	-2.68114	1.22463	0.287902	0.668648
Q9Y4K1	CRYBG1	CRBG1_HUMAN Beta/gamma crystallin domain-containing protein 1 OS=Homo sapiens OX=9606 GN=CRYBG1 PE=1 SV=3			7	9	10		1		1		11	-2.63003	7.27742	0.00189434	0.156016
Q96GD4	AURKB	AURKB_HUMAN Aurora kinase B OS=Homo sapiens OX=9606 GN=AURKB PE=1 SV=3			6	4	5						6	-2.60563	16.0874	8.73185e-05	0.0200333
P16070	CD44	CD44_HUMAN CD44 antigen OS=Homo sapiens OX=9606 GN=CD44 PE=1 SV=3	CD44		4	5	6						3	-2.60487	17.705	5.97847e-05	0.0160024
Q9Y6N5	SQOR	SQOR_HUMAN Sulfide:quinone oxidoreductase, mitochondrial OS=Homo sapiens OX=9606 GN=SQOR PE=1 SV=1			17	31	3		3	2			12	-2.56479	2.3975	0.0745583	0.451
Q14651	PLS1	PLSI_HUMAN Plastin-1 OS=Homo sapiens OX=9606 GN=PLS1 PE=1 SV=2				15	10						5	-2.50416	1.98946	0.117524	0.492802
O75534	CSDE1	CSDE1_HUMAN Cold shock domain-containing protein E1 OS=Homo sapiens OX=9606 GN=CSDE1 PE=1 SV=2			7	11	13		3	1			11	-2.49845	3.89508	0.0176147	0.275992
Q96RT1	ERBIN	ERBIN_HUMAN Erbin OS=Homo sapiens OX=9606 GN=ERBIN PE=1 SV=2			3	5	6						4	-2.49655	10.3041	0.000500397	0.0698815
Q01813	PFKP	PFKAP_HUMAN ATP-dependent 6-phosphofructokinase, platelet type OS=Homo sapiens OX=9606 GN=PFKP PE=1 SV=2			7	3	9			1			7	-2.49434	4.70851	0.00924989	0.24155
Q14807	KIF22	KIF22_HUMAN Kinesin-like protein KIF22 OS=Homo sapiens OX=9606 GN=KIF22 PE=1 SV=5			14	16	8		6	1			14	-2.48397	2.81045	0.0482947	0.391724
P53701	HCCS	CCHL_HUMAN Cytochrome c-type heme lyase OS=Homo sapiens OX=9606 GN=HCCS PE=1 SV=1			8	5	2						3	-2.47683	5.38578	0.0057464	0.200624
Q8WWI1	LMO7	LMO7_HUMAN LIM domain only protein 7 OS=Homo sapiens OX=9606 GN=LMO7 PE=1 SV=3			3	9	3						6	-2.46979	5.93125	0.00404987	0.175786
Q9Y6M7	SLC4A7	S4A7_HUMAN Sodium bicarbonate cotransporter 3 OS=Homo sapiens OX=9606 GN=SLC4A7 PE=1 SV=2			9	4	5			1			3	-2.46169	5.50656	0.00530526	0.195868
P04083	ANXA1	ANXA1_HUMAN Annexin A1 OS=Homo sapiens OX=9606 GN=ANXA1 PE=1 SV=2			59	74	81		16	16	8		18	-2.45468	6.90686	0.00230489	0.176269
P04350	TUBB4A	TBB4A_HUMAN Tubulin beta-4A chain OS=Homo sapiens OX=9606 GN=TUBB4A PE=1 SV=2					152						16	-2.44575	1	0.373901	0.72304
Q7Z6Z7	HUWE1	HUWE1_HUMAN E3 ubiquitin-protein ligase HUWE1 OS=Homo sapiens OX=9606 GN=HUWE1 PE=1 SV=3			12	31	17		1	6	3		15	-2.42818	4.03602	0.0156554	0.266059
P17676	CEBPB	CEBPB_HUMAN CCAAT/enhancer-binding protein beta OS=Homo sapiens OX=9606 GN=CEBPB PE=1 SV=2			31	35	21		7	3	5		5	-2.41228	6.32466	0.003198	0.168393
Q16643	DBN1	DREB_HUMAN Drebrin OS=Homo sapiens OX=9606 GN=DBN1 PE=1 SV=4			23	26	30		10	4	2		11	-2.37005	3.97796	0.0164291	0.269236
Q13310	PABPC4	PABP4_HUMAN Polyadenylate-binding protein 4 OS=Homo sapiens OX=9606 GN=PABPC4 PE=1 SV=1			53	57	45		24	46			18	-2.36167	1.38128	0.239339	0.626532
Q9ULW0	TPX2	TPX2_HUMAN Targeting protein for Xklp2 OS=Homo sapiens OX=9606 GN=TPX2 PE=1 SV=2			6	14	6		2	1			11	-2.34627	4.0232	0.0158224	0.267481
Q9BW19	KIFC1	KIFC1_HUMAN Kinesin-like protein KIFC1 OS=Homo sapiens OX=9606 GN=KIFC1 PE=1 SV=2			8	20	5		8				9	-2.3372	1.96151	0.121344	0.49274
Q96JY6	PDLIM2	PDLI2_HUMAN PDZ and LIM domain protein 2 OS=Homo sapiens OX=9606 GN=PDLIM2 PE=1 SV=1			16	22	20		1	7	4		10	-2.30362	4.11175	0.0147111	0.268478
Q9ULV4	CORO1C	COR1C_HUMAN Coronin-1C OS=Homo sapiens OX=9606 GN=CORO1C PE=1 SV=1			8	11	14		2	4			7	-2.29894	3.26607	0.0309033	0.347068
O15498	YKT6	YKT6_HUMAN Synaptobrevin homolog YKT6 OS=Homo sapiens OX=9606 GN=YKT6 PE=1 SV=1			7	12	3			3			3	-2.29072	2.8788	0.0450677	0.383972
Q14CN4	KRT72	K2C72_HUMAN Keratin, type II cytoskeletal 72 OS=Homo sapiens OX=9606 GN=KRT72 PE=1 SV=2			84	62	49			55	50		6	-2.28292	1.20377	0.295042	0.671157
Q9Y289	SLC5A6	SC5A6_HUMAN Sodium-dependent multivitamin transporter OS=Homo sapiens OX=9606 GN=SLC5A6 PE=2 SV=2			7	16	12		2	5			4	-2.25376	2.84482	0.0466394	0.390119
P49454	CENPF	CENPF_HUMAN Centromere protein F OS=Homo sapiens OX=9606 GN=CENPF PE=1 SV=3			3	7	5			1			12	-2.24352	5.36221	0.00583767	0.199474
Q562R1	ACTBL2	ACTBL_HUMAN Beta-actin-like protein 2 OS=Homo sapiens OX=9606 GN=ACTBL2 PE=1 SV=2				80	96		80				8	-2.19466	0.720629	0.511004	0.771671
Q6ZRV2	FAM83H	FA83H_HUMAN Protein FAM83H OS=Homo sapiens OX=9606 GN=FAM83H PE=1 SV=3			14	11					1		10	-2.1895	1.68396	0.167475	0.556288
Q9NR12	PDLIM7	PDLI7_HUMAN PDZ and LIM domain protein 7 OS=Homo sapiens OX=9606 GN=PDLIM7 PE=1 SV=1			8	14	11		1	4	1		6	-2.17727	4.76161	0.00889469	0.240082
Q04695	KRT17	K1C17_HUMAN Keratin, type I cytoskeletal 17 OS=Homo sapiens OX=9606 GN=KRT17 PE=1 SV=2			74	60	59			49	73		12	-2.17053	1.10947	0.329435	0.69569
Q96HN2	AHCYL2	SAHH3_HUMAN Adenosylhomocysteinase 3 OS=Homo sapiens OX=9606 GN=AHCYL2 PE=1 SV=1			8	8							4	-2.12507	1.9996	0.11617	0.500855
O95678	KRT75	K2C75_HUMAN Keratin, type II cytoskeletal 75 OS=Homo sapiens OX=9606 GN=KRT75 PE=1 SV=2			53	39	34		27		35		9	-2.11693	1.26467	0.274656	0.655419
P22735	TGM1	TGM1_HUMAN Protein-glutamine gamma-glutamyltransferase K OS=Homo sapiens OX=9606 GN=TGM1 PE=1 SV=4			5	6	9			2	1		6	-2.11406	4.22959	0.0133744	0.260355
Q7L2H7	EIF3M	EIF3M_HUMAN Eukaryotic translation initiation factor 3 subunit M OS=Homo sapiens OX=9606 GN=EIF3M PE=1 SV=1			4	16	4			5			5	-2.10865	2.09758	0.103936	0.487363
Q15785	TOMM34	TOM34_HUMAN Mitochondrial import receptor subunit TOM34 OS=Homo sapiens OX=9606 GN=TOMM34 PE=1 SV=2			7	9	10		5		1		5	-2.09343	2.66291	0.0562194	0.403073
Q5XKE5	KRT79	K2C79_HUMAN Keratin, type II cytoskeletal 79 OS=Homo sapiens OX=9606 GN=KRT79 PE=1 SV=2				61	44				42		8	-2.05162	0.783001	0.477389	0.7535
O15525	MAFG	MAFG_HUMAN Transcription factor MafG OS=Homo sapiens OX=9606 GN=MAFG PE=1 SV=1			10	11	10			4	4		4	-2.03833	2.71836	0.0530767	0.397395
P07476	IVL	INVO_HUMAN Involucrin OS=Homo sapiens OX=9606 GN=IVL PE=1 SV=2			2	2	6						4	-2.02439	4.74811	0.00898339	0.240455
Q9H361	PABPC3	PABP3_HUMAN Polyadenylate-binding protein 3 OS=Homo sapiens OX=9606 GN=PABPC3 PE=1 SV=2					61						13	-2.0111	1	0.373901	0.708537
Q16401	PSMD5	PSMD5_HUMAN 26S proteasome non-ATPase regulatory subunit 5 OS=Homo sapiens OX=9606 GN=PSMD5 PE=1 SV=3			13	15	4		1	4	1		11	-1.99747	3.03061	0.0387573	0.373839
P61224	RAP1B	RAP1B_HUMAN Ras-related protein Rap-1b OS=Homo sapiens OX=9606 GN=RAP1B PE=1 SV=1			36	37	36		23	37			7	-1.99327	1.21528	0.291084	0.669264
Q3SY84	KRT71	K2C71_HUMAN Keratin, type II cytoskeletal 71 OS=Homo sapiens OX=9606 GN=KRT71 PE=1 SV=3			43	31				24			8	-1.98471	0.855645	0.440421	0.729945
P35613	BSG	BASI_HUMAN Basigin OS=Homo sapiens OX=9606 GN=BSG PE=1 SV=2	CD147		18	18	22		9	3	3		6	-1.96026	3.92767	0.0171366	0.276596
B5ME19	EIF3CL	EIFCL_HUMAN Eukaryotic translation initiation factor 3 subunit C-like protein OS=Homo sapiens OX=9606 GN=EIF3CL PE=3 SV=1			27	40	16		9	18	1		12	-1.95534	1.91643	0.127796	0.498157
Q02241	KIF23	KIF23_HUMAN Kinesin-like protein KIF23 OS=Homo sapiens OX=9606 GN=KIF23 PE=1 SV=3			4	9	7			3	1		4	-1.95355	3.14247	0.034765	0.360211
Q9Y262	EIF3L	EIF3L_HUMAN Eukaryotic translation initiation factor 3 subunit L OS=Homo sapiens OX=9606 GN=EIF3L PE=1 SV=1			10	25	17		5	16			13	-1.93438	1.58502	0.188142	0.585006
Q92817	EVPL	EVPL_HUMAN Envoplakin OS=Homo sapiens OX=9606 GN=EVPL PE=1 SV=3			35	26	22		5	15	4		26	-1.91828	3.60794	0.022598	0.293865
P40121	CAPG	CAPG_HUMAN Macrophage-capping protein OS=Homo sapiens OX=9606 GN=CAPG PE=1 SV=2			6	13	19		2	6	1		7	-1.91023	2.80982	0.0483257	0.390006
Q9UPN3	MACF1	MACF1_HUMAN Microtubule-actin cross-linking factor 1, isoforms 1/2/3/5 OS=Homo sapiens OX=9606 GN=MACF1 PE=1 SV=4			12	14	8			7	4		11	-1.90574	2.10962	0.102534	0.487911
Q15773	MLF2	MLF2_HUMAN Myeloid leukemia factor 2 OS=Homo sapiens OX=9606 GN=MLF2 PE=1 SV=1			12	12	14			4	11		4	-1.88933	1.83325	0.140696	0.514125
Q14533	KRT81	KRT81_HUMAN Keratin, type II cuticular Hb1 OS=Homo sapiens OX=9606 GN=KRT81 PE=1 SV=3			22	15	28		4	6	6		12	-1.88569	6.24235	0.00335649	0.171128
P78344	EIF4G2	IF4G2_HUMAN Eukaryotic translation initiation factor 4 gamma 2 OS=Homo sapiens OX=9606 GN=EIF4G2 PE=1 SV=1			19	47	26		9	9	5		18	-1.87964	4.30671	0.0125787	0.262356
Q14573	ITPR3	ITPR3_HUMAN Inositol 1,4,5-trisphosphate receptor type 3 OS=Homo sapiens OX=9606 GN=ITPR3 PE=1 SV=2			23	30	11		1	34	2		27	-1.87896	1.4302	0.22589	0.616446
P35749	MYH11	MYH11_HUMAN Myosin-11 OS=Homo sapiens OX=9606 GN=MYH11 PE=1 SV=3				34	51			40			15	-1.87713	0.741994	0.499295	0.767337
Q9BXS6	NUSAP1	NUSAP_HUMAN Nucleolar and spindle-associated protein 1 OS=Homo sapiens OX=9606 GN=NUSAP1 PE=1 SV=1			4	9	6		1	1	1		6	-1.86745	6.89953	0.00231405	0.172855
Q9H967	WDR76	WDR76_HUMAN WD repeat-containing protein 76 OS=Homo sapiens OX=9606 GN=WDR76 PE=1 SV=2			2	4	2						3	-1.85659	8.28496	0.00115863	0.109456
P13647	KRT5	K2C5_HUMAN Keratin, type II cytoskeletal 5 OS=Homo sapiens OX=9606 GN=KRT5 PE=1 SV=3			35	33	30			29	32		6	-1.85138	1.13527	0.319673	0.691906
O75923	DYSF	DYSF_HUMAN Dysferlin OS=Homo sapiens OX=9606 GN=DYSF PE=1 SV=1				4	8						3	-1.84876	1.91953	0.12734	0.497587
P67809	YBX1	YBOX1_HUMAN Nuclease-sensitive element-binding protein 1 OS=Homo sapiens OX=9606 GN=YBX1 PE=1 SV=3			23	19	21		18		12		6	-1.845	1.37361	0.241518	0.627128
Q14315	FLNC	FLNC_HUMAN Filamin-C OS=Homo sapiens OX=9606 GN=FLNC PE=1 SV=3			43	42			39				11	-1.84309	0.720132	0.511279	0.771723
P31150	GDI1	GDIA_HUMAN Rab GDP dissociation inhibitor alpha OS=Homo sapiens OX=9606 GN=GDI1 PE=1 SV=2			42	41	37		44	36			9	-1.8366	1.02921	0.361543	0.717723
Q04323	UBXN1	UBXN1_HUMAN UBX domain-containing protein 1 OS=Homo sapiens OX=9606 GN=UBXN1 PE=1 SV=2			6	10	5			3	2		3	-1.83228	2.89759	0.0442246	0.379811
P61289	PSME3	PSME3_HUMAN Proteasome activator complex subunit 3 OS=Homo sapiens OX=9606 GN=PSME3 PE=1 SV=1			1	6	2						4	-1.81962	3.5301	0.0242285	0.298168
O00154	ACOT7	BACH_HUMAN Cytosolic acyl coenzyme A thioester hydrolase OS=Homo sapiens OX=9606 GN=ACOT7 PE=1 SV=3			2	5	6		2				3	-1.81137	2.73517	0.0521642	0.396102
Q15833	STXBP2	STXB2_HUMAN Syntaxin-binding protein 2 OS=Homo sapiens OX=9606 GN=STXBP2 PE=1 SV=2			1	3	4						4	-1.80045	4.47933	0.0109955	0.255924
Q96FF9	CDCA5	CDCA5_HUMAN Sororin OS=Homo sapiens OX=9606 GN=CDCA5 PE=1 SV=1			1	4	3						4	-1.79877	4.60824	0.00996886	0.242576
Q92598	HSPH1	HS105_HUMAN Heat shock protein 105 kDa OS=Homo sapiens OX=9606 GN=HSPH1 PE=1 SV=1			22	43	48		8	13	10		16	-1.7929	4.92477	0.00790239	0.224624
Q9UPZ9	ICK	ICK_HUMAN Serine/threonine-protein kinase ICK OS=Homo sapiens OX=9606 GN=ICK PE=1 SV=1			7	6	4		6				3	-1.78573	1.82821	0.141522	0.515969
Q6UB35	MTHFD1L	C1TM_HUMAN Monofunctional C1-tetrahydrofolate synthase, mitochondrial OS=Homo sapiens OX=9606 GN=MTHFD1L PE=1 SV=1			2	4	6			2			4	-1.76358	2.83799	0.0469631	0.390792
Q13636	RAB31	RAB31_HUMAN Ras-related protein Rab-31 OS=Homo sapiens OX=9606 GN=RAB31 PE=1 SV=1			8	9	7		3	4			3	-1.76316	2.44296	0.0709817	0.445299
Q92481	TFAP2B	AP2B_HUMAN Transcription factor AP-2-beta OS=Homo sapiens OX=9606 GN=TFAP2B PE=1 SV=2					36						6	-1.76257	1	0.373901	0.701092
O60664	PLIN3	PLIN3_HUMAN Perilipin-3 OS=Homo sapiens OX=9606 GN=PLIN3 PE=1 SV=3			2	2	3						3	-1.75245	11.3101	0.000348319	0.05594
P25391	LAMA1	LAMA1_HUMAN Laminin subunit alpha-1 OS=Homo sapiens OX=9606 GN=LAMA1 PE=1 SV=2			3	2	2						6	-1.75193	11.8041	0.000294798	0.052605
Q86Y82	STX12	STX12_HUMAN Syntaxin-12 OS=Homo sapiens OX=9606 GN=STX12 PE=1 SV=1			3	2	2						3	-1.75193	11.8041	0.000294798	0.0498363
Q9Y624	F11R	JAM1_HUMAN Junctional adhesion molecule A OS=Homo sapiens OX=9606 GN=F11R PE=1 SV=1	CD321		6	6	6		1	4			4	-1.74931	2.70126	0.0540236	0.39799
B5MCY1	TDRD15	TDR15_HUMAN Tudor domain-containing protein 15 OS=Homo sapiens OX=9606 GN=TDRD15 PE=2 SV=1			1	5	2						3	-1.74566	3.9085	0.0174159	0.278308
O95071	UBR5	UBR5_HUMAN E3 ubiquitin-protein ligase UBR5 OS=Homo sapiens OX=9606 GN=UBR5 PE=1 SV=2			11	16	6		6	5			12	-1.738	1.79816	0.146552	0.524194
Q15942	ZYX	ZYX_HUMAN Zyxin OS=Homo sapiens OX=9606 GN=ZYX PE=1 SV=1			4	8	5		3	1			7	-1.72281	2.70657	0.0537277	0.39672
O60493	SNX3	SNX3_HUMAN Sorting nexin-3 OS=Homo sapiens OX=9606 GN=SNX3 PE=1 SV=3			6	4	3		3	0	0		4	-1.72043	2.37718	0.0762226	0.454224
Q6VUC0	TFAP2E	AP2E_HUMAN Transcription factor AP-2-epsilon OS=Homo sapiens OX=9606 GN=TFAP2E PE=2 SV=1			31								6	-1.68644	1	0.373901	0.713589
Q969P6	TOP1MT	TOP1M_HUMAN DNA topoisomerase I, mitochondrial OS=Homo sapiens OX=9606 GN=TOP1MT PE=1 SV=1			23		24				20		7	-1.68269	0.792614	0.472362	0.751102
Q3MHD2	LSM12	LSM12_HUMAN Protein LSM12 homolog OS=Homo sapiens OX=9606 GN=LSM12 PE=1 SV=2			4	3	2				1		3	-1.67773	4.3718	0.0119512	0.262927
Q9UNY4	TTF2	TTF2_HUMAN Transcription termination factor 2 OS=Homo sapiens OX=9606 GN=TTF2 PE=1 SV=2			2	4	3				1		4	-1.67689	4.45063	0.0112412	0.256077
Q6PI78	TMEM65	TMM65_HUMAN Transmembrane protein 65 OS=Homo sapiens OX=9606 GN=TMEM65 PE=1 SV=2			16	18	1		6	2			6	-1.67497	1.25261	0.278581	0.658912
P62993	GRB2	GRB2_HUMAN Growth factor receptor-bound protein 2 OS=Homo sapiens OX=9606 GN=GRB2 PE=1 SV=1			3	4	8		2		1		6	-1.66539	2.78714	0.0494561	0.394176
Q08J23	NSUN2	NSUN2_HUMAN tRNA (cytosine(34)-C(5))-methyltransferase OS=Homo sapiens OX=9606 GN=NSUN2 PE=1 SV=2			3	7	9			5	1		9	-1.65402	1.9931	0.117035	0.492681
Q8NCW5	NAXE	NNRE_HUMAN NAD(P)H-hydrate epimerase OS=Homo sapiens OX=9606 GN=NAXE PE=1 SV=2			5	6	4			3	1		3	-1.64268	2.89559	0.0443137	0.379562
Q96ER9	CCDC51	CCD51_HUMAN Coiled-coil domain-containing protein 51 OS=Homo sapiens OX=9606 GN=CCDC51 PE=1 SV=2			3	6	1			1			4	-1.64227	2.74993	0.051378	0.3948
P11717	IGF2R	MPRI_HUMAN Cation-independent mannose-6-phosphate receptor OS=Homo sapiens OX=9606 GN=IGF2R PE=1 SV=3	CD222		3	6	1			1			4	-1.64227	2.74993	0.051378	0.393857
Q6KB66	KRT80	K2C80_HUMAN Keratin, type II cytoskeletal 80 OS=Homo sapiens OX=9606 GN=KRT80 PE=1 SV=2			457	468	136		60	168	110		15	-1.63739	2.41308	0.0733101	0.450233
Q99615	DNAJC7	DNJC7_HUMAN DnaJ homolog subfamily C member 7 OS=Homo sapiens OX=9606 GN=DNAJC7 PE=1 SV=2			3	6	7		3	1			5	-1.63331	2.44416	0.0708899	0.445593
Q15746	MYLK	MYLK_HUMAN Myosin light chain kinase, smooth muscle OS=Homo sapiens OX=9606 GN=MYLK PE=1 SV=4			7	3	4		1		2		3	-1.61788	2.94785	0.0420591	0.381621
Q2M2I5	KRT24	K1C24_HUMAN Keratin, type I cytoskeletal 24 OS=Homo sapiens OX=9606 GN=KRT24 PE=1 SV=1			26	30	12			15	28		3	-1.61264	1.06463	0.347044	0.710003
Q58FF6	HSP90AB4P	H90B4_HUMAN Putative heat shock protein HSP 90-beta 4 OS=Homo sapiens OX=9606 GN=HSP90AB4P PE=5 SV=1			12	17	27		16	14			8	-1.60771	1.17157	0.306394	0.682955
P00491	PNP	PNPH_HUMAN Purine nucleoside phosphorylase OS=Homo sapiens OX=9606 GN=PNP PE=1 SV=2			4	14	9		2	4	1		6	-1.60556	2.77126	0.0502662	0.397672
P47897	QARS	SYQ_HUMAN Glutamine--tRNA ligase OS=Homo sapiens OX=9606 GN=QARS PE=1 SV=1			16	26	19		7	15	2		18	-1.59216	2.22772	0.0898382	0.470734
Q9H8V3	ECT2	ECT2_HUMAN Protein ECT2 OS=Homo sapiens OX=9606 GN=ECT2 PE=1 SV=4			4	6	2		3				6	-1.58078	2.07045	0.107175	0.494608
Q9P2J5	LARS	SYLC_HUMAN Leucine--tRNA ligase, cytoplasmic OS=Homo sapiens OX=9606 GN=LARS PE=1 SV=2			13	31	5		13	3	1		18	-1.57828	1.44826	0.221118	0.610164
Q15046	KARS	SYK_HUMAN Lysine--tRNA ligase OS=Homo sapiens OX=9606 GN=KARS PE=1 SV=3			8	12	5		2	4	1		7	-1.57387	3.31893	0.0294078	0.339776
P16615	ATP2A2	AT2A2_HUMAN Sarcoplasmic/endoplasmic reticulum calcium ATPase 2 OS=Homo sapiens OX=9606 GN=ATP2A2 PE=1 SV=1			62	42	13		17	22	3		18	-1.57294	1.53675	0.199166	0.591786
O75821	EIF3G	EIF3G_HUMAN Eukaryotic translation initiation factor 3 subunit G OS=Homo sapiens OX=9606 GN=EIF3G PE=1 SV=2			2	13	7			4	2		5	-1.57071	1.71295	0.161881	0.543895
A7KAX9	ARHGAP32	RHG32_HUMAN Rho GTPase-activating protein 32 OS=Homo sapiens OX=9606 GN=ARHGAP32 PE=1 SV=1			3	3	2				1		3	-1.56942	4.55728	0.0103602	0.244684
P54707	ATP12A	AT12A_HUMAN Potassium-transporting ATPase alpha chain 2 OS=Homo sapiens OX=9606 GN=ATP12A PE=1 SV=3			24								5	-1.56755	1	0.373901	0.715715
Q15911	ZFHX3	ZFHX3_HUMAN Zinc finger homeobox protein 3 OS=Homo sapiens OX=9606 GN=ZFHX3 PE=1 SV=2			1	5	3				1		3	-1.56595	2.8271	0.0474848	0.39108
O43739	CYTH3	CYH3_HUMAN Cytohesin-3 OS=Homo sapiens OX=9606 GN=CYTH3 PE=1 SV=2			4	4							3	-1.5586	1.9994	0.116197	0.49963
Q9NRW1	RAB6B	RAB6B_HUMAN Ras-related protein Rab-6B OS=Homo sapiens OX=9606 GN=RAB6B PE=1 SV=1			12	10	12			10	7		6	-1.55857	1.46706	0.216258	0.609316
P35609	ACTN2	ACTN2_HUMAN Alpha-actinin-2 OS=Homo sapiens OX=9606 GN=ACTN2 PE=1 SV=1			23								10	-1.54788	1	0.373901	0.714863
Q14781	CBX2	CBX2_HUMAN Chromobox protein homolog 2 OS=Homo sapiens OX=9606 GN=CBX2 PE=1 SV=2			8	6	7			3	5		4	-1.54738	2.00786	0.115079	0.502221
Q02809	PLOD1	PLOD1_HUMAN Procollagen-lysine,2-oxoglutarate 5-dioxygenase 1 OS=Homo sapiens OX=9606 GN=PLOD1 PE=1 SV=2			8	4	8		2	5			3	-1.54546	1.94294	0.123958	0.492765
P43490	NAMPT	NAMPT_HUMAN Nicotinamide phosphoribosyltransferase OS=Homo sapiens OX=9606 GN=NAMPT PE=1 SV=1			8	13	6		3	4	1		8	-1.54381	3.22029	0.0322715	0.351377
O00391	QSOX1	QSOX1_HUMAN Sulfhydryl oxidase 1 OS=Homo sapiens OX=9606 GN=QSOX1 PE=1 SV=3			12	6	6		1	4	2		6	-1.53752	3.29988	0.0299369	0.340983
O60675	MAFK	MAFK_HUMAN Transcription factor MafK OS=Homo sapiens OX=9606 GN=MAFK PE=1 SV=1			12	14	10		3	4	4		5	-1.53486	12.4808	0.000237038	0.0447862
O15231	ZNF185	ZN185_HUMAN Zinc finger protein 185 OS=Homo sapiens OX=9606 GN=ZNF185 PE=1 SV=3			6	8	15		1	2	7		10	-1.53367	2.26844	0.0858759	0.473127
P61201	COPS2	CSN2_HUMAN COP9 signalosome complex subunit 2 OS=Homo sapiens OX=9606 GN=COPS2 PE=1 SV=1			11	12	7		1	4	5		7	-1.53195	3.09364	0.0364454	0.365821
Q86UP2	KTN1	KTN1_HUMAN Kinectin OS=Homo sapiens OX=9606 GN=KTN1 PE=1 SV=1			76	95	68		30	57	13		40	-1.5207	2.5286	0.064761	0.428891
P13797	PLS3	PLST_HUMAN Plastin-3 OS=Homo sapiens OX=9606 GN=PLS3 PE=1 SV=4			7	27	21		7	9	2		10	-1.51647	1.9837	0.118299	0.494119
O75822	EIF3J	EIF3J_HUMAN Eukaryotic translation initiation factor 3 subunit J OS=Homo sapiens OX=9606 GN=EIF3J PE=1 SV=2			7	13	7		5	6			5	-1.51501	1.63474	0.177443	0.570518
P13796	LCP1	PLSL_HUMAN Plastin-2 OS=Homo sapiens OX=9606 GN=LCP1 PE=1 SV=6			4	14	9		6	4			6	-1.51365	1.5462	0.196957	0.590135
Q9BRX8	PRXL2A	PXL2A_HUMAN Peroxiredoxin-like 2A OS=Homo sapiens OX=9606 GN=PRXL2A PE=1 SV=3			13	12	6		2	6	2		3	-1.51156	3.11173	0.0358117	0.365166
Q96SB4	SRPK1	SRPK1_HUMAN SRSF protein kinase 1 OS=Homo sapiens OX=9606 GN=SRPK1 PE=1 SV=2			4	6	6		1	2	1		5	-1.50705	6.45393	0.00296725	0.170193
P20339	RAB5A	RAB5A_HUMAN Ras-related protein Rab-5A OS=Homo sapiens OX=9606 GN=RAB5A PE=1 SV=2			21								4	-1.50596	1	0.373901	0.706453
O60784	TOM1	TOM1_HUMAN Target of Myb protein 1 OS=Homo sapiens OX=9606 GN=TOM1 PE=1 SV=2			18	16	14		9	11	1		8	-1.5049	1.80764	0.144945	0.521932
Q9H3K6	BOLA2	BOLA2_HUMAN BolA-like protein 2 OS=Homo sapiens OX=9606 GN=BOLA2 PE=1 SV=1			8	21	26		5	14	2		4	-1.50176	1.83942	0.139693	0.51104
O43278	SPINT1	SPIT1_HUMAN Kunitz-type protease inhibitor 1 OS=Homo sapiens OX=9606 GN=SPINT1 PE=1 SV=2			10	4	2		1	3			4	-1.49936	1.91926	0.127379	0.497136
Q96RE7	NACC1	NACC1_HUMAN Nucleus accumbens-associated protein 1 OS=Homo sapiens OX=9606 GN=NACC1 PE=1 SV=1			15	15	8		2	7	4		6	-1.49174	3.31192	0.0296013	0.339569
P21333	FLNA	FLNA_HUMAN Filamin-A OS=Homo sapiens OX=9606 GN=FLNA PE=1 SV=4			308	332	348		179	120	86		84	-1.49028	4.18738	0.0138357	0.264526
P54920	NAPA	SNAA_HUMAN Alpha-soluble NSF attachment protein OS=Homo sapiens OX=9606 GN=NAPA PE=1 SV=3			13	19	9		10	12			10	-1.47584	1.21221	0.292135	0.669286
P21127	CDK11B	CD11B_HUMAN Cyclin-dependent kinase 11B OS=Homo sapiens OX=9606 GN=CDK11B PE=1 SV=4			26	29			36				16	-1.47245	0.615951	0.57125	0.799501
Q9ULI0	ATAD2B	ATD2B_HUMAN ATPase family AAA domain-containing protein 2B OS=Homo sapiens OX=9606 GN=ATAD2B PE=1 SV=3			8	22	18			13	15		10	-1.47163	1.10193	0.332338	0.697237
Q9ULD0	OGDHL	OGDHL_HUMAN 2-oxoglutarate dehydrogenase-like, mitochondrial OS=Homo sapiens OX=9606 GN=OGDHL PE=1 SV=3				20							8	-1.45727	1	0.373901	0.711475
Q9NZW5	MPP6	MPP6_HUMAN MAGUK p55 subfamily member 6 OS=Homo sapiens OX=9606 GN=MPP6 PE=1 SV=2				3	4						3	-1.45681	1.97501	0.119483	0.493288
Q8IVM0	CCDC50	CCD50_HUMAN Coiled-coil domain-containing protein 50 OS=Homo sapiens OX=9606 GN=CCDC50 PE=1 SV=1			1	5	5			1	1		4	-1.44681	2.35058	0.0784657	0.462444
P29317	EPHA2	EPHA2_HUMAN Ephrin type-A receptor 2 OS=Homo sapiens OX=9606 GN=EPHA2 PE=1 SV=2			2	3	5			3			3	-1.44646	2.04311	0.110552	0.497329
Q08722	CD47	CD47_HUMAN Leukocyte surface antigen CD47 OS=Homo sapiens OX=9606 GN=CD47 PE=1 SV=1	CD47		2	2	3			1			3	-1.43613	4.07718	0.0151334	0.270046
A8MWD9	SNRPGP15	RUXGL_HUMAN Putative small nuclear ribonucleoprotein G-like protein 15 OS=Homo sapiens OX=9606 GN=SNRPGP15 PE=5 SV=2				19							4	-1.43382	1	0.373901	0.704795
Q9H4A4	RNPEP	AMPB_HUMAN Aminopeptidase B OS=Homo sapiens OX=9606 GN=RNPEP PE=1 SV=2			3	9	8		4	1	1		6	-1.43273	2.28336	0.0844726	0.471871
Q9Y679	AUP1	AUP1_HUMAN Ancient ubiquitous protein 1 OS=Homo sapiens OX=9606 GN=AUP1 PE=1 SV=2			5	12	1			8			3	-1.4265	1.1133	0.327966	0.695331
Q9UN81	L1RE1	LORF1_HUMAN LINE-1 retrotransposable element ORF1 protein OS=Homo sapiens OX=9606 GN=L1RE1 PE=1 SV=1			2	1	2						4	-1.41811	6.61262	0.00271133	0.181433
Q86X29	LSR	LSR_HUMAN Lipolysis-stimulated lipoprotein receptor OS=Homo sapiens OX=9606 GN=LSR PE=1 SV=4			2	1	2						3	-1.41811	6.61262	0.00271133	0.177731
O60568	PLOD3	PLOD3_HUMAN Multifunctional procollagen lysine hydroxylase and glycosyltransferase LH3 OS=Homo sapiens OX=9606 GN=PLOD3 PE=1 SV=1			47	66	36		25	19	13		21	-1.4159	3.8129	0.018893	0.282253
P46109	CRKL	CRKL_HUMAN Crk-like protein OS=Homo sapiens OX=9606 GN=CRKL PE=1 SV=1			1	2	2						3	-1.41353	7.34978	0.00182503	0.154263
O00160	MYO1F	MYO1F_HUMAN Unconventional myosin-If OS=Homo sapiens OX=9606 GN=MYO1F PE=1 SV=3			2	2	1						5	-1.41247	7.57147	0.00163133	0.141617
P41240	CSK	CSK_HUMAN Tyrosine-protein kinase CSK OS=Homo sapiens OX=9606 GN=CSK PE=1 SV=1			8	9	4		2	2	2		7	-1.40972	4.77003	0.00883986	0.240624
Q7Z5L9	IRF2BP2	I2BP2_HUMAN Interferon regulatory factor 2-binding protein 2 OS=Homo sapiens OX=9606 GN=IRF2BP2 PE=1 SV=2			16	15	19		7	6	5		5	-1.40655	7.00248	0.00218922	0.171507
Q9UPN9	TRIM33	TRI33_HUMAN E3 ubiquitin-protein ligase TRIM33 OS=Homo sapiens OX=9606 GN=TRIM33 PE=1 SV=3			8	11	8			6	8		6	-1.40435	1.42983	0.22599	0.616196
Q9HAV7	GRPEL1	GRPE1_HUMAN GrpE protein homolog 1, mitochondrial OS=Homo sapiens OX=9606 GN=GRPEL1 PE=1 SV=2			5	2	1		1				5	-1.40315	2.40711	0.0737857	0.448863
P08243	ASNS	ASNS_HUMAN Asparagine synthetase [glutamine-hydrolyzing] OS=Homo sapiens OX=9606 GN=ASNS PE=1 SV=4				5	2						3	-1.40202	1.86823	0.135107	0.507561
P01116	KRAS	RASK_HUMAN GTPase KRas OS=Homo sapiens OX=9606 GN=KRAS PE=1 SV=1			5	4	8		3	3			5	-1.40099	1.94918	0.123074	0.492908
P57105	SYNJ2BP	SYJ2B_HUMAN Synaptojanin-2-binding protein OS=Homo sapiens OX=9606 GN=SYNJ2BP PE=1 SV=2			18	12	4		2	12	1		4	-1.39069	1.42791	0.226501	0.616022
Q14764	MVP	MVP_HUMAN Major vault protein OS=Homo sapiens OX=9606 GN=MVP PE=1 SV=4			13	29	13		17	19			18	-1.38937	0.957801	0.392402	0.702954
Q8IZT6	ASPM	ASPM_HUMAN Abnormal spindle-like microcephaly-associated protein OS=Homo sapiens OX=9606 GN=ASPM PE=1 SV=2			3	3	3			3			5	-1.3893	2.1662	0.0962187	0.480645
Q9UNZ2	NSFL1C	NSF1C_HUMAN NSFL1 cofactor p47 OS=Homo sapiens OX=9606 GN=NSFL1C PE=1 SV=2			5	5	7		2	1	2		5	-1.38562	5.21783	0.006437	0.204709
Q96QH2	PRAM1	PRAM_HUMAN PML-RARA-regulated adapter molecule 1 OS=Homo sapiens OX=9606 GN=PRAM1 PE=1 SV=3			11	7	10			7	8		3	-1.38202	1.35017	0.248302	0.637019
Q14141	2019-09-06	SEPT6_HUMAN Septin-6 OS=Homo sapiens OX=9606 GN=SEPT6 PE=1 SV=4			16	27	30		29	30			8	-1.37681	0.82917	0.453621	0.737737
Q02218	OGDH	ODO1_HUMAN 2-oxoglutarate dehydrogenase, mitochondrial OS=Homo sapiens OX=9606 GN=OGDH PE=1 SV=3			77	73	7		27	35	2		25	-1.37444	0.876903	0.430048	0.7251
P07942	LAMB1	LAMB1_HUMAN Laminin subunit beta-1 OS=Homo sapiens OX=9606 GN=LAMB1 PE=1 SV=2			3	3	1			1			4	-1.37392	3.02822	0.0388483	0.371372
Q8N1P7	CRYBG2	CRBG2_HUMAN Beta/gamma crystallin domain-containing protein 2 OS=Homo sapiens OX=9606 GN=CRYBG2 PE=2 SV=2			11	4	2			1	5		7	-1.37231	1.45791	0.21861	0.609528
P36542	ATP5F1C	ATPG_HUMAN ATP synthase subunit gamma, mitochondrial OS=Homo sapiens OX=9606 GN=ATP5F1C PE=1 SV=1			73	50	11		35	27	2		10	-1.36574	0.975185	0.384687	0.700462
Q8WWM7	ATXN2L	ATX2L_HUMAN Ataxin-2-like protein OS=Homo sapiens OX=9606 GN=ATXN2L PE=1 SV=2			6	9	5		1	6	1		7	-1.36573	2.25831	0.0868429	0.469595
O15371	EIF3D	EIF3D_HUMAN Eukaryotic translation initiation factor 3 subunit D OS=Homo sapiens OX=9606 GN=EIF3D PE=1 SV=1			9	20	12		9	8	1		9	-1.3651	1.67307	0.169628	0.557673
P46199	MTIF2	IF2M_HUMAN Translation initiation factor IF-2, mitochondrial OS=Homo sapiens OX=9606 GN=MTIF2 PE=1 SV=2			10	13	4		4	9			7	-1.35934	1.28552	0.267988	0.646716
Q96CS3	FAF2	FAF2_HUMAN FAS-associated factor 2 OS=Homo sapiens OX=9606 GN=FAF2 PE=1 SV=2			20	19	9		5	7	5		5	-1.35676	3.8826	0.017802	0.276232
O76003	GLRX3	GLRX3_HUMAN Glutaredoxin-3 OS=Homo sapiens OX=9606 GN=GLRX3 PE=1 SV=2			4	2	2			2			3	-1.35474	2.39052	0.0751251	0.452724
O75695	RP2	XRP2_HUMAN Protein XRP2 OS=Homo sapiens OX=9606 GN=RP2 PE=1 SV=4			2	5	7			4	1		4	-1.35448	1.74875	0.155243	0.532167
Q06124	PTPN11	PTN11_HUMAN Tyrosine-protein phosphatase non-receptor type 11 OS=Homo sapiens OX=9606 GN=PTPN11 PE=1 SV=2			1	9	2			1	1		6	-1.35425	1.806	0.145221	0.522341
Q8N9N7	LRRC57	LRC57_HUMAN Leucine-rich repeat-containing protein 57 OS=Homo sapiens OX=9606 GN=LRRC57 PE=1 SV=1			4	8	7		2	7			4	-1.34916	1.53714	0.199073	0.592058
P07205	PGK2	PGK2_HUMAN Phosphoglycerate kinase 2 OS=Homo sapiens OX=9606 GN=PGK2 PE=1 SV=3			16	22				25			4	-1.34914	0.640278	0.556828	0.791736
Q15154	PCM1	PCM1_HUMAN Pericentriolar material 1 protein OS=Homo sapiens OX=9606 GN=PCM1 PE=1 SV=5			1	2	4				1		3	-1.34245	2.64378	0.0573533	0.408467
Q8IWA4	MFN1	MFN1_HUMAN Mitofusin-1 OS=Homo sapiens OX=9606 GN=MFN1 PE=1 SV=3			8	12	2		2	3	1		5	-1.34167	1.96958	0.120228	0.491938
Q9Y6E0	STK24	STK24_HUMAN Serine/threonine-protein kinase 24 OS=Homo sapiens OX=9606 GN=STK24 PE=1 SV=1			7	12	11		2	5	4		6	-1.33334	4.04971	0.0154795	0.264468
O75844	ZMPSTE24	FACE1_HUMAN CAAX prenyl protease 1 homolog OS=Homo sapiens OX=9606 GN=ZMPSTE24 PE=1 SV=2			20	34	3		1	17	5		6	-1.33023	1.04365	0.355568	0.714696
O14828	SCAMP3	SCAM3_HUMAN Secretory carrier-associated membrane protein 3 OS=Homo sapiens OX=9606 GN=SCAMP3 PE=1 SV=3			9	4	2		4	1			3	-1.32985	1.55032	0.196	0.588915
Q15819	UBE2V2	UB2V2_HUMAN Ubiquitin-conjugating enzyme E2 variant 2 OS=Homo sapiens OX=9606 GN=UBE2V2 PE=1 SV=4				15							4	-1.3266	1	0.373901	0.703144
Q9Y276	BCS1L	BCS1_HUMAN Mitochondrial chaperone BCS1 OS=Homo sapiens OX=9606 GN=BCS1L PE=1 SV=1			14	19			3	4			8	-1.32315	0.85008	0.44317	0.730355
Q9Y3F4	STRAP	STRAP_HUMAN Serine-threonine kinase receptor-associated protein OS=Homo sapiens OX=9606 GN=STRAP PE=1 SV=1			23	34	22		18	24	2		11	-1.3189	1.34286	0.250455	0.638461
O00515	LAD1	LAD1_HUMAN Ladinin-1 OS=Homo sapiens OX=9606 GN=LAD1 PE=1 SV=2			17	25	30		6	11	12		9	-1.3168	4.00447	0.0160702	0.268841
P13674	P4HA1	P4HA1_HUMAN Prolyl 4-hydroxylase subunit alpha-1 OS=Homo sapiens OX=9606 GN=P4HA1 PE=1 SV=2			24	25	18		11	10	6		11	-1.31595	4.43961	0.0113374	0.256448
Q5JPE7	NOMO2	NOMO2_HUMAN Nodal modulator 2 OS=Homo sapiens OX=9606 GN=NOMO2 PE=1 SV=1			23	25	16		11	21	2		15	-1.31327	1.51665	0.20395	0.597707
Q9NVJ2	ARL8B	ARL8B_HUMAN ADP-ribosylation factor-like protein 8B OS=Homo sapiens OX=9606 GN=ARL8B PE=1 SV=1			5	5	9			3	6		7	-1.31179	1.53575	0.199401	0.591938
O00468	AGRN	AGRIN_HUMAN Agrin OS=Homo sapiens OX=9606 GN=AGRN PE=1 SV=6			2	4							3	-1.31025	1.91615	0.127837	0.497712
Q8IWU2	LMTK2	LMTK2_HUMAN Serine/threonine-protein kinase LMTK2 OS=Homo sapiens OX=9606 GN=LMTK2 PE=1 SV=2			2	4							3	-1.31025	1.91615	0.127837	0.497109
P11234	RALB	RALB_HUMAN Ras-related protein Ral-B OS=Homo sapiens OX=9606 GN=RALB PE=1 SV=1			39	26	28		7	24	11		9	-1.30967	2.74135	0.0518336	0.395462
Q9UL25	RAB21	RAB21_HUMAN Ras-related protein Rab-21 OS=Homo sapiens OX=9606 GN=RAB21 PE=1 SV=3			16	18	12		2	17	5		6	-1.307	1.80116	0.14604	0.523529
P54136	RARS	SYRC_HUMAN Arginine--tRNA ligase, cytoplasmic OS=Homo sapiens OX=9606 GN=RARS PE=1 SV=2			23	30	16		15	14	3		14	-1.30627	1.84672	0.138515	0.510219
P60228	EIF3E	EIF3E_HUMAN Eukaryotic translation initiation factor 3 subunit E OS=Homo sapiens OX=9606 GN=EIF3E PE=1 SV=1			6	24	11		8	16			10	-1.30506	0.984342	0.380676	0.700706
Q658P3	STEAP3	STEA3_HUMAN Metalloreductase STEAP3 OS=Homo sapiens OX=9606 GN=STEAP3 PE=1 SV=2			1	4	3			2			3	-1.29327	2.02493	0.112862	0.502095
Q99733	NAP1L4	NP1L4_HUMAN Nucleosome assembly protein 1-like 4 OS=Homo sapiens OX=9606 GN=NAP1L4 PE=1 SV=1			3	9	5		2	5			4	-1.28885	1.57632	0.190082	0.585371
Q7Z417	NUFIP2	NUFP2_HUMAN Nuclear fragile X mental retardation-interacting protein 2 OS=Homo sapiens OX=9606 GN=NUFIP2 PE=1 SV=1			9	13	7		13	5			8	-1.2863	1.11506	0.327295	0.695746
A5YKK6	CNOT1	CNOT1_HUMAN CCR4-NOT transcription complex subunit 1 OS=Homo sapiens OX=9606 GN=CNOT1 PE=1 SV=2			5	19	8		6	2	3		10	-1.28331	2.03651	0.111385	0.498285
Q9BYJ9	YTHDF1	YTHD1_HUMAN YTH domain-containing family protein 1 OS=Homo sapiens OX=9606 GN=YTHDF1 PE=1 SV=1			10	7			5				4	-1.28284	0.912817	0.41298	0.717798
Q9UN86	G3BP2	G3BP2_HUMAN Ras GTPase-activating protein-binding protein 2 OS=Homo sapiens OX=9606 GN=G3BP2 PE=1 SV=2			18	24	19		9	18	3		7	-1.28246	1.95878	0.121724	0.493659
Q8TEX9	IPO4	IPO4_HUMAN Importin-4 OS=Homo sapiens OX=9606 GN=IPO4 PE=1 SV=2			1	7	6			2	2		8	-1.27988	1.57615	0.190119	0.584925
Q9UBF2	COPG2	COPG2_HUMAN Coatomer subunit gamma-2 OS=Homo sapiens OX=9606 GN=COPG2 PE=1 SV=1			7	12				7			5	-1.27492	0.853166	0.441644	0.73084
O75175	CNOT3	CNOT3_HUMAN CCR4-NOT transcription complex subunit 3 OS=Homo sapiens OX=9606 GN=CNOT3 PE=1 SV=1			1	6							3	-1.27327	1.56392	0.192881	0.58668
Q9Y376	CAB39	CAB39_HUMAN Calcium-binding protein 39 OS=Homo sapiens OX=9606 GN=CAB39 PE=1 SV=1			4	11	9		3	3	2		4	-1.27296	3.14569	0.0346573	0.360256
Q9UPN6	SCAF8	SCAF8_HUMAN Protein SCAF8 OS=Homo sapiens OX=9606 GN=SCAF8 PE=1 SV=1			11	11	15		9		17		6	-1.26574	0.9936	0.376657	0.698109
Q7Z401	DENND4A	MYCPP_HUMAN C-myc promoter-binding protein OS=Homo sapiens OX=9606 GN=DENND4A PE=1 SV=2			5	11	7		1	5	3		5	-1.26474	2.51356	0.0658066	0.431369
P21912	SDHB	SDHB_HUMAN Succinate dehydrogenase [ubiquinone] iron-sulfur subunit, mitochondrial OS=Homo sapiens OX=9606 GN=SDHB PE=1 SV=3			64	59	35		18	47	12		11	-1.26227	2.11345	0.102093	0.489435
P41252	IARS	SYIC_HUMAN Isoleucine--tRNA ligase, cytoplasmic OS=Homo sapiens OX=9606 GN=IARS PE=1 SV=2			14	37	15		13	17	2		19	-1.26162	1.38581	0.238061	0.625737
P18206	VCL	VINC_HUMAN Vinculin OS=Homo sapiens OX=9606 GN=VCL PE=1 SV=4			29	35	38		21	22	6		20	-1.26128	2.13224	0.0999557	0.484981
O75110	ATP9A	ATP9A_HUMAN Probable phospholipid-transporting ATPase IIA OS=Homo sapiens OX=9606 GN=ATP9A PE=1 SV=3			11	10	8		4	9	1		7	-1.25025	1.86142	0.136177	0.506836
Q9UNN5	FAF1	FAF1_HUMAN FAS-associated factor 1 OS=Homo sapiens OX=9606 GN=FAF1 PE=1 SV=2				7	4		2				4	-1.24409	1.1719	0.306275	0.683163
O43504	LAMTOR5	LTOR5_HUMAN Ragulator complex protein LAMTOR5 OS=Homo sapiens OX=9606 GN=LAMTOR5 PE=1 SV=1			6	6	6		1	4	2		3	-1.2385	3.54219	0.0239661	0.296074
O60610	DIAPH1	DIAP1_HUMAN Protein diaphanous homolog 1 OS=Homo sapiens OX=9606 GN=DIAPH1 PE=1 SV=2			1	2	3			1			4	-1.23775	2.85088	0.0463545	0.391818
Q96AZ6	ISG20	ISG20_HUMAN Interferon-stimulated gene 20 kDa protein OS=Homo sapiens OX=9606 GN=ISG20 PE=1 SV=2			6	4	3		1	1	2		4	-1.23531	4.14408	0.014329	0.267586
O00303	EIF3F	EIF3F_HUMAN Eukaryotic translation initiation factor 3 subunit F OS=Homo sapiens OX=9606 GN=EIF3F PE=1 SV=1			13	21	20		9	18	2		6	-1.23343	1.53821	0.198823	0.591862
Q05655	PRKCD	KPCD_HUMAN Protein kinase C delta type OS=Homo sapiens OX=9606 GN=PRKCD PE=1 SV=2			3	8	15		4	4	1		9	-1.22996	1.66103	0.172043	0.55988
Q9NZM1	MYOF	MYOF_HUMAN Myoferlin OS=Homo sapiens OX=9606 GN=MYOF PE=1 SV=1			60	69	72		32	60	13		42	-1.22953	1.98212	0.118514	0.493094
Q12840	KIF5A	KIF5A_HUMAN Kinesin heavy chain isoform 5A OS=Homo sapiens OX=9606 GN=KIF5A PE=1 SV=2			4	2	2			3			4	-1.21932	1.76656	0.152048	0.530846
P40222	TXLNA	TXLNA_HUMAN Alpha-taxilin OS=Homo sapiens OX=9606 GN=TXLNA PE=1 SV=3			4	2	2			3			4	-1.21932	1.76656	0.152048	0.530269
O75962	TRIO	TRIO_HUMAN Triple functional domain protein OS=Homo sapiens OX=9606 GN=TRIO PE=1 SV=2			2	1	1						3	-1.21868	5.96752	0.00396051	0.174262
Q9NUL3	STAU2	STAU2_HUMAN Double-stranded RNA-binding protein Staufen homolog 2 OS=Homo sapiens OX=9606 GN=STAU2 PE=1 SV=2			5	9	12		4	6	1		9	-1.2172	1.92617	0.126371	0.498043
Q9UJA5	TRMT6	TRM6_HUMAN tRNA (adenine(58)-N(1))-methyltransferase non-catalytic subunit TRM6 OS=Homo sapiens OX=9606 GN=TRMT6 PE=1 SV=1			3	5	11		4	4			4	-1.21675	1.343	0.250413	0.638862
Q4VC31	CCDC58	CCD58_HUMAN Coiled-coil domain-containing protein 58 OS=Homo sapiens OX=9606 GN=CCDC58 PE=1 SV=1			5	10	7		2	7	1		3	-1.2136	1.96773	0.120482	0.49235
Q9H8L6	MMRN2	MMRN2_HUMAN Multimerin-2 OS=Homo sapiens OX=9606 GN=MMRN2 PE=1 SV=2				2	3						3	-1.21044	1.94751	0.12331	0.493239
Q96NU0	CNTNAP3B	CNT3B_HUMAN Contactin-associated protein-like 3B OS=Homo sapiens OX=9606 GN=CNTNAP3B PE=2 SV=3			2	4	2				3		3	-1.20967	1.76689	0.151989	0.531797
Q6P2E9	EDC4	EDC4_HUMAN Enhancer of mRNA-decapping protein 4 OS=Homo sapiens OX=9606 GN=EDC4 PE=1 SV=1			2	12	7		1	13			12	-1.20934	0.958145	0.392248	0.70307
Q969V3	NCLN	NCLN_HUMAN Nicalin OS=Homo sapiens OX=9606 GN=NCLN PE=1 SV=2			14	12	7		7	5	2		9	-1.20598	2.32139	0.0810132	0.464669
Q7Z5J8	ANKAR	ANKAR_HUMAN Ankyrin and armadillo repeat-containing protein OS=Homo sapiens OX=9606 GN=ANKAR PE=2 SV=3			3	2							3	-1.20559	1.95008	0.122946	0.494245
P61221	ABCE1	ABCE1_HUMAN ATP-binding cassette sub-family E member 1 OS=Homo sapiens OX=9606 GN=ABCE1 PE=1 SV=1			19	34	19		14	21	3		13	-1.20286	1.52606	0.201694	0.595444
Q6PKG0	LARP1	LARP1_HUMAN La-related protein 1 OS=Homo sapiens OX=9606 GN=LARP1 PE=1 SV=2			13	30	23		8	21	4		15	-1.20125	1.74914	0.155173	0.532494
P67775	PPP2CA	PP2AA_HUMAN Serine/threonine-protein phosphatase 2A catalytic subunit alpha isoform OS=Homo sapiens OX=9606 GN=PPP2CA PE=1 SV=1			4	8	9		4		7		7	-1.20112	1.263	0.275196	0.655733
Q8N766	EMC1	EMC1_HUMAN ER membrane protein complex subunit 1 OS=Homo sapiens OX=9606 GN=EMC1 PE=1 SV=1			7	9	9		1	18	1		6	-1.20073	1.13787	0.318705	0.692613
O15427	SLC16A3	MOT4_HUMAN Monocarboxylate transporter 4 OS=Homo sapiens OX=9606 GN=SLC16A3 PE=1 SV=1			9	14	11		13	5	1		3	-1.19527	1.39777	0.234718	0.622042
Q92804	TAF15	RBP56_HUMAN TATA-binding protein-associated factor 2N OS=Homo sapiens OX=9606 GN=TAF15 PE=1 SV=1			16	15	22			21	28		5	-1.19459	0.775876	0.481141	0.756079
Q14152	EIF3A	EIF3A_HUMAN Eukaryotic translation initiation factor 3 subunit A OS=Homo sapiens OX=9606 GN=EIF3A PE=1 SV=1			36	61	34		27	39	6		18	-1.18981	1.46795	0.21603	0.609209
Q9Y316	MEMO1	MEMO1_HUMAN Protein MEMO1 OS=Homo sapiens OX=9606 GN=MEMO1 PE=1 SV=1			3	5	6		1	3	1		4	-1.18936	3.03143	0.0387263	0.374666
Q9UNE7	STUB1	CHIP_HUMAN E3 ubiquitin-protein ligase CHIP OS=Homo sapiens OX=9606 GN=STUB1 PE=1 SV=2			12	14	6		3	10	2		6	-1.18864	1.88473	0.132555	0.505662
Q13948	CUX1	CASP_HUMAN Protein CASP OS=Homo sapiens OX=9606 GN=CUX1 PE=1 SV=2				11							8	-1.18841	1	0.373901	0.723476
O76015	KRT38	KRT38_HUMAN Keratin, type I cuticular Ha8 OS=Homo sapiens OX=9606 GN=KRT38 PE=1 SV=3			11	8				9			3	-1.18773	0.757308	0.491027	0.761922
Q02127	DHODH	PYRD_HUMAN Dihydroorotate dehydrogenase (quinone), mitochondrial OS=Homo sapiens OX=9606 GN=DHODH PE=1 SV=3			14	14			3	4			9	-1.18493	0.793829	0.471729	0.75084
O76014	KRT37	KRT37_HUMAN Keratin, type I cuticular Ha7 OS=Homo sapiens OX=9606 GN=KRT37 PE=3 SV=3					10						3	-1.17756	1	0.373901	0.695408
Q15363	TMED2	TMED2_HUMAN Transmembrane emp24 domain-containing protein 2 OS=Homo sapiens OX=9606 GN=TMED2 PE=1 SV=1			6	2	3		1	3			3	-1.17682	1.75445	0.154213	0.531471
Q13557	CAMK2D	KCC2D_HUMAN Calcium/calmodulin-dependent protein kinase type II subunit delta OS=Homo sapiens OX=9606 GN=CAMK2D PE=1 SV=3			10	9	8			12	7		4	-1.17462	1.05861	0.349471	0.711796
Q93050	ATP6V0A1	VPP1_HUMAN V-type proton ATPase 116 kDa subunit a isoform 1 OS=Homo sapiens OX=9606 GN=ATP6V0A1 PE=1 SV=3			8	3	2		4	1			6	-1.17201	1.38974	0.236958	0.624372
Q5SWX8	ODR4	ODR4_HUMAN Protein odr-4 homolog OS=Homo sapiens OX=9606 GN=ODR4 PE=1 SV=1			2	4	3			2	1		3	-1.17138	2.41328	0.0732942	0.450998
P43304	GPD2	GPDM_HUMAN Glycerol-3-phosphate dehydrogenase, mitochondrial OS=Homo sapiens OX=9606 GN=GPD2 PE=1 SV=3			7	13			4	1			10	-1.16991	0.86617	0.43526	0.728154
Q16204	CCDC6	CCDC6_HUMAN Coiled-coil domain-containing protein 6 OS=Homo sapiens OX=9606 GN=CCDC6 PE=1 SV=2			4	7	8		2	2	3		6	-1.16703	4.0629	0.0153122	0.265852
Q9P2D1	CHD7	CHD7_HUMAN Chromodomain-helicase-DNA-binding protein 7 OS=Homo sapiens OX=9606 GN=CHD7 PE=1 SV=3			1	4	7			7			9	-1.16557	1.02447	0.363522	0.719429
P09622	DLD	DLDH_HUMAN Dihydrolipoyl dehydrogenase, mitochondrial OS=Homo sapiens OX=9606 GN=DLD PE=1 SV=2			43	45	6		16	16	4		10	-1.16382	1.09018	0.336907	0.701781
O15372	EIF3H	EIF3H_HUMAN Eukaryotic translation initiation factor 3 subunit H OS=Homo sapiens OX=9606 GN=EIF3H PE=1 SV=1				6	2			1			4	-1.15965	1.33472	0.252873	0.639046
Q9ULW3	ABT1	ABT1_HUMAN Activator of basal transcription 1 OS=Homo sapiens OX=9606 GN=ABT1 PE=1 SV=1			6	8	6		2	2	4		4	-1.15887	4.65965	0.00959208	0.242596
Q99959	PKP2	PKP2_HUMAN Plakophilin-2 OS=Homo sapiens OX=9606 GN=PKP2 PE=1 SV=2			17	9	9		2	8	6		7	-1.15731	2.2018	0.0924668	0.474446
Q96Q06	PLIN4	PLIN4_HUMAN Perilipin-4 OS=Homo sapiens OX=9606 GN=PLIN4 PE=1 SV=2			3	6	7			3	5		3	-1.15461	1.40951	0.231483	0.617545
P67936	TPM4	TPM4_HUMAN Tropomyosin alpha-4 chain OS=Homo sapiens OX=9606 GN=TPM4 PE=1 SV=3			17	18	21		7	8	10		10	-1.15346	7.8402	0.00142939	0.131177
Q9Y696	CLIC4	CLIC4_HUMAN Chloride intracellular channel protein 4 OS=Homo sapiens OX=9606 GN=CLIC4 PE=1 SV=4			1	1	4			1			4	-1.15259	2.06769	0.107511	0.494029
P49761	CLK3	CLK3_HUMAN Dual specificity protein kinase CLK3 OS=Homo sapiens OX=9606 GN=CLK3 PE=1 SV=3			4	3	1				3		3	-1.15164	1.5193	0.20331	0.596377
Q92526	CCT6B	TCPW_HUMAN T-complex protein 1 subunit zeta-2 OS=Homo sapiens OX=9606 GN=CCT6B PE=1 SV=5			19	20	18		10	6	10		6	-1.14739	4.58576	0.0101392	0.243039
O00429	DNM1L	DNM1L_HUMAN Dynamin-1-like protein OS=Homo sapiens OX=9606 GN=DNM1L PE=1 SV=2			1	4	1			1			3	-1.14246	2.16305	0.0965587	0.478621
Q9UBQ5	EIF3K	EIF3K_HUMAN Eukaryotic translation initiation factor 3 subunit K OS=Homo sapiens OX=9606 GN=EIF3K PE=1 SV=1			7	9	5		4	4	1		3	-1.14199	2.33052	0.0802064	0.46169
P11177	PDHB	ODPB_HUMAN Pyruvate dehydrogenase E1 component subunit beta, mitochondrial OS=Homo sapiens OX=9606 GN=PDHB PE=1 SV=3			79	77	37		49	56	8		13	-1.14164	1.21901	0.289811	0.669692
O14744	PRMT5	ANM5_HUMAN Protein arginine N-methyltransferase 5 OS=Homo sapiens OX=9606 GN=PRMT5 PE=1 SV=4				3	4			1			4	-1.14049	1.42101	0.228358	0.615339
Q9H936	SLC25A22	GHC1_HUMAN Mitochondrial glutamate carrier 1 OS=Homo sapiens OX=9606 GN=SLC25A22 PE=1 SV=1			7	6	5		4	6			6	-1.13125	1.30965	0.260469	0.642077
Q6PL18	ATAD2	ATAD2_HUMAN ATPase family AAA domain-containing protein 2 OS=Homo sapiens OX=9606 GN=ATAD2 PE=1 SV=1			212	200	195		106	96	89		42	-1.13123	8.5818	0.00101277	0.104936
Q13162	PRDX4	PRDX4_HUMAN Peroxiredoxin-4 OS=Homo sapiens OX=9606 GN=PRDX4 PE=1 SV=1			10	13	12		18	10			6	-1.13095	0.861342	0.437622	0.729445
Q8WUF5	PPP1R13L	IASPP_HUMAN RelA-associated inhibitor OS=Homo sapiens OX=9606 GN=PPP1R13L PE=1 SV=4			3	4	1		1		1		6	-1.13092	2.21747	0.0908672	0.475351
Q96L92	SNX27	SNX27_HUMAN Sorting nexin-27 OS=Homo sapiens OX=9606 GN=SNX27 PE=1 SV=2			9	12	6		7	11			6	-1.12609	1.00168	0.373182	0.725582
P14868	DARS	SYDC_HUMAN Aspartate--tRNA ligase, cytoplasmic OS=Homo sapiens OX=9606 GN=DARS PE=1 SV=2			15	17	13		13	15	1		13	-1.11611	1.13938	0.318145	0.691863
Q04760	GLO1	LGUL_HUMAN Lactoylglutathione lyase OS=Homo sapiens OX=9606 GN=GLO1 PE=1 SV=4			7	13	12		8	5	2		6	-1.11587	2.02938	0.112292	0.500253
P55884	EIF3B	EIF3B_HUMAN Eukaryotic translation initiation factor 3 subunit B OS=Homo sapiens OX=9606 GN=EIF3B PE=1 SV=3			12	15	14		10	7	3		11	-1.11358	2.38018	0.0759744	0.454432
P53396	ACLY	ACLY_HUMAN ATP-citrate synthase OS=Homo sapiens OX=9606 GN=ACLY PE=1 SV=3			37	61	70		28	30	21		19	-1.10054	3.42913	0.0265567	0.313604
Q9NUP9	LIN7C	LIN7C_HUMAN Protein lin-7 homolog C OS=Homo sapiens OX=9606 GN=LIN7C PE=1 SV=1			8	12	10		11	11			5	-1.09791	0.915573	0.411693	0.717114
P98161	PKD1	PKD1_HUMAN Polycystin-1 OS=Homo sapiens OX=9606 GN=PKD1 PE=1 SV=3			2	1	2				1		6	-1.09785	2.84837	0.0464722	0.391781
Q9UL26	RAB22A	RB22A_HUMAN Ras-related protein Rab-22A OS=Homo sapiens OX=9606 GN=RAB22A PE=1 SV=2			10	7	7		7	9			5	-1.09074	1.02603	0.362871	0.719025
Q96TA2	YME1L1	YMEL1_HUMAN ATP-dependent zinc metalloprotease YME1L1 OS=Homo sapiens OX=9606 GN=YME1L1 PE=1 SV=2			21	19	9		6	24	2		10	-1.08839	1.16194	0.309866	0.686408
Q9BXX3	ANKRD30A	AN30A_HUMAN Ankyrin repeat domain-containing protein 30A OS=Homo sapiens OX=9606 GN=ANKRD30A PE=2 SV=3			2		2						4	-1.08836	1.99995	0.116123	0.504036
Q9NYL9	TMOD3	TMOD3_HUMAN Tropomodulin-3 OS=Homo sapiens OX=9606 GN=TMOD3 PE=1 SV=1			18	12	19		4	11	9		8	-1.08735	2.68454	0.0549685	0.40127
H7BZ55	CROCC2	CRCC2_HUMAN Putative ciliary rootlet coiled-coil protein 2 OS=Homo sapiens OX=9606 GN=CROCC2 PE=5 SV=3			6	4	1		1	1	1		5	-1.08587	2.01458	0.114201	0.503863
Q86WA8	LONP2	LONP2_HUMAN Lon protease homolog 2, peroxisomal OS=Homo sapiens OX=9606 GN=LONP2 PE=1 SV=1			8	9	6		4	4	2		7	-1.08312	3.68957	0.0210267	0.286177
P31040	SDHA	SDHA_HUMAN Succinate dehydrogenase [ubiquinone] flavoprotein subunit, mitochondrial OS=Homo sapiens OX=9606 GN=SDHA PE=1 SV=2			152	116	69		75	91	21		22	-1.08308	1.46941	0.215657	0.610839
O00291	HIP1	HIP1_HUMAN Huntingtin-interacting protein 1 OS=Homo sapiens OX=9606 GN=HIP1 PE=1 SV=5			6	10	8		7	9			8	-1.08224	1.01728	0.366548	0.720975
Q9H2Y7	ZNF106	ZN106_HUMAN Zinc finger protein 106 OS=Homo sapiens OX=9606 GN=ZNF106 PE=1 SV=1			4	6	1		1	3			7	-1.07997	1.41014	0.231311	0.617597
Q9BQA1	WDR77	MEP50_HUMAN Methylosome protein 50 OS=Homo sapiens OX=9606 GN=WDR77 PE=1 SV=1			3	5	2		3		1		3	-1.07824	1.6537	0.173533	0.562449
P18669	PGAM1	PGAM1_HUMAN Phosphoglycerate mutase 1 OS=Homo sapiens OX=9606 GN=PGAM1 PE=1 SV=2			10	6	7		7	8			6	-1.07692	1.02998	0.361221	0.718416
P48643	CCT5	TCPE_HUMAN T-complex protein 1 subunit epsilon OS=Homo sapiens OX=9606 GN=CCT5 PE=1 SV=1			32	52	53		31	22	15		20	-1.07388	2.67626	0.0554435	0.401091
O75179	ANKRD17	ANR17_HUMAN Ankyrin repeat domain-containing protein 17 OS=Homo sapiens OX=9606 GN=ANKRD17 PE=1 SV=3				2	2						3	-1.06989	1.99864	0.116297	0.498062
P53667	LIMK1	LIMK1_HUMAN LIM domain kinase 1 OS=Homo sapiens OX=9606 GN=LIMK1 PE=1 SV=3				2	2						4	-1.06989	1.99864	0.116297	0.497399
O75037	KIF21B	KI21B_HUMAN Kinesin-like protein KIF21B OS=Homo sapiens OX=9606 GN=KIF21B PE=1 SV=2				2	2						4	-1.06989	1.99864	0.116297	0.496737
Q13347	EIF3I	EIF3I_HUMAN Eukaryotic translation initiation factor 3 subunit I OS=Homo sapiens OX=9606 GN=EIF3I PE=1 SV=1			4	13	12		6	7	1		8	-1.06366	1.33493	0.252812	0.639396
P09493	TPM1	TPM1_HUMAN Tropomyosin alpha-1 chain OS=Homo sapiens OX=9606 GN=TPM1 PE=1 SV=2			24	28	45		18	15	13		11	-1.06214	3.22087	0.0322538	0.353581
P11166	SLC2A1	GTR1_HUMAN Solute carrier family 2, facilitated glucose transporter member 1 OS=Homo sapiens OX=9606 GN=SLC2A1 PE=1 SV=2			35	40	43		17	25	17		6	-1.05582	6.01954	0.00383653	0.176042
P15170	GSPT1	ERF3A_HUMAN Eukaryotic peptide chain release factor GTP-binding subunit ERF3A OS=Homo sapiens OX=9606 GN=GSPT1 PE=1 SV=1			3	3	5		1	1	2		6	-1.05426	3.76586	0.0196749	0.285953
Q96C19	EFHD2	EFHD2_HUMAN EF-hand domain-containing protein D2 OS=Homo sapiens OX=9606 GN=EFHD2 PE=1 SV=1				8							3	-1.05026	1	0.373901	0.712742
P14635	CCNB1	CCNB1_HUMAN G2/mitotic-specific cyclin-B1 OS=Homo sapiens OX=9606 GN=CCNB1 PE=1 SV=1			4	6	9		2	4	2		5	-1.04905	2.83554	0.0470798	0.39075
Q16787	LAMA3	LAMA3_HUMAN Laminin subunit alpha-3 OS=Homo sapiens OX=9606 GN=LAMA3 PE=1 SV=2				3	7			1	1		4	-1.04822	1.09922	0.333388	0.698071
P50552	VASP	VASP_HUMAN Vasodilator-stimulated phosphoprotein OS=Homo sapiens OX=9606 GN=VASP PE=1 SV=3			18	13	8		4	8	6		7	-1.04506	2.84682	0.0465452	0.390348
Q12846	STX4	STX4_HUMAN Syntaxin-4 OS=Homo sapiens OX=9606 GN=STX4 PE=1 SV=2			3	1	1			1			3	-1.04239	2.23041	0.08957	0.470865
P50851	LRBA	LRBA_HUMAN Lipopolysaccharide-responsive and beige-like anchor protein OS=Homo sapiens OX=9606 GN=LRBA PE=1 SV=4			3	3	2		1	2			5	-1.03816	2.2318	0.0894318	0.472459
Q7Z7H5	TMED4	TMED4_HUMAN Transmembrane emp24 domain-containing protein 4 OS=Homo sapiens OX=9606 GN=TMED4 PE=1 SV=1			6	8	4		4	7			3	-1.03517	1.12239	0.324512	0.694889
Q9H299	SH3BGRL3	SH3L3_HUMAN SH3 domain-binding glutamic acid-rich-like protein 3 OS=Homo sapiens OX=9606 GN=SH3BGRL3 PE=1 SV=1			8	9	13		6	5	3		3	-1.0325	3.02834	0.0388437	0.372436
Q03164	KMT2A	KMT2A_HUMAN Histone-lysine N-methyltransferase 2A OS=Homo sapiens OX=9606 GN=KMT2A PE=1 SV=5			1	5	4			1	3		8	-1.03159	1.39235	0.236227	0.623467
Q6ZU65	UBN2	UBN2_HUMAN Ubinuclein-2 OS=Homo sapiens OX=9606 GN=UBN2 PE=1 SV=2			4	5	5		1	1	5		3	-1.02811	1.99285	0.117069	0.492181
Q7L5N1	COPS6	CSN6_HUMAN COP9 signalosome complex subunit 6 OS=Homo sapiens OX=9606 GN=COPS6 PE=1 SV=1				3	3				1		3	-1.02793	1.37675	0.240623	0.627849
O14662	STX16	STX16_HUMAN Syntaxin-16 OS=Homo sapiens OX=9606 GN=STX16 PE=1 SV=3			8	11	8		4	12	1		5	-1.02778	1.33136	0.253878	0.637076
Q86V48	LUZP1	LUZP1_HUMAN Leucine zipper protein 1 OS=Homo sapiens OX=9606 GN=LUZP1 PE=1 SV=2			3	3				1			6	-1.02701	1.38291	0.238879	0.626862
Q03001	DST	DYST_HUMAN Dystonin OS=Homo sapiens OX=9606 GN=DST PE=1 SV=4			3	3					1		6	-1.02307	1.37449	0.241267	0.626982
O14559	ARHGAP33	RHG33_HUMAN Rho GTPase-activating protein 33 OS=Homo sapiens OX=9606 GN=ARHGAP33 PE=1 SV=2			1	1	1						3	-1.02031	64.6691	3.42509e-07	0.00110014
Q8IYD8	FANCM	FANCM_HUMAN Fanconi anemia group M protein OS=Homo sapiens OX=9606 GN=FANCM PE=1 SV=2			1	1	1						3	-1.02031	64.6691	3.42509e-07	0.00055007
Q9BV86	NTMT1	NTM1A_HUMAN N-terminal Xaa-Pro-Lys N-methyltransferase 1 OS=Homo sapiens OX=9606 GN=NTMT1 PE=1 SV=3			4	5	5		3	1	2		4	-1.01742	3.07776	0.0370123	0.369204
O60229	KALRN	KALRN_HUMAN Kalirin OS=Homo sapiens OX=9606 GN=KALRN PE=1 SV=2			4	5	2		2	1	1		5	-1.01064	2.78989	0.0493174	0.394048
P20340	RAB6A	RAB6A_HUMAN Ras-related protein Rab-6A OS=Homo sapiens OX=9606 GN=RAB6A PE=1 SV=3			15	16	14		7	11	5		8	-1.01058	3.57935	0.0231811	0.295467
Q8IVF4	DNAH10	DYH10_HUMAN Dynein heavy chain 10, axonemal OS=Homo sapiens OX=9606 GN=DNAH10 PE=1 SV=4			4	3	10		4	1	2		13	-1.00797	1.61459	0.1817	0.576131
Q9Y6Q5	AP1M2	AP1M2_HUMAN AP-1 complex subunit mu-2 OS=Homo sapiens OX=9606 GN=AP1M2 PE=1 SV=4			7	15	10		11	15			8	-1.00313	0.777904	0.480071	0.756247
Q9UGP8	SEC63	SEC63_HUMAN Translocation protein SEC63 homolog OS=Homo sapiens OX=9606 GN=SEC63 PE=1 SV=2			13	20	7		10	14	1		10	-1.00261	1.02065	0.365125	0.720381
Q14694	USP10	UBP10_HUMAN Ubiquitin carboxyl-terminal hydrolase 10 OS=Homo sapiens OX=9606 GN=USP10 PE=1 SV=2			6	17	14		5	14	2		8	-1.0004	1.29551	0.26485	0.644467
Q13425	SNTB2	SNTB2_HUMAN Beta-2-syntrophin OS=Homo sapiens OX=9606 GN=SNTB2 PE=1 SV=1			6	11	8		3	8	2		6	-0.999903	2.01007	0.114789	0.503006
P43121	MCAM	MUC18_HUMAN Cell surface glycoprotein MUC18 OS=Homo sapiens OX=9606 GN=MCAM PE=1 SV=2	CD146			4	2			1			3	-0.998257	1.32336	0.256288	0.640122
Q6EKJ0	GTF2IRD2B	GTD2B_HUMAN General transcription factor II-I repeat domain-containing protein 2B OS=Homo sapiens OX=9606 GN=GTF2IRD2B PE=1 SV=1				7							3	-0.993721	1	0.373901	0.720006
Q5K4L6	SLC27A3	S27A3_HUMAN Solute carrier family 27 member 3 OS=Homo sapiens OX=9606 GN=SLC27A3 PE=2 SV=4			4	2					1		3	-0.993644	1.29631	0.264599	0.644835
Q99805	TM9SF2	TM9S2_HUMAN Transmembrane 9 superfamily member 2 OS=Homo sapiens OX=9606 GN=TM9SF2 PE=1 SV=1			3	5			2				3	-0.992565	1.03995	0.35709	0.715071
Q16543	CDC37	CDC37_HUMAN Hsp90 co-chaperone Cdc37 OS=Homo sapiens OX=9606 GN=CDC37 PE=1 SV=1			16	16	22		14	12	4		7	-0.990764	1.8086	0.144783	0.521934
Q9NUT2	ABCB8	ABCB8_HUMAN ATP-binding cassette sub-family B member 8, mitochondrial OS=Homo sapiens OX=9606 GN=ABCB8 PE=1 SV=3			16	3	4			12	3		12	-0.990004	0.8016	0.4677	0.748506
Q15181	PPA1	IPYR_HUMAN Inorganic pyrophosphatase OS=Homo sapiens OX=9606 GN=PPA1 PE=1 SV=2			13	25	25		8	12	11		7	-0.989298	3.19209	0.03315	0.354926
O75351	VPS4B	VPS4B_HUMAN Vacuolar protein sorting-associated protein 4B OS=Homo sapiens OX=9606 GN=VPS4B PE=1 SV=2			7	4	11		1	8	3		4	-0.986819	1.39326	0.235972	0.623821
Q9Y618	NCOR2	NCOR2_HUMAN Nuclear receptor corepressor 2 OS=Homo sapiens OX=9606 GN=NCOR2 PE=1 SV=3			5	4	6		4	2	1		6	-0.985911	2.21264	0.0913575	0.475592
Q8IXI2	RHOT1	MIRO1_HUMAN Mitochondrial Rho GTPase 1 OS=Homo sapiens OX=9606 GN=RHOT1 PE=1 SV=2			6	6	3			9	2		4	-0.982791	1.01654	0.36686	0.720265
P19013	KRT4	K2C4_HUMAN Keratin, type II cytoskeletal 4 OS=Homo sapiens OX=9606 GN=KRT4 PE=1 SV=4			620	577	201		137	285	279		34	-0.98056	1.6822	0.167822	0.556289
P26196	DDX6	DDX6_HUMAN Probable ATP-dependent RNA helicase DDX6 OS=Homo sapiens OX=9606 GN=DDX6 PE=1 SV=2			12	16	13		10	13	2		8	-0.978307	1.39065	0.236702	0.62421
P15291	B4GALT1	B4GT1_HUMAN Beta-1,4-galactosyltransferase 1 OS=Homo sapiens OX=9606 GN=B4GALT1 PE=1 SV=5			6	4	3		4	1	1		3	-0.977762	1.84014	0.139576	0.511195
Q6P1M0	SLC27A4	S27A4_HUMAN Long-chain fatty acid transport protein 4 OS=Homo sapiens OX=9606 GN=SLC27A4 PE=1 SV=1			14	9	5		4	8	2		7	-0.975396	1.66516	0.17121	0.559438
P22102	GART	PUR2_HUMAN Trifunctional purine biosynthetic protein adenosine-3 OS=Homo sapiens OX=9606 GN=GART PE=1 SV=1			2	2	2			1	1		5	-0.975315	3.05741	0.0377539	0.375435
Q12904	AIMP1	AIMP1_HUMAN Aminoacyl tRNA synthase complex-interacting multifunctional protein 1 OS=Homo sapiens OX=9606 GN=AIMP1 PE=1 SV=2			12	10	9		7	8	2		9	-0.971679	1.84837	0.138251	0.510416
O95613	PCNT	PCNT_HUMAN Pericentrin OS=Homo sapiens OX=9606 GN=PCNT PE=1 SV=4			3	5	4		1	2	2		7	-0.970914	4.358	0.012081	0.258695
Q7Z478	DHX29	DHX29_HUMAN ATP-dependent RNA helicase DHX29 OS=Homo sapiens OX=9606 GN=DHX29 PE=1 SV=2			2	12	2			8	1		9	-0.968974	0.852251	0.442096	0.730459
Q9BW04	SARG	SARG_HUMAN Specifically androgen-regulated gene protein OS=Homo sapiens OX=9606 GN=SARG PE=1 SV=2			1	6	2		1	2			3	-0.968098	1.41809	0.229147	0.614886
O95373	IPO7	IPO7_HUMAN Importin-7 OS=Homo sapiens OX=9606 GN=IPO7 PE=1 SV=1			15	23	30		4	21	16		11	-0.966114	1.43865	0.223645	0.613972
Q07065	CKAP4	CKAP4_HUMAN Cytoskeleton-associated protein 4 OS=Homo sapiens OX=9606 GN=CKAP4 PE=1 SV=2			79	49	40		46	49	10		21	-0.961194	1.21967	0.289587	0.669656
Q00341	HDLBP	VIGLN_HUMAN Vigilin OS=Homo sapiens OX=9606 GN=HDLBP PE=1 SV=2			68	114	69		50	74	22		41	-0.9605	1.74414	0.156082	0.533335
O60437	PPL	PEPL_HUMAN Periplakin OS=Homo sapiens OX=9606 GN=PPL PE=1 SV=4			57	40	32		20	34	16		34	-0.957319	2.53292	0.0644642	0.429583
O95487	SEC24B	SC24B_HUMAN Protein transport protein Sec24B OS=Homo sapiens OX=9606 GN=SEC24B PE=1 SV=2			17	18	12		9	13	4		14	-0.956873	2.05507	0.109061	0.496182
Q9GZY4	COA1	COA1_HUMAN Cytochrome c oxidase assembly factor 1 homolog OS=Homo sapiens OX=9606 GN=COA1 PE=1 SV=1			9	5	1		1	8			5	-0.956303	0.843128	0.446623	0.731542
P08631	HCK	HCK_HUMAN Tyrosine-protein kinase HCK OS=Homo sapiens OX=9606 GN=HCK PE=1 SV=5			6		9				10		4	-0.955699	0.618802	0.569547	0.798161
P07197	NEFM	NFM_HUMAN Neurofilament medium polypeptide OS=Homo sapiens OX=9606 GN=NEFM PE=1 SV=3			6								3	-0.953317	1	0.373901	0.708955
P58107	EPPK1	EPIPL_HUMAN Epiplakin OS=Homo sapiens OX=9606 GN=EPPK1 PE=1 SV=3			1655	1379	643		310	791	964		141	-0.952858	1.57685	0.189962	0.586689
P23588	EIF4B	IF4B_HUMAN Eukaryotic translation initiation factor 4B OS=Homo sapiens OX=9606 GN=EIF4B PE=1 SV=2			6	15	9		2	14	3		6	-0.949286	1.26109	0.275815	0.656236
Q9H7Z7	PTGES2	PGES2_HUMAN Prostaglandin E synthase 2 OS=Homo sapiens OX=9606 GN=PTGES2 PE=1 SV=1			8	6	2		1	2	4		4	-0.946387	1.60032	0.184779	0.581304
Q8NC51	SERBP1	PAIRB_HUMAN Plasminogen activator inhibitor 1 RNA-binding protein OS=Homo sapiens OX=9606 GN=SERBP1 PE=1 SV=2			39	65	36		23	36	17		9	-0.944038	2.52892	0.0647388	0.42963
P23526	AHCY	SAHH_HUMAN Adenosylhomocysteinase OS=Homo sapiens OX=9606 GN=AHCY PE=1 SV=4			11	14	14		17	7	2		9	-0.942366	1.19516	0.29804	0.674632
Q5VST9	OBSCN	OBSCN_HUMAN Obscurin OS=Homo sapiens OX=9606 GN=OBSCN PE=1 SV=3			1	4	3		1		2		6	-0.941951	1.57812	0.189678	0.586376
P11277	SPTB	SPTB1_HUMAN Spectrin beta chain, erythrocytic OS=Homo sapiens OX=9606 GN=SPTB PE=1 SV=5			3	9	7			5	8		7	-0.9403	0.917796	0.410658	0.717256
Q15149	PLEC	PLEC_HUMAN Plectin OS=Homo sapiens OX=9606 GN=PLEC PE=1 SV=3			1605	1218	1110		331	926	1172		273	-0.939743	1.76521	0.152288	0.53053
P41250	GARS	GARS_HUMAN Glycine--tRNA ligase OS=Homo sapiens OX=9606 GN=GARS PE=1 SV=3			2	6	5			2	6		6	-0.937069	1.07317	0.343626	0.70661
Q9UG63	ABCF2	ABCF2_HUMAN ATP-binding cassette sub-family F member 2 OS=Homo sapiens OX=9606 GN=ABCF2 PE=1 SV=2			11	16	14		6	8	7		8	-0.93661	6.51046	0.00287281	0.174103
P16144	ITGB4	ITB4_HUMAN Integrin beta-4 OS=Homo sapiens OX=9606 GN=ITGB4 PE=1 SV=5	CD104		5		5			1	2		4	-0.935653	0.946951	0.397284	0.708538
Q9H9A6	LRRC40	LRC40_HUMAN Leucine-rich repeat-containing protein 40 OS=Homo sapiens OX=9606 GN=LRRC40 PE=1 SV=1			1	7	1				4		5	-0.931389	0.937349	0.401648	0.712365
Q14571	ITPR2	ITPR2_HUMAN Inositol 1,4,5-trisphosphate receptor type 2 OS=Homo sapiens OX=9606 GN=ITPR2 PE=1 SV=2				6							4	-0.929635	1	0.373901	0.718283
Q53S33	BOLA3	BOLA3_HUMAN BolA-like protein 3 OS=Homo sapiens OX=9606 GN=BOLA3 PE=1 SV=1			8	6	6		5	3	2		3	-0.928946	2.63299	0.0580043	0.41128
P31689	DNAJA1	DNJA1_HUMAN DnaJ homolog subfamily A member 1 OS=Homo sapiens OX=9606 GN=DNAJA1 PE=1 SV=2			8	8	5		2	8	2		4	-0.927215	1.74858	0.155273	0.531136
Q9Y5Z4	HEBP2	HEBP2_HUMAN Heme-binding protein 2 OS=Homo sapiens OX=9606 GN=HEBP2 PE=1 SV=1			1	6	7		2	2	1		3	-0.925873	1.37951	0.239839	0.626822
P35269	GTF2F1	T2FA_HUMAN General transcription factor IIF subunit 1 OS=Homo sapiens OX=9606 GN=GTF2F1 PE=1 SV=2			4	5	7		1	1	9		7	-0.923703	1.1826	0.302461	0.680325
Q13155	AIMP2	AIMP2_HUMAN Aminoacyl tRNA synthase complex-interacting multifunctional protein 2 OS=Homo sapiens OX=9606 GN=AIMP2 PE=1 SV=2				11	5			5	1		4	-0.919264	0.710733	0.516496	0.776314
P11388	TOP2A	TOP2A_HUMAN DNA topoisomerase 2-alpha OS=Homo sapiens OX=9606 GN=TOP2A PE=1 SV=3			229	291	280		183	147	119		66	-0.918905	3.7542	0.0198745	0.284987
Q8TBK2	SETD6	SETD6_HUMAN N-lysine methyltransferase SETD6 OS=Homo sapiens OX=9606 GN=SETD6 PE=1 SV=2			1	5	2			1	2		3	-0.918524	1.45434	0.219533	0.609983
P84095	RHOG	RHOG_HUMAN Rho-related GTP-binding protein RhoG OS=Homo sapiens OX=9606 GN=RHOG PE=1 SV=1			6	5	6		5	7			5	-0.915396	0.979336	0.382865	0.702721
Q9BXP2	SLC12A9	S12A9_HUMAN Solute carrier family 12 member 9 OS=Homo sapiens OX=9606 GN=SLC12A9 PE=1 SV=1			8	10	4		3	6	2		3	-0.914334	1.94486	0.123684	0.492285
P10515	DLAT	ODP2_HUMAN Dihydrolipoyllysine-residue acetyltransferase component of pyruvate dehydrogenase complex, mitochondrial OS=Homo sapiens OX=9606 GN=DLAT PE=1 SV=3			77	80	36		46	66	12		19	-0.911001	1.12711	0.322732	0.692924
Q16186	ADRM1	ADRM1_HUMAN Proteasomal ubiquitin receptor ADRM1 OS=Homo sapiens OX=9606 GN=ADRM1 PE=1 SV=2			3	2	3		1	3			3	-0.905546	1.56535	0.192554	0.586798
P08559	PDHA1	ODPA_HUMAN Pyruvate dehydrogenase E1 component subunit alpha, somatic form, mitochondrial OS=Homo sapiens OX=9606 GN=PDHA1 PE=1 SV=3			39	55	13		23	32	6		16	-0.903245	1.00101	0.373468	0.724384
Q3V6T2	CCDC88A	GRDN_HUMAN Girdin OS=Homo sapiens OX=9606 GN=CCDC88A PE=1 SV=2			1	1	2				1		3	-0.899477	2.34872	0.0786254	0.460848
P51665	PSMD7	PSMD7_HUMAN 26S proteasome non-ATPase regulatory subunit 7 OS=Homo sapiens OX=9606 GN=PSMD7 PE=1 SV=2			10	11	5		4	6	3		8	-0.896931	2.40957	0.0735893	0.448518
Q08209	PPP3CA	PP2BA_HUMAN Serine/threonine-protein phosphatase 2B catalytic subunit alpha isoform OS=Homo sapiens OX=9606 GN=PPP3CA PE=1 SV=1			1	2	1			1			3	-0.895156	2.4559	0.0699997	0.44347
Q06787	FMR1	FMR1_HUMAN Synaptic functional regulator FMR1 OS=Homo sapiens OX=9606 GN=FMR1 PE=1 SV=1			16	19	11		12	13	3		6	-0.894536	1.4186	0.22901	0.615033
Q3ZCQ8	TIMM50	TIM50_HUMAN Mitochondrial import inner membrane translocase subunit TIM50 OS=Homo sapiens OX=9606 GN=TIMM50 PE=1 SV=2			26	26	15		14	19	6		6	-0.894507	1.73584	0.157602	0.536816
P82909	MRPS36	RT36_HUMAN 28S ribosomal protein S36, mitochondrial OS=Homo sapiens OX=9606 GN=MRPS36 PE=1 SV=2			9	10			2	5			3	-0.894204	0.661355	0.544537	0.788216
Q8WXI7	MUC16	MUC16_HUMAN Mucin-16 OS=Homo sapiens OX=9606 GN=MUC16 PE=1 SV=3			1	2	1				1		5	-0.893836	2.43856	0.0713193	0.446545
O75676	RPS6KA4	KS6A4_HUMAN Ribosomal protein S6 kinase alpha-4 OS=Homo sapiens OX=9606 GN=RPS6KA4 PE=1 SV=1			1	2	1				1		3	-0.893836	2.43856	0.0713193	0.445676
Q15477	SKIV2L	SKIV2_HUMAN Helicase SKI2W OS=Homo sapiens OX=9606 GN=SKIV2L PE=1 SV=3			6	5	3		1	4	2		5	-0.892601	2.12748	0.100492	0.485384
Q8N782	ZNF525	ZN525_HUMAN Zinc finger protein 525 OS=Homo sapiens OX=9606 GN=ZNF525 PE=2 SV=2				5	2				2		5	-0.891211	0.981723	0.381819	0.702006
Q86VN1	VPS36	VPS36_HUMAN Vacuolar protein-sorting-associated protein 36 OS=Homo sapiens OX=9606 GN=VPS36 PE=1 SV=1			2	2	3		2	1			3	-0.890974	1.78618	0.14861	0.527441
Q14126	DSG2	DSG2_HUMAN Desmoglein-2 OS=Homo sapiens OX=9606 GN=DSG2 PE=1 SV=2			57	43	59		13	48	40		21	-0.890748	1.65211	0.173856	0.562929
Q9NQS7	INCENP	INCE_HUMAN Inner centromere protein OS=Homo sapiens OX=9606 GN=INCENP PE=1 SV=3			2		1						3	-0.888925	1.86948	0.134913	0.509212
Q9H089	LSG1	LSG1_HUMAN Large subunit GTPase 1 homolog OS=Homo sapiens OX=9606 GN=LSG1 PE=1 SV=2			3	2					1		4	-0.885327	1.27156	0.272434	0.652542
Q13098	GPS1	CSN1_HUMAN COP9 signalosome complex subunit 1 OS=Homo sapiens OX=9606 GN=GPS1 PE=1 SV=4			4	3	2		4		1		4	-0.883628	1.2212	0.289065	0.669414
Q6ZXV5	TMTC3	TMTC3_HUMAN Protein O-mannosyl-transferase TMTC3 OS=Homo sapiens OX=9606 GN=TMTC3 PE=1 SV=2			6	4	4		1	7	1		7	-0.880979	1.33447	0.252947	0.63823
Q99442	SEC62	SEC62_HUMAN Translocation protein SEC62 OS=Homo sapiens OX=9606 GN=SEC62 PE=1 SV=1			5		2		2				4	-0.879899	0.93388	0.403234	0.713602
Q9BYC9	MRPL20	RM20_HUMAN 39S ribosomal protein L20, mitochondrial OS=Homo sapiens OX=9606 GN=MRPL20 PE=1 SV=1			7	2			1	1			3	-0.879098	0.933089	0.403597	0.713851
Q9P219	CCDC88C	DAPLE_HUMAN Protein Daple OS=Homo sapiens OX=9606 GN=CCDC88C PE=1 SV=3			7	7	5		1	5	5		6	-0.877053	1.7345	0.15785	0.536523
P31948	STIP1	STIP1_HUMAN Stress-induced-phosphoprotein 1 OS=Homo sapiens OX=9606 GN=STIP1 PE=1 SV=1			49	50	50		40	29	19		23	-0.874167	2.54646	0.0635438	0.430596
Q8TE68	EPS8L1	ES8L1_HUMAN Epidermal growth factor receptor kinase substrate 8-like protein 1 OS=Homo sapiens OX=9606 GN=EPS8L1 PE=1 SV=3			1	1	2		1				4	-0.873725	2.15869	0.0970316	0.478749
Q15345	LRRC41	LRC41_HUMAN Leucine-rich repeat-containing protein 41 OS=Homo sapiens OX=9606 GN=LRRC41 PE=1 SV=3			2	1							3	-0.871767	1.84283	0.139141	0.510182
Q9H501	ESF1	ESF1_HUMAN ESF1 homolog OS=Homo sapiens OX=9606 GN=ESF1 PE=1 SV=1			9	11	16		2	9	12		10	-0.871389	1.33445	0.252953	0.637744
Q14157	UBAP2L	UBP2L_HUMAN Ubiquitin-associated protein 2-like OS=Homo sapiens OX=9606 GN=UBAP2L PE=1 SV=2			38	48	43		31	27	17		11	-0.867219	2.93924	0.0424211	0.380605
Q9H792	PEAK1	PEAK1_HUMAN Inactive tyrosine-protein kinase PEAK1 OS=Homo sapiens OX=9606 GN=PEAK1 PE=1 SV=4			1	2							3	-0.867182	1.88217	0.132947	0.504162
Q2KHR3	QSER1	QSER1_HUMAN Glutamine and serine-rich protein 1 OS=Homo sapiens OX=9606 GN=QSER1 PE=1 SV=3			1	2							3	-0.867182	1.88217	0.132947	0.503567
P17174	GOT1	AATC_HUMAN Aspartate aminotransferase, cytoplasmic OS=Homo sapiens OX=9606 GN=GOT1 PE=1 SV=3			2		6			1	1		3	-0.864263	0.969453	0.387217	0.699123
Q14667	KIAA0100	K0100_HUMAN Protein KIAA0100 OS=Homo sapiens OX=9606 GN=KIAA0100 PE=1 SV=3			3	3	1			1	2		5	-0.863111	1.56236	0.193237	0.586097
P24539	ATP5PB	AT5F1_HUMAN ATP synthase F(0) complex subunit B1, mitochondrial OS=Homo sapiens OX=9606 GN=ATP5PB PE=1 SV=2			32	33	6		11	17	6		9	-0.86048	1.03072	0.360913	0.718248
Q6W2J9	BCOR	BCOR_HUMAN BCL-6 corepressor OS=Homo sapiens OX=9606 GN=BCOR PE=1 SV=1			3	2			1				3	-0.859574	1.21329	0.291765	0.669392
P61011	SRP54	SRP54_HUMAN Signal recognition particle 54 kDa protein OS=Homo sapiens OX=9606 GN=SRP54 PE=1 SV=1			4	22	12		5	11	3		8	-0.856749	1.11357	0.327866	0.696038
P06753	TPM3	TPM3_HUMAN Tropomyosin alpha-3 chain OS=Homo sapiens OX=9606 GN=TPM3 PE=1 SV=2			34	39	51		15	30	28		10	-0.854483	2.76905	0.0503802	0.397595
P06493	CDK1	CDK1_HUMAN Cyclin-dependent kinase 1 OS=Homo sapiens OX=9606 GN=CDK1 PE=1 SV=3			5	6	11		7	1	5		7	-0.84998	1.19731	0.297288	0.673881
Q9UKV8	AGO2	AGO2_HUMAN Protein argonaute-2 OS=Homo sapiens OX=9606 GN=AGO2 PE=1 SV=3			4	4	1		2		2		5	-0.849549	1.24321	0.281683	0.660895
Q8NBJ5	COLGALT1	GT251_HUMAN Procollagen galactosyltransferase 1 OS=Homo sapiens OX=9606 GN=COLGALT1 PE=1 SV=1			20	26	17		15	20	5		12	-0.849233	1.47503	0.214229	0.60894
P17535	JUND	JUND_HUMAN Transcription factor jun-D OS=Homo sapiens OX=9606 GN=JUND PE=1 SV=3			8	9	8		3	4	7		5	-0.847276	3.17094	0.0338273	0.357413
Q92973	TNPO1	TNPO1_HUMAN Transportin-1 OS=Homo sapiens OX=9606 GN=TNPO1 PE=1 SV=2			2	6	2		1	2	1		5	-0.846212	2.00122	0.115955	0.503988
P61019	RAB2A	RAB2A_HUMAN Ras-related protein Rab-2A OS=Homo sapiens OX=9606 GN=RAB2A PE=1 SV=1			29	23	16		8	22	11		8	-0.840067	1.96656	0.120644	0.491764
Q08752	PPID	PPID_HUMAN Peptidyl-prolyl cis-trans isomerase D OS=Homo sapiens OX=9606 GN=PPID PE=1 SV=3			6	2				3			3	-0.835938	0.799003	0.469043	0.748791
Q14444	CAPRIN1	CAPR1_HUMAN Caprin-1 OS=Homo sapiens OX=9606 GN=CAPRIN1 PE=1 SV=2			24	33	29		24	25	7		11	-0.835503	1.42263	0.227921	0.615712
Q9H2U2	PPA2	IPYR2_HUMAN Inorganic pyrophosphatase 2, mitochondrial OS=Homo sapiens OX=9606 GN=PPA2 PE=1 SV=2			10	14	7		10	5	3		4	-0.834997	1.60182	0.184453	0.581417
P31939	ATIC	PUR9_HUMAN Bifunctional purine biosynthesis protein PURH OS=Homo sapiens OX=9606 GN=ATIC PE=1 SV=3			4	3	4		1	4	1		5	-0.834435	1.92095	0.127132	0.49738
O14737	PDCD5	PDCD5_HUMAN Programmed cell death protein 5 OS=Homo sapiens OX=9606 GN=PDCD5 PE=1 SV=3			3	4	8		2	2	3		4	-0.833226	2.16708	0.0961233	0.480916
Q12797	ASPH	ASPH_HUMAN Aspartyl/asparaginyl beta-hydroxylase OS=Homo sapiens OX=9606 GN=ASPH PE=1 SV=3			5	7	4		2	7	1		8	-0.832712	1.39534	0.235394	0.622807
O00443	PIK3C2A	P3C2A_HUMAN Phosphatidylinositol 4-phosphate 3-kinase C2 domain-containing subunit alpha OS=Homo sapiens OX=9606 GN=PIK3C2A PE=1 SV=2			4	5	4		2	4	1		9	-0.82968	2.21478	0.0911404	0.475232
P62330	ARF6	ARF6_HUMAN ADP-ribosylation factor 6 OS=Homo sapiens OX=9606 GN=ARF6 PE=1 SV=2			17	11	21		9	10	8		5	-0.824942	2.73926	0.0519448	0.395372
P48444	ARCN1	COPD_HUMAN Coatomer subunit delta OS=Homo sapiens OX=9606 GN=ARCN1 PE=1 SV=1			29	36	17		16	34	6		14	-0.824788	1.13734	0.318901	0.692101
Q6ZWH5	NEK10	NEK10_HUMAN Serine/threonine-protein kinase Nek10 OS=Homo sapiens OX=9606 GN=NEK10 PE=2 SV=3			3	1	4		1	1	1		5	-0.824724	1.9562	0.122085	0.492635
Q99832	CCT7	TCPH_HUMAN T-complex protein 1 subunit eta OS=Homo sapiens OX=9606 GN=CCT7 PE=1 SV=2			30	42	38		26	26	14		17	-0.822469	2.48451	0.0678824	0.436077
Q5UIP0	RIF1	RIF1_HUMAN Telomere-associated protein RIF1 OS=Homo sapiens OX=9606 GN=RIF1 PE=1 SV=2			9	20	13		7	6	10		12	-0.819685	2.36895	0.0769092	0.456622
Q9H3P2	NELFA	NELFA_HUMAN Negative elongation factor A OS=Homo sapiens OX=9606 GN=NELFA PE=1 SV=3			5	9	7		3	4	4		5	-0.818165	3.97852	0.0164213	0.270489
Q9BXJ9	NAA15	NAA15_HUMAN N-alpha-acetyltransferase 15, NatA auxiliary subunit OS=Homo sapiens OX=9606 GN=NAA15 PE=1 SV=1			5	8	11		4	8	2		10	-0.817679	1.52667	0.20155	0.595565
Q9NRW7	VPS45	VPS45_HUMAN Vacuolar protein sorting-associated protein 45 OS=Homo sapiens OX=9606 GN=VPS45 PE=1 SV=1			17	16	13		7	18	5		10	-0.81417	1.66341	0.171564	0.559455
Q9UPA5	BSN	BSN_HUMAN Protein bassoon OS=Homo sapiens OX=9606 GN=BSN PE=1 SV=4			5	4				5			4	-0.813983	0.692635	0.52665	0.780618
Q14671	PUM1	PUM1_HUMAN Pumilio homolog 1 OS=Homo sapiens OX=9606 GN=PUM1 PE=1 SV=3			1	4	1				3		4	-0.81187	1.05039	0.352809	0.714067
P11413	G6PD	G6PD_HUMAN Glucose-6-phosphate 1-dehydrogenase OS=Homo sapiens OX=9606 GN=G6PD PE=1 SV=4			22	27	38		24	23	8		16	-0.810495	1.45653	0.218965	0.609459
Q14CX7	NAA25	NAA25_HUMAN N-alpha-acetyltransferase 25, NatB auxiliary subunit OS=Homo sapiens OX=9606 GN=NAA25 PE=1 SV=1			12	24	25		7	18	11		13	-0.810054	1.8123	0.144162	0.520865
Q9UNQ2	DIMT1	DIM1_HUMAN Probable dimethyladenosine transferase OS=Homo sapiens OX=9606 GN=DIMT1 PE=1 SV=1			6	12	10		2	11	5		10	-0.809581	1.36729	0.243328	0.629791
Q9UNS2	COPS3	CSN3_HUMAN COP9 signalosome complex subunit 3 OS=Homo sapiens OX=9606 GN=COPS3 PE=1 SV=3			5	9	6		2	5	4		6	-0.807393	2.50161	0.066652	0.431626
Q8TB61	SLC35B2	S35B2_HUMAN Adenosine 3'-phospho 5'-phosphosulfate transporter 1 OS=Homo sapiens OX=9606 GN=SLC35B2 PE=1 SV=1			3	2	1			4			4	-0.806033	1.00634	0.371187	0.725656
Q13283	G3BP1	G3BP1_HUMAN Ras GTPase-activating protein-binding protein 1 OS=Homo sapiens OX=9606 GN=G3BP1 PE=1 SV=1			92	103	86		52	86	39		15	-0.804958	2.51887	0.0654358	0.430696
Q9BZL4	PPP1R12C	PP12C_HUMAN Protein phosphatase 1 regulatory subunit 12C OS=Homo sapiens OX=9606 GN=PPP1R12C PE=1 SV=1			4	1				1			3	-0.803789	1.062	0.3481	0.711259
O00186	STXBP3	STXB3_HUMAN Syntaxin-binding protein 3 OS=Homo sapiens OX=9606 GN=STXBP3 PE=1 SV=2			4	8	4		2	3	3		5	-0.803149	2.91302	0.0435465	0.379055
Q5M9N0	CCDC158	CD158_HUMAN Coiled-coil domain-containing protein 158 OS=Homo sapiens OX=9606 GN=CCDC158 PE=2 SV=2			1	1	4		1		1		3	-0.802645	1.41416	0.230214	0.616206
Q86UR5	RIMS1	RIMS1_HUMAN Regulating synaptic membrane exocytosis protein 1 OS=Homo sapiens OX=9606 GN=RIMS1 PE=1 SV=1			4	1	1		1		1		3	-0.800756	1.42443	0.227437	0.615439
Q99653	CHP1	CHP1_HUMAN Calcineurin B homologous protein 1 OS=Homo sapiens OX=9606 GN=CHP1 PE=1 SV=3			4	10	9		2	4	7		5	-0.79996	1.56356	0.192962	0.586371
Q9H6W3	RIOX1	RIOX1_HUMAN Ribosomal oxygenase 1 OS=Homo sapiens OX=9606 GN=RIOX1 PE=1 SV=2			9	15	11		5	4	13		8	-0.798285	1.66771	0.170699	0.558904
O15173	PGRMC2	PGRC2_HUMAN Membrane-associated progesterone receptor component 2 OS=Homo sapiens OX=9606 GN=PGRMC2 PE=1 SV=1			3	3			2				3	-0.798179	0.922488	0.408481	0.71657
P05787	KRT8	K2C8_HUMAN Keratin, type II cytoskeletal 8 OS=Homo sapiens OX=9606 GN=KRT8 PE=1 SV=7			1557	1284	718		518	731	844		52	-0.797635	2.21724	0.0908909	0.474702
P49915	GMPS	GUAA_HUMAN GMP synthase [glutamine-hydrolyzing] OS=Homo sapiens OX=9606 GN=GMPS PE=1 SV=1			33	53	39		23	33	19		22	-0.796923	2.91536	0.0434447	0.38023
P61586	RHOA	RHOA_HUMAN Transforming protein RhoA OS=Homo sapiens OX=9606 GN=RHOA PE=1 SV=1			19	17	18		17	13	5		7	-0.794271	1.54556	0.197106	0.589482
Q9HBM6	TAF9B	TAF9B_HUMAN Transcription initiation factor TFIID subunit 9B OS=Homo sapiens OX=9606 GN=TAF9B PE=1 SV=1			9	5	3		9	4			5	-0.791911	0.742532	0.499003	0.767623
P63000	RAC1	RAC1_HUMAN Ras-related C3 botulinum toxin substrate 1 OS=Homo sapiens OX=9606 GN=RAC1 PE=1 SV=1			29	31	38		23	24	13		8	-0.791356	2.48281	0.0680057	0.435997
P10599	TXN	THIO_HUMAN Thioredoxin OS=Homo sapiens OX=9606 GN=TXN PE=1 SV=3			16	13	9		11	10	3		5	-0.78898	1.37885	0.240026	0.626801
O14936	CASK	CSKP_HUMAN Peripheral plasma membrane protein CASK OS=Homo sapiens OX=9606 GN=CASK PE=1 SV=3			8	6	6		7	5	1		7	-0.788085	1.22603	0.28743	0.66852
P62070	RRAS2	RRAS2_HUMAN Ras-related protein R-Ras2 OS=Homo sapiens OX=9606 GN=RRAS2 PE=1 SV=1			4	9	12		5	7	2		4	-0.786226	1.33216	0.253641	0.636977
P40227	CCT6A	TCPZ_HUMAN T-complex protein 1 subunit zeta OS=Homo sapiens OX=9606 GN=CCT6A PE=1 SV=3			29	50	49		24	23	28		16	-0.785741	3.05349	0.0378985	0.37571
Q9H2U1	DHX36	DHX36_HUMAN ATP-dependent DNA/RNA helicase DHX36 OS=Homo sapiens OX=9606 GN=DHX36 PE=1 SV=2			13	12	13		7	11	5		10	-0.78401	2.71905	0.0530387	0.398038
P08729	KRT7	K2C7_HUMAN Keratin, type II cytoskeletal 7 OS=Homo sapiens OX=9606 GN=KRT7 PE=1 SV=5			1348	1130	567		500	638	622		41	-0.782472	2.11039	0.102446	0.489667
O75362	ZNF217	ZN217_HUMAN Zinc finger protein 217 OS=Homo sapiens OX=9606 GN=ZNF217 PE=1 SV=1			20	36	31		9	21	25		10	-0.780973	1.77475	0.150603	0.529832
P10114	RAP2A	RAP2A_HUMAN Ras-related protein Rap-2a OS=Homo sapiens OX=9606 GN=RAP2A PE=1 SV=1				3	6				5		4	-0.780462	0.653196	0.549272	0.789026
O00410	IPO5	IPO5_HUMAN Importin-5 OS=Homo sapiens OX=9606 GN=IPO5 PE=1 SV=4			3	6	1		1	5			4	-0.779615	0.881652	0.427758	0.726194
P10909	CLU	CLUS_HUMAN Clusterin OS=Homo sapiens OX=9606 GN=CLU PE=1 SV=1			4	5	5		3	4	1		3	-0.777827	1.90719	0.129163	0.499845
Q8IV36	HID1	HID1_HUMAN Protein HID1 OS=Homo sapiens OX=9606 GN=HID1 PE=1 SV=1			2	2	1			1	1		3	-0.775885	2.10296	0.103307	0.487258
Q9UNF0	PACSIN2	PACN2_HUMAN Protein kinase C and casein kinase substrate in neurons protein 2 OS=Homo sapiens OX=9606 GN=PACSIN2 PE=1 SV=2			12	15	9		7	11	4		7	-0.772233	1.93345	0.125317	0.495711
Q6IBS0	TWF2	TWF2_HUMAN Twinfilin-2 OS=Homo sapiens OX=9606 GN=TWF2 PE=1 SV=2			2		2			1			5	-0.77203	1.22652	0.287264	0.668618
P41227	NAA10	NAA10_HUMAN N-alpha-acetyltransferase 10 OS=Homo sapiens OX=9606 GN=NAA10 PE=1 SV=1			1	7	3		1	6			7	-0.771994	0.794257	0.471507	0.750858
Q9BS26	ERP44	ERP44_HUMAN Endoplasmic reticulum resident protein 44 OS=Homo sapiens OX=9606 GN=ERP44 PE=1 SV=1			17	32	11		14	21	4		9	-0.771307	1.01782	0.366317	0.720962
Q16864	ATP6V1F	VATF_HUMAN V-type proton ATPase subunit F OS=Homo sapiens OX=9606 GN=ATP6V1F PE=1 SV=2			5	1	5		3	1	1		4	-0.770396	1.16244	0.309684	0.686951
P05783	KRT18	K1C18_HUMAN Keratin, type I cytoskeletal 18 OS=Homo sapiens OX=9606 GN=KRT18 PE=1 SV=2			681	560	374		264	351	362		40	-0.770323	2.9556	0.0417366	0.381931
Q9Y5A9	YTHDF2	YTHD2_HUMAN YTH domain-containing family protein 2 OS=Homo sapiens OX=9606 GN=YTHDF2 PE=1 SV=2				4	2		2				4	-0.769429	0.879046	0.429014	0.726024
Q6UB99	ANKRD11	ANR11_HUMAN Ankyrin repeat domain-containing protein 11 OS=Homo sapiens OX=9606 GN=ANKRD11 PE=1 SV=3				4	2		2				3	-0.769429	0.879046	0.429014	0.725641
Q86U06	RBM23	RBM23_HUMAN Probable RNA-binding protein 23 OS=Homo sapiens OX=9606 GN=RBM23 PE=1 SV=1				4							3	-0.768238	1	0.373901	0.702322
Q9UN37	VPS4A	VPS4A_HUMAN Vacuolar protein sorting-associated protein 4A OS=Homo sapiens OX=9606 GN=VPS4A PE=1 SV=1				4							3	-0.768238	1	0.373901	0.698645
O00622	CCN1	CCN1_HUMAN CCN family member 1 OS=Homo sapiens OX=9606 GN=CCN1 PE=1 SV=1			2		2				1		4	-0.768096	1.21643	0.29069	0.669316
P50990	CCT8	TCPQ_HUMAN T-complex protein 1 subunit theta OS=Homo sapiens OX=9606 GN=CCT8 PE=1 SV=4			33	46	45		34	30	15		20	-0.767003	1.88678	0.132242	0.505065
Q9UGI8	TES	TES_HUMAN Testin OS=Homo sapiens OX=9606 GN=TES PE=1 SV=1			8	4	14		10	1	6		9	-0.764965	0.84616	0.445114	0.730561
O14896	IRF6	IRF6_HUMAN Interferon regulatory factor 6 OS=Homo sapiens OX=9606 GN=IRF6 PE=1 SV=1			7	5	2			6	4		4	-0.760778	0.811916	0.462392	0.74409
Q15758	SLC1A5	AAAT_HUMAN Neutral amino acid transporter B(0) OS=Homo sapiens OX=9606 GN=SLC1A5 PE=1 SV=2			5	13	14		3	14	4		3	-0.760013	1.09337	0.33566	0.700546
O94832	MYO1D	MYO1D_HUMAN Unconventional myosin-Id OS=Homo sapiens OX=9606 GN=MYO1D PE=1 SV=2			7	14	14		3	11	8		14	-0.75879	1.46041	0.217965	0.609315
O95793	STAU1	STAU1_HUMAN Double-stranded RNA-binding protein Staufen homolog 1 OS=Homo sapiens OX=9606 GN=STAU1 PE=1 SV=2			30	42	39		24	26	18		20	-0.758446	3.522	0.0244061	0.29807
O94979	SEC31A	SC31A_HUMAN Protein transport protein Sec31A OS=Homo sapiens OX=9606 GN=SEC31A PE=1 SV=3			6	13	2		5	10			11	-0.757751	0.632721	0.561281	0.793851
P51114	FXR1	FXR1_HUMAN Fragile X mental retardation syndrome-related protein 1 OS=Homo sapiens OX=9606 GN=FXR1 PE=1 SV=3			15	30	28		17	31	5		11	-0.755681	0.984563	0.38058	0.701332
Q92890	UFD1	UFD1_HUMAN Ubiquitin recognition factor in ER-associated degradation protein 1 OS=Homo sapiens OX=9606 GN=UFD1 PE=1 SV=3			16	24	23		10	13	15		6	-0.755274	3.73756	0.0201637	0.285312
Q92674	CENPI	CENPI_HUMAN Centromere protein I OS=Homo sapiens OX=9606 GN=CENPI PE=1 SV=2				2	2			1			3	-0.753563	1.21194	0.292229	0.66807
Q9HCC0	MCCC2	MCCB_HUMAN Methylcrotonoyl-CoA carboxylase beta chain, mitochondrial OS=Homo sapiens OX=9606 GN=MCCC2 PE=1 SV=1			6	15	1		9	4			7	-0.750471	0.571585	0.598189	0.815181
Q9Y4P3	TBL2	TBL2_HUMAN Transducin beta-like protein 2 OS=Homo sapiens OX=9606 GN=TBL2 PE=1 SV=1			37	37	35		27	34	12		19	-0.749048	1.68307	0.167651	0.556295
Q9H300	PARL	PARL_HUMAN Presenilins-associated rhomboid-like protein, mitochondrial OS=Homo sapiens OX=9606 GN=PARL PE=1 SV=2			18	14	10		9	18	3		3	-0.748431	1.092	0.336194	0.701205
P24941	CDK2	CDK2_HUMAN Cyclin-dependent kinase 2 OS=Homo sapiens OX=9606 GN=CDK2 PE=1 SV=2			5	2	5		11		1		4	-0.748089	0.65013	0.551059	0.789123
P56192	MARS	SYMC_HUMAN Methionine--tRNA ligase, cytoplasmic OS=Homo sapiens OX=9606 GN=MARS PE=1 SV=2			10	22	13		8	15	5		8	-0.747194	1.51652	0.20398	0.597249
O95249	GOSR1	GOSR1_HUMAN Golgi SNAP receptor complex member 1 OS=Homo sapiens OX=9606 GN=GOSR1 PE=1 SV=1			11	10	3		6	5	2		5	-0.746136	1.17099	0.3066	0.682941
A6H8Y1	BDP1	BDP1_HUMAN Transcription factor TFIIIB component B'' homolog OS=Homo sapiens OX=9606 GN=BDP1 PE=1 SV=3			11	11	2		2	6	4		4	-0.74418	1.02447	0.363525	0.718991
O43432	EIF4G3	IF4G3_HUMAN Eukaryotic translation initiation factor 4 gamma 3 OS=Homo sapiens OX=9606 GN=EIF4G3 PE=1 SV=2			14	16	8		13	9	3		5	-0.74204	1.18623	0.301177	0.67934
P06730	EIF4E	IF4E_HUMAN Eukaryotic translation initiation factor 4E OS=Homo sapiens OX=9606 GN=EIF4E PE=1 SV=2			9	7	4		7	5	1		3	-0.73975	1.06957	0.345061	0.706847
P51116	FXR2	FXR2_HUMAN Fragile X mental retardation syndrome-related protein 2 OS=Homo sapiens OX=9606 GN=FXR2 PE=1 SV=2			8	9	8		8	10	1		5	-0.735213	0.940967	0.399999	0.711011
P14923	JUP	PLAK_HUMAN Junction plakoglobin OS=Homo sapiens OX=9606 GN=JUP PE=1 SV=3			89	105	128		35	96	89		26	-0.732205	1.68202	0.167856	0.555829
P48047	ATP5PO	ATPO_HUMAN ATP synthase subunit O, mitochondrial OS=Homo sapiens OX=9606 GN=ATP5PO PE=1 SV=1			76	66	27		39	50	17		9	-0.732081	1.14143	0.317384	0.692552
O43747	AP1G1	AP1G1_HUMAN AP-1 complex subunit gamma-1 OS=Homo sapiens OX=9606 GN=AP1G1 PE=1 SV=5			11	23	10		11	21	2		12	-0.730452	0.802159	0.467411	0.74879
Q01518	CAP1	CAP1_HUMAN Adenylyl cyclase-associated protein 1 OS=Homo sapiens OX=9606 GN=CAP1 PE=1 SV=5			6	12	11		6	12	2		7	-0.730046	1.09933	0.333342	0.698432
P52292	KPNA2	IMA1_HUMAN Importin subunit alpha-1 OS=Homo sapiens OX=9606 GN=KPNA2 PE=1 SV=1			39	50	57		30	27	34		15	-0.727873	3.73253	0.0202521	0.285306
Q6Y7W6	GIGYF2	GGYF2_HUMAN GRB10-interacting GYF protein 2 OS=Homo sapiens OX=9606 GN=GIGYF2 PE=1 SV=1			2	8	2		1	4	1		4	-0.72588	1.11022	0.329146	0.695537
P33897	ABCD1	ABCD1_HUMAN ATP-binding cassette sub-family D member 1 OS=Homo sapiens OX=9606 GN=ABCD1 PE=1 SV=2			12	9	3		4	12	1		9	-0.724121	0.789762	0.473849	0.751606
Q6P1N0	CC2D1A	C2D1A_HUMAN Coiled-coil and C2 domain-containing protein 1A OS=Homo sapiens OX=9606 GN=CC2D1A PE=1 SV=1			10	15	5		4	5	8		15	-0.722184	1.61228	0.182195	0.576562
O00178	GTPBP1	GTPB1_HUMAN GTP-binding protein 1 OS=Homo sapiens OX=9606 GN=GTPBP1 PE=1 SV=3			10	9	8		8	6	3		7	-0.720968	1.86938	0.134928	0.50867
O43615	TIMM44	TIM44_HUMAN Mitochondrial import inner membrane translocase subunit TIM44 OS=Homo sapiens OX=9606 GN=TIMM44 PE=1 SV=2			7	13	9		5	7	5		6	-0.719732	2.98516	0.0405316	0.376264
P04792	HSPB1	HSPB1_HUMAN Heat shock protein beta-1 OS=Homo sapiens OX=9606 GN=HSPB1 PE=1 SV=2			51	46	46		35	26	30		8	-0.717341	3.90761	0.017429	0.277138
Q13464	ROCK1	ROCK1_HUMAN Rho-associated protein kinase 1 OS=Homo sapiens OX=9606 GN=ROCK1 PE=1 SV=1			1	3	1			1	1		5	-0.715257	1.59461	0.186027	0.584085
Q8IY33	MICALL2	MILK2_HUMAN MICAL-like protein 2 OS=Homo sapiens OX=9606 GN=MICALL2 PE=1 SV=1			1	3	1			1	1		3	-0.715257	1.59461	0.186027	0.583515
Q8NF50	DOCK8	DOCK8_HUMAN Dedicator of cytokinesis protein 8 OS=Homo sapiens OX=9606 GN=DOCK8 PE=1 SV=3			2	2	6		1	1	3		4	-0.715134	1.34634	0.249427	0.638374
Q8TD57	DNAH3	DYH3_HUMAN Dynein heavy chain 3, axonemal OS=Homo sapiens OX=9606 GN=DNAH3 PE=2 SV=1			5	3				2	1		3	-0.714232	0.786552	0.475527	0.752039
Q8IY22	CMIP	CMIP_HUMAN C-Maf-inducing protein OS=Homo sapiens OX=9606 GN=CMIP PE=1 SV=3			1		3			1			3	-0.714208	1.06006	0.348884	0.711501
O95239	KIF4A	KIF4A_HUMAN Chromosome-associated kinesin KIF4A OS=Homo sapiens OX=9606 GN=KIF4A PE=1 SV=3			4	2	6		2	2	2		6	-0.71127	1.86201	0.136083	0.507663
Q15075	EEA1	EEA1_HUMAN Early endosome antigen 1 OS=Homo sapiens OX=9606 GN=EEA1 PE=1 SV=2			1	3	1			3			4	-0.710918	0.994845	0.37612	0.697515
Q7Z5J4	RAI1	RAI1_HUMAN Retinoic acid-induced protein 1 OS=Homo sapiens OX=9606 GN=RAI1 PE=1 SV=2			5	5	1		2	1	2		6	-0.709011	1.25974	0.276254	0.656309
Q16706	MAN2A1	MA2A1_HUMAN Alpha-mannosidase 2 OS=Homo sapiens OX=9606 GN=MAN2A1 PE=1 SV=2			1	8	3		1	8			6	-0.708808	0.649234	0.551582	0.789519
Q9BZF9	UACA	UACA_HUMAN Uveal autoantigen with coiled-coil domains and ankyrin repeats OS=Homo sapiens OX=9606 GN=UACA PE=1 SV=2			2	1	1				2		4	-0.707872	1.28676	0.267597	0.646743
P51149	RAB7A	RAB7A_HUMAN Ras-related protein Rab-7a OS=Homo sapiens OX=9606 GN=RAB7A PE=1 SV=1			42	36	26		28	32	11		11	-0.706795	1.38263	0.238956	0.626554
Q9BVV7	TIMM21	TIM21_HUMAN Mitochondrial import inner membrane translocase subunit Tim21 OS=Homo sapiens OX=9606 GN=TIMM21 PE=1 SV=1			6	7	3		7	6			4	-0.705712	0.697757	0.523762	0.779214
P22314	UBA1	UBA1_HUMAN Ubiquitin-like modifier-activating enzyme 1 OS=Homo sapiens OX=9606 GN=UBA1 PE=1 SV=3			38	44	55		33	38	19		18	-0.703678	2.0143	0.114238	0.503336
Q9NRK6	ABCB10	ABCBA_HUMAN ATP-binding cassette sub-family B member 10, mitochondrial OS=Homo sapiens OX=9606 GN=ABCB10 PE=1 SV=2			8	8			1	9			6	-0.702814	0.492663	0.648069	0.842411
Q9NVC6	MED17	MED17_HUMAN Mediator of RNA polymerase II transcription subunit 17 OS=Homo sapiens OX=9606 GN=MED17 PE=1 SV=2			2	1	3		1		2		8	-0.701842	1.27989	0.269774	0.648588
Q9Y263	PLAA	PLAP_HUMAN Phospholipase A-2-activating protein OS=Homo sapiens OX=9606 GN=PLAA PE=1 SV=2			1	7	1		1	1	1		3	-0.701676	1.08108	0.340487	0.705578
P53804	TTC3	TTC3_HUMAN E3 ubiquitin-protein ligase TTC3 OS=Homo sapiens OX=9606 GN=TTC3 PE=1 SV=2				3	3				3		3	-0.701265	0.750371	0.494759	0.764022
Q92667	AKAP1	AKAP1_HUMAN A-kinase anchor protein 1, mitochondrial OS=Homo sapiens OX=9606 GN=AKAP1 PE=1 SV=1			3	2				2			6	-0.70008	0.87665	0.43017	0.724925
Q6ZTR5	CFAP47	CFA47_HUMAN Cilia- and flagella-associated protein 47 OS=Homo sapiens OX=9606 GN=CFAP47 PE=2 SV=5			1	1	1				1		4	-0.700047	2.18323	0.0944034	0.476767
O75197	LRP5	LRP5_HUMAN Low-density lipoprotein receptor-related protein 5 OS=Homo sapiens OX=9606 GN=LRP5 PE=1 SV=2			1	1	1				1		3	-0.700047	2.18323	0.0944034	0.476018
Q8WTW3	COG1	COG1_HUMAN Conserved oligomeric Golgi complex subunit 1 OS=Homo sapiens OX=9606 GN=COG1 PE=1 SV=1			1	4	3		1		4		3	-0.699876	0.92024	0.409523	0.716052
Q9NXW2	DNAJB12	DJB12_HUMAN DnaJ homolog subfamily B member 12 OS=Homo sapiens OX=9606 GN=DNAJB12 PE=1 SV=5				2	3				2		3	-0.699631	0.869641	0.433569	0.72684
Q9UHB9	SRP68	SRP68_HUMAN Signal recognition particle subunit SRP68 OS=Homo sapiens OX=9606 GN=SRP68 PE=1 SV=2			28	51	38		25	40	14		19	-0.699464	1.47943	0.213117	0.609557
Q9NW08	POLR3B	RPC2_HUMAN DNA-directed RNA polymerase III subunit RPC2 OS=Homo sapiens OX=9606 GN=POLR3B PE=1 SV=2				6	7			4	2		5	-0.695879	0.588725	0.587685	0.810148
P25787	PSMA2	PSA2_HUMAN Proteasome subunit alpha type-2 OS=Homo sapiens OX=9606 GN=PSMA2 PE=1 SV=2			21	27	21		14	18	12		5	-0.695586	3.94209	0.01693	0.274642
P28290	ITPRID2	ITPI2_HUMAN Protein ITPRID2 OS=Homo sapiens OX=9606 GN=ITPRID2 PE=1 SV=3			3	1				1			5	-0.695472	1.03782	0.357971	0.715051
Q9Y580	RBM7	RBM7_HUMAN RNA-binding protein 7 OS=Homo sapiens OX=9606 GN=RBM7 PE=1 SV=1			3	2					2		3	-0.694777	0.866358	0.435168	0.72838
P55263	ADK	ADK_HUMAN Adenosine kinase OS=Homo sapiens OX=9606 GN=ADK PE=1 SV=2			7	3	6		4	2	3		7	-0.691484	1.66699	0.170844	0.55881
P07108	DBI	ACBP_HUMAN Acyl-CoA-binding protein OS=Homo sapiens OX=9606 GN=DBI PE=1 SV=2			7	9	10		5	9	3		5	-0.690526	1.73823	0.157162	0.535886
Q9H6S0	YTHDC2	YTDC2_HUMAN 3'-5' RNA helicase YTHDC2 OS=Homo sapiens OX=9606 GN=YTHDC2 PE=1 SV=2			3	4	2		1	3	1		3	-0.689429	1.89207	0.131435	0.503784
Q9UHV9	PFDN2	PFD2_HUMAN Prefoldin subunit 2 OS=Homo sapiens OX=9606 GN=PFDN2 PE=1 SV=1			1	2	3		2		1		3	-0.688665	1.22975	0.286176	0.667536
P05062	ALDOB	ALDOB_HUMAN Fructose-bisphosphate aldolase B OS=Homo sapiens OX=9606 GN=ALDOB PE=1 SV=2			1	3				1			3	-0.688603	1.0523	0.352029	0.712935
Q9H8Y5	ANKZF1	ANKZ1_HUMAN Ankyrin repeat and zinc finger domain-containing protein 1 OS=Homo sapiens OX=9606 GN=ANKZF1 PE=1 SV=1				3	1				1		3	-0.687944	1.04812	0.353736	0.713694
O43396	TXNL1	TXNL1_HUMAN Thioredoxin-like protein 1 OS=Homo sapiens OX=9606 GN=TXNL1 PE=1 SV=3			12	12	14		9	9	6		5	-0.687238	3.18988	0.0332201	0.354495
P05165	PCCA	PCCA_HUMAN Propionyl-CoA carboxylase alpha chain, mitochondrial OS=Homo sapiens OX=9606 GN=PCCA PE=1 SV=4			1	3	1		1		1		4	-0.685569	1.49125	0.210162	0.604333
P61225	RAP2B	RAP2B_HUMAN Ras-related protein Rap-2b OS=Homo sapiens OX=9606 GN=RAP2B PE=1 SV=1			7	9	9		3	7	6		4	-0.681684	2.4366	0.0714698	0.444885
Q9BSJ8	ESYT1	ESYT1_HUMAN Extended synaptotagmin-1 OS=Homo sapiens OX=9606 GN=ESYT1 PE=1 SV=1			36	53	42		26	40	21		20	-0.680143	2.38295	0.0757462	0.45476
Q02790	FKBP4	FKBP4_HUMAN Peptidyl-prolyl cis-trans isomerase FKBP4 OS=Homo sapiens OX=9606 GN=FKBP4 PE=1 SV=3			27	54	50		27	37	20		18	-0.67817	1.76428	0.152454	0.529958
Q03519	TAP2	TAP2_HUMAN Antigen peptide transporter 2 OS=Homo sapiens OX=9606 GN=TAP2 PE=1 SV=1				1	1						3	-0.676669	1.99807	0.116372	0.495083
Q9HD26	GOPC	GOPC_HUMAN Golgi-associated PDZ and coiled-coil motif-containing protein OS=Homo sapiens OX=9606 GN=GOPC PE=1 SV=1			1	4	2		1	1	1		4	-0.675623	1.83146	0.140988	0.514608
Q9Y2S7	POLDIP2	PDIP2_HUMAN Polymerase delta-interacting protein 2 OS=Homo sapiens OX=9606 GN=POLDIP2 PE=1 SV=1			7	13	7		5	6	5		7	-0.675347	2.7148	0.0532721	0.39793
Q7Z4S6	KIF21A	KI21A_HUMAN Kinesin-like protein KIF21A OS=Homo sapiens OX=9606 GN=KIF21A PE=1 SV=2			1	1	1		1				3	-0.674294	1.94674	0.123419	0.492449
O75843	AP1G2	AP1G2_HUMAN AP-1 complex subunit gamma-like 2 OS=Homo sapiens OX=9606 GN=AP1G2 PE=1 SV=1				4	2			3			3	-0.673659	0.718228	0.512332	0.772587
Q8N8S7	ENAH	ENAH_HUMAN Protein enabled homolog OS=Homo sapiens OX=9606 GN=ENAH PE=1 SV=2			4	15	12		5	6	6		6	-0.673218	1.32966	0.25439	0.637364
P61421	ATP6V0D1	VA0D1_HUMAN V-type proton ATPase subunit d 1 OS=Homo sapiens OX=9606 GN=ATP6V0D1 PE=1 SV=1			17	13	12		10	16	4		5	-0.671176	1.24625	0.280676	0.660946
P37802	TAGLN2	TAGL2_HUMAN Transgelin-2 OS=Homo sapiens OX=9606 GN=TAGLN2 PE=1 SV=3			135	153	180		121	98	90		13	-0.670815	3.03727	0.0385051	0.374783
Q5T0F9	CC2D1B	C2D1B_HUMAN Coiled-coil and C2 domain-containing protein 1B OS=Homo sapiens OX=9606 GN=CC2D1B PE=1 SV=1				1	3		1				3	-0.670639	0.974316	0.38507	0.697994
P62195	PSMC5	PRS8_HUMAN 26S proteasome regulatory subunit 8 OS=Homo sapiens OX=9606 GN=PSMC5 PE=1 SV=1			31	62	38		22	42	22		15	-0.670415	1.77383	0.150764	0.52982
Q9BPW8	NIPSNAP1	NIPS1_HUMAN Protein NipSnap homolog 1 OS=Homo sapiens OX=9606 GN=NIPSNAP1 PE=1 SV=1			7	7	5		12	7			4	-0.66923	0.583324	0.590982	0.810865
A4FU69	EFCAB5	EFCB5_HUMAN EF-hand calcium-binding domain-containing protein 5 OS=Homo sapiens OX=9606 GN=EFCAB5 PE=1 SV=3			6	4	5		2	3	4		3	-0.666675	2.75253	0.0512412	0.394693
Q6ZQQ6	WDR87	WDR87_HUMAN WD repeat-containing protein 87 OS=Homo sapiens OX=9606 GN=WDR87 PE=1 SV=3			3	5	5		4	3	1		4	-0.66651	1.44997	0.22067	0.610502
Q16881	TXNRD1	TRXR1_HUMAN Thioredoxin reductase 1, cytoplasmic OS=Homo sapiens OX=9606 GN=TXNRD1 PE=1 SV=3			6	11	11		7	8	3		5	-0.666454	1.46925	0.215699	0.610418
Q13045	FLII	FLII_HUMAN Protein flightless-1 homolog OS=Homo sapiens OX=9606 GN=FLII PE=1 SV=2			7	19	9		5	10	6		7	-0.665685	1.52929	0.200927	0.595367
P17987	TCP1	TCPA_HUMAN T-complex protein 1 subunit alpha OS=Homo sapiens OX=9606 GN=TCP1 PE=1 SV=1			25	43	47		27	23	23		16	-0.662399	2.20564	0.0920726	0.474699
P54259	ATN1	ATN1_HUMAN Atrophin-1 OS=Homo sapiens OX=9606 GN=ATN1 PE=1 SV=3				3							3	-0.66129	1	0.373901	0.715289
O75665	OFD1	OFD1_HUMAN Oral-facial-digital syndrome 1 protein OS=Homo sapiens OX=9606 GN=OFD1 PE=1 SV=1			2	4	7			8	3		4	-0.660874	0.667071	0.541237	0.787343
P36957	DLST	ODO2_HUMAN Dihydrolipoyllysine-residue succinyltransferase component of 2-oxoglutarate dehydrogenase complex, mitochondrial OS=Homo sapiens OX=9606 GN=DLST PE=1 SV=4			40	47	20		25	35	12		8	-0.660399	1.18415	0.301911	0.680519
P67812	SEC11A	SC11A_HUMAN Signal peptidase complex catalytic subunit SEC11A OS=Homo sapiens OX=9606 GN=SEC11A PE=1 SV=1			24	20	20		12	24	9		5	-0.659571	1.69783	0.164773	0.551304
O14802	POLR3A	RPC1_HUMAN DNA-directed RNA polymerase III subunit RPC1 OS=Homo sapiens OX=9606 GN=POLR3A PE=1 SV=2			6	10	5		5	10	1		8	-0.659394	0.878446	0.429303	0.725367
P78362	SRPK2	SRPK2_HUMAN SRSF protein kinase 2 OS=Homo sapiens OX=9606 GN=SRPK2 PE=1 SV=3			3	3	3		2	2	1		3	-0.659308	3.15074	0.0344895	0.360847
Q53H12	AGK	AGK_HUMAN Acylglycerol kinase, mitochondrial OS=Homo sapiens OX=9606 GN=AGK PE=1 SV=2			41	35	26		27	47	8		13	-0.656946	0.89066	0.423443	0.723456
Q8WVC0	LEO1	LEO1_HUMAN RNA polymerase-associated protein LEO1 OS=Homo sapiens OX=9606 GN=LEO1 PE=1 SV=1			12	11	9		5	10	6		7	-0.654714	2.6339	0.0579493	0.411799
P61009	SPCS3	SPCS3_HUMAN Signal peptidase complex subunit 3 OS=Homo sapiens OX=9606 GN=SPCS3 PE=1 SV=1			7	8	5		3	7	3		3	-0.649922	1.90356	0.129705	0.500737
Q7Z739	YTHDF3	YTHD3_HUMAN YTH domain-containing family protein 3 OS=Homo sapiens OX=9606 GN=YTHDF3 PE=1 SV=1			8	6	5		3	6	3		4	-0.649794	2.1844	0.0942798	0.476892
P35998	PSMC2	PRS7_HUMAN 26S proteasome regulatory subunit 7 OS=Homo sapiens OX=9606 GN=PSMC2 PE=1 SV=3			35	56	38		27	35	23		18	-0.649088	2.69392	0.0544362	0.399199
O14908	GIPC1	GIPC1_HUMAN PDZ domain-containing protein GIPC1 OS=Homo sapiens OX=9606 GN=GIPC1 PE=1 SV=2			17	19	27		15	18	9		12	-0.647811	1.82631	0.141833	0.516517
Q8WVQ1	CANT1	CANT1_HUMAN Soluble calcium-activated nucleotidase 1 OS=Homo sapiens OX=9606 GN=CANT1 PE=1 SV=1			6	8	2		1	13	1		9	-0.646615	0.636506	0.559048	0.793136
O75448	MED24	MED24_HUMAN Mediator of RNA polymerase II transcription subunit 24 OS=Homo sapiens OX=9606 GN=MED24 PE=1 SV=1			5	7	4		2	3	5		4	-0.642214	2.0576	0.108748	0.495459
Q96A33	CCDC47	CCD47_HUMAN Coiled-coil domain-containing protein 47 OS=Homo sapiens OX=9606 GN=CCDC47 PE=1 SV=1			12	25	9		6	20	6		12	-0.642084	1.02319	0.364059	0.719162
Q6WKZ4	RAB11FIP1	RFIP1_HUMAN Rab11 family-interacting protein 1 OS=Homo sapiens OX=9606 GN=RAB11FIP1 PE=1 SV=3			46	41	51		25	31	37		20	-0.640792	3.84247	0.0184206	0.27778
P17152	TMEM11	TMM11_HUMAN Transmembrane protein 11, mitochondrial OS=Homo sapiens OX=9606 GN=TMEM11 PE=1 SV=1			12	7	3		4	4	4		3	-0.639496	1.29895	0.263778	0.644791
O00330	PDHX	ODPX_HUMAN Pyruvate dehydrogenase protein X component, mitochondrial OS=Homo sapiens OX=9606 GN=PDHX PE=1 SV=3			8	5			2	4			6	-0.638868	0.537039	0.619721	0.825609
Q14697	GANAB	GANAB_HUMAN Neutral alpha-glucosidase AB OS=Homo sapiens OX=9606 GN=GANAB PE=1 SV=3			5	8	6		13	3	1		9	-0.634218	0.728329	0.50676	0.770698
Q8NI77	KIF18A	KI18A_HUMAN Kinesin-like protein KIF18A OS=Homo sapiens OX=9606 GN=KIF18A PE=1 SV=2			1		4			2			3	-0.633655	0.740062	0.500345	0.76675
Q9HB71	CACYBP	CYBP_HUMAN Calcyclin-binding protein OS=Homo sapiens OX=9606 GN=CACYBP PE=1 SV=2			20	36	35		11	26	26		12	-0.633324	1.4937	0.209555	0.604754
Q04637	EIF4G1	IF4G1_HUMAN Eukaryotic translation initiation factor 4 gamma 1 OS=Homo sapiens OX=9606 GN=EIF4G1 PE=1 SV=4			31	64	56		30	45	25		28	-0.633128	1.67328	0.169586	0.558679
Q5W0U4	BSPRY	BSPRY_HUMAN B box and SPRY domain-containing protein OS=Homo sapiens OX=9606 GN=BSPRY PE=2 SV=1			2	6	4		1	7	1		4	-0.63107	0.873352	0.431767	0.725712
P11940	PABPC1	PABP1_HUMAN Polyadenylate-binding protein 1 OS=Homo sapiens OX=9606 GN=PABPC1 PE=1 SV=2			119	139	122		88	117	61		27	-0.630694	2.29985	0.0829526	0.468266
Q9ULX9	MAFF	MAFF_HUMAN Transcription factor MafF OS=Homo sapiens OX=9606 GN=MAFF PE=1 SV=2			10	11	11		9	6	6		5	-0.630429	2.8111	0.0482627	0.392455
Q15005	SPCS2	SPCS2_HUMAN Signal peptidase complex subunit 2 OS=Homo sapiens OX=9606 GN=SPCS2 PE=1 SV=3			17	15	12		9	12	8		4	-0.62948	3.20441	0.0327628	0.351953
P78371	CCT2	TCPB_HUMAN T-complex protein 1 subunit beta OS=Homo sapiens OX=9606 GN=CCT2 PE=1 SV=4			43	60	68		44	44	28		20	-0.626547	2.04299	0.110568	0.496705
O95757	HSPA4L	HS74L_HUMAN Heat shock 70 kDa protein 4L OS=Homo sapiens OX=9606 GN=HSPA4L PE=1 SV=3					9			2			4	-0.625977	0.505117	0.640037	0.835351
Q8NEU8	APPL2	DP13B_HUMAN DCC-interacting protein 13-beta OS=Homo sapiens OX=9606 GN=APPL2 PE=1 SV=3			3	4				1	2		4	-0.623147	0.728936	0.506427	0.770557
P11233	RALA	RALA_HUMAN Ras-related protein Ral-A OS=Homo sapiens OX=9606 GN=RALA PE=1 SV=1			37	20	17		15	23	11		7	-0.619003	1.41397	0.230265	0.615829
P13804	ETFA	ETFA_HUMAN Electron transfer flavoprotein subunit alpha, mitochondrial OS=Homo sapiens OX=9606 GN=ETFA PE=1 SV=1			9	20	8		9	11	4		6	-0.617383	1.16092	0.310236	0.68628
O75223	GGCT	GGCT_HUMAN Gamma-glutamylcyclotransferase OS=Homo sapiens OX=9606 GN=GGCT PE=1 SV=1			1		6		3				4	-0.616911	0.568406	0.60015	0.817161
Q9H1B7	IRF2BPL	I2BPL_HUMAN Probable E3 ubiquitin-protein ligase IRF2BPL OS=Homo sapiens OX=9606 GN=IRF2BPL PE=1 SV=1			12	15	11		7	9	9		6	-0.6168	5.53646	0.00520251	0.201331
P22059	OSBP	OSBP1_HUMAN Oxysterol-binding protein 1 OS=Homo sapiens OX=9606 GN=OSBP PE=1 SV=1				7	3			4	1		3	-0.613891	0.561002	0.604734	0.81889
P06576	ATP5F1B	ATPB_HUMAN ATP synthase subunit beta, mitochondrial OS=Homo sapiens OX=9606 GN=ATP5F1B PE=1 SV=3			537	406	175		272	284	161		27	-0.613198	1.11318	0.328015	0.694977
Q9HD33	MRPL47	RM47_HUMAN 39S ribosomal protein L47, mitochondrial OS=Homo sapiens OX=9606 GN=MRPL47 PE=1 SV=2			10	10	8		6	9	4		3	-0.612411	2.07736	0.10634	0.492877
Q9BZ29	DOCK9	DOCK9_HUMAN Dedicator of cytokinesis protein 9 OS=Homo sapiens OX=9606 GN=DOCK9 PE=1 SV=2			7	9			2	3	1		6	-0.612405	0.557028	0.607204	0.820159
P00338	LDHA	LDHA_HUMAN L-lactate dehydrogenase A chain OS=Homo sapiens OX=9606 GN=LDHA PE=1 SV=2			76	103	90		65	66	53		17	-0.611522	3.66514	0.0214828	0.288715
P49755	TMED10	TMEDA_HUMAN Transmembrane emp24 domain-containing protein 10 OS=Homo sapiens OX=9606 GN=TMED10 PE=1 SV=2			25	30	12		16	24	7		5	-0.611435	1.00963	0.369786	0.72424
Q8N183	NDUFAF2	NDUF2_HUMAN NADH dehydrogenase [ubiquinone] 1 alpha subcomplex assembly factor 2 OS=Homo sapiens OX=9606 GN=NDUFAF2 PE=1 SV=1			3	4	1		2	3			4	-0.611118	0.858094	0.439216	0.729076
Q99575	POP1	POP1_HUMAN Ribonucleases P/MRP protein subunit POP1 OS=Homo sapiens OX=9606 GN=POP1 PE=1 SV=2			15	22	20		14	12	12		14	-0.60676	3.2418	0.0316199	0.351429
Q99814	EPAS1	EPAS1_HUMAN Endothelial PAS domain-containing protein 1 OS=Homo sapiens OX=9606 GN=EPAS1 PE=1 SV=3			3	2	3			3	3		3	-0.604639	0.910931	0.413862	0.718554
Q15185	PTGES3	TEBP_HUMAN Prostaglandin E synthase 3 OS=Homo sapiens OX=9606 GN=PTGES3 PE=1 SV=1			14	36	28		14	20	16		4	-0.601621	1.55704	0.194453	0.58812
Q96NB2	SFXN2	SFXN2_HUMAN Sideroflexin-2 OS=Homo sapiens OX=9606 GN=SFXN2 PE=1 SV=2			4	6	4		4	10			5	-0.599655	0.594664	0.584073	0.808291
Q9NXE8	CWC25	CWC25_HUMAN Pre-mRNA-splicing factor CWC25 homolog OS=Homo sapiens OX=9606 GN=CWC25 PE=1 SV=1			3	4	6			5	7		3	-0.599271	0.633589	0.560769	0.794525
Q9P035	HACD3	HACD3_HUMAN Very-long-chain (3R)-3-hydroxyacyl-CoA dehydratase 3 OS=Homo sapiens OX=9606 GN=HACD3 PE=1 SV=2			22	16	15		10	18	9		8	-0.598908	1.89712	0.130672	0.502056
Q96A26	FAM162A	F162A_HUMAN Protein FAM162A OS=Homo sapiens OX=9606 GN=FAM162A PE=1 SV=2			19	18	9		13	17	4		5	-0.598079	0.918334	0.410408	0.717209
P14373	TRIM27	TRI27_HUMAN Zinc finger protein RFP OS=Homo sapiens OX=9606 GN=TRIM27 PE=1 SV=1			7	1	1		1		4		5	-0.595663	0.632088	0.561655	0.79403
P60983	GMFB	GMFB_HUMAN Glia maturation factor beta OS=Homo sapiens OX=9606 GN=GMFB PE=1 SV=2			4	2	9		5	7			4	-0.592955	0.554829	0.608573	0.81994
P08727	KRT19	K1C19_HUMAN Keratin, type I cytoskeletal 19 OS=Homo sapiens OX=9606 GN=KRT19 PE=1 SV=4			1836	1401	785		633	912	1197		39	-0.591246	1.4267	0.226827	0.615344
P61026	RAB10	RAB10_HUMAN Ras-related protein Rab-10 OS=Homo sapiens OX=9606 GN=RAB10 PE=1 SV=1			19	13	10		12	9	7		5	-0.590283	1.68066	0.168126	0.556148
P60900	PSMA6	PSA6_HUMAN Proteasome subunit alpha type-6 OS=Homo sapiens OX=9606 GN=PSMA6 PE=1 SV=1			27	23	32		23	20	14		8	-0.589926	2.04908	0.109805	0.496054
Q5SNT2	TMEM201	TM201_HUMAN Transmembrane protein 201 OS=Homo sapiens OX=9606 GN=TMEM201 PE=1 SV=1			3	5	5		2	3	3		3	-0.588801	2.75522	0.0510999	0.396456
P07814	EPRS	SYEP_HUMAN Bifunctional glutamate/proline--tRNA ligase OS=Homo sapiens OX=9606 GN=EPRS PE=1 SV=5			23	43	19		31	24	8		27	-0.587969	0.880066	0.428522	0.725956
Q9BX84	TRPM6	TRPM6_HUMAN Transient receptor potential cation channel subfamily M member 6 OS=Homo sapiens OX=9606 GN=TRPM6 PE=1 SV=2			19	14	11		7	10	13		3	-0.586952	2.04226	0.110659	0.496418
P33527	ABCC1	MRP1_HUMAN Multidrug resistance-associated protein 1 OS=Homo sapiens OX=9606 GN=ABCC1 PE=1 SV=3			3	5	1		4	2			5	-0.58502	0.706659	0.518769	0.775738
Q96LW7	CARD19	CAR19_HUMAN Caspase recruitment domain-containing protein 19 OS=Homo sapiens OX=9606 GN=CARD19 PE=1 SV=1			5		1			3			3	-0.584698	0.58516	0.58986	0.810363
P14625	HSP90B1	ENPL_HUMAN Endoplasmin OS=Homo sapiens OX=9606 GN=HSP90B1 PE=1 SV=1			33	33	46		51	29	11		23	-0.584604	0.86133	0.437628	0.729077
Q00688	FKBP3	FKBP3_HUMAN Peptidyl-prolyl cis-trans isomerase FKBP3 OS=Homo sapiens OX=9606 GN=FKBP3 PE=1 SV=1			28	29	28		24	28	11		11	-0.584263	1.42971	0.226021	0.615759
P62851	RPS25	RS25_HUMAN 40S ribosomal protein S25 OS=Homo sapiens OX=9606 GN=RPS25 PE=1 SV=1			36	35	39		35	31	15		5	-0.583445	1.45435	0.219531	0.610506
Q9HC77	CENPJ	CENPJ_HUMAN Centromere protein J OS=Homo sapiens OX=9606 GN=CENPJ PE=1 SV=2			1	1	2			1	1		5	-0.583153	1.52923	0.200941	0.594859
Q6IAN0	DHRS7B	DRS7B_HUMAN Dehydrogenase/reductase SDR family member 7B OS=Homo sapiens OX=9606 GN=DHRS7B PE=1 SV=2			12	12	6		3	16	5		5	-0.582844	0.900419	0.418807	0.721679
Q9Y613	FHOD1	FHOD1_HUMAN FH1/FH2 domain-containing protein 1 OS=Homo sapiens OX=9606 GN=FHOD1 PE=1 SV=3			2		3				3		3	-0.581987	0.645934	0.553511	0.790519
P25705	ATP5F1A	ATPA_HUMAN ATP synthase subunit alpha, mitochondrial OS=Homo sapiens OX=9606 GN=ATP5F1A PE=1 SV=1			336	281	130		210	199	102		25	-0.581599	1.07392	0.343326	0.7069
P02786	TFRC	TFR1_HUMAN Transferrin receptor protein 1 OS=Homo sapiens OX=9606 GN=TFRC PE=1 SV=2	CD71		19	15	5		10	9	5		8	-0.578855	0.961847	0.390595	0.701281
Q8TEW0	PARD3	PARD3_HUMAN Partitioning defective 3 homolog OS=Homo sapiens OX=9606 GN=PARD3 PE=1 SV=2			1	1	2			3			4	-0.578814	0.858205	0.439161	0.729362
Q15006	EMC2	EMC2_HUMAN ER membrane protein complex subunit 2 OS=Homo sapiens OX=9606 GN=EMC2 PE=1 SV=1			2	1	1			3			4	-0.577757	0.858899	0.43882	0.729928
Q16720	ATP2B3	AT2B3_HUMAN Plasma membrane calcium-transporting ATPase 3 OS=Homo sapiens OX=9606 GN=ATP2B3 PE=1 SV=3			2		2				2		3	-0.577547	0.773807	0.482235	0.756688
P49406	MRPL19	RM19_HUMAN 39S ribosomal protein L19, mitochondrial OS=Homo sapiens OX=9606 GN=MRPL19 PE=1 SV=2			15	15	5		10	11	3		8	-0.576954	0.831632	0.452381	0.737213
P07900	HSP90AA1	HS90A_HUMAN Heat shock protein HSP 90-alpha OS=Homo sapiens OX=9606 GN=HSP90AA1 PE=1 SV=5			153	203	212		139	122	136		33	-0.57695	3.24825	0.0314276	0.350505
P49720	PSMB3	PSB3_HUMAN Proteasome subunit beta type-3 OS=Homo sapiens OX=9606 GN=PSMB3 PE=1 SV=2			6	15	9		11	7	3		4	-0.576672	0.973975	0.38522	0.697478
Q9BTV4	TMEM43	TMM43_HUMAN Transmembrane protein 43 OS=Homo sapiens OX=9606 GN=TMEM43 PE=1 SV=1			41	39	23		13	34	28		13	-0.576048	1.35384	0.247228	0.635786
Q2M389	WASHC4	WASC4_HUMAN WASH complex subunit 4 OS=Homo sapiens OX=9606 GN=WASHC4 PE=1 SV=2			4	1			2				3	-0.574962	0.655241	0.548083	0.789082
Q9NZR2	LRP1B	LRP1B_HUMAN Low-density lipoprotein receptor-related protein 1B OS=Homo sapiens OX=9606 GN=LRP1B PE=1 SV=2			1		2			1			3	-0.573657	1.00028	0.373779	0.724113
O75190	DNAJB6	DNJB6_HUMAN DnaJ homolog subfamily B member 6 OS=Homo sapiens OX=9606 GN=DNAJB6 PE=1 SV=2			7	9	9		4	7	6		5	-0.573141	3.08598	0.0367176	0.367404
O00299	CLIC1	CLIC1_HUMAN Chloride intracellular channel protein 1 OS=Homo sapiens OX=9606 GN=CLIC1 PE=1 SV=4			10	16	15		9	14	6		8	-0.572847	1.58047	0.189154	0.585319
P35270	SPR	SPRE_HUMAN Sepiapterin reductase OS=Homo sapiens OX=9606 GN=SPR PE=1 SV=1			1	5	6			4	5		4	-0.572021	0.583478	0.590887	0.811081
Q9NWW7	C2orf42	CB042_HUMAN Uncharacterized protein C2orf42 OS=Homo sapiens OX=9606 GN=C2orf42 PE=1 SV=1			2	5	3		3	1	2		3	-0.571888	1.3621	0.244827	0.631633
Q92896	GLG1	GSLG1_HUMAN Golgi apparatus protein 1 OS=Homo sapiens OX=9606 GN=GLG1 PE=1 SV=2			2	8	3		2	11			5	-0.570686	0.51625	0.632907	0.831451
P46783	RPS10	RS10_HUMAN 40S ribosomal protein S10 OS=Homo sapiens OX=9606 GN=RPS10 PE=1 SV=1			54	81	74		54	70	30		6	-0.568698	1.43538	0.224511	0.615823
P17706	PTPN2	PTN2_HUMAN Tyrosine-protein phosphatase non-receptor type 2 OS=Homo sapiens OX=9606 GN=PTPN2 PE=1 SV=2			2		1				1		3	-0.568666	0.991935	0.377377	0.698235
P62333	PSMC6	PRS10_HUMAN 26S proteasome regulatory subunit 10B OS=Homo sapiens OX=9606 GN=PSMC6 PE=1 SV=1			42	39	32		29	25	25		15	-0.568371	3.52155	0.0244159	0.297061
P09382	LGALS1	LEG1_HUMAN Galectin-1 OS=Homo sapiens OX=9606 GN=LGALS1 PE=1 SV=2			25	26	21		24	16	12		7	-0.565542	1.72533	0.159551	0.54116
P55196	AFDN	AFAD_HUMAN Afadin OS=Homo sapiens OX=9606 GN=AFDN PE=1 SV=3			11	25	14		10	16	8		13	-0.56191	1.40686	0.232211	0.617947
Q969S3	ZNF622	ZN622_HUMAN Zinc finger protein 622 OS=Homo sapiens OX=9606 GN=ZNF622 PE=1 SV=1			12	14	12		9	12	6		6	-0.561549	2.13299	0.0998716	0.485307
Q9Y6D6	ARFGEF1	BIG1_HUMAN Brefeldin A-inhibited guanine nucleotide-exchange protein 1 OS=Homo sapiens OX=9606 GN=ARFGEF1 PE=1 SV=2				1	2			1			4	-0.559774	0.978704	0.383141	0.702426
P49585	PCYT1A	PCY1A_HUMAN Choline-phosphate cytidylyltransferase A OS=Homo sapiens OX=9606 GN=PCYT1A PE=1 SV=2				1	2			1			3	-0.559774	0.978704	0.383141	0.702025
Q9NQV7	PRDM9	PRDM9_HUMAN Histone-lysine N-methyltransferase PRDM9 OS=Homo sapiens OX=9606 GN=PRDM9 PE=1 SV=2				1	2			1			3	-0.559774	0.978704	0.383141	0.701625
Q06323	PSME1	PSME1_HUMAN Proteasome activator complex subunit 1 OS=Homo sapiens OX=9606 GN=PSME1 PE=1 SV=1			21	23	14		21	12	9		12	-0.559237	1.31567	0.258626	0.639991
Q6P3W7	SCYL2	SCYL2_HUMAN SCY1-like protein 2 OS=Homo sapiens OX=9606 GN=SCYL2 PE=1 SV=1			4	7	5		5	6	1		5	-0.559047	0.930239	0.404905	0.713806
Q9BSJ2	TUBGCP2	GCP2_HUMAN Gamma-tubulin complex component 2 OS=Homo sapiens OX=9606 GN=TUBGCP2 PE=1 SV=2			1	5				3			5	-0.558391	0.567837	0.600502	0.816947
Q9Y4I1	MYO5A	MYO5A_HUMAN Unconventional myosin-Va OS=Homo sapiens OX=9606 GN=MYO5A PE=1 SV=2			41	29	29		11	33	33		22	-0.557266	1.15847	0.311126	0.686358
Q7L590	MCM10	MCM10_HUMAN Protein MCM10 homolog OS=Homo sapiens OX=9606 GN=MCM10 PE=1 SV=2			2	1	1		1	1			3	-0.556343	1.42681	0.226797	0.615785
Q8NBM4	UBAC2	UBAC2_HUMAN Ubiquitin-associated domain-containing protein 2 OS=Homo sapiens OX=9606 GN=UBAC2 PE=1 SV=1			2	1				1			3	-0.555442	0.976045	0.384309	0.701364
Q9NYC9	DNAH9	DYH9_HUMAN Dynein heavy chain 9, axonemal OS=Homo sapiens OX=9606 GN=DNAH9 PE=1 SV=3			2	1				1			5	-0.555442	0.976045	0.384309	0.700965
P53814	SMTN	SMTN_HUMAN Smoothelin OS=Homo sapiens OX=9606 GN=SMTN PE=1 SV=7			2	1				1			3	-0.555442	0.976045	0.384309	0.700568
P11021	HSPA5	BIP_HUMAN Endoplasmic reticulum chaperone BiP OS=Homo sapiens OX=9606 GN=HSPA5 PE=1 SV=2			199	192	163		150	148	103		30	-0.554173	2.52324	0.0651318	0.429575
Q8IWX7	UNC45B	UN45B_HUMAN Protein unc-45 homolog B OS=Homo sapiens OX=9606 GN=UNC45B PE=1 SV=1				2	1			1			3	-0.554133	0.990653	0.377932	0.698457
Q14738	PPP2R5D	2A5D_HUMAN Serine/threonine-protein phosphatase 2A 56 kDa regulatory subunit delta isoform OS=Homo sapiens OX=9606 GN=PPP2R5D PE=1 SV=1				2	1			1			3	-0.554133	0.990653	0.377932	0.698056
Q13796	SHROOM2	SHRM2_HUMAN Protein Shroom2 OS=Homo sapiens OX=9606 GN=SHROOM2 PE=1 SV=1				2	1			1			3	-0.554133	0.990653	0.377932	0.697655
P12883	MYH7	MYH7_HUMAN Myosin-7 OS=Homo sapiens OX=9606 GN=MYH7 PE=1 SV=5				2	1			1			4	-0.554133	0.990653	0.377932	0.697254
Q16740	CLPP	CLPP_HUMAN ATP-dependent Clp protease proteolytic subunit, mitochondrial OS=Homo sapiens OX=9606 GN=CLPP PE=1 SV=1			4	5			1	4			3	-0.553557	0.527986	0.625442	0.827057
Q8WVX9	FAR1	FACR1_HUMAN Fatty acyl-CoA reductase 1 OS=Homo sapiens OX=9606 GN=FAR1 PE=1 SV=1			30	27	17		23	23	9		14	-0.550962	1.10617	0.330703	0.696079
Q14847	LASP1	LASP1_HUMAN LIM and SH3 domain protein 1 OS=Homo sapiens OX=9606 GN=LASP1 PE=1 SV=2			7	6	11		6	6	4		5	-0.550672	1.7393	0.156966	0.535785
Q92614	MYO18A	MY18A_HUMAN Unconventional myosin-XVIIIa OS=Homo sapiens OX=9606 GN=MYO18A PE=1 SV=3			25	53	53		25	56	18		33	-0.550197	0.967593	0.38804	0.699431
Q9BY12	SCAPER	SCAPE_HUMAN S phase cyclin A-associated protein in the endoplasmic reticulum OS=Homo sapiens OX=9606 GN=SCAPER PE=1 SV=2			1	2					1		4	-0.546923	0.97472	0.384892	0.700042
Q6TFL3	CCDC171	CC171_HUMAN Coiled-coil domain-containing protein 171 OS=Homo sapiens OX=9606 GN=CCDC171 PE=2 SV=1			1	2					1		3	-0.546923	0.97472	0.384892	0.699645
Q17RY0	CPEB4	CPEB4_HUMAN Cytoplasmic polyadenylation element-binding protein 4 OS=Homo sapiens OX=9606 GN=CPEB4 PE=1 SV=1			1	2					1		3	-0.546923	0.97472	0.384892	0.69925
Q6IAA8	LAMTOR1	LTOR1_HUMAN Ragulator complex protein LAMTOR1 OS=Homo sapiens OX=9606 GN=LAMTOR1 PE=1 SV=2			9	5	18		6	19	2		7	-0.546844	0.589246	0.587368	0.810406
O43633	CHMP2A	CHM2A_HUMAN Charged multivesicular body protein 2a OS=Homo sapiens OX=9606 GN=CHMP2A PE=1 SV=1			2	3	3			5	2		4	-0.546425	0.738678	0.501099	0.766443
P81133	SIM1	SIM1_HUMAN Single-minded homolog 1 OS=Homo sapiens OX=9606 GN=SIM1 PE=2 SV=2					2						3	-0.546344	1	0.373901	0.697833
P60842	EIF4A1	IF4A1_HUMAN Eukaryotic initiation factor 4A-I OS=Homo sapiens OX=9606 GN=EIF4A1 PE=1 SV=1			101	140	124		90	115	63		24	-0.54596	1.94963	0.123009	0.493882
P37837	TALDO1	TALDO_HUMAN Transaldolase OS=Homo sapiens OX=9606 GN=TALDO1 PE=1 SV=2			6	10	18		8	14	3		7	-0.545404	0.781575	0.478138	0.754312
P14550	AKR1A1	AK1A1_HUMAN Aldo-keto reductase family 1 member A1 OS=Homo sapiens OX=9606 GN=AKR1A1 PE=1 SV=3			9	17	8		7	14	4		9	-0.544518	1.0278	0.362131	0.718447
P54709	ATP1B3	AT1B3_HUMAN Sodium/potassium-transporting ATPase subunit beta-3 OS=Homo sapiens OX=9606 GN=ATP1B3 PE=1 SV=1	CD298		11	15	13		7	13	8		5	-0.542199	2.33105	0.0801598	0.46225
Q659C4	LARP1B	LAR1B_HUMAN La-related protein 1B OS=Homo sapiens OX=9606 GN=LARP1B PE=1 SV=2			2								3	-0.542012	1	0.373901	0.711897
Q9BXB5	OSBPL10	OSB10_HUMAN Oxysterol-binding protein-related protein 10 OS=Homo sapiens OX=9606 GN=OSBPL10 PE=1 SV=2			2								3	-0.542012	1	0.373901	0.711054
O00411	POLRMT	RPOM_HUMAN DNA-directed RNA polymerase, mitochondrial OS=Homo sapiens OX=9606 GN=POLRMT PE=1 SV=2			15	20	6		7	10	9		14	-0.541334	1.16805	0.307659	0.684349
P53680	AP2S1	AP2S1_HUMAN AP-2 complex subunit sigma OS=Homo sapiens OX=9606 GN=AP2S1 PE=1 SV=2			5	8	8		5	5	4		4	-0.541044	2.45953	0.0697264	0.444368
P53618	COPB1	COPB_HUMAN Coatomer subunit beta OS=Homo sapiens OX=9606 GN=COPB1 PE=1 SV=3			31	56	28		31	51	11		20	-0.541018	0.791322	0.473035	0.751428
Q9HBH5	RDH14	RDH14_HUMAN Retinol dehydrogenase 14 OS=Homo sapiens OX=9606 GN=RDH14 PE=1 SV=1			2	3			1	1			3	-0.540964	0.778396	0.479811	0.756209
A0PJW6	TMEM223	TM223_HUMAN Transmembrane protein 223 OS=Homo sapiens OX=9606 GN=TMEM223 PE=1 SV=1			3	2			1		1		3	-0.539315	0.767574	0.485542	0.75965
P50914	RPL14	RL14_HUMAN 60S ribosomal protein L14 OS=Homo sapiens OX=9606 GN=RPL14 PE=1 SV=4			38	42	36		37	30	19		3	-0.538884	1.72202	0.160172	0.540412
O43707	ACTN4	ACTN4_HUMAN Alpha-actinin-4 OS=Homo sapiens OX=9606 GN=ACTN4 PE=1 SV=2			277	401	364		254	279	218		51	-0.536944	2.88444	0.0448128	0.382815
P48556	PSMD8	PSMD8_HUMAN 26S proteasome non-ATPase regulatory subunit 8 OS=Homo sapiens OX=9606 GN=PSMD8 PE=1 SV=2			8	8	7		4	6	6		6	-0.535089	4.31578	0.0124889	0.262186
P13798	APEH	ACPH_HUMAN Acylamino-acid-releasing enzyme OS=Homo sapiens OX=9606 GN=APEH PE=1 SV=4			2	3	11		2	5	2		6	-0.533975	0.765617	0.486584	0.760539
Q96IG2	FBXL20	FXL20_HUMAN F-box/LRR-repeat protein 20 OS=Homo sapiens OX=9606 GN=FBXL20 PE=1 SV=2			3	4	3		1	4	2		3	-0.533889	1.48899	0.210723	0.605404
Q9NZN4	EHD2	EHD2_HUMAN EH domain-containing protein 2 OS=Homo sapiens OX=9606 GN=EHD2 PE=1 SV=2			9	13	8		5	9	7		5	-0.532946	2.27147	0.0855889	0.473985
P18859	ATP5PF	ATP5J_HUMAN ATP synthase-coupling factor 6, mitochondrial OS=Homo sapiens OX=9606 GN=ATP5PF PE=1 SV=1			34	23	5		15	19	5		5	-0.530806	0.56628	0.601464	0.817564
Q2VIQ3	KIF4B	KIF4B_HUMAN Chromosome-associated kinesin KIF4B OS=Homo sapiens OX=9606 GN=KIF4B PE=2 SV=2				1	2		1				4	-0.530087	0.900141	0.418939	0.721518
Q96CB8	INTS12	INT12_HUMAN Integrator complex subunit 12 OS=Homo sapiens OX=9606 GN=INTS12 PE=1 SV=1				1	2		1				3	-0.530087	0.900141	0.418939	0.721131
O43149	ZZEF1	ZZEF1_HUMAN Zinc finger ZZ-type and EF-hand domain-containing protein 1 OS=Homo sapiens OX=9606 GN=ZZEF1 PE=1 SV=6				1	2		1				4	-0.530087	0.900141	0.418939	0.720745
O75880	SCO1	SCO1_HUMAN Protein SCO1 homolog, mitochondrial OS=Homo sapiens OX=9606 GN=SCO1 PE=1 SV=1			6	1	2		4	2			3	-0.529805	0.59782	0.58216	0.807034
P23528	CFL1	COF1_HUMAN Cofilin-1 OS=Homo sapiens OX=9606 GN=CFL1 PE=1 SV=3			80	93	93		68	64	61		10	-0.52968	4.51845	0.010671	0.250183
Q8NCN4	RNF169	RN169_HUMAN E3 ubiquitin-protein ligase RNF169 OS=Homo sapiens OX=9606 GN=RNF169 PE=1 SV=2			3	3	3		1	1	5		5	-0.528227	1.03637	0.358567	0.715798
P00387	CYB5R3	NB5R3_HUMAN NADH-cytochrome b5 reductase 3 OS=Homo sapiens OX=9606 GN=CYB5R3 PE=1 SV=3			32	17	16		24	12	11		12	-0.527843	1.05712	0.350073	0.712569
Q9UPY3	DICER1	DICER_HUMAN Endoribonuclease Dicer OS=Homo sapiens OX=9606 GN=DICER1 PE=1 SV=3				2	1		1				3	-0.524445	0.909439	0.414561	0.718214
Q9BR26	OCSTAMP	OCSTP_HUMAN Osteoclast stimulatory transmembrane protein OS=Homo sapiens OX=9606 GN=OCSTAMP PE=2 SV=2				2	1		1				3	-0.524445	0.909439	0.414561	0.717827
P63220	RPS21	RS21_HUMAN 40S ribosomal protein S21 OS=Homo sapiens OX=9606 GN=RPS21 PE=1 SV=1			41	49	39		42	44	16		5	-0.524146	1.08483	0.339007	0.704328
Q9Y3L5	RAP2C	RAP2C_HUMAN Ras-related protein Rap-2c OS=Homo sapiens OX=9606 GN=RAP2C PE=1 SV=1				2							3	-0.523544	1	0.373901	0.716142
Q13367	AP3B2	AP3B2_HUMAN AP-3 complex subunit beta-2 OS=Homo sapiens OX=9606 GN=AP3B2 PE=1 SV=2				2							3	-0.523544	1	0.373901	0.713165
P13535	MYH8	MYH8_HUMAN Myosin-8 OS=Homo sapiens OX=9606 GN=MYH8 PE=1 SV=3				2							3	-0.523544	1	0.373901	0.706869
P49321	NASP	NASP_HUMAN Nuclear autoantigenic sperm protein OS=Homo sapiens OX=9606 GN=NASP PE=1 SV=2			5	1			3				4	-0.522901	0.507623	0.638428	0.834268
Q9BYD1	MRPL13	RM13_HUMAN 39S ribosomal protein L13, mitochondrial OS=Homo sapiens OX=9606 GN=MRPL13 PE=1 SV=1			33	24	7		19	21	5		8	-0.522621	0.5947	0.584052	0.80861
P18031	PTPN1	PTN1_HUMAN Tyrosine-protein phosphatase non-receptor type 1 OS=Homo sapiens OX=9606 GN=PTPN1 PE=1 SV=1			16	12	7		6	8	10		10	-0.519679	1.50496	0.206784	0.599991
P19525	EIF2AK2	E2AK2_HUMAN Interferon-induced, double-stranded RNA-activated protein kinase OS=Homo sapiens OX=9606 GN=EIF2AK2 PE=1 SV=2			13	17	15		10	17	7		8	-0.519605	1.52602	0.201704	0.594926
P28347	TEAD1	TEAD1_HUMAN Transcriptional enhancer factor TEF-1 OS=Homo sapiens OX=9606 GN=TEAD1 PE=1 SV=2			2	3			3				3	-0.51774	0.564012	0.602868	0.818433
P30419	NMT1	NMT1_HUMAN Glycylpeptide N-tetradecanoyltransferase 1 OS=Homo sapiens OX=9606 GN=NMT1 PE=1 SV=2			3	10	2		4	4	1		5	-0.514174	0.726053	0.508012	0.771871
P08238	HSP90AB1	HS90B_HUMAN Heat shock protein HSP 90-beta OS=Homo sapiens OX=9606 GN=HSP90AB1 PE=1 SV=4			134	174	151		124	110	103		30	-0.513889	3.31033	0.0296453	0.338864
Q9UJU6	DBNL	DBNL_HUMAN Drebrin-like protein OS=Homo sapiens OX=9606 GN=DBNL PE=1 SV=1			12	21	18		14	15	8		9	-0.513567	1.46205	0.217541	0.608659
Q14517	FAT1	FAT1_HUMAN Protocadherin Fat 1 OS=Homo sapiens OX=9606 GN=FAT1 PE=1 SV=2			3		3		1		2		3	-0.512116	0.624523	0.566139	0.796164
O95202	LETM1	LETM1_HUMAN Mitochondrial proton/calcium exchanger protein OS=Homo sapiens OX=9606 GN=LETM1 PE=1 SV=1			45	51	19		31	39	14		16	-0.511608	0.84875	0.443829	0.730317
P10620	MGST1	MGST1_HUMAN Microsomal glutathione S-transferase 1 OS=Homo sapiens OX=9606 GN=MGST1 PE=1 SV=1			20	18	25		13	22	12		4	-0.509081	1.78942	0.148051	0.526623
Q8TAT6	NPLOC4	NPL4_HUMAN Nuclear protein localization protein 4 homolog OS=Homo sapiens OX=9606 GN=NPLOC4 PE=1 SV=3			19	31	20		16	19	15		10	-0.506999	2.44483	0.0708387	0.446145
Q5TZA2	CROCC	CROCC_HUMAN Rootletin OS=Homo sapiens OX=9606 GN=CROCC PE=1 SV=1			1	2	4			1	5		7	-0.506718	0.607925	0.576063	0.802391
P30085	CMPK1	KCY_HUMAN UMP-CMP kinase OS=Homo sapiens OX=9606 GN=CMPK1 PE=1 SV=3			4	7	8		3	8	3		4	-0.506147	1.14016	0.317856	0.691703
Q9Y608	LRRFIP2	LRRF2_HUMAN Leucine-rich repeat flightless-interacting protein 2 OS=Homo sapiens OX=9606 GN=LRRFIP2 PE=1 SV=1			3	4	8		2	5	3		7	-0.505769	1.14308	0.316772	0.692158
P30050	RPL12	RL12_HUMAN 60S ribosomal protein L12 OS=Homo sapiens OX=9606 GN=RPL12 PE=1 SV=1			73	62	54		54	52	35		6	-0.504129	1.95767	0.121881	0.493048
Q9NR48	ASH1L	ASH1L_HUMAN Histone-lysine N-methyltransferase ASH1L OS=Homo sapiens OX=9606 GN=ASH1L PE=1 SV=2			1	2	3		2	2			4	-0.503418	0.832593	0.451897	0.736798
P21291	CSRP1	CSRP1_HUMAN Cysteine and glycine-rich protein 1 OS=Homo sapiens OX=9606 GN=CSRP1 PE=1 SV=3			45	47	54		40	41	28		8	-0.501508	2.28607	0.084221	0.472108
Q9UM00	TMCO1	TMCO1_HUMAN Calcium load-activated calcium channel OS=Homo sapiens OX=9606 GN=TMCO1 PE=1 SV=2			16	19	21		14	16	11		4	-0.501209	2.58448	0.0610379	0.426204
P15586	GNS	GNS_HUMAN N-acetylglucosamine-6-sulfatase OS=Homo sapiens OX=9606 GN=GNS PE=1 SV=3			2	3	4		1	3	2		3	-0.501081	1.48546	0.211604	0.607393
Q96P11	NSUN5	NSUN5_HUMAN Probable 28S rRNA (cytosine-C(5))-methyltransferase OS=Homo sapiens OX=9606 GN=NSUN5 PE=1 SV=2			12	17	12		5	12	15		10	-0.501068	1.23851	0.283244	0.663106
O95833	CLIC3	CLIC3_HUMAN Chloride intracellular channel protein 3 OS=Homo sapiens OX=9606 GN=CLIC3 PE=1 SV=2			1	3				2			4	-0.499421	0.653699	0.548979	0.789312
Q9P253	VPS18	VPS18_HUMAN Vacuolar protein sorting-associated protein 18 homolog OS=Homo sapiens OX=9606 GN=VPS18 PE=1 SV=2			1	4	1			3	1		3	-0.497607	0.713059	0.515201	0.775093
P31629	HIVEP2	ZEP2_HUMAN Transcription factor HIVEP2 OS=Homo sapiens OX=9606 GN=HIVEP2 PE=1 SV=2			4	7	1			2	10		3	-0.496384	0.437412	0.684393	0.86376
P50750	CDK9	CDK9_HUMAN Cyclin-dependent kinase 9 OS=Homo sapiens OX=9606 GN=CDK9 PE=1 SV=3			13	16	15		10	10	12		8	-0.495532	4.81356	0.0085631	0.239171
O60313	OPA1	OPA1_HUMAN Dynamin-like 120 kDa protein, mitochondrial OS=Homo sapiens OX=9606 GN=OPA1 PE=1 SV=3			39	58	13		36	36	9		22	-0.494546	0.560607	0.604979	0.818876
O76031	CLPX	CLPX_HUMAN ATP-dependent Clp protease ATP-binding subunit clpX-like, mitochondrial OS=Homo sapiens OX=9606 GN=CLPX PE=1 SV=2			13	20	3		7	14	3		11	-0.493307	0.556069	0.607801	0.819931
D6REC4	CFAP99	CFA99_HUMAN Cilia- and flagella-associated protein 99 OS=Homo sapiens OX=9606 GN=CFAP99 PE=3 SV=1			3	1	1		2		1		3	-0.493298	0.84165	0.44736	0.732002
Q6P1Q0	LETMD1	LTMD1_HUMAN LETM1 domain-containing protein 1 OS=Homo sapiens OX=9606 GN=LETMD1 PE=1 SV=1			2	5				6			5	-0.491439	0.417818	0.697535	0.873822
Q96CT7	CCDC124	CC124_HUMAN Coiled-coil domain-containing protein 124 OS=Homo sapiens OX=9606 GN=CCDC124 PE=1 SV=1			6	9	6		9	3	4		7	-0.489299	1.04829	0.353668	0.714005
Q8NCA5	FAM98A	FA98A_HUMAN Protein FAM98A OS=Homo sapiens OX=9606 GN=FAM98A PE=1 SV=1				6	2		1	3			6	-0.489043	0.498207	0.644486	0.838772
Q9UQB3	CTNND2	CTND2_HUMAN Catenin delta-2 OS=Homo sapiens OX=9606 GN=CTNND2 PE=1 SV=3				1	4			1	1		3	-0.488695	0.641362	0.556192	0.792234
Q63HN8	RNF213	RN213_HUMAN E3 ubiquitin-protein ligase RNF213 OS=Homo sapiens OX=9606 GN=RNF213 PE=1 SV=3			4	16	3		3	6	4		17	-0.488291	0.747053	0.496552	0.765687
Q9BUP0	EFHD1	EFHD1_HUMAN EF-hand domain-containing protein D1 OS=Homo sapiens OX=9606 GN=EFHD1 PE=1 SV=1			16	21	23		19	20	8		7	-0.486575	1.10135	0.332561	0.69725
Q2NL82	TSR1	TSR1_HUMAN Pre-rRNA-processing protein TSR1 homolog OS=Homo sapiens OX=9606 GN=TSR1 PE=1 SV=1			24	30	30		20	26	17		13	-0.48474	2.53579	0.064268	0.43006
P62820	RAB1A	RAB1A_HUMAN Ras-related protein Rab-1A OS=Homo sapiens OX=9606 GN=RAB1A PE=1 SV=3			25	27	23		18	22	16		4	-0.483916	3.74791	0.0199834	0.285273
Q16625	OCLN	OCLN_HUMAN Occludin OS=Homo sapiens OX=9606 GN=OCLN PE=1 SV=1			12	10	15		6	13	9		5	-0.479572	1.57653	0.190034	0.58635
Q9NX58	LYAR	LYAR_HUMAN Cell growth-regulating nucleolar protein OS=Homo sapiens OX=9606 GN=LYAR PE=1 SV=2			17	22	20		13	13	18		7	-0.479557	2.99012	0.0403335	0.375511
P33176	KIF5B	KINH_HUMAN Kinesin-1 heavy chain OS=Homo sapiens OX=9606 GN=KIF5B PE=1 SV=1				2	4				5		4	-0.479405	0.438458	0.683695	0.863897
Q9NRE2	TSHZ2	TSH2_HUMAN Teashirt homolog 2 OS=Homo sapiens OX=9606 GN=TSHZ2 PE=1 SV=3					4			1			4	-0.479199	0.559742	0.605517	0.819258
O76094	SRP72	SRP72_HUMAN Signal recognition particle subunit SRP72 OS=Homo sapiens OX=9606 GN=SRP72 PE=1 SV=3			20	33	33		19	28	17		16	-0.478888	1.62596	0.179285	0.573
P00540	MOS	MOS_HUMAN Proto-oncogene serine/threonine-protein kinase mos OS=Homo sapiens OX=9606 GN=MOS PE=1 SV=1				4	1			1	1		3	-0.478567	0.648046	0.552276	0.79016
O75947	ATP5PD	ATP5H_HUMAN ATP synthase subunit d, mitochondrial OS=Homo sapiens OX=9606 GN=ATP5PD PE=1 SV=3			72	66	15		30	51	20		11	-0.47611	0.60562	0.57745	0.803626
Q14185	DOCK1	DOCK1_HUMAN Dedicator of cytokinesis protein 1 OS=Homo sapiens OX=9606 GN=DOCK1 PE=1 SV=2			1	1	4		1		3		4	-0.475985	0.656887	0.547127	0.789475
P52565	ARHGDIA	GDIR1_HUMAN Rho GDP-dissociation inhibitor 1 OS=Homo sapiens OX=9606 GN=ARHGDIA PE=1 SV=3			9	13	11		11	9	5		4	-0.473859	1.3442	0.250057	0.63846
Q96A35	MRPL24	RM24_HUMAN 39S ribosomal protein L24, mitochondrial OS=Homo sapiens OX=9606 GN=MRPL24 PE=1 SV=1			20	16	7		10	15	6		4	-0.47276	0.882941	0.427138	0.725909
P14618	PKM	KPYM_HUMAN Pyruvate kinase PKM OS=Homo sapiens OX=9606 GN=PKM PE=1 SV=4			112	169	172		138	112	92		27	-0.470705	1.62793	0.17887	0.572242
Q9Y3U8	RPL36	RL36_HUMAN 60S ribosomal protein L36 OS=Homo sapiens OX=9606 GN=RPL36 PE=1 SV=3			35	37	38		24	35	25		6	-0.470363	3.29054	0.0302003	0.341561
Q5JRX3	PITRM1	PREP_HUMAN Presequence protease, mitochondrial OS=Homo sapiens OX=9606 GN=PITRM1 PE=1 SV=3			2	7	2		2	4	1		6	-0.470198	0.80819	0.464304	0.745299
O60884	DNAJA2	DNJA2_HUMAN DnaJ homolog subfamily A member 2 OS=Homo sapiens OX=9606 GN=DNAJA2 PE=1 SV=1			9	8	5		6	10	2		6	-0.470157	0.79966	0.468703	0.749738
Q05193	DNM1	DYN1_HUMAN Dynamin-1 OS=Homo sapiens OX=9606 GN=DNM1 PE=1 SV=2			7	7	7		15		12		8	-0.469233	0.363857	0.734381	0.898261
P22234	PAICS	PUR6_HUMAN Multifunctional protein ADE2 OS=Homo sapiens OX=9606 GN=PAICS PE=1 SV=3			1	5	5		2	1	4		5	-0.469031	0.72323	0.509567	0.772043
P11474	ESRRA	ERR1_HUMAN Steroid hormone receptor ERR1 OS=Homo sapiens OX=9606 GN=ESRRA PE=1 SV=3			10	16	13		7	10	12		5	-0.468699	2.04355	0.110497	0.49778
P55209	NAP1L1	NP1L1_HUMAN Nucleosome assembly protein 1-like 1 OS=Homo sapiens OX=9606 GN=NAP1L1 PE=1 SV=1			20	31	28		17	27	16		6	-0.468154	1.76361	0.152573	0.529226
P35221	CTNNA1	CTNA1_HUMAN Catenin alpha-1 OS=Homo sapiens OX=9606 GN=CTNNA1 PE=1 SV=1			14	20	20		10	21	11		18	-0.468114	1.46279	0.21735	0.609188
Q86UY6	NAA40	NAA40_HUMAN N-alpha-acetyltransferase 40 OS=Homo sapiens OX=9606 GN=NAA40 PE=1 SV=1			8	5	1			5	7		3	-0.467555	0.417732	0.697592	0.873554
Q13526	PIN1	PIN1_HUMAN Peptidyl-prolyl cis-trans isomerase NIMA-interacting 1 OS=Homo sapiens OX=9606 GN=PIN1 PE=1 SV=1			1	4	1		1		3		4	-0.465857	0.663285	0.543421	0.789091
Q9BQ95	ECSIT	ECSIT_HUMAN Evolutionarily conserved signaling intermediate in Toll pathway, mitochondrial OS=Homo sapiens OX=9606 GN=ECSIT PE=1 SV=1			31	27	30		17	35	18		7	-0.465097	1.54601	0.197	0.589714
P39019	RPS19	RS19_HUMAN 40S ribosomal protein S19 OS=Homo sapiens OX=9606 GN=RPS19 PE=1 SV=2			55	42	30		48	26	24		11	-0.464624	1.07183	0.344158	0.707253
Q99627	COPS8	CSN8_HUMAN COP9 signalosome complex subunit 8 OS=Homo sapiens OX=9606 GN=COPS8 PE=1 SV=1			3	1	4			2	5		3	-0.462152	0.547289	0.613283	0.821461
Q68D10	SPTY2D1	SPT2_HUMAN Protein SPT2 homolog OS=Homo sapiens OX=9606 GN=SPTY2D1 PE=1 SV=3			2	4			1	2			6	-0.458731	0.5613	0.604549	0.81933
Q4G0F5	VPS26B	VP26B_HUMAN Vacuolar protein sorting-associated protein 26B OS=Homo sapiens OX=9606 GN=VPS26B PE=1 SV=2			2	3	2		2	4			4	-0.458026	0.674447	0.536999	0.786162
P36776	LONP1	LONM_HUMAN Lon protease homolog, mitochondrial OS=Homo sapiens OX=9606 GN=LONP1 PE=1 SV=2			6	10	4		6	3	5		8	-0.457554	1.1114	0.328694	0.695498
P18077	RPL35A	RL35A_HUMAN 60S ribosomal protein L35a OS=Homo sapiens OX=9606 GN=RPL35A PE=1 SV=2			20	19	21		26	16	8		7	-0.457254	0.908054	0.41521	0.718178
Q9UDX5	MTFP1	MTFP1_HUMAN Mitochondrial fission process protein 1 OS=Homo sapiens OX=9606 GN=MTFP1 PE=1 SV=1			14	13	8		11	9	6		3	-0.456954	1.3354	0.25267	0.639539
Q93084	ATP2A3	AT2A3_HUMAN Sarcoplasmic/endoplasmic reticulum calcium ATPase 3 OS=Homo sapiens OX=9606 GN=ATP2A3 PE=1 SV=2			38	33	9		19	26	10		12	-0.45681	0.633285	0.560948	0.793729
P0DMV9	HSPA1B	HS71B_HUMAN Heat shock 70 kDa protein 1B OS=Homo sapiens OX=9606 GN=HSPA1B PE=1 SV=1			254	256	243		198	189	191		31	-0.455511	5.788	0.00442794	0.184708
P55327	TPD52	TPD52_HUMAN Tumor protein D52 OS=Homo sapiens OX=9606 GN=TPD52 PE=1 SV=2			10	9	21		17	9	5		7	-0.455086	0.724438	0.508902	0.772492
P00390	GSR	GSHR_HUMAN Glutathione reductase, mitochondrial OS=Homo sapiens OX=9606 GN=GSR PE=1 SV=2			5	3	8		3	5	3		4	-0.455077	1.13488	0.319821	0.691296
Q14919	DRAP1	NC2A_HUMAN Dr1-associated corepressor OS=Homo sapiens OX=9606 GN=DRAP1 PE=1 SV=3			9	8	5		5	7	4		4	-0.454727	1.59191	0.186619	0.583662
P61106	RAB14	RAB14_HUMAN Ras-related protein Rab-14 OS=Homo sapiens OX=9606 GN=RAB14 PE=1 SV=4			17	15	18		12	18	9		7	-0.453881	1.62069	0.180399	0.574844
Q92844	TANK	TANK_HUMAN TRAF family member-associated NF-kappa-B activator OS=Homo sapiens OX=9606 GN=TANK PE=1 SV=2			4	1			1		1		3	-0.453843	0.593749	0.584629	0.808363
Q13404	UBE2V1	UB2V1_HUMAN Ubiquitin-conjugating enzyme E2 variant 1 OS=Homo sapiens OX=9606 GN=UBE2V1 PE=1 SV=2			18	18	20		18	14	11		5	-0.453633	1.8434	0.139049	0.510428
O43852	CALU	CALU_HUMAN Calumenin OS=Homo sapiens OX=9606 GN=CALU PE=1 SV=2			5	7	4		6	4	2		8	-0.453358	1.07037	0.344743	0.707098
Q9UI15	TAGLN3	TAGL3_HUMAN Transgelin-3 OS=Homo sapiens OX=9606 GN=TAGLN3 PE=1 SV=2				4				1			3	-0.451913	0.543941	0.615381	0.822899
Q92600	CNOT9	CNOT9_HUMAN CCR4-NOT transcription complex subunit 9 OS=Homo sapiens OX=9606 GN=CNOT9 PE=1 SV=1				4				1			3	-0.451913	0.543941	0.615381	0.822557
P20290	BTF3	BTF3_HUMAN Transcription factor BTF3 OS=Homo sapiens OX=9606 GN=BTF3 PE=1 SV=1			16	18	22		16	17	10		5	-0.451874	1.60663	0.18341	0.579267
Q6S8J3	POTEE	POTEE_HUMAN POTE ankyrin domain family member E OS=Homo sapiens OX=9606 GN=POTEE PE=2 SV=3			116	140	254		125	115	131		10	-0.450446	1.23448	0.28459	0.665286
Q96KG9	SCYL1	SCYL1_HUMAN N-terminal kinase-like protein OS=Homo sapiens OX=9606 GN=SCYL1 PE=1 SV=1			3	5	1		4	3			5	-0.449603	0.525116	0.627263	0.8281
P07355	ANXA2	ANXA2_HUMAN Annexin A2 OS=Homo sapiens OX=9606 GN=ANXA2 PE=1 SV=2			268	254	318		232	210	204		27	-0.448614	2.70732	0.0536861	0.397327
Q9HCE1	MOV10	MOV10_HUMAN Helicase MOV-10 OS=Homo sapiens OX=9606 GN=MOV10 PE=1 SV=2			3	6	2		3	8			8	-0.446483	0.462344	0.667865	0.852955
P06733	ENO1	ENOA_HUMAN Alpha-enolase OS=Homo sapiens OX=9606 GN=ENO1 PE=1 SV=2			181	208	245		196	173	126		24	-0.443637	1.67361	0.169521	0.55961
P13489	RNH1	RINI_HUMAN Ribonuclease inhibitor OS=Homo sapiens OX=9606 GN=RNH1 PE=1 SV=2			4	7	6		6	5	2		5	-0.441824	1.00108	0.373439	0.725204
Q86UK7	ZNF598	ZN598_HUMAN E3 ubiquitin-protein ligase ZNF598 OS=Homo sapiens OX=9606 GN=ZNF598 PE=1 SV=1			7	8	1		3	3	3		6	-0.441661	0.641005	0.556401	0.791479
P37235	HPCAL1	HPCL1_HUMAN Hippocalcin-like protein 1 OS=Homo sapiens OX=9606 GN=HPCAL1 PE=1 SV=3			26	29	26		22	25	16		7	-0.441136	2.24705	0.0879317	0.473093
P13639	EEF2	EF2_HUMAN Elongation factor 2 OS=Homo sapiens OX=9606 GN=EEF2 PE=1 SV=4			211	259	228		204	205	139		43	-0.440431	1.99504	0.116776	0.493531
P17275	JUNB	JUNB_HUMAN Transcription factor jun-B OS=Homo sapiens OX=9606 GN=JUNB PE=1 SV=1			5	2	4		4	1	3		3	-0.440426	0.82771	0.454358	0.738562
Q9Y375	NDUFAF1	CIA30_HUMAN Complex I intermediate-associated protein 30, mitochondrial OS=Homo sapiens OX=9606 GN=NDUFAF1 PE=1 SV=2			1	6				5			4	-0.44031	0.378024	0.724617	0.892093
Q8NEF3	CCDC112	CC112_HUMAN Coiled-coil domain-containing protein 112 OS=Homo sapiens OX=9606 GN=CCDC112 PE=1 SV=2				1	4		3				3	-0.439717	0.451315	0.675149	0.858843
O75369	FLNB	FLNB_HUMAN Filamin-B OS=Homo sapiens OX=9606 GN=FLNB PE=1 SV=2			467	545	624		474	434	362		119	-0.439392	2.16486	0.0963627	0.479128
Q9BRT3	MIEN1	MIEN1_HUMAN Migration and invasion enhancer 1 OS=Homo sapiens OX=9606 GN=MIEN1 PE=1 SV=1			3	3	3		3	6			3	-0.438417	0.535393	0.620759	0.824598
O15078	CEP290	CE290_HUMAN Centrosomal protein of 290 kDa OS=Homo sapiens OX=9606 GN=CEP290 PE=1 SV=2			2	5	5		5	3	1		8	-0.437981	0.743694	0.498372	0.767756
Q9UHI8	ADAMTS1	ATS1_HUMAN A disintegrin and metalloproteinase with thrombospondin motifs 1 OS=Homo sapiens OX=9606 GN=ADAMTS1 PE=1 SV=4			3		2		4				3	-0.434281	0.429655	0.689579	0.867579
P40925	MDH1	MDHC_HUMAN Malate dehydrogenase, cytoplasmic OS=Homo sapiens OX=9606 GN=MDH1 PE=1 SV=4			14	8	18		14	15	4		6	-0.433492	0.657271	0.546904	0.789863
Q5T5P2	KIAA1217	SKT_HUMAN Sickle tail protein homolog OS=Homo sapiens OX=9606 GN=KIAA1217 PE=1 SV=2				2	2			1	1		6	-0.433303	0.695738	0.524899	0.779822
P68036	UBE2L3	UB2L3_HUMAN Ubiquitin-conjugating enzyme E2 L3 OS=Homo sapiens OX=9606 GN=UBE2L3 PE=1 SV=1			8	13	18		6	17	8		5	-0.430859	0.886484	0.425439	0.724554
Q27J81	INF2	INF2_HUMAN Inverted formin-2 OS=Homo sapiens OX=9606 GN=INF2 PE=1 SV=2			6	6	3		5	4	2		10	-0.429969	1.03862	0.357641	0.715281
P61313	RPL15	RL15_HUMAN 60S ribosomal protein L15 OS=Homo sapiens OX=9606 GN=RPL15 PE=1 SV=2			30	34	38		33	26	21		8	-0.428864	1.71204	0.162053	0.543902
Q9H4M9	EHD1	EHD1_HUMAN EH domain-containing protein 1 OS=Homo sapiens OX=9606 GN=EHD1 PE=1 SV=2			71	90	76		59	70	56		26	-0.426665	3.69612	0.0209064	0.28575
Q8NE86	MCU	MCU_HUMAN Calcium uniporter protein, mitochondrial OS=Homo sapiens OX=9606 GN=MCU PE=1 SV=1			26	22	25		25	32	8		10	-0.426233	0.714591	0.514349	0.774538
Q9UL16	CFAP45	CFA45_HUMAN Cilia- and flagella-associated protein 45 OS=Homo sapiens OX=9606 GN=CFAP45 PE=2 SV=2			2		2		1	1			4	-0.426018	0.668206	0.540583	0.786748
Q8IVT2	MISP	MISP_HUMAN Mitotic interactor and substrate of PLK1 OS=Homo sapiens OX=9606 GN=MISP PE=1 SV=1			40	60	51		33	40	44		20	-0.425107	2.57956	0.0613558	0.426569
P16152	CBR1	CBR1_HUMAN Carbonyl reductase [NADPH] 1 OS=Homo sapiens OX=9606 GN=CBR1 PE=1 SV=3			12	14	19		10	16	9		9	-0.424633	1.45797	0.218594	0.610012
Q9NRX2	MRPL17	RM17_HUMAN 39S ribosomal protein L17, mitochondrial OS=Homo sapiens OX=9606 GN=MRPL17 PE=1 SV=1			13	9	3		5	10	3		6	-0.424547	0.630759	0.562441	0.794442
P43686	PSMC4	PRS6B_HUMAN 26S proteasome regulatory subunit 6B OS=Homo sapiens OX=9606 GN=PSMC4 PE=1 SV=2			50	53	34		37	35	33		16	-0.424388	2.12748	0.100492	0.486114
P04075	ALDOA	ALDOA_HUMAN Fructose-bisphosphate aldolase A OS=Homo sapiens OX=9606 GN=ALDOA PE=1 SV=2			101	120	166		101	97	99		21	-0.423428	1.82186	0.142568	0.517434
Q9HD20	ATP13A1	AT131_HUMAN Manganese-transporting ATPase 13A1 OS=Homo sapiens OX=9606 GN=ATP13A1 PE=1 SV=2			14	4	4		3	8	4		8	-0.420698	0.674444	0.537001	0.785807
P07195	LDHB	LDHB_HUMAN L-lactate dehydrogenase B chain OS=Homo sapiens OX=9606 GN=LDHB PE=1 SV=2			20	21	22		25	17	10		12	-0.419343	1.03974	0.357175	0.714796
P50991	CCT4	TCPD_HUMAN T-complex protein 1 subunit delta OS=Homo sapiens OX=9606 GN=CCT4 PE=1 SV=4			32	39	34		30	21	32		16	-0.419143	1.90155	0.130006	0.501297
P51153	RAB13	RAB13_HUMAN Ras-related protein Rab-13 OS=Homo sapiens OX=9606 GN=RAB13 PE=1 SV=1			4	8	6		4	9	2		4	-0.418296	0.774174	0.482041	0.756753
P84098	RPL19	RL19_HUMAN 60S ribosomal protein L19 OS=Homo sapiens OX=9606 GN=RPL19 PE=1 SV=1			19	19	18		18	14	12		5	-0.416421	1.9988	0.116276	0.498637
Q8IZH2	XRN1	XRN1_HUMAN 5'-3' exoribonuclease 1 OS=Homo sapiens OX=9606 GN=XRN1 PE=1 SV=1			7	3	2		4	2	2		5	-0.415104	0.809192	0.463789	0.744845
P62495	ETF1	ERF1_HUMAN Eukaryotic peptide chain release factor subunit 1 OS=Homo sapiens OX=9606 GN=ETF1 PE=1 SV=3				7	9		3	8			7	-0.413667	0.29528	0.782473	0.919613
Q7Z2W4	ZC3HAV1	ZCCHV_HUMAN Zinc finger CCCH-type antiviral protein 1 OS=Homo sapiens OX=9606 GN=ZC3HAV1 PE=1 SV=3			12	14	14		7	17	9		7	-0.412461	1.30521	0.261838	0.643477
Q92615	LARP4B	LAR4B_HUMAN La-related protein 4B OS=Homo sapiens OX=9606 GN=LARP4B PE=1 SV=3			4	6	1		3	7			5	-0.411517	0.406767	0.705003	0.877022
Q9Y5X2	SNX8	SNX8_HUMAN Sorting nexin-8 OS=Homo sapiens OX=9606 GN=SNX8 PE=1 SV=1			2	3	3			3	5		4	-0.409611	0.530759	0.623687	0.825755
O95433	AHSA1	AHSA1_HUMAN Activator of 90 kDa heat shock protein ATPase homolog 1 OS=Homo sapiens OX=9606 GN=AHSA1 PE=1 SV=1			7	7	17		8	6	8		9	-0.408572	0.932073	0.404062	0.714281
P27797	CALR	CALR_HUMAN Calreticulin OS=Homo sapiens OX=9606 GN=CALR PE=1 SV=1			7	4	7		10	6	1		3	-0.407187	0.509808	0.637027	0.833115
Q9H254	SPTBN4	SPTN4_HUMAN Spectrin beta chain, non-erythrocytic 4 OS=Homo sapiens OX=9606 GN=SPTBN4 PE=1 SV=2			16	14	15		11	12	12		5	-0.407154	5.18909	0.00656517	0.202763
P28288	ABCD3	ABCD3_HUMAN ATP-binding cassette sub-family D member 3 OS=Homo sapiens OX=9606 GN=ABCD3 PE=1 SV=1			55	53	32		38	63	19		13	-0.406912	0.756989	0.491198	0.761819
Q9H875	PRKRIP1	PKRI1_HUMAN PRKR-interacting protein 1 OS=Homo sapiens OX=9606 GN=PRKRIP1 PE=1 SV=1			2	3	2			5	2		3	-0.405873	0.550797	0.611089	0.821262
Q99436	PSMB7	PSB7_HUMAN Proteasome subunit beta type-7 OS=Homo sapiens OX=9606 GN=PSMB7 PE=1 SV=1			7	5	13		10	4	5		7	-0.405525	0.739785	0.500496	0.766251
Q8NCX0	CCDC150	CC150_HUMAN Coiled-coil domain-containing protein 150 OS=Homo sapiens OX=9606 GN=CCDC150 PE=1 SV=2			2	5			1		3		4	-0.404756	0.432317	0.687797	0.866355
P62701	RPS4X	RS4X_HUMAN 40S ribosomal protein S4, X isoform OS=Homo sapiens OX=9606 GN=RPS4X PE=1 SV=2			121	128	122		117	114	71		15	-0.404122	1.55158	0.19571	0.589148
Q5MIZ7	PPP4R3B	P4R3B_HUMAN Serine/threonine-protein phosphatase 4 regulatory subunit 3B OS=Homo sapiens OX=9606 GN=PPP4R3B PE=1 SV=2			3		2			2	1		4	-0.40262	0.52539	0.627089	0.828211
Q92900	UPF1	RENT1_HUMAN Regulator of nonsense transcripts 1 OS=Homo sapiens OX=9606 GN=UPF1 PE=1 SV=2			25	33	21		30	34	8		23	-0.40243	0.608935	0.575455	0.801893
Q8NFV4	ABHD11	ABHDB_HUMAN Protein ABHD11 OS=Homo sapiens OX=9606 GN=ABHD11 PE=1 SV=1			7	8	4		10	3	3		6	-0.39988	0.685005	0.530974	0.784132
Q9H490	PIGU	PIGU_HUMAN Phosphatidylinositol glycan anchor biosynthesis class U protein OS=Homo sapiens OX=9606 GN=PIGU PE=1 SV=3			4	12	12		2	10	12		3	-0.399502	0.517632	0.632025	0.832335
P0C7P3	SLFN14	SLN14_HUMAN Protein SLFN14 OS=Homo sapiens OX=9606 GN=SLFN14 PE=1 SV=2			3	5	6		2	3	6		3	-0.397327	0.969226	0.387317	0.698912
O95716	RAB3D	RAB3D_HUMAN Ras-related protein Rab-3D OS=Homo sapiens OX=9606 GN=RAB3D PE=1 SV=1			7	8	8		8	8	3		5	-0.396826	0.963818	0.389717	0.700096
Q9NSD9	FARSB	SYFB_HUMAN Phenylalanine--tRNA ligase beta subunit OS=Homo sapiens OX=9606 GN=FARSB PE=1 SV=3			41	52	51		54	48	21		15	-0.395478	0.868169	0.434286	0.727661
P54819	AK2	KAD2_HUMAN Adenylate kinase 2, mitochondrial OS=Homo sapiens OX=9606 GN=AK2 PE=1 SV=2			17	31	14		19	21	9		10	-0.394877	0.821587	0.45746	0.740605
P62277	RPS13	RS13_HUMAN 40S ribosomal protein S13 OS=Homo sapiens OX=9606 GN=RPS13 PE=1 SV=2			67	63	48		39	60	44		10	-0.394041	2.03288	0.111845	0.498955
Q9HCY8	S100A14	S10AE_HUMAN Protein S100-A14 OS=Homo sapiens OX=9606 GN=S100A14 PE=1 SV=1			116	93	122		93	79	92		8	-0.392595	2.05046	0.109632	0.495971
P22061	PCMT1	PIMT_HUMAN Protein-L-isoaspartate(D-aspartate) O-methyltransferase OS=Homo sapiens OX=9606 GN=PCMT1 PE=1 SV=4			12	19	20		10	16	14		9	-0.3923	1.54371	0.197536	0.590218
Q9HCG8	CWC22	CWC22_HUMAN Pre-mRNA-splicing factor CWC22 homolog OS=Homo sapiens OX=9606 GN=CWC22 PE=1 SV=3			4	5	8			8	15		7	-0.392064	0.320992	0.764288	0.909894
Q9BUN8	DERL1	DERL1_HUMAN Derlin-1 OS=Homo sapiens OX=9606 GN=DERL1 PE=1 SV=1			21	17	12		14	15	10		4	-0.391679	1.38123	0.239353	0.626061
O43813	LANCL1	LANC1_HUMAN Glutathione S-transferase LANCL1 OS=Homo sapiens OX=9606 GN=LANCL1 PE=1 SV=1			9	17	14		8	13	10		7	-0.391145	1.43191	0.225432	0.617823
Q9Y4C8	RBM19	RBM19_HUMAN Probable RNA-binding protein 19 OS=Homo sapiens OX=9606 GN=RBM19 PE=1 SV=3			34	39	30		24	28	30		15	-0.390207	4.25357	0.0131207	0.261761
Q13200	PSMD2	PSMD2_HUMAN 26S proteasome non-ATPase regulatory subunit 2 OS=Homo sapiens OX=9606 GN=PSMD2 PE=1 SV=3			40	59	56		39	47	37		19	-0.388612	2.09256	0.104528	0.488709
P25685	DNAJB1	DNJB1_HUMAN DnaJ homolog subfamily B member 1 OS=Homo sapiens OX=9606 GN=DNAJB1 PE=1 SV=4			34	29	32		28	26	22		10	-0.388041	2.31876	0.0812469	0.463526
Q15008	PSMD6	PSMD6_HUMAN 26S proteasome non-ATPase regulatory subunit 6 OS=Homo sapiens OX=9606 GN=PSMD6 PE=1 SV=1			17	22	17		11	18	16		12	-0.386776	2.24278	0.0883495	0.472177
P60174	TPI1	TPIS_HUMAN Triosephosphate isomerase OS=Homo sapiens OX=9606 GN=TPI1 PE=1 SV=3			69	78	92		75	60	57		15	-0.386767	1.78441	0.148918	0.527951
P05026	ATP1B1	AT1B1_HUMAN Sodium/potassium-transporting ATPase subunit beta-1 OS=Homo sapiens OX=9606 GN=ATP1B1 PE=1 SV=1			25	34	33		33	24	18		8	-0.385287	1.22404	0.288103	0.668149
Q8IZ07	ANKRD13A	AN13A_HUMAN Ankyrin repeat domain-containing protein 13A OS=Homo sapiens OX=9606 GN=ANKRD13A PE=1 SV=3			1		2			2			3	-0.384475	0.552432	0.610068	0.820233
Q96DF8	ESS2	ESS2_HUMAN Splicing factor ESS-2 homolog OS=Homo sapiens OX=9606 GN=ESS2 PE=1 SV=1			1	1	1			1	1		4	-0.383722	1.20402	0.294957	0.67144
P25788	PSMA3	PSA3_HUMAN Proteasome subunit alpha type-3 OS=Homo sapiens OX=9606 GN=PSMA3 PE=1 SV=2			18	15	19		21	11	11		5	-0.383574	1.04762	0.35394	0.713656
Q9NY74	ETAA1	ETAA1_HUMAN Ewing's tumor-associated antigen 1 OS=Homo sapiens OX=9606 GN=ETAA1 PE=1 SV=2			2		1			2			4	-0.383419	0.552479	0.610038	0.820537
P31146	CORO1A	COR1A_HUMAN Coronin-1A OS=Homo sapiens OX=9606 GN=CORO1A PE=1 SV=4			48	57	76		48	58	39		19	-0.381438	1.45946	0.218209	0.609468
P35249	RFC4	RFC4_HUMAN Replication factor C subunit 4 OS=Homo sapiens OX=9606 GN=RFC4 PE=1 SV=2			13	12	12		15	6	10		9	-0.381006	0.967468	0.388096	0.699138
O43181	NDUFS4	NDUS4_HUMAN NADH dehydrogenase [ubiquinone] iron-sulfur protein 4, mitochondrial OS=Homo sapiens OX=9606 GN=NDUFS4 PE=1 SV=1			9	7	7		3	11	6		5	-0.380899	0.883903	0.426677	0.725892
Q9H3U1	UNC45A	UN45A_HUMAN Protein unc-45 homolog A OS=Homo sapiens OX=9606 GN=UNC45A PE=1 SV=1				3	2			1	2		5	-0.3805	0.502265	0.641871	0.837065
Q9H6S3	EPS8L2	ES8L2_HUMAN Epidermal growth factor receptor kinase substrate 8-like protein 2 OS=Homo sapiens OX=9606 GN=EPS8L2 PE=1 SV=2			9	24	18		12	15	11		13	-0.379845	0.9673	0.388171	0.698881
P09669	COX6C	COX6C_HUMAN Cytochrome c oxidase subunit 6C OS=Homo sapiens OX=9606 GN=COX6C PE=1 SV=2			29	19	14		24	26	6		5	-0.379714	0.53428	0.621462	0.824508
P61163	ACTR1A	ACTZ_HUMAN Alpha-centractin OS=Homo sapiens OX=9606 GN=ACTR1A PE=1 SV=1			8	8	9		11	6	4		6	-0.379442	0.910392	0.414114	0.718215
P35244	RPA3	RFA3_HUMAN Replication protein A 14 kDa subunit OS=Homo sapiens OX=9606 GN=RPA3 PE=1 SV=1			9	8	6		4	10	5		4	-0.379274	1.11623	0.326851	0.696647
Q9H8Y8	GORASP2	GORS2_HUMAN Golgi reassembly-stacking protein 2 OS=Homo sapiens OX=9606 GN=GORASP2 PE=1 SV=3			5	6	2		3	7	1		3	-0.379037	0.566242	0.601488	0.81725
P61020	RAB5B	RAB5B_HUMAN Ras-related protein Rab-5B OS=Homo sapiens OX=9606 GN=RAB5B PE=1 SV=1			25	35	25		25	32	14		7	-0.378946	1.02991	0.361252	0.718034
Q8NDH2	CCDC168	CC168_HUMAN Coiled-coil domain-containing protein 168 OS=Homo sapiens OX=9606 GN=CCDC168 PE=2 SV=2			10	11	11		7	7	12		19	-0.378863	1.70722	0.16297	0.546409
Q9UQ80	PA2G4	PA2G4_HUMAN Proliferation-associated protein 2G4 OS=Homo sapiens OX=9606 GN=PA2G4 PE=1 SV=3			82	85	96		84	84	50		17	-0.378361	1.32626	0.255412	0.638927
O75964	ATP5MG	ATP5L_HUMAN ATP synthase subunit g, mitochondrial OS=Homo sapiens OX=9606 GN=ATP5MG PE=1 SV=3			17	15	5		14	9	5		4	-0.378329	0.586256	0.58919	0.810484
O94901	SUN1	SUN1_HUMAN SUN domain-containing protein 1 OS=Homo sapiens OX=9606 GN=SUN1 PE=1 SV=3			36	19	40		5	39	67		21	-0.376283	0.350117	0.74391	0.900655
O00512	BCL9	BCL9_HUMAN B-cell CLL/lymphoma 9 protein OS=Homo sapiens OX=9606 GN=BCL9 PE=1 SV=4			1		1			1			3	-0.374226	0.799153	0.468965	0.749784
P16473	TSHR	TSHR_HUMAN Thyrotropin receptor OS=Homo sapiens OX=9606 GN=TSHR PE=1 SV=2			1		1			1			3	-0.374226	0.799153	0.468965	0.749411
Q2LD37	KIAA1109	K1109_HUMAN Transmembrane protein KIAA1109 OS=Homo sapiens OX=9606 GN=KIAA1109 PE=1 SV=2			1		1			1			3	-0.374226	0.799153	0.468965	0.749039
Q9HCU5	PREB	PREB_HUMAN Prolactin regulatory element-binding protein OS=Homo sapiens OX=9606 GN=PREB PE=1 SV=2			7	8	3		4	9	2		4	-0.373887	0.622186	0.56753	0.79777
Q9BRU9	UTP23	UTP23_HUMAN rRNA-processing protein UTP23 homolog OS=Homo sapiens OX=9606 GN=UTP23 PE=1 SV=2			11	8	8		3	9	12		4	-0.373633	0.755088	0.492219	0.762299
Q15084	PDIA6	PDIA6_HUMAN Protein disulfide-isomerase A6 OS=Homo sapiens OX=9606 GN=PDIA6 PE=1 SV=1			34	48	40		40	39	22		10	-0.373075	1.16101	0.310202	0.686678
Q9NZB2	FAM120A	F120A_HUMAN Constitutive coactivator of PPAR-gamma-like protein 1 OS=Homo sapiens OX=9606 GN=FAM120A PE=1 SV=2			41	49	34		39	57	16		18	-0.372795	0.684342	0.531351	0.784329
O43242	PSMD3	PSMD3_HUMAN 26S proteasome non-ATPase regulatory subunit 3 OS=Homo sapiens OX=9606 GN=PSMD3 PE=1 SV=2			38	53	31		30	38	29		17	-0.371819	1.71967	0.160612	0.541328
Q8IYJ2	C10orf67	CJ067_HUMAN Uncharacterized protein C10orf67, mitochondrial OS=Homo sapiens OX=9606 GN=C10orf67 PE=1 SV=3					3			1			3	-0.370571	0.490022	0.64978	0.843952
Q5C9Z4	NOM1	NOM1_HUMAN Nucleolar MIF4G domain-containing protein 1 OS=Homo sapiens OX=9606 GN=NOM1 PE=1 SV=1			4	8	7		3	5	7		4	-0.368733	1.04307	0.355806	0.714727
Q96G21	IMP4	IMP4_HUMAN U3 small nucleolar ribonucleoprotein protein IMP4 OS=Homo sapiens OX=9606 GN=IMP4 PE=1 SV=1			14	12	12		7	8	18		7	-0.367625	0.976979	0.383898	0.701811
P68371	TUBB4B	TBB4B_HUMAN Tubulin beta-4B chain OS=Homo sapiens OX=9606 GN=TUBB4B PE=1 SV=1			161	161	184		151	133	129		21	-0.367148	2.4318	0.0718413	0.445471
Q96D46	NMD3	NMD3_HUMAN 60S ribosomal export protein NMD3 OS=Homo sapiens OX=9606 GN=NMD3 PE=1 SV=1			3		2		2	1			4	-0.366908	0.46754	0.664448	0.852319
P63173	RPL38	RL38_HUMAN 60S ribosomal protein L38 OS=Homo sapiens OX=9606 GN=RPL38 PE=1 SV=2			60	60	57		67	53	31		7	-0.366672	1.01794	0.366267	0.721306
Q8TDY2	RB1CC1	RBCC1_HUMAN RB1-inducible coiled-coil protein 1 OS=Homo sapiens OX=9606 GN=RB1CC1 PE=1 SV=3					3				1		4	-0.366636	0.483761	0.653846	0.845132
P20020	ATP2B1	AT2B1_HUMAN Plasma membrane calcium-transporting ATPase 1 OS=Homo sapiens OX=9606 GN=ATP2B1 PE=1 SV=4					3				1		3	-0.366636	0.483761	0.653846	0.844792
Q9Y619	SLC25A15	ORNT1_HUMAN Mitochondrial ornithine transporter 1 OS=Homo sapiens OX=9606 GN=SLC25A15 PE=1 SV=1			3	2	1		2	3			4	-0.366424	0.5506	0.611212	0.820741
Q9BYD6	MRPL1	RM01_HUMAN 39S ribosomal protein L1, mitochondrial OS=Homo sapiens OX=9606 GN=MRPL1 PE=1 SV=2			24	20	13		15	24	9		10	-0.363755	0.814184	0.461232	0.743713
Q12768	WASHC5	WASC5_HUMAN WASH complex subunit 5 OS=Homo sapiens OX=9606 GN=WASHC5 PE=1 SV=1			7	10	2		4	6	3		8	-0.363579	0.614233	0.572278	0.799198
Q9BYD2	MRPL9	RM09_HUMAN 39S ribosomal protein L9, mitochondrial OS=Homo sapiens OX=9606 GN=MRPL9 PE=1 SV=2			23	22	12		23	26	5		8	-0.363477	0.477304	0.658055	0.847163
Q86UE4	MTDH	LYRIC_HUMAN Protein LYRIC OS=Homo sapiens OX=9606 GN=MTDH PE=1 SV=2			36	46	31		38	59	12		14	-0.36329	0.536522	0.620047	0.825359
Q9P2M7	CGN	CING_HUMAN Cingulin OS=Homo sapiens OX=9606 GN=CGN PE=1 SV=2			5	4	8		2	6	6		11	-0.36292	0.795452	0.470885	0.750985
Q0VDD8	DNAH14	DYH14_HUMAN Dynein heavy chain 14, axonemal OS=Homo sapiens OX=9606 GN=DNAH14 PE=2 SV=3			3		1		1		1		5	-0.362684	0.534517	0.621312	0.82465
Q86TN4	TRPT1	TRPT1_HUMAN tRNA 2'-phosphotransferase 1 OS=Homo sapiens OX=9606 GN=TRPT1 PE=1 SV=2			6	3	3		2	3	4		3	-0.362543	1.08872	0.337478	0.701605
Q96M96	FGD4	FGD4_HUMAN FYVE, RhoGEF and PH domain-containing protein 4 OS=Homo sapiens OX=9606 GN=FGD4 PE=1 SV=2			3						1		4	-0.361783	0.480142	0.656203	0.845796
Q96EK6	GNPNAT1	GNA1_HUMAN Glucosamine 6-phosphate N-acetyltransferase OS=Homo sapiens OX=9606 GN=GNPNAT1 PE=1 SV=1			1	2				2			3	-0.361676	0.52879	0.624933	0.826724
Q16825	PTPN21	PTN21_HUMAN Tyrosine-protein phosphatase non-receptor type 21 OS=Homo sapiens OX=9606 GN=PTPN21 PE=1 SV=2				1	1			1			3	-0.360344	0.777585	0.480239	0.756141
Q96Q15	SMG1	SMG1_HUMAN Serine/threonine-protein kinase SMG1 OS=Homo sapiens OX=9606 GN=SMG1 PE=1 SV=3				1	1			1			3	-0.360344	0.777585	0.480239	0.75577
O95817	BAG3	BAG3_HUMAN BAG family molecular chaperone regulator 3 OS=Homo sapiens OX=9606 GN=BAG3 PE=1 SV=3			5		1		2		1		3	-0.360209	0.39954	0.70991	0.880398
P10588	NR2F6	NR2F6_HUMAN Nuclear receptor subfamily 2 group F member 6 OS=Homo sapiens OX=9606 GN=NR2F6 PE=1 SV=2			5	6	6		3	4	7		3	-0.358268	1.30157	0.262965	0.643782
P15880	RPS2	RS2_HUMAN 40S ribosomal protein S2 OS=Homo sapiens OX=9606 GN=RPS2 PE=1 SV=2			66	94	75		77	79	42		12	-0.35821	1.05698	0.350129	0.712232
P62913	RPL11	RL11_HUMAN 60S ribosomal protein L11 OS=Homo sapiens OX=9606 GN=RPL11 PE=1 SV=2			30	28	28		31	24	17		7	-0.3581	1.24702	0.280423	0.66132
Q96HY7	DHTKD1	DHTK1_HUMAN Probable 2-oxoglutarate dehydrogenase E1 component DHKTD1, mitochondrial OS=Homo sapiens OX=9606 GN=DHTKD1 PE=1 SV=2			1	3					3		4	-0.358008	0.414317	0.699896	0.874734
Q9BY50	SEC11C	SC11C_HUMAN Signal peptidase complex catalytic subunit SEC11C OS=Homo sapiens OX=9606 GN=SEC11C PE=1 SV=3			8	8	2		2	10	3		5	-0.357586	0.481706	0.655184	0.84584
Q70E73	RAPH1	RAPH1_HUMAN Ras-associated and pleckstrin homology domains-containing protein 1 OS=Homo sapiens OX=9606 GN=RAPH1 PE=1 SV=3			1	1				1			3	-0.357068	0.772646	0.48285	0.756912
Q9H074	PAIP1	PAIP1_HUMAN Polyadenylate-binding protein-interacting protein 1 OS=Homo sapiens OX=9606 GN=PAIP1 PE=1 SV=1			1	1				1			3	-0.357068	0.772646	0.48285	0.756543
P11498	PC	PYC_HUMAN Pyruvate carboxylase, mitochondrial OS=Homo sapiens OX=9606 GN=PC PE=1 SV=2			1	1				1			3	-0.357068	0.772646	0.48285	0.756174
Q9H9L3	ISG20L2	I20L2_HUMAN Interferon-stimulated 20 kDa exonuclease-like 2 OS=Homo sapiens OX=9606 GN=ISG20L2 PE=1 SV=1			7	7	6		4	6	6		4	-0.356944	2.81818	0.0479167	0.391625
Q5THR3	EFCAB6	EFCB6_HUMAN EF-hand calcium-binding domain-containing protein 6 OS=Homo sapiens OX=9606 GN=EFCAB6 PE=1 SV=1				1	1				1		3	-0.356409	0.764649	0.4871	0.760606
Q8NFU3	TSTD1	TSTD1_HUMAN Thiosulfate:glutathione sulfurtransferase OS=Homo sapiens OX=9606 GN=TSTD1 PE=1 SV=3			4	1	3		2	6			3	-0.355608	0.397672	0.711181	0.880954
Q9UL46	PSME2	PSME2_HUMAN Proteasome activator complex subunit 2 OS=Homo sapiens OX=9606 GN=PSME2 PE=1 SV=4			15	22	19		14	16	15		4	-0.355412	2.61449	0.0591401	0.416575
P54098	POLG	DPOG1_HUMAN DNA polymerase subunit gamma-1 OS=Homo sapiens OX=9606 GN=POLG PE=1 SV=1				1	3		1	1			5	-0.354314	0.519932	0.630559	0.831086
Q96N23	CFAP54	CFA54_HUMAN Cilia- and flagella-associated protein 54 OS=Homo sapiens OX=9606 GN=CFAP54 PE=2 SV=3			1	1					1		3	-0.353134	0.759691	0.48975	0.762149
Q9ULD8	KCNH3	KCNH3_HUMAN Potassium voltage-gated channel subfamily H member 3 OS=Homo sapiens OX=9606 GN=KCNH3 PE=1 SV=2			1	1					1		3	-0.353134	0.759691	0.48975	0.76178
P23458	JAK1	JAK1_HUMAN Tyrosine-protein kinase JAK1 OS=Homo sapiens OX=9606 GN=JAK1 PE=1 SV=2			1	1					1		3	-0.353134	0.759691	0.48975	0.761411
P23258	TUBG1	TBG1_HUMAN Tubulin gamma-1 chain OS=Homo sapiens OX=9606 GN=TUBG1 PE=1 SV=2			8	16	11		12	12	5		6	-0.352251	0.762974	0.487994	0.761631
Q96AG4	LRRC59	LRC59_HUMAN Leucine-rich repeat-containing protein 59 OS=Homo sapiens OX=9606 GN=LRRC59 PE=1 SV=1			67	91	72		48	85	60		12	-0.35156	1.62048	0.180444	0.574417
O00217	NDUFS8	NDUS8_HUMAN NADH dehydrogenase [ubiquinone] iron-sulfur protein 8, mitochondrial OS=Homo sapiens OX=9606 GN=NDUFS8 PE=1 SV=1			27	22	17		27	20	10		7	-0.351542	0.748005	0.496037	0.76526
P11586	MTHFD1	C1TC_HUMAN C-1-tetrahydrofolate synthase, cytoplasmic OS=Homo sapiens OX=9606 GN=MTHFD1 PE=1 SV=3			40	41	25		40	35	16		18	-0.351255	0.743171	0.498656	0.767824
Q9UM54	MYO6	MYO6_HUMAN Unconventional myosin-VI OS=Homo sapiens OX=9606 GN=MYO6 PE=1 SV=4			96	106	114		90	95	76		37	-0.35107	2.45843	0.069809	0.444013
P39023	RPL3	RL3_HUMAN 60S ribosomal protein L3 OS=Homo sapiens OX=9606 GN=RPL3 PE=1 SV=2			80	98	74		83	74	53		14	-0.348906	1.42246	0.227965	0.615315
P36578	RPL4	RL4_HUMAN 60S ribosomal protein L4 OS=Homo sapiens OX=9606 GN=RPL4 PE=1 SV=5			126	143	120		118	119	87		18	-0.347504	1.92344	0.126769	0.497778
Q9P286	PAK5	PAK5_HUMAN Serine/threonine-protein kinase PAK 5 OS=Homo sapiens OX=9606 GN=PAK5 PE=1 SV=1					1						3	-0.346913	1	0.373901	0.708119
P61077	UBE2D3	UB2D3_HUMAN Ubiquitin-conjugating enzyme E2 D3 OS=Homo sapiens OX=9606 GN=UBE2D3 PE=1 SV=1			5	7	12		4	6	9		3	-0.34682	0.823171	0.456656	0.739677
P11142	HSPA8	HSP7C_HUMAN Heat shock cognate 71 kDa protein OS=Homo sapiens OX=9606 GN=HSPA8 PE=1 SV=1			377	346	340		321	288	273		34	-0.346125	2.55865	0.0627278	0.428684
Q13472	TOP3A	TOP3A_HUMAN DNA topoisomerase 3-alpha OS=Homo sapiens OX=9606 GN=TOP3A PE=1 SV=1				3	1		1	1			4	-0.345866	0.522258	0.629079	0.829816
P04406	GAPDH	G3P_HUMAN Glyceraldehyde-3-phosphate dehydrogenase OS=Homo sapiens OX=9606 GN=GAPDH PE=1 SV=3			165	260	362		184	256	188		19	-0.344977	0.974534	0.384974	0.699003
O14653	GOSR2	GOSR2_HUMAN Golgi SNAP receptor complex member 2 OS=Homo sapiens OX=9606 GN=GOSR2 PE=1 SV=2				3				1			3	-0.344965	0.470587	0.662449	0.850775
O60284	ST18	ST18_HUMAN Suppression of tumorigenicity 18 protein OS=Homo sapiens OX=9606 GN=ST18 PE=1 SV=1			1		1		1				3	-0.344539	0.704834	0.519789	0.77618
Q9BVK6	TMED9	TMED9_HUMAN Transmembrane emp24 domain-containing protein 9 OS=Homo sapiens OX=9606 GN=TMED9 PE=1 SV=2			9	10	3		8	8	2		3	-0.343475	0.486886	0.651815	0.845228
P26373	RPL13	RL13_HUMAN 60S ribosomal protein L13 OS=Homo sapiens OX=9606 GN=RPL13 PE=1 SV=4			45	44	35		37	33	32		7	-0.342401	2.26304	0.08639	0.472717
Q9H0U4	RAB1B	RAB1B_HUMAN Ras-related protein Rab-1B OS=Homo sapiens OX=9606 GN=RAB1B PE=1 SV=1			42	36	31		31	34	25		5	-0.34239	1.82403	0.14221	0.517302
Q9P225	DNAH2	DYH2_HUMAN Dynein heavy chain 2, axonemal OS=Homo sapiens OX=9606 GN=DNAH2 PE=2 SV=3			2	3			2	1			3	-0.341824	0.442229	0.681182	0.86174
Q99550	MPHOSPH9	MPP9_HUMAN M-phase phosphoprotein 9 OS=Homo sapiens OX=9606 GN=MPHOSPH9 PE=1 SV=4			4	2	2		5	1	1		4	-0.341059	0.55032	0.611387	0.820633
Q01970	PLCB3	PLCB3_HUMAN 1-phosphatidylinositol 4,5-bisphosphate phosphodiesterase beta-3 OS=Homo sapiens OX=9606 GN=PLCB3 PE=1 SV=2			49	59	45		40	37	50		22	-0.339858	2.1948	0.0931914	0.474375
Q7KZF4	SND1	SND1_HUMAN Staphylococcal nuclease domain-containing protein 1 OS=Homo sapiens OX=9606 GN=SND1 PE=1 SV=1			182	248	231		191	233	135		35	-0.339331	1.27632	0.27091	0.650832
O00472	ELL2	ELL2_HUMAN RNA polymerase II elongation factor ELL2 OS=Homo sapiens OX=9606 GN=ELL2 PE=1 SV=2			1	3			1		1		5	-0.338656	0.510761	0.636416	0.833334
Q9C091	GREB1L	GRB1L_HUMAN GREB1-like protein OS=Homo sapiens OX=9606 GN=GREB1L PE=1 SV=2			1	3			1		1		3	-0.338656	0.510761	0.636416	0.832994
Q8N163	CCAR2	CCAR2_HUMAN Cell cycle and apoptosis regulator protein 2 OS=Homo sapiens OX=9606 GN=CCAR2 PE=1 SV=2			49	59	51		39	45	48		20	-0.338275	4.94992	0.00776165	0.224598
P09758	TACSTD2	TACD2_HUMAN Tumor-associated calcium signal transducer 2 OS=Homo sapiens OX=9606 GN=TACSTD2 PE=1 SV=3			9	8	9		7	15	3		5	-0.337622	0.588376	0.587897	0.809745
P49368	CCT3	TCPG_HUMAN T-complex protein 1 subunit gamma OS=Homo sapiens OX=9606 GN=CCT3 PE=1 SV=4			37	61	53		45	39	39		15	-0.337377	1.47276	0.214805	0.610037
P62081	RPS7	RS7_HUMAN 40S ribosomal protein S7 OS=Homo sapiens OX=9606 GN=RPS7 PE=1 SV=1			97	96	89		94	94	54		11	-0.336885	1.15924	0.310844	0.686679
Q96DT7	ZBTB10	ZBT10_HUMAN Zinc finger and BTB domain-containing protein 10 OS=Homo sapiens OX=9606 GN=ZBTB10 PE=1 SV=2			23	36	31		20	26	28		13	-0.336639	1.77039	0.151371	0.531369
Q9BTE7	DCUN1D5	DCNL5_HUMAN DCN1-like protein 5 OS=Homo sapiens OX=9606 GN=DCUN1D5 PE=1 SV=1			5	6	6		3	5	6		5	-0.335503	1.58316	0.188554	0.585155
P22105	TNXB	TENX_HUMAN Tenascin-X OS=Homo sapiens OX=9606 GN=TNXB PE=1 SV=5			1	1	1		3				5	-0.334745	0.488149	0.650995	0.845188
P51571	SSR4	SSRD_HUMAN Translocon-associated protein subunit delta OS=Homo sapiens OX=9606 GN=SSR4 PE=1 SV=1			24	27	23		24	25	14		4	-0.333937	1.19432	0.298334	0.674348
Q8TCJ2	STT3B	STT3B_HUMAN Dolichyl-diphosphooligosaccharide--protein glycosyltransferase subunit STT3B OS=Homo sapiens OX=9606 GN=STT3B PE=1 SV=1			26	24	16		16	27	13		9	-0.33369	0.976733	0.384007	0.701609
Q9UBQ7	GRHPR	GRHPR_HUMAN Glyoxylate reductase/hydroxypyruvate reductase OS=Homo sapiens OX=9606 GN=GRHPR PE=1 SV=1			6	3	5		3	5	3		3	-0.333241	1.06034	0.348772	0.711724
P46776	RPL27A	RL27A_HUMAN 60S ribosomal protein L27a OS=Homo sapiens OX=9606 GN=RPL27A PE=1 SV=2			26	28	21		28	22	14		6	-0.3332	1.00478	0.371854	0.724314
O00533	CHL1	NCHL1_HUMAN Neural cell adhesion molecule L1-like protein OS=Homo sapiens OX=9606 GN=CHL1 PE=1 SV=4				1	1		1				3	-0.330656	0.682942	0.532147	0.784423
Q15697	ZNF174	ZN174_HUMAN Zinc finger protein 174 OS=Homo sapiens OX=9606 GN=ZNF174 PE=1 SV=1				1	1		1				3	-0.330656	0.682942	0.532147	0.784063
P43897	TSFM	EFTS_HUMAN Elongation factor Ts, mitochondrial OS=Homo sapiens OX=9606 GN=TSFM PE=1 SV=2			5	6	3		3	5	3		4	-0.329793	1.18032	0.30327	0.68119
Q16352	INA	AINX_HUMAN Alpha-internexin OS=Homo sapiens OX=9606 GN=INA PE=1 SV=2				1							3	-0.329755	1	0.373901	0.700683
Q96PC5	MIA2	MIA2_HUMAN Melanoma inhibitory activity protein 2 OS=Homo sapiens OX=9606 GN=MIA2 PE=1 SV=4				1							3	-0.329755	1	0.373901	0.695811
O60244	MED14	MED14_HUMAN Mediator of RNA polymerase II transcription subunit 14 OS=Homo sapiens OX=9606 GN=MED14 PE=1 SV=2			3	6	2		1	2	7		7	-0.32962	0.499121	0.643897	0.838345
P25398	RPS12	RS12_HUMAN 40S ribosomal protein S12 OS=Homo sapiens OX=9606 GN=RPS12 PE=1 SV=3			41	49	51		41	50	29		5	-0.329249	1.31752	0.258062	0.640568
P60510	PPP4C	PP4C_HUMAN Serine/threonine-protein phosphatase 4 catalytic subunit OS=Homo sapiens OX=9606 GN=PPP4C PE=1 SV=1			6	11	9		8	5	8		7	-0.328142	1.0565	0.350323	0.712177
Q9C0F0	ASXL3	ASXL3_HUMAN Putative Polycomb group protein ASXL3 OS=Homo sapiens OX=9606 GN=ASXL3 PE=2 SV=3			1	1			1				3	-0.327381	0.677888	0.53503	0.787588
Q9UPS8	ANKRD26	ANR26_HUMAN Ankyrin repeat domain-containing protein 26 OS=Homo sapiens OX=9606 GN=ANKRD26 PE=1 SV=4			1	1			1				3	-0.327381	0.677888	0.53503	0.787227
Q0IIM8	TBC1D8B	TBC8B_HUMAN TBC1 domain family member 8B OS=Homo sapiens OX=9606 GN=TBC1D8B PE=1 SV=2			1	1			1				3	-0.327381	0.677888	0.53503	0.786866
Q8NG08	HELB	HELB_HUMAN DNA helicase B OS=Homo sapiens OX=9606 GN=HELB PE=1 SV=2			1	1			1				3	-0.327381	0.677888	0.53503	0.786506
O94851	MICAL2	MICA2_HUMAN [F-actin]-monooxygenase MICAL2 OS=Homo sapiens OX=9606 GN=MICAL2 PE=1 SV=1			1	1			1				3	-0.327381	0.677888	0.53503	0.786146
Q9H7N4	SCAF1	SFR19_HUMAN Splicing factor, arginine/serine-rich 19 OS=Homo sapiens OX=9606 GN=SCAF1 PE=1 SV=3			5	7	7		3	6	7		4	-0.327255	1.11063	0.328988	0.695661
P30043	BLVRB	BLVRB_HUMAN Flavin reductase (NADPH) OS=Homo sapiens OX=9606 GN=BLVRB PE=1 SV=3			7	10	14		10	9	6		6	-0.326502	0.922379	0.408531	0.716268
O15446	CD3EAP	RPA34_HUMAN DNA-directed RNA polymerase I subunit RPA34 OS=Homo sapiens OX=9606 GN=CD3EAP PE=1 SV=1			19	25	12		17	12	16		9	-0.325384	1.00195	0.373066	0.726236
O43896	KIF1C	KIF1C_HUMAN Kinesin-like protein KIF1C OS=Homo sapiens OX=9606 GN=KIF1C PE=1 SV=3				2	1		2				4	-0.325305	0.455511	0.672373	0.856668
Q02487	DSC2	DSC2_HUMAN Desmocollin-2 OS=Homo sapiens OX=9606 GN=DSC2 PE=1 SV=1			3		4			2	3		6	-0.325139	0.342256	0.749386	0.9032
Q9P0L0	VAPA	VAPA_HUMAN Vesicle-associated membrane protein-associated protein A OS=Homo sapiens OX=9606 GN=VAPA PE=1 SV=3			54	47	40		36	46	36		6	-0.324557	2.14424	0.098617	0.482128
P60709	ACTB	ACTB_HUMAN Actin, cytoplasmic 1 OS=Homo sapiens OX=9606 GN=ACTB PE=1 SV=1			411	407	618		468	347	380		22	-0.323485	1.13094	0.321293	0.691684
P60866	RPS20	RS20_HUMAN 40S ribosomal protein S20 OS=Homo sapiens OX=9606 GN=RPS20 PE=1 SV=1			35	42	28		32	29	26		4	-0.322701	1.70695	0.163021	0.546011
Q5VU43	PDE4DIP	MYOME_HUMAN Myomegalin OS=Homo sapiens OX=9606 GN=PDE4DIP PE=1 SV=3			5	3	2		4	7			6	-0.322408	0.342426	0.749267	0.903735
P06744	GPI	G6PI_HUMAN Glucose-6-phosphate isomerase OS=Homo sapiens OX=9606 GN=GPI PE=1 SV=4			50	62	60		59	60	31		17	-0.321987	0.944503	0.398393	0.710121
Q15436	SEC23A	SC23A_HUMAN Protein transport protein Sec23A OS=Homo sapiens OX=9606 GN=SEC23A PE=1 SV=2			24	33	23		25	25	17		5	-0.320985	1.33379	0.253151	0.637742
Q9NZ45	CISD1	CISD1_HUMAN CDGSH iron-sulfur domain-containing protein 1 OS=Homo sapiens OX=9606 GN=CISD1 PE=1 SV=1			16	7	4		7	9	4		3	-0.319845	0.535557	0.620656	0.824802
P07737	PFN1	PROF1_HUMAN Profilin-1 OS=Homo sapiens OX=9606 GN=PFN1 PE=1 SV=2			44	51	54		46	46	34		7	-0.319381	1.65852	0.172551	0.560399
P50395	GDI2	GDIB_HUMAN Rab GDP dissociation inhibitor beta OS=Homo sapiens OX=9606 GN=GDI2 PE=1 SV=2			99	111	87		102	89	63		24	-0.319196	1.25958	0.276305	0.655945
P05388	RPLP0	RLA0_HUMAN 60S acidic ribosomal protein P0 OS=Homo sapiens OX=9606 GN=RPLP0 PE=1 SV=1			84	102	108		95	94	62		15	-0.319151	1.26157	0.275658	0.656348
O00264	PGRMC1	PGRC1_HUMAN Membrane-associated progesterone receptor component 1 OS=Homo sapiens OX=9606 GN=PGRMC1 PE=1 SV=3			15	10	7		7	14	6		6	-0.317446	0.741562	0.49953	0.766964
Q8WU90	ZC3H15	ZC3HF_HUMAN Zinc finger CCCH domain-containing protein 15 OS=Homo sapiens OX=9606 GN=ZC3H15 PE=1 SV=1			5	7	4		6	4	3		5	-0.317246	0.978702	0.383142	0.701227
Q14240	EIF4A2	IF4A2_HUMAN Eukaryotic initiation factor 4A-II OS=Homo sapiens OX=9606 GN=EIF4A2 PE=1 SV=2			45	72	67		51	67	38		17	-0.317158	1.04703	0.354182	0.712356
O14818	PSMA7	PSA7_HUMAN Proteasome subunit alpha type-7 OS=Homo sapiens OX=9606 GN=PSMA7 PE=1 SV=1			28	38	40		26	36	27		11	-0.317021	1.66778	0.170685	0.559428
O43395	PRPF3	PRPF3_HUMAN U4/U6 small nuclear ribonucleoprotein Prp3 OS=Homo sapiens OX=9606 GN=PRPF3 PE=1 SV=2			31	34	23		22	21	31		16	-0.316946	1.46852	0.215884	0.609868
O95994	AGR2	AGR2_HUMAN Anterior gradient protein 2 homolog OS=Homo sapiens OX=9606 GN=AGR2 PE=1 SV=1			89	99	83		84	77	68		9	-0.316661	2.25945	0.0867331	0.472181
Q7L5L3	GDPD3	GDPD3_HUMAN Lysophospholipase D GDPD3 OS=Homo sapiens OX=9606 GN=GDPD3 PE=2 SV=3			62	50	25		37	42	30		11	-0.314455	0.783917	0.476908	0.753112
P20618	PSMB1	PSB1_HUMAN Proteasome subunit beta type-1 OS=Homo sapiens OX=9606 GN=PSMB1 PE=1 SV=2			24	23	24		23	17	20		6	-0.314131	1.77776	0.150075	0.529135
Q9H9B4	SFXN1	SFXN1_HUMAN Sideroflexin-1 OS=Homo sapiens OX=9606 GN=SFXN1 PE=1 SV=4			80	74	53		61	82	38		14	-0.311055	0.858473	0.43903	0.729899
Q08379	GOLGA2	GOGA2_HUMAN Golgin subfamily A member 2 OS=Homo sapiens OX=9606 GN=GOLGA2 PE=1 SV=3			3	3	5			14	3		6	-0.310446	0.277079	0.795449	0.922376
P62244	RPS15A	RS15A_HUMAN 40S ribosomal protein S15a OS=Homo sapiens OX=9606 GN=RPS15A PE=1 SV=2			31	33	31		41	22	21		6	-0.310061	0.875532	0.430711	0.724696
Q5T9A4	ATAD3B	ATD3B_HUMAN ATPase family AAA domain-containing protein 3B OS=Homo sapiens OX=9606 GN=ATAD3B PE=1 SV=1			74	50	57		46	68	41		18	-0.309493	1.1378	0.31873	0.692197
Q8WVM0	TFB1M	TFB1M_HUMAN Dimethyladenosine transferase 1, mitochondrial OS=Homo sapiens OX=9606 GN=TFB1M PE=1 SV=1			2	4	3		1	5	2		3	-0.307362	0.650256	0.550986	0.789722
P07437	TUBB	TBB5_HUMAN Tubulin beta chain OS=Homo sapiens OX=9606 GN=TUBB PE=1 SV=2			193	179	210		182	149	165		22	-0.306765	1.84616	0.138604	0.509962
P12004	PCNA	PCNA_HUMAN Proliferating cell nuclear antigen OS=Homo sapiens OX=9606 GN=PCNA PE=1 SV=1			20	28	39		29	24	19		10	-0.305967	0.878378	0.429336	0.72504
Q9Y3C1	NOP16	NOP16_HUMAN Nucleolar protein 16 OS=Homo sapiens OX=9606 GN=NOP16 PE=1 SV=2			19	21	17		12	14	24		7	-0.305767	1.15098	0.313862	0.688139
O94886	TMEM63A	CSCL1_HUMAN CSC1-like protein 1 OS=Homo sapiens OX=9606 GN=TMEM63A PE=1 SV=3			5	6	4		3	7	3		5	-0.301556	0.921734	0.40883	0.716401
Q10713	PMPCA	MPPA_HUMAN Mitochondrial-processing peptidase subunit alpha OS=Homo sapiens OX=9606 GN=PMPCA PE=1 SV=2			1	3	4		1	5	1		4	-0.301216	0.469343	0.663265	0.851142
Q92552	MRPS27	RT27_HUMAN 28S ribosomal protein S27, mitochondrial OS=Homo sapiens OX=9606 GN=MRPS27 PE=1 SV=3			18	15	11		13	22	6		10	-0.30119	0.568023	0.600387	0.817137
P42263	GRIA3	GRIA3_HUMAN Glutamate receptor 3 OS=Homo sapiens OX=9606 GN=GRIA3 PE=1 SV=2			1	2	2		4	1	0		3	-0.301046	0.41899	0.696744	0.873514
Q5TGY3	AHDC1	AHDC1_HUMAN AT-hook DNA-binding motif-containing protein 1 OS=Homo sapiens OX=9606 GN=AHDC1 PE=1 SV=1			1	2	1				6		3	-0.300945	0.323461	0.762551	0.908499
P29992	GNA11	GNA11_HUMAN Guanine nucleotide-binding protein subunit alpha-11 OS=Homo sapiens OX=9606 GN=GNA11 PE=1 SV=2			21	15	22		20	15	14		7	-0.299566	1.07425	0.343193	0.707534
O15400	STX7	STX7_HUMAN Syntaxin-7 OS=Homo sapiens OX=9606 GN=STX7 PE=1 SV=4			4	2	3		3	2	2		4	-0.298922	1.0206	0.365146	0.71998
Q13442	PDAP1	HAP28_HUMAN 28 kDa heat- and acid-stable phosphoprotein OS=Homo sapiens OX=9606 GN=PDAP1 PE=1 SV=1			9	20	21		11	15	14		6	-0.298535	0.807727	0.464542	0.745309
P08195	SLC3A2	4F2_HUMAN 4F2 cell-surface antigen heavy chain OS=Homo sapiens OX=9606 GN=SLC3A2 PE=1 SV=3	CD98		18	29	20		19	21	16		11	-0.29816	1.41083	0.231121	0.617606
P00558	PGK1	PGK1_HUMAN Phosphoglycerate kinase 1 OS=Homo sapiens OX=9606 GN=PGK1 PE=1 SV=3			75	95	106		82	92	63		20	-0.295223	1.29344	0.265496	0.645064
Q04206	RELA	TF65_HUMAN Transcription factor p65 OS=Homo sapiens OX=9606 GN=RELA PE=1 SV=2			2	4	2		2	2	2		3	-0.295126	1.29913	0.263722	0.645145
P17096	HMGA1	HMGA1_HUMAN High mobility group protein HMG-I/HMG-Y OS=Homo sapiens OX=9606 GN=HMGA1 PE=1 SV=3			13	3	18		4	8	14		3	-0.293084	0.353374	0.741646	0.899949
P33992	MCM5	MCM5_HUMAN DNA replication licensing factor MCM5 OS=Homo sapiens OX=9606 GN=MCM5 PE=1 SV=5			18	10	17		11	17	10		12	-0.292837	0.853666	0.441397	0.730808
Q96KP4	CNDP2	CNDP2_HUMAN Cytosolic non-specific dipeptidase OS=Homo sapiens OX=9606 GN=CNDP2 PE=1 SV=2			17	23	24		21	25	11		12	-0.289701	0.760933	0.489085	0.762223
Q9Y3T9	NOC2L	NOC2L_HUMAN Nucleolar complex protein 2 homolog OS=Homo sapiens OX=9606 GN=NOC2L PE=1 SV=4			30	23	23		23	24	18		15	-0.288631	1.44309	0.222474	0.61338
P23396	RPS3	RS3_HUMAN 40S ribosomal protein S3 OS=Homo sapiens OX=9606 GN=RPS3 PE=1 SV=2			111	127	110		123	112	72		18	-0.287792	1.05927	0.349203	0.711701
Q9H061	TMEM126A	T126A_HUMAN Transmembrane protein 126A OS=Homo sapiens OX=9606 GN=TMEM126A PE=1 SV=1			16	18	18		13	27	9		9	-0.287257	0.675821	0.536212	0.785727
Q9NQZ2	UTP3	SAS10_HUMAN Something about silencing protein 10 OS=Homo sapiens OX=9606 GN=UTP3 PE=1 SV=1			9	16	11		1	17	36		8	-0.286985	0.230874	0.828741	0.934006
P46379	BAG6	BAG6_HUMAN Large proline-rich protein BAG6 OS=Homo sapiens OX=9606 GN=BAG6 PE=1 SV=2			1	4				2	1		4	-0.28611	0.357501	0.738782	0.899192
O75251	NDUFS7	NDUS7_HUMAN NADH dehydrogenase [ubiquinone] iron-sulfur protein 7, mitochondrial OS=Homo sapiens OX=9606 GN=NDUFS7 PE=1 SV=3			11	12	17		7	24	8		5	-0.286012	0.544801	0.614842	0.82252
P20674	COX5A	COX5A_HUMAN Cytochrome c oxidase subunit 5A, mitochondrial OS=Homo sapiens OX=9606 GN=COX5A PE=1 SV=2			31	34	12		16	24	21		5	-0.285448	0.633337	0.560917	0.794385
P32119	PRDX2	PRDX2_HUMAN Peroxiredoxin-2 OS=Homo sapiens OX=9606 GN=PRDX2 PE=1 SV=5			33	36	34		31	36	23		8	-0.284235	1.45742	0.218737	0.609352
Q6IN85	PPP4R3A	P4R3A_HUMAN Serine/threonine-protein phosphatase 4 regulatory subunit 3A OS=Homo sapiens OX=9606 GN=PPP4R3A PE=1 SV=1			20	35	27		18	23	29		11	-0.283259	1.11899	0.325801	0.694868
Q8WWC4	MAIP1	MAIP1_HUMAN m-AAA protease-interacting protein 1, mitochondrial OS=Homo sapiens OX=9606 GN=MAIP1 PE=1 SV=1			2	6			3	2			4	-0.280578	0.276047	0.796187	0.921901
Q6NYC8	PPP1R18	PPR18_HUMAN Phostensin OS=Homo sapiens OX=9606 GN=PPP1R18 PE=1 SV=1			4	5	3		4	2	4		7	-0.280435	0.910712	0.413964	0.718343
P12035	KRT3	K2C3_HUMAN Keratin, type II cytoskeletal 3 OS=Homo sapiens OX=9606 GN=KRT3 PE=1 SV=3			49	33	32		28	34	35		9	-0.280377	1.34061	0.25112	0.638131
P62834	RAP1A	RAP1A_HUMAN Ras-related protein Rap-1A OS=Homo sapiens OX=9606 GN=RAP1A PE=1 SV=1			33	34	35		24	35	30		6	-0.280346	2.54387	0.0637183	0.43087
Q9UJZ1	STOML2	STML2_HUMAN Stomatin-like protein 2, mitochondrial OS=Homo sapiens OX=9606 GN=STOML2 PE=1 SV=1			65	50	47		42	69	34		16	-0.280342	0.879526	0.428782	0.726014
Q16611	BAK1	BAK_HUMAN Bcl-2 homologous antagonist/killer OS=Homo sapiens OX=9606 GN=BAK1 PE=1 SV=1			6	9	4		3	13	3		6	-0.280172	0.444733	0.679517	0.861329
P83731	RPL24	RL24_HUMAN 60S ribosomal protein L24 OS=Homo sapiens OX=9606 GN=RPL24 PE=1 SV=1			29	32	26		29	28	19		5	-0.279379	1.24546	0.280935	0.660588
P54578	USP14	UBP14_HUMAN Ubiquitin carboxyl-terminal hydrolase 14 OS=Homo sapiens OX=9606 GN=USP14 PE=1 SV=3			3	5	3		4	3	2		3	-0.278777	0.931041	0.404536	0.71394
Q8TCS8	PNPT1	PNPT1_HUMAN Polyribonucleotide nucleotidyltransferase 1, mitochondrial OS=Homo sapiens OX=9606 GN=PNPT1 PE=1 SV=2			35	58	41		55	64	15		24	-0.278303	0.407047	0.704814	0.877126
Q9NVH0	EXD2	EXD2_HUMAN Exonuclease 3'-5' domain-containing protein 2 OS=Homo sapiens OX=9606 GN=EXD2 PE=1 SV=2			7	4	6		5	5	4		9	-0.276514	1.09368	0.33554	0.700752
P30153	PPP2R1A	2AAA_HUMAN Serine/threonine-protein phosphatase 2A 65 kDa regulatory subunit A alpha isoform OS=Homo sapiens OX=9606 GN=PPP2R1A PE=1 SV=4			33	47	34		36	38	25		17	-0.275767	1.13544	0.319609	0.692235
O94804	STK10	STK10_HUMAN Serine/threonine-protein kinase 10 OS=Homo sapiens OX=9606 GN=STK10 PE=1 SV=1			3	3				1	4		7	-0.274123	0.292183	0.784675	0.919174
Q04917	YWHAH	1433F_HUMAN 14-3-3 protein eta OS=Homo sapiens OX=9606 GN=YWHAH PE=1 SV=4			26	31	31		28	29	20		7	-0.272373	1.34421	0.250055	0.638963
O75165	DNAJC13	DJC13_HUMAN DnaJ homolog subfamily C member 13 OS=Homo sapiens OX=9606 GN=DNAJC13 PE=1 SV=5			15	20	6		17	16	4		19	-0.272091	0.352592	0.742189	0.899928
O94826	TOMM70	TOM70_HUMAN Mitochondrial import receptor subunit TOM70 OS=Homo sapiens OX=9606 GN=TOMM70 PE=1 SV=1			63	57	45		50	73	29		19	-0.272042	0.676058	0.536076	0.786245
P13693	TPT1	TCTP_HUMAN Translationally-controlled tumor protein OS=Homo sapiens OX=9606 GN=TPT1 PE=1 SV=1			72	67	57		56	60	54		9	-0.271607	2.50391	0.0664879	0.431433
P46977	STT3A	STT3A_HUMAN Dolichyl-diphosphooligosaccharide--protein glycosyltransferase subunit STT3A OS=Homo sapiens OX=9606 GN=STT3A PE=1 SV=2			29	21	15		28	29	7		13	-0.270885	0.388807	0.717228	0.885372
P36268	GGT2	GGT2_HUMAN Inactive glutathione hydrolase 2 OS=Homo sapiens OX=9606 GN=GGT2 PE=1 SV=3			4	4	4		4	7	1		3	-0.269928	0.463397	0.667171	0.853087
Q5JWF2	GNAS	GNAS1_HUMAN Guanine nucleotide-binding protein G(s) subunit alpha isoforms XLas OS=Homo sapiens OX=9606 GN=GNAS PE=1 SV=2			78	83	96		67	80	77		15	-0.269682	2.53757	0.0641464	0.431043
Q86TS9	MRPL52	RM52_HUMAN 39S ribosomal protein L52, mitochondrial OS=Homo sapiens OX=9606 GN=MRPL52 PE=1 SV=2			5	4			2	5			3	-0.26883	0.242971	0.819979	0.929348
Q9BRJ2	MRPL45	RM45_HUMAN 39S ribosomal protein L45, mitochondrial OS=Homo sapiens OX=9606 GN=MRPL45 PE=1 SV=2			15	21	5		14	22	3		7	-0.268786	0.286646	0.788618	0.920102
P61619	SEC61A1	S61A1_HUMAN Protein transport protein Sec61 subunit alpha isoform 1 OS=Homo sapiens OX=9606 GN=SEC61A1 PE=1 SV=2			1	2	6			13	1		5	-0.268722	0.216767	0.838997	0.941271
P60981	DSTN	DEST_HUMAN Destrin OS=Homo sapiens OX=9606 GN=DSTN PE=1 SV=3			23	33	45		31	33	22		7	-0.268444	0.790897	0.473256	0.751037
Q68DQ2	CRYBG3	CRBG3_HUMAN Very large A-kinase anchor protein OS=Homo sapiens OX=9606 GN=CRYBG3 PE=1 SV=3			7	2	9		10	1	6		5	-0.26749	0.282659	0.791462	0.920078
P55060	CSE1L	XPO2_HUMAN Exportin-2 OS=Homo sapiens OX=9606 GN=CSE1L PE=1 SV=3			2	4	4		3	5	1		7	-0.266989	0.516589	0.63269	0.831506
P43307	SSR1	SSRA_HUMAN Translocon-associated protein subunit alpha OS=Homo sapiens OX=9606 GN=SSR1 PE=1 SV=3			21	20	18		18	21	13		3	-0.266882	1.26712	0.273862	0.654498
O14647	CHD2	CHD2_HUMAN Chromodomain-helicase-DNA-binding protein 2 OS=Homo sapiens OX=9606 GN=CHD2 PE=1 SV=2			13	13	11		11	9	12		11	-0.266845	1.77914	0.149834	0.530614
P39656	DDOST	OST48_HUMAN Dolichyl-diphosphooligosaccharide--protein glycosyltransferase 48 kDa subunit OS=Homo sapiens OX=9606 GN=DDOST PE=1 SV=4			70	83	50		62	68	46		13	-0.266065	1.01667	0.366802	0.720592
P11216	PYGB	PYGB_HUMAN Glycogen phosphorylase, brain form OS=Homo sapiens OX=9606 GN=PYGB PE=1 SV=5			5	5	6		2	7	6		3	-0.265088	0.646194	0.553359	0.790653
Q9P015	MRPL15	RM15_HUMAN 39S ribosomal protein L15, mitochondrial OS=Homo sapiens OX=9606 GN=MRPL15 PE=1 SV=1			19	24	1		8	17	3		10	-0.264806	0.201901	0.849847	0.943556
Q5T653	MRPL2	RM02_HUMAN 39S ribosomal protein L2, mitochondrial OS=Homo sapiens OX=9606 GN=MRPL2 PE=1 SV=2			12	9	3		6	6	6		3	-0.263361	0.517174	0.632317	0.832037
Q96QE3	ATAD5	ATAD5_HUMAN ATPase family AAA domain-containing protein 5 OS=Homo sapiens OX=9606 GN=ATAD5 PE=1 SV=4				4				2			3	-0.262732	0.285692	0.789298	0.920227
Q96TC7	RMDN3	RMD3_HUMAN Regulator of microtubule dynamics protein 3 OS=Homo sapiens OX=9606 GN=RMDN3 PE=1 SV=2			26	29	29		17	47	18		10	-0.262545	0.612263	0.573458	0.799803
P32969	RPL9	RL9_HUMAN 60S ribosomal protein L9 OS=Homo sapiens OX=9606 GN=RPL9 PE=1 SV=1			66	66	56		67	66	37		8	-0.262441	0.848837	0.443786	0.73062
Q9Y295	DRG1	DRG1_HUMAN Developmentally-regulated GTP-binding protein 1 OS=Homo sapiens OX=9606 GN=DRG1 PE=1 SV=1			20	23	19		20	18	16		9	-0.26234	1.84408	0.13894	0.510611
P18085	ARF4	ARF4_HUMAN ADP-ribosylation factor 4 OS=Homo sapiens OX=9606 GN=ARF4 PE=1 SV=3			22	39	32		26	32	22		7	-0.262287	0.997583	0.37494	0.696937
P62917	RPL8	RL8_HUMAN 60S ribosomal protein L8 OS=Homo sapiens OX=9606 GN=RPL8 PE=1 SV=2			20	40	31		23	30	24		9	-0.262251	0.949291	0.396227	0.707438
Q8WTT2	NOC3L	NOC3L_HUMAN Nucleolar complex protein 3 homolog OS=Homo sapiens OX=9606 GN=NOC3L PE=1 SV=1			16	19	21		13	18	18		12	-0.261083	1.76334	0.152621	0.528824
Q4LE39	ARID4B	ARI4B_HUMAN AT-rich interactive domain-containing protein 4B OS=Homo sapiens OX=9606 GN=ARID4B PE=1 SV=2			2	2	1			3	2		3	-0.260738	0.423463	0.693735	0.871442
Q9BYG3	NIFK	MK67I_HUMAN MKI67 FHA domain-interacting nucleolar phosphoprotein OS=Homo sapiens OX=9606 GN=NIFK PE=1 SV=1			25	25	24		11	28	32		11	-0.260359	0.638086	0.558117	0.792517
P60953	CDC42	CDC42_HUMAN Cell division control protein 42 homolog OS=Homo sapiens OX=9606 GN=CDC42 PE=1 SV=2			54	55	57		46	54	46		5	-0.260109	3.46376	0.0257294	0.307222
Q9Y3B7	MRPL11	RM11_HUMAN 39S ribosomal protein L11, mitochondrial OS=Homo sapiens OX=9606 GN=MRPL11 PE=1 SV=1			26	16	8		22	29	3		8	-0.259941	0.252901	0.81281	0.926782
Q7Z434	MAVS	MAVS_HUMAN Mitochondrial antiviral-signaling protein OS=Homo sapiens OX=9606 GN=MAVS PE=1 SV=2			15	17	12		10	22	9		7	-0.259689	0.698616	0.523278	0.778855
Q96GC5	MRPL48	RM48_HUMAN 39S ribosomal protein L48, mitochondrial OS=Homo sapiens OX=9606 GN=MRPL48 PE=1 SV=2			7	8	5		5	15	2		4	-0.257887	0.367642	0.731767	0.896428
Q8TAE8	GADD45GIP1	G45IP_HUMAN Growth arrest and DNA damage-inducible proteins-interacting protein 1 OS=Homo sapiens OX=9606 GN=GADD45GIP1 PE=1 SV=1			23	14	3		11	19	3		6	-0.257675	0.250481	0.814555	0.927455
P13929	ENO3	ENOB_HUMAN Beta-enolase OS=Homo sapiens OX=9606 GN=ENO3 PE=1 SV=5			37	50	72		55	47	35		6	-0.256954	0.710071	0.516864	0.774332
Q00325	SLC25A3	MPCP_HUMAN Phosphate carrier protein, mitochondrial OS=Homo sapiens OX=9606 GN=SLC25A3 PE=1 SV=2			73	75	53		65	82	37		16	-0.256318	0.69018	0.528039	0.780515
Q9NY27	PPP4R2	PP4R2_HUMAN Serine/threonine-protein phosphatase 4 regulatory subunit 2 OS=Homo sapiens OX=9606 GN=PPP4R2 PE=1 SV=3			1	5	4		1	4	3		5	-0.255439	0.422569	0.694336	0.871175
Q15056	EIF4H	IF4H_HUMAN Eukaryotic translation initiation factor 4H OS=Homo sapiens OX=9606 GN=EIF4H PE=1 SV=5			15	14	19		17	12	13		4	-0.254406	1.03585	0.358784	0.715786
P10809	HSPD1	CH60_HUMAN 60 kDa heat shock protein, mitochondrial OS=Homo sapiens OX=9606 GN=HSPD1 PE=1 SV=2			179	162	125		166	139	108		32	-0.254382	0.961059	0.390946	0.70152
Q86YW9	MED12L	MD12L_HUMAN Mediator of RNA polymerase II transcription subunit 12-like protein OS=Homo sapiens OX=9606 GN=MED12L PE=1 SV=2			4	8	4		5	4	4		5	-0.254191	0.877383	0.429816	0.725089
P08708	RPS17	RS17_HUMAN 40S ribosomal protein S17 OS=Homo sapiens OX=9606 GN=RPS17 PE=1 SV=2			58	59	54		50	55	46		7	-0.253526	2.90456	0.0439167	0.380217
P21549	AGXT	SPYA_HUMAN Serine--pyruvate aminotransferase OS=Homo sapiens OX=9606 GN=AGXT PE=1 SV=1			1		2			1	1		3	-0.253397	0.441004	0.681998	0.862432
Q15599	SLC9A3R2	NHRF2_HUMAN Na(+)/H(+) exchange regulatory cofactor NHE-RF2 OS=Homo sapiens OX=9606 GN=SLC9A3R2 PE=1 SV=2			22	41	32		26	28	27		11	-0.253343	1.07946	0.341126	0.705535
Q9BV40	VAMP8	VAMP8_HUMAN Vesicle-associated membrane protein 8 OS=Homo sapiens OX=9606 GN=VAMP8 PE=1 SV=1			10	7	11		8	9	7		3	-0.252952	1.10242	0.332147	0.697292
Q9BPX5	ARPC5L	ARP5L_HUMAN Actin-related protein 2/3 complex subunit 5-like protein OS=Homo sapiens OX=9606 GN=ARPC5L PE=1 SV=1			10	14	14		10	13	10		5	-0.252566	1.48122	0.212668	0.609358
P42766	RPL35	RL35_HUMAN 60S ribosomal protein L35 OS=Homo sapiens OX=9606 GN=RPL35 PE=1 SV=2			18	21	20		17	23	13		3	-0.251218	1.10662	0.33053	0.696629
P39880	CUX1	CUX1_HUMAN Homeobox protein cut-like 1 OS=Homo sapiens OX=9606 GN=CUX1 PE=1 SV=3			9	12	14		6	15	11		11	-0.250906	0.721964	0.510266	0.771282
Q92616	GCN1	GCN1_HUMAN eIF-2-alpha kinase activator GCN1 OS=Homo sapiens OX=9606 GN=GCN1 PE=1 SV=6			26	71	46		31	44	43		38	-0.25031	0.621982	0.567651	0.797592
P49903	SEPHS1	SPS1_HUMAN Selenide, water dikinase 1 OS=Homo sapiens OX=9606 GN=SEPHS1 PE=1 SV=2			18	34	27		15	30	25		11	-0.250308	0.750625	0.494622	0.764546
P55072	VCP	TERA_HUMAN Transitional endoplasmic reticulum ATPase OS=Homo sapiens OX=9606 GN=VCP PE=1 SV=4			225	205	189		182	198	168		35	-0.250164	2.26028	0.086654	0.473355
P27635	RPL10	RL10_HUMAN 60S ribosomal protein L10 OS=Homo sapiens OX=9606 GN=RPL10 PE=1 SV=4			24	51	35		25	38	31		10	-0.250029	0.814172	0.461238	0.74335
O14983	ATP2A1	AT2A1_HUMAN Sarcoplasmic/endoplasmic reticulum calcium ATPase 1 OS=Homo sapiens OX=9606 GN=ATP2A1 PE=1 SV=1			22				6		1		9	-0.249799	0.143144	0.893098	0.962305
Q07157	TJP1	ZO1_HUMAN Tight junction protein ZO-1 OS=Homo sapiens OX=9606 GN=TJP1 PE=1 SV=3			25	39	43		30	40	24		24	-0.24916	0.812241	0.462226	0.744195
Q9BYW2	SETD2	SETD2_HUMAN Histone-lysine N-methyltransferase SETD2 OS=Homo sapiens OX=9606 GN=SETD2 PE=1 SV=3			1		2			3			4	-0.249058	0.311416	0.771039	0.91353
Q9Y2B0	CNPY2	CNPY2_HUMAN Protein canopy homolog 2 OS=Homo sapiens OX=9606 GN=CNPY2 PE=1 SV=1			10	9	5		8	9	4		6	-0.24856	0.597905	0.582109	0.807311
P61981	YWHAG	1433G_HUMAN 14-3-3 protein gamma OS=Homo sapiens OX=9606 GN=YWHAG PE=1 SV=2			40	42	52		42	40	36		10	-0.247087	1.44971	0.22074	0.610169
P18621	RPL17	RL17_HUMAN 60S ribosomal protein L17 OS=Homo sapiens OX=9606 GN=RPL17 PE=1 SV=3			56	67	47		56	56	39		9	-0.246985	1.07466	0.343033	0.707657
O75083	WDR1	WDR1_HUMAN WD repeat-containing protein 1 OS=Homo sapiens OX=9606 GN=WDR1 PE=1 SV=4			10	23	32		20	23	11		11	-0.246729	0.432833	0.687452	0.86626
Q8IVF5	TIAM2	TIAM2_HUMAN T-lymphoma invasion and metastasis-inducing protein 2 OS=Homo sapiens OX=9606 GN=TIAM2 PE=2 SV=4			2	1	2		1	2	1		4	-0.246332	0.892368	0.422628	0.723219
P61353	RPL27	RL27_HUMAN 60S ribosomal protein L27 OS=Homo sapiens OX=9606 GN=RPL27 PE=1 SV=2			49	47	39		50	39	32		7	-0.244641	0.996374	0.37546	0.697098
Q99547	MPHOSPH6	MPH6_HUMAN M-phase phosphoprotein 6 OS=Homo sapiens OX=9606 GN=MPHOSPH6 PE=1 SV=2			9	7	8		3	8	13		4	-0.243862	0.486211	0.652253	0.844773
O15020	SPTBN2	SPTN2_HUMAN Spectrin beta chain, non-erythrocytic 2 OS=Homo sapiens OX=9606 GN=SPTBN2 PE=1 SV=3			130	159	138		164	130	94		75	-0.243641	0.867564	0.434581	0.727776
Q9Y266	NUDC	NUDC_HUMAN Nuclear migration protein nudC OS=Homo sapiens OX=9606 GN=NUDC PE=1 SV=1			20	18	13		24	12	11		4	-0.242419	0.576313	0.59528	0.813633
P09972	ALDOC	ALDOC_HUMAN Fructose-bisphosphate aldolase C OS=Homo sapiens OX=9606 GN=ALDOC PE=1 SV=2			16	19	23		12	16	25		4	-0.241613	0.809927	0.463412	0.744612
P16435	POR	NCPR_HUMAN NADPH--cytochrome P450 reductase OS=Homo sapiens OX=9606 GN=POR PE=1 SV=2			26	31	18		20	28	18		14	-0.240921	0.929387	0.405297	0.714105
Q12931	TRAP1	TRAP1_HUMAN Heat shock protein 75 kDa, mitochondrial OS=Homo sapiens OX=9606 GN=TRAP1 PE=1 SV=3			30	44	26		32	30	25		16	-0.240507	1.01279	0.368444	0.722492
Q9P0M9	MRPL27	RM27_HUMAN 39S ribosomal protein L27, mitochondrial OS=Homo sapiens OX=9606 GN=MRPL27 PE=1 SV=1			3	3	1		2	6			3	-0.238843	0.279503	0.793716	0.921032
P05023	ATP1A1	AT1A1_HUMAN Sodium/potassium-transporting ATPase subunit alpha-1 OS=Homo sapiens OX=9606 GN=ATP1A1 PE=1 SV=1			142	123	114		135	108	97		33	-0.23845	1.11341	0.327925	0.695704
P08670	VIM	VIME_HUMAN Vimentin OS=Homo sapiens OX=9606 GN=VIM PE=1 SV=4			26	15	15		16	15	17		4	-0.237718	0.866053	0.435317	0.727871
O14646	CHD1	CHD1_HUMAN Chromodomain-helicase-DNA-binding protein 1 OS=Homo sapiens OX=9606 GN=CHD1 PE=1 SV=2			9	12	11		9	9	10		8	-0.236908	2.12864	0.100362	0.486218
P62847	RPS24	RS24_HUMAN 40S ribosomal protein S24 OS=Homo sapiens OX=9606 GN=RPS24 PE=1 SV=1			45	46	41		44	47	29		5	-0.236359	1.00626	0.371223	0.724844
Q7Z2K6	ERMP1	ERMP1_HUMAN Endoplasmic reticulum metallopeptidase 1 OS=Homo sapiens OX=9606 GN=ERMP1 PE=1 SV=2			21	20	20		16	28	13		11	-0.236325	0.787333	0.475118	0.752134
Q13823	GNL2	NOG2_HUMAN Nucleolar GTP-binding protein 2 OS=Homo sapiens OX=9606 GN=GNL2 PE=1 SV=1			28	13	12		16	9	21		11	-0.23621	0.456004	0.672047	0.856593
P61247	RPS3A	RS3A_HUMAN 40S ribosomal protein S3a OS=Homo sapiens OX=9606 GN=RPS3A PE=1 SV=2			70	74	85		90	79	44		18	-0.23593	0.657111	0.546997	0.789642
P04843	RPN1	RPN1_HUMAN Dolichyl-diphosphooligosaccharide--protein glycosyltransferase subunit 1 OS=Homo sapiens OX=9606 GN=RPN1 PE=1 SV=1			128	141	123		110	162	89		28	-0.235559	0.972711	0.385777	0.697701
P60903	S100A10	S10AA_HUMAN Protein S100-A10 OS=Homo sapiens OX=9606 GN=S100A10 PE=1 SV=2			31	32	34		36	30	22		3	-0.235443	0.951062	0.395429	0.706405
Q9NYJ8	TAB2	TAB2_HUMAN TGF-beta-activated kinase 1 and MAP3K7-binding protein 2 OS=Homo sapiens OX=9606 GN=TAB2 PE=1 SV=1			2	1				1	1		3	-0.235183	0.412471	0.701143	0.874931
O60749	SNX2	SNX2_HUMAN Sorting nexin-2 OS=Homo sapiens OX=9606 GN=SNX2 PE=1 SV=2				1	2			3			3	-0.235176	0.294464	0.783053	0.919285
Q8N5K1	CISD2	CISD2_HUMAN CDGSH iron-sulfur domain-containing protein 2 OS=Homo sapiens OX=9606 GN=CISD2 PE=1 SV=1			5	5			1	5	1		4	-0.235149	0.234827	0.825874	0.932738
P61204	ARF3	ARF3_HUMAN ADP-ribosylation factor 3 OS=Homo sapiens OX=9606 GN=ARF3 PE=1 SV=2			49	55	46		51	51	34		9	-0.232841	1.0495	0.353173	0.713903
P98164	LRP2	LRP2_HUMAN Low-density lipoprotein receptor-related protein 2 OS=Homo sapiens OX=9606 GN=LRP2 PE=1 SV=3			1	2	1		1	1	1		3	-0.231499	1.28279	0.268853	0.647829
Q9UI30	TRMT112	TR112_HUMAN Multifunctional methyltransferase subunit TRM112-like protein OS=Homo sapiens OX=9606 GN=TRMT112 PE=1 SV=1			6	7	17		7	14	5		4	-0.230669	0.397701	0.711162	0.88127
Q9Y3D6	FIS1	FIS1_HUMAN Mitochondrial fission 1 protein OS=Homo sapiens OX=9606 GN=FIS1 PE=1 SV=2			22	19	11		17	21	9		5	-0.230167	0.516732	0.632599	0.831727
A0A1B0GUW6	SPEM3	SPEM3_HUMAN Uncharacterized protein SPEM3 OS=Homo sapiens OX=9606 GN=SPEM3 PE=3 SV=1					2			1			3	-0.230019	0.364351	0.73404	0.898185
P23467	PTPRB	PTPRB_HUMAN Receptor-type tyrosine-protein phosphatase beta OS=Homo sapiens OX=9606 GN=PTPRB PE=1 SV=3				2	1			3			4	-0.229535	0.290665	0.785755	0.918096
P23497	SP100	SP100_HUMAN Nuclear autoantigen Sp-100 OS=Homo sapiens OX=9606 GN=SP100 PE=1 SV=3			1	4			5				6	-0.229273	0.207296	0.845904	0.94473
P62263	RPS14	RS14_HUMAN 40S ribosomal protein S14 OS=Homo sapiens OX=9606 GN=RPS14 PE=1 SV=3			36	41	42		41	32	34		7	-0.227874	1.31673	0.258303	0.640176
P15311	EZR	EZRI_HUMAN Ezrin OS=Homo sapiens OX=9606 GN=EZR PE=1 SV=4			241	280	311		257	235	253		41	-0.227859	1.5837	0.188433	0.585345
P41567	EIF1	EIF1_HUMAN Eukaryotic translation initiation factor 1 OS=Homo sapiens OX=9606 GN=EIF1 PE=1 SV=1			7	12	12		4	13	13		3	-0.227313	0.453913	0.673429	0.857334
P62906	RPL10A	RL10A_HUMAN 60S ribosomal protein L10a OS=Homo sapiens OX=9606 GN=RPL10A PE=1 SV=2			71	68	61		72	74	40		8	-0.226867	0.724404	0.50892	0.772155
Q96JB1	DNAH8	DYH8_HUMAN Dynein heavy chain 8, axonemal OS=Homo sapiens OX=9606 GN=DNAH8 PE=1 SV=2			4	7	6		4	7	4		7	-0.226098	0.823947	0.456262	0.740159
Q7Z7A4	PXK	PXK_HUMAN PX domain-containing protein kinase-like protein OS=Homo sapiens OX=9606 GN=PXK PE=1 SV=1					2				1		3	-0.226084	0.356999	0.73913	0.899275
Q9BXL6	CARD14	CAR14_HUMAN Caspase recruitment domain-containing protein 14 OS=Homo sapiens OX=9606 GN=CARD14 PE=1 SV=2					2				1		3	-0.226084	0.356999	0.73913	0.898934
Q8NCM8	DYNC2H1	DYHC2_HUMAN Cytoplasmic dynein 2 heavy chain 1 OS=Homo sapiens OX=9606 GN=DYNC2H1 PE=1 SV=4					2				1		3	-0.226084	0.356999	0.73913	0.898594
O95479	H6PD	G6PE_HUMAN GDH/6PGL endoplasmic bifunctional protein OS=Homo sapiens OX=9606 GN=H6PD PE=1 SV=2					2				1		3	-0.226084	0.356999	0.73913	0.898254
Q96RL7	VPS13A	VP13A_HUMAN Vacuolar protein sorting-associated protein 13A OS=Homo sapiens OX=9606 GN=VPS13A PE=1 SV=2			2					1			3	-0.225687	0.359623	0.737311	0.899789
Q8IZQ1	WDFY3	WDFY3_HUMAN WD repeat and FYVE domain-containing protein 3 OS=Homo sapiens OX=9606 GN=WDFY3 PE=1 SV=2			2					1			3	-0.225687	0.359623	0.737311	0.899447
Q96QT4	TRPM7	TRPM7_HUMAN Transient receptor potential cation channel subfamily M member 7 OS=Homo sapiens OX=9606 GN=TRPM7 PE=1 SV=1			2					1			3	-0.225687	0.359623	0.737311	0.899106
Q14344	GNA13	GNA13_HUMAN Guanine nucleotide-binding protein subunit alpha-13 OS=Homo sapiens OX=9606 GN=GNA13 PE=1 SV=2			35	34	33		30	35	27		14	-0.225553	2.01322	0.114378	0.502576
Q12907	LMAN2	LMAN2_HUMAN Vesicular integral-membrane protein VIP36 OS=Homo sapiens OX=9606 GN=LMAN2 PE=1 SV=1			11	24	17		20	30	5		11	-0.224532	0.289089	0.786877	0.918738
Q9NYY8	FASTKD2	FAKD2_HUMAN FAST kinase domain-containing protein 2, mitochondrial OS=Homo sapiens OX=9606 GN=FASTKD2 PE=1 SV=1			1	4	5		2	6	1		3	-0.224295	0.315606	0.768083	0.912382
O15553	MEFV	MEFV_HUMAN Pyrin OS=Homo sapiens OX=9606 GN=MEFV PE=1 SV=1			1		2		1		1		3	-0.22371	0.383484	0.720872	0.888503
Q8WZ42	TTN	TITIN_HUMAN Titin OS=Homo sapiens OX=9606 GN=TTN PE=1 SV=4			12	17	14		14	16	9		45	-0.223703	0.830023	0.453191	0.737785
Q9ULV0	MYO5B	MYO5B_HUMAN Unconventional myosin-Vb OS=Homo sapiens OX=9606 GN=MYO5B PE=1 SV=3			42	36	33		23	45	35		31	-0.222807	0.91162	0.413539	0.718382
P34932	HSPA4	HSP74_HUMAN Heat shock 70 kDa protein 4 OS=Homo sapiens OX=9606 GN=HSPA4 PE=1 SV=4			18	37	44		33	34	19		16	-0.222688	0.470663	0.662399	0.851051
P62072	TIMM10	TIM10_HUMAN Mitochondrial import inner membrane translocase subunit Tim10 OS=Homo sapiens OX=9606 GN=TIMM10 PE=1 SV=1			17	13	10		13	17	7		6	-0.222653	0.547346	0.613247	0.822099
Q5VV41	ARHGEF16	ARHGG_HUMAN Rho guanine nucleotide exchange factor 16 OS=Homo sapiens OX=9606 GN=ARHGEF16 PE=1 SV=1			6	6	3		4	6	3		7	-0.222574	0.653564	0.549058	0.789072
P35268	RPL22	RL22_HUMAN 60S ribosomal protein L22 OS=Homo sapiens OX=9606 GN=RPL22 PE=1 SV=2			43	39	33		32	36	35		4	-0.222442	2.15348	0.0975998	0.478611
Q9UBI6	GNG12	GBG12_HUMAN Guanine nucleotide-binding protein G(I)/G(S)/G(O) subunit gamma-12 OS=Homo sapiens OX=9606 GN=GNG12 PE=1 SV=3			13	17	16		19	12	11		4	-0.222228	0.750598	0.494637	0.764201
Q96RW7	HMCN1	HMCN1_HUMAN Hemicentin-1 OS=Homo sapiens OX=9606 GN=HMCN1 PE=1 SV=2			2						1		3	-0.221752	0.352235	0.742437	0.899889
Q8TEA7	TBCK	TBCK_HUMAN TBC domain-containing protein kinase-like protein OS=Homo sapiens OX=9606 GN=TBCK PE=1 SV=4			2						1		3	-0.221752	0.352235	0.742437	0.89955
Q6ZW49	PAXIP1	PAXI1_HUMAN PAX-interacting protein 1 OS=Homo sapiens OX=9606 GN=PAXIP1 PE=1 SV=2			2	1	2		3		2		4	-0.22174	0.339447	0.751347	0.903529
Q9UI09	NDUFA12	NDUAC_HUMAN NADH dehydrogenase [ubiquinone] 1 alpha subcomplex subunit 12 OS=Homo sapiens OX=9606 GN=NDUFA12 PE=1 SV=1			48	34	30		26	49	28		8	-0.221479	0.694338	0.525688	0.779553
P46782	RPS5	RS5_HUMAN 40S ribosomal protein S5 OS=Homo sapiens OX=9606 GN=RPS5 PE=1 SV=4			57	68	69		61	67	48		9	-0.22129	1.24158	0.282223	0.66168
Q96DV4	MRPL38	RM38_HUMAN 39S ribosomal protein L38, mitochondrial OS=Homo sapiens OX=9606 GN=MRPL38 PE=1 SV=2			20	21	5		19	24	3		8	-0.221129	0.213871	0.841107	0.942322
Q03468	ERCC6	ERCC6_HUMAN DNA excision repair protein ERCC-6 OS=Homo sapiens OX=9606 GN=ERCC6 PE=1 SV=1			2	2	1		2		3		4	-0.220396	0.349427	0.744389	0.900896
P62249	RPS16	RS16_HUMAN 40S ribosomal protein S16 OS=Homo sapiens OX=9606 GN=RPS16 PE=1 SV=2			48	52	50		56	48	34		8	-0.220312	0.8885	0.424474	0.724063
Q99623	PHB2	PHB2_HUMAN Prohibitin-2 OS=Homo sapiens OX=9606 GN=PHB2 PE=1 SV=2			106	86	90		87	98	71		16	-0.219762	1.20058	0.296149	0.672248
O75955	FLOT1	FLOT1_HUMAN Flotillin-1 OS=Homo sapiens OX=9606 GN=FLOT1 PE=1 SV=3			15	15	14		15	21	7		15	-0.219236	0.501552	0.64233	0.837323
Q9Y6V7	DDX49	DDX49_HUMAN Probable ATP-dependent RNA helicase DDX49 OS=Homo sapiens OX=9606 GN=DDX49 PE=1 SV=1			8	6	13		4	9	12		6	-0.219075	0.451266	0.675181	0.858544
Q14320	FAM50A	FA50A_HUMAN Protein FAM50A OS=Homo sapiens OX=9606 GN=FAM50A PE=1 SV=2			3	9	10		2	8	11		5	-0.218579	0.29879	0.77998	0.919038
Q9P2E9	RRBP1	RRBP1_HUMAN Ribosome-binding protein 1 OS=Homo sapiens OX=9606 GN=RRBP1 PE=1 SV=5			173	213	198		209	191	136		47	-0.216902	0.923372	0.408072	0.716244
Q16795	NDUFA9	NDUA9_HUMAN NADH dehydrogenase [ubiquinone] 1 alpha subcomplex subunit 9, mitochondrial OS=Homo sapiens OX=9606 GN=NDUFA9 PE=1 SV=2			71	69	65		64	82	45		15	-0.215778	0.848506	0.44395	0.730142
P08865	RPSA	RSSA_HUMAN 40S ribosomal protein SA OS=Homo sapiens OX=9606 GN=RPSA PE=1 SV=4			49	85	62		61	70	45		12	-0.214651	0.759247	0.489987	0.761412
A6QL64	ANKRD36	AN36A_HUMAN Ankyrin repeat domain-containing protein 36A OS=Homo sapiens OX=9606 GN=ANKRD36 PE=2 SV=3				1	2		1	1			4	-0.213762	0.368006	0.731516	0.896462
Q9BTT6	LRRC1	LRRC1_HUMAN Leucine-rich repeat-containing protein 1 OS=Homo sapiens OX=9606 GN=LRRC1 PE=1 SV=1			11	15	17		14	18	8		5	-0.213559	0.578346	0.594031	0.812619
P38646	HSPA9	GRP75_HUMAN Stress-70 protein, mitochondrial OS=Homo sapiens OX=9606 GN=HSPA9 PE=1 SV=2			256	288	207		241	260	183		30	-0.212642	1.03125	0.360693	0.7187
P04844	RPN2	RPN2_HUMAN Dolichyl-diphosphooligosaccharide--protein glycosyltransferase subunit 2 OS=Homo sapiens OX=9606 GN=RPN2 PE=1 SV=3			102	106	67		81	100	67		22	-0.212552	0.846012	0.445188	0.730309
Q3B726	TWISTNB	RPA43_HUMAN DNA-directed RNA polymerase I subunit RPA43 OS=Homo sapiens OX=9606 GN=TWISTNB PE=1 SV=1			10	10	11		16	6	8		5	-0.212456	0.48795	0.651124	0.844673
Q15413	RYR3	RYR3_HUMAN Ryanodine receptor 3 OS=Homo sapiens OX=9606 GN=RYR3 PE=1 SV=3			1	5			1	3			5	-0.212379	0.228356	0.830569	0.935409
Q9UHB6	LIMA1	LIMA1_HUMAN LIM domain and actin-binding protein 1 OS=Homo sapiens OX=9606 GN=LIMA1 PE=1 SV=1			47	47	56		48	52	37		21	-0.211919	1.0916	0.336353	0.70108
Q6P9B6	MEAK7	MEAK7_HUMAN MTOR-associated protein MEAK7 OS=Homo sapiens OX=9606 GN=MEAK7 PE=1 SV=2			20	20	17		16	24	13		7	-0.21075	0.872462	0.432199	0.725678
Q8N2K0	ABHD12	ABD12_HUMAN Lysophosphatidylserine lipase ABHD12 OS=Homo sapiens OX=9606 GN=ABHD12 PE=1 SV=2			13	14	8		10	15	7		5	-0.210436	0.59562	0.583493	0.808534
Q9Y2I6	NINL	NINL_HUMAN Ninein-like protein OS=Homo sapiens OX=9606 GN=NINL PE=1 SV=2				1	2		1		1		3	-0.209827	0.360622	0.73662	0.89997
Q9H853	TUBA4B	TBA4B_HUMAN Putative tubulin-like protein alpha-4B OS=Homo sapiens OX=9606 GN=TUBA4B PE=5 SV=2			21	28	34		25	23	26		3	-0.20862	0.963982	0.389644	0.700356
Q07021	C1QBP	C1QBP_HUMAN Complement component 1 Q subcomponent-binding protein, mitochondrial OS=Homo sapiens OX=9606 GN=C1QBP PE=1 SV=1			50	50	41		39	52	38		6	-0.208455	1.45252	0.220006	0.60919
Q7L8L6	FASTKD5	FAKD5_HUMAN FAST kinase domain-containing protein 5, mitochondrial OS=Homo sapiens OX=9606 GN=FASTKD5 PE=1 SV=1				2				1			3	-0.207219	0.338767	0.751822	0.903424
P49327	FASN	FAS_HUMAN Fatty acid synthase OS=Homo sapiens OX=9606 GN=FASN PE=1 SV=3			370	517	607		427	451	460		92	-0.205869	0.964176	0.389558	0.700594
Q68DX3	FRMPD2	FRPD2_HUMAN FERM and PDZ domain-containing protein 2 OS=Homo sapiens OX=9606 GN=FRMPD2 PE=1 SV=3			1	2			1	1			3	-0.204845	0.360651	0.7366	0.900289
P31947	SFN	1433S_HUMAN 14-3-3 protein sigma OS=Homo sapiens OX=9606 GN=SFN PE=1 SV=1				27					18		5	-0.204632	0.0966764	0.927634	0.974668
O60469	DSCAM	DSCAM_HUMAN Down syndrome cell adhesion molecule OS=Homo sapiens OX=9606 GN=DSCAM PE=1 SV=2			2	2			2	1			4	-0.204078	0.286071	0.789028	0.920246
Q9BXB4	OSBPL11	OSB11_HUMAN Oxysterol-binding protein-related protein 11 OS=Homo sapiens OX=9606 GN=OSBPL11 PE=1 SV=2				2					1		3	-0.203285	0.331228	0.757098	0.907049
Q92499	DDX1	DDX1_HUMAN ATP-dependent RNA helicase DDX1 OS=Homo sapiens OX=9606 GN=DDX1 PE=1 SV=2			96	115	92		106	99	74		26	-0.202838	0.992817	0.376996	0.697931
P62191	PSMC1	PRS4_HUMAN 26S proteasome regulatory subunit 4 OS=Homo sapiens OX=9606 GN=PSMC1 PE=1 SV=1			36	29	37		28	35	30		14	-0.20149	1.34757	0.249065	0.637956
Q6ZRQ5	MMS22L	MMS22_HUMAN Protein MMS22-like OS=Homo sapiens OX=9606 GN=MMS22L PE=1 SV=3			4	7	5		4	8	3		3	-0.201158	0.536402	0.620123	0.825118
Q96SB3	PPP1R9B	NEB2_HUMAN Neurabin-2 OS=Homo sapiens OX=9606 GN=PPP1R9B PE=1 SV=3				3	9		3	6			6	-0.200963	0.156959	0.882881	0.957722
P38432	COIL	COIL_HUMAN Coilin OS=Homo sapiens OX=9606 GN=COIL PE=1 SV=1			5	10	6		4	9	6		4	-0.200659	0.586839	0.588835	0.810689
Q9Y4D1	DAAM1	DAAM1_HUMAN Disheveled-associated activator of morphogenesis 1 OS=Homo sapiens OX=9606 GN=DAAM1 PE=1 SV=2			2	3	3		1	5	2		5	-0.200413	0.445948	0.67871	0.860985
Q9Y426	C2CD2	C2CD2_HUMAN C2 domain-containing protein 2 OS=Homo sapiens OX=9606 GN=C2CD2 PE=1 SV=2					2		1				3	-0.200331	0.309777	0.772198	0.914228
Q86UP3	ZFHX4	ZFHX4_HUMAN Zinc finger homeobox protein 4 OS=Homo sapiens OX=9606 GN=ZFHX4 PE=1 SV=1					2		1				3	-0.200331	0.309777	0.772198	0.913891
P63244	RACK1	RACK1_HUMAN Receptor of activated protein C kinase 1 OS=Homo sapiens OX=9606 GN=RACK1 PE=1 SV=3			89	116	131		119	115	76		19	-0.200286	0.69567	0.524937	0.779518
P0DP25	CALM3	CALM3_HUMAN Calmodulin-3 OS=Homo sapiens OX=9606 GN=CALM3 PE=1 SV=1			53	58	51		57	49	43		8	-0.200021	1.21187	0.29225	0.667644
Q15370	ELOB	ELOB_HUMAN Elongin-B OS=Homo sapiens OX=9606 GN=ELOB PE=1 SV=1			10	10	12		9	11	9		4	-0.199854	1.62578	0.179323	0.572549
Q6P1J9	CDC73	CDC73_HUMAN Parafibromin OS=Homo sapiens OX=9606 GN=CDC73 PE=1 SV=1			29	49	53		36	35	46		20	-0.198087	0.691201	0.52746	0.780379
P28332	ADH6	ADH6_HUMAN Alcohol dehydrogenase 6 OS=Homo sapiens OX=9606 GN=ADH6 PE=1 SV=3			2				1				3	-0.196	0.304801	0.775718	0.916369
O95140	MFN2	MFN2_HUMAN Mitofusin-2 OS=Homo sapiens OX=9606 GN=MFN2 PE=1 SV=3			2				1				3	-0.196	0.304801	0.775718	0.916032
Q8TD43	TRPM4	TRPM4_HUMAN Transient receptor potential cation channel subfamily M member 4 OS=Homo sapiens OX=9606 GN=TRPM4 PE=1 SV=1			1	4	3		1	4	2		4	-0.195485	0.373528	0.72771	0.893844
Q15286	RAB35	RAB35_HUMAN Ras-related protein Rab-35 OS=Homo sapiens OX=9606 GN=RAB35 PE=1 SV=1			11	12	11		11	11	9		3	-0.195338	1.65984	0.172284	0.560096
P62241	RPS8	RS8_HUMAN 40S ribosomal protein S8 OS=Homo sapiens OX=9606 GN=RPS8 PE=1 SV=2			66	81	78		72	75	60		8	-0.194638	1.3374	0.252074	0.639038
Q9UBU8	MORF4L1	MO4L1_HUMAN Mortality factor 4-like protein 1 OS=Homo sapiens OX=9606 GN=MORF4L1 PE=1 SV=2			3	5	2		2	2	5		4	-0.193739	0.467	0.664803	0.852434
Q6NXG1	ESRP1	ESRP1_HUMAN Epithelial splicing regulatory protein 1 OS=Homo sapiens OX=9606 GN=ESRP1 PE=1 SV=2			6	2	2			4	9		6	-0.193225	0.184414	0.862661	0.946334
Q58FG0	HSP90AA5P	HS905_HUMAN Putative heat shock protein HSP 90-alpha A5 OS=Homo sapiens OX=9606 GN=HSP90AA5P PE=2 SV=1				40				28			7	-0.192921	0.0809518	0.939369	0.981859
P61923	COPZ1	COPZ1_HUMAN Coatomer subunit zeta-1 OS=Homo sapiens OX=9606 GN=COPZ1 PE=1 SV=1			11	16	11		14	20	5		5	-0.192507	0.341382	0.749995	0.903595
Q9C0C2	TNKS1BP1	TB182_HUMAN 182 kDa tankyrase-1-binding protein OS=Homo sapiens OX=9606 GN=TNKS1BP1 PE=1 SV=4			10	18	12		21	4	18		20	-0.19139	0.258092	0.809071	0.925476
Q9NQH7	XPNPEP3	XPP3_HUMAN Xaa-Pro aminopeptidase 3 OS=Homo sapiens OX=9606 GN=XPNPEP3 PE=1 SV=1			12	13	9		15	10	7		3	-0.190792	0.536986	0.619754	0.825311
P61962	DCAF7	DCAF7_HUMAN DDB1- and CUL4-associated factor 7 OS=Homo sapiens OX=9606 GN=DCAF7 PE=1 SV=1			6	1	1		4		3		5	-0.188961	0.197671	0.852941	0.944706
P46777	RPL5	RL5_HUMAN 60S ribosomal protein L5 OS=Homo sapiens OX=9606 GN=RPL5 PE=1 SV=3			68	77	66		75	79	46		15	-0.186683	0.694601	0.52554	0.780052
P53621	COPA	COPA_HUMAN Coatomer subunit alpha OS=Homo sapiens OX=9606 GN=COPA PE=1 SV=2			55	104	37		58	99	29		32	-0.186338	0.291013	0.785507	0.918475
Q9BRX2	PELO	PELO_HUMAN Protein pelota homolog OS=Homo sapiens OX=9606 GN=PELO PE=1 SV=2			2	9	11		4	7	6		6	-0.185376	0.287106	0.78829	0.920054
Q8NBS9	TXNDC5	TXND5_HUMAN Thioredoxin domain-containing protein 5 OS=Homo sapiens OX=9606 GN=TXNDC5 PE=1 SV=2			4	13	13		8	16	4		9	-0.185057	0.26438	0.80455	0.924916
Q9UQ90	SPG7	SPG7_HUMAN Paraplegin OS=Homo sapiens OX=9606 GN=SPG7 PE=1 SV=2			1		1			2			3	-0.185045	0.302273	0.777509	0.917136
P29374	ARID4A	ARI4A_HUMAN AT-rich interactive domain-containing protein 4A OS=Homo sapiens OX=9606 GN=ARID4A PE=1 SV=3			1		1			2			3	-0.185045	0.302273	0.777509	0.916799
O95563	MPC2	MPC2_HUMAN Mitochondrial pyruvate carrier 2 OS=Homo sapiens OX=9606 GN=MPC2 PE=1 SV=1			20	9	6		11	15	5		4	-0.184654	0.291106	0.785441	0.918732
O95831	AIFM1	AIFM1_HUMAN Apoptosis-inducing factor 1, mitochondrial OS=Homo sapiens OX=9606 GN=AIFM1 PE=1 SV=1			48	51	31		47	51	25		18	-0.183576	0.470405	0.662569	0.850588
Q53H82	LACTB2	LACB2_HUMAN Endoribonuclease LACTB2 OS=Homo sapiens OX=9606 GN=LACTB2 PE=1 SV=2			5	5	6		6	6	3		4	-0.182731	0.602772	0.579166	0.805317
P62829	RPL23	RL23_HUMAN 60S ribosomal protein L23 OS=Homo sapiens OX=9606 GN=RPL23 PE=1 SV=1			51	47	51		45	48	45		8	-0.182593	2.23739	0.0888785	0.470309
Q9HC21	SLC25A19	TPC_HUMAN Mitochondrial thiamine pyrophosphate carrier OS=Homo sapiens OX=9606 GN=SLC25A19 PE=1 SV=1			11		1		2	5			6	-0.182511	0.139597	0.895725	0.961587
Q9UBP0	SPAST	SPAST_HUMAN Spastin OS=Homo sapiens OX=9606 GN=SPAST PE=1 SV=1				3	1			2	1		4	-0.182437	0.251918	0.813518	0.927261
O75531	BANF1	BAF_HUMAN Barrier-to-autointegration factor OS=Homo sapiens OX=9606 GN=BANF1 PE=1 SV=1			66	34	42		27	42	66		5	-0.182361	0.41685	0.698187	0.873958
Q14978	NOLC1	NOLC1_HUMAN Nucleolar and coiled-body phosphoprotein 1 OS=Homo sapiens OX=9606 GN=NOLC1 PE=1 SV=2			38	34	43		29	39	39		6	-0.182246	1.21236	0.292083	0.669643
Q8IWI9	MGA	MGAP_HUMAN MAX gene-associated protein OS=Homo sapiens OX=9606 GN=MGA PE=1 SV=4			1	1	1				5		3	-0.180644	0.215101	0.840211	0.941974
Q9H0U6	MRPL18	RM18_HUMAN 39S ribosomal protein L18, mitochondrial OS=Homo sapiens OX=9606 GN=MRPL18 PE=1 SV=1			8	4			7	3			3	-0.180153	0.137369	0.897376	0.961111
Q86XP1	DGKH	DGKH_HUMAN Diacylglycerol kinase eta OS=Homo sapiens OX=9606 GN=DGKH PE=1 SV=1			1		1				2		3	-0.179743	0.291524	0.785144	0.919388
P28070	PSMB4	PSB4_HUMAN Proteasome subunit beta type-4 OS=Homo sapiens OX=9606 GN=PSMB4 PE=1 SV=4			13	14	21		13	21	11		9	-0.179146	0.5429	0.616034	0.823087
Q9H0E2	TOLLIP	TOLIP_HUMAN Toll-interacting protein OS=Homo sapiens OX=9606 GN=TOLLIP PE=1 SV=1			4	4	4		1	9	4		4	-0.178978	0.282176	0.791806	0.919813
Q9NV31	IMP3	IMP3_HUMAN U3 small nucleolar ribonucleoprotein protein IMP3 OS=Homo sapiens OX=9606 GN=IMP3 PE=1 SV=1			15	13	7		9	12	10		5	-0.177855	0.586685	0.588929	0.810471
P82912	MRPS11	RT11_HUMAN 28S ribosomal protein S11, mitochondrial OS=Homo sapiens OX=9606 GN=MRPS11 PE=1 SV=2			8	8			4	5	1		3	-0.177746	0.151643	0.886809	0.959391
Q96PE2	ARHGEF17	ARHGH_HUMAN Rho guanine nucleotide exchange factor 17 OS=Homo sapiens OX=9606 GN=ARHGEF17 PE=1 SV=1				2			1				3	-0.177532	0.282895	0.791293	0.921216
Q5RHP9	ERICH3	ERIC3_HUMAN Glutamate-rich protein 3 OS=Homo sapiens OX=9606 GN=ERICH3 PE=2 SV=1				2			1				3	-0.177532	0.282895	0.791293	0.920882
Q96M11	HYLS1	HYLS1_HUMAN Hydrolethalus syndrome protein 1 OS=Homo sapiens OX=9606 GN=HYLS1 PE=1 SV=1				2			1				3	-0.177532	0.282895	0.791293	0.920548
Q13882	PTK6	PTK6_HUMAN Protein-tyrosine kinase 6 OS=Homo sapiens OX=9606 GN=PTK6 PE=1 SV=1				2			1				3	-0.177532	0.282895	0.791293	0.920215
P82673	MRPS35	RT35_HUMAN 28S ribosomal protein S35, mitochondrial OS=Homo sapiens OX=9606 GN=MRPS35 PE=1 SV=1			11	17	10		5	28	10		6	-0.176835	0.273445	0.79805	0.923059
Q9H7D7	WDR26	WDR26_HUMAN WD repeat-containing protein 26 OS=Homo sapiens OX=9606 GN=WDR26 PE=1 SV=3			12	10	10		9	13	8		7	-0.176429	0.881403	0.427878	0.726014
Q01082	SPTBN1	SPTB2_HUMAN Spectrin beta chain, non-erythrocytic 1 OS=Homo sapiens OX=9606 GN=SPTBN1 PE=1 SV=2			167	203	201		215	186	138		85	-0.176375	0.725617	0.508252	0.77187
Q8WW12	PCNP	PCNP_HUMAN PEST proteolytic signal-containing nuclear protein OS=Homo sapiens OX=9606 GN=PCNP PE=1 SV=2			1		4			1	3		3	-0.175917	0.197734	0.852895	0.944981
P46778	RPL21	RL21_HUMAN 60S ribosomal protein L21 OS=Homo sapiens OX=9606 GN=RPL21 PE=1 SV=2			19	31	23		24	30	15		6	-0.175323	0.520256	0.630353	0.831155
Q93009	USP7	UBP7_HUMAN Ubiquitin carboxyl-terminal hydrolase 7 OS=Homo sapiens OX=9606 GN=USP7 PE=1 SV=2			38	62	56		34	57	55		28	-0.175174	0.656506	0.547348	0.788377
Q9BUB7	TMEM70	TMM70_HUMAN Transmembrane protein 70, mitochondrial OS=Homo sapiens OX=9606 GN=TMEM70 PE=1 SV=2			8	11	8		15	15	2		5	-0.175164	0.211813	0.842608	0.942031
Q9BWU0	SLC4A1AP	NADAP_HUMAN Kanadaptin OS=Homo sapiens OX=9606 GN=SLC4A1AP PE=1 SV=1			4	10	10		9	7	5		8	-0.175147	0.389407	0.716818	0.885205
Q6AWC2	WWC2	WWC2_HUMAN Protein WWC2 OS=Homo sapiens OX=9606 GN=WWC2 PE=1 SV=2			7	8	9		7	7	8		3	-0.174687	1.49241	0.209873	0.604043
O75390	CS	CISY_HUMAN Citrate synthase, mitochondrial OS=Homo sapiens OX=9606 GN=CS PE=1 SV=2			13	39	35		23	33	19		13	-0.174366	0.33741	0.75277	0.903549
Q9Y285	FARSA	SYFA_HUMAN Phenylalanine--tRNA ligase alpha subunit OS=Homo sapiens OX=9606 GN=FARSA PE=1 SV=3			13	29	22		20	30	11		12	-0.173647	0.346329	0.746546	0.901807
Q96JB5	CDK5RAP3	CK5P3_HUMAN CDK5 regulatory subunit-associated protein 3 OS=Homo sapiens OX=9606 GN=CDK5RAP3 PE=1 SV=2			7	6	3		2	9	5		6	-0.173358	0.316234	0.76764	0.912193
Q09666	AHNAK	AHNK_HUMAN Neuroblast differentiation-associated protein AHNAK OS=Homo sapiens OX=9606 GN=AHNAK PE=1 SV=2			1659	1537	1696		1630	1457	1488		328	-0.173113	1.34089	0.251037	0.638425
P82930	MRPS34	RT34_HUMAN 28S ribosomal protein S34, mitochondrial OS=Homo sapiens OX=9606 GN=MRPS34 PE=1 SV=2			28	36	7		20	32	9		8	-0.172647	0.206858	0.846224	0.944431
Q96HY6	DDRGK1	DDRGK_HUMAN DDRGK domain-containing protein 1 OS=Homo sapiens OX=9606 GN=DDRGK1 PE=1 SV=2			13	7	7		9	11	5		4	-0.172433	0.413588	0.700389	0.874669
P21964	COMT	COMT_HUMAN Catechol O-methyltransferase OS=Homo sapiens OX=9606 GN=COMT PE=1 SV=2			19	34	31		24	26	26		10	-0.172344	0.722611	0.509909	0.771469
Q71UM5	RPS27L	RS27L_HUMAN 40S ribosomal protein S27-like OS=Homo sapiens OX=9606 GN=RPS27L PE=1 SV=3			17					13			3	-0.172221	0.0918428	0.931239	0.975902
P16278	GLB1	BGAL_HUMAN Beta-galactosidase OS=Homo sapiens OX=9606 GN=GLB1 PE=1 SV=2			3	3			1	2	1		4	-0.171553	0.247187	0.816932	0.928516
O43251	RBFOX2	RFOX2_HUMAN RNA binding protein fox-1 homolog 2 OS=Homo sapiens OX=9606 GN=RBFOX2 PE=1 SV=3			3						2		3	-0.171233	0.20095	0.850542	0.94335
Q9BYN8	MRPS26	RT26_HUMAN 28S ribosomal protein S26, mitochondrial OS=Homo sapiens OX=9606 GN=MRPS26 PE=1 SV=1			19	11	2		12	10	3		5	-0.169478	0.172244	0.871609	0.952896
Q9NR45	NANS	SIAS_HUMAN Sialic acid synthase OS=Homo sapiens OX=9606 GN=NANS PE=1 SV=2			2	6	4		2	6	3		4	-0.168849	0.359781	0.737202	0.899997
O00483	NDUFA4	NDUA4_HUMAN Cytochrome c oxidase subunit NDUFA4 OS=Homo sapiens OX=9606 GN=NDUFA4 PE=1 SV=1			15	19	15		18	19	10		3	-0.168168	0.549232	0.612067	0.821203
A2RRP1	NBAS	NBAS_HUMAN Neuroblastoma-amplified sequence OS=Homo sapiens OX=9606 GN=NBAS PE=1 SV=2			1	1				2			4	-0.167887	0.276361	0.795963	0.921973
Q14789	GOLGB1	GOGB1_HUMAN Golgin subfamily B member 1 OS=Homo sapiens OX=9606 GN=GOLGB1 PE=1 SV=2			3	1	1		3	2			4	-0.167642	0.237717	0.823781	0.932341
Q9NYV4	CDK12	CDK12_HUMAN Cyclin-dependent kinase 12 OS=Homo sapiens OX=9606 GN=CDK12 PE=1 SV=2			29	46	46		29	37	47		15	-0.16645	0.64113	0.556328	0.792076
O43292	GPAA1	GPAA1_HUMAN Glycosylphosphatidylinositol anchor attachment 1 protein OS=Homo sapiens OX=9606 GN=GPAA1 PE=1 SV=3			4	4	1		1	4	3		3	-0.166112	0.294694	0.78289	0.919766
Q9ULI4	KIF26A	KI26A_HUMAN Kinesin-like protein KIF26A OS=Homo sapiens OX=9606 GN=KIF26A PE=1 SV=3				1	1				2		3	-0.16586	0.270626	0.800069	0.9234
Q13405	MRPL49	RM49_HUMAN 39S ribosomal protein L49, mitochondrial OS=Homo sapiens OX=9606 GN=MRPL49 PE=1 SV=1			20	13	14		14	21	10		5	-0.165074	0.478847	0.657048	0.846206
P49721	PSMB2	PSB2_HUMAN Proteasome subunit beta type-2 OS=Homo sapiens OX=9606 GN=PSMB2 PE=1 SV=1			20	22	21		20	21	18		8	-0.164275	1.84989	0.138008	0.51128
P46781	RPS9	RS9_HUMAN 40S ribosomal protein S9 OS=Homo sapiens OX=9606 GN=RPS9 PE=1 SV=3			40	59	48		46	51	40		12	-0.163242	0.928627	0.405646	0.713938
Q9UGU0	TCF20	TCF20_HUMAN Transcription factor 20 OS=Homo sapiens OX=9606 GN=TCF20 PE=1 SV=3			3	5	4		5	3	3		7	-0.162795	0.574423	0.596441	0.814528
Q99417	MYCBP	MYCBP_HUMAN c-Myc-binding protein OS=Homo sapiens OX=9606 GN=MYCBP PE=1 SV=3				3	3		1		5		4	-0.16251	0.163402	0.878126	0.956115
O60763	USO1	USO1_HUMAN General vesicular transport factor p115 OS=Homo sapiens OX=9606 GN=USO1 PE=1 SV=2			7	10	1		8	14			11	-0.162422	0.116016	0.913231	0.968405
O00231	PSMD11	PSD11_HUMAN 26S proteasome non-ATPase regulatory subunit 11 OS=Homo sapiens OX=9606 GN=PSMD11 PE=1 SV=3			22	29	25		30	29	15		13	-0.162314	0.466395	0.665201	0.852263
Q9BZE1	MRPL37	RM37_HUMAN 39S ribosomal protein L37, mitochondrial OS=Homo sapiens OX=9606 GN=MRPL37 PE=1 SV=2			7	20	2		5	16	3		7	-0.162023	0.16336	0.878157	0.955825
P11387	TOP1	TOP1_HUMAN DNA topoisomerase 1 OS=Homo sapiens OX=9606 GN=TOP1 PE=1 SV=2			122	111	119		93	114	127		34	-0.161099	1.46429	0.216965	0.60864
O94964	SOGA1	SOGA1_HUMAN Protein SOGA1 OS=Homo sapiens OX=9606 GN=SOGA1 PE=1 SV=2			1	4	2		1	3	2		5	-0.160476	0.358087	0.738376	0.899038
O95747	OXSR1	OXSR1_HUMAN Serine/threonine-protein kinase OSR1 OS=Homo sapiens OX=9606 GN=OXSR1 PE=1 SV=1			7	9	10		6	7	12		4	-0.16009	0.567745	0.600559	0.816679
Q969X5	ERGIC1	ERGI1_HUMAN Endoplasmic reticulum-Golgi intermediate compartment protein 1 OS=Homo sapiens OX=9606 GN=ERGIC1 PE=1 SV=1			14	18	11		14	18	9		7	-0.157693	0.491599	0.648758	0.842965
Q9BT78	COPS4	CSN4_HUMAN COP9 signalosome complex subunit 4 OS=Homo sapiens OX=9606 GN=COPS4 PE=1 SV=1			6	12	9		6	8	11		10	-0.157618	0.515633	0.6333	0.831628
P35606	COPB2	COPB2_HUMAN Coatomer subunit beta' OS=Homo sapiens OX=9606 GN=COPB2 PE=1 SV=2			18	41	14		25	34	10		18	-0.156935	0.237672	0.823813	0.932049
P51970	NDUFA8	NDUA8_HUMAN NADH dehydrogenase [ubiquinone] 1 alpha subcomplex subunit 8 OS=Homo sapiens OX=9606 GN=NDUFA8 PE=1 SV=3			13	8	8		8	14	6		3	-0.156719	0.410198	0.70268	0.875828
Q8N1G4	LRRC47	LRC47_HUMAN Leucine-rich repeat-containing protein 47 OS=Homo sapiens OX=9606 GN=LRRC47 PE=1 SV=1			16	27	22		26	16	19		12	-0.156203	0.499833	0.643437	0.838426
Q01105	SET	SET_HUMAN Protein SET OS=Homo sapiens OX=9606 GN=SET PE=1 SV=3			28	32	33		34	28	26		7	-0.155896	0.874838	0.431047	0.724882
Q5T8D3	ACBD5	ACBD5_HUMAN Acyl-CoA-binding domain-containing protein 5 OS=Homo sapiens OX=9606 GN=ACBD5 PE=1 SV=1			7	3	1		4	9			4	-0.155741	0.13807	0.896857	0.961196
Q9UQN3	CHMP2B	CHM2B_HUMAN Charged multivesicular body protein 2b OS=Homo sapiens OX=9606 GN=CHMP2B PE=1 SV=1					4			3			4	-0.154601	0.151334	0.887038	0.958992
Q5VYK3	ECPAS	ECM29_HUMAN Proteasome adapter and scaffold protein ECM29 OS=Homo sapiens OX=9606 GN=ECPAS PE=1 SV=2			10	10	4		5	6	11		10	-0.154268	0.337058	0.753016	0.903507
P49207	RPL34	RL34_HUMAN 60S ribosomal protein L34 OS=Homo sapiens OX=9606 GN=RPL34 PE=1 SV=3			10	14	14		12	15	9		3	-0.153579	0.627572	0.564329	0.79536
Q14165	MLEC	MLEC_HUMAN Malectin OS=Homo sapiens OX=9606 GN=MLEC PE=1 SV=1			10	12	7		7	14	7		6	-0.15319	0.466289	0.66527	0.852012
Q9UHR5	SAP30BP	S30BP_HUMAN SAP30-binding protein OS=Homo sapiens OX=9606 GN=SAP30BP PE=1 SV=1			8	6	8		3	9	11		4	-0.152421	0.324654	0.761712	0.909524
Q96HC4	PDLIM5	PDLI5_HUMAN PDZ and LIM domain protein 5 OS=Homo sapiens OX=9606 GN=PDLIM5 PE=1 SV=5			26	40	36		39	29	28		11	-0.15169	0.581664	0.591997	0.811565
P13861	PRKAR2A	KAP2_HUMAN cAMP-dependent protein kinase type II-alpha regulatory subunit OS=Homo sapiens OX=9606 GN=PRKAR2A PE=1 SV=2			30	27	18		18	36	19		12	-0.150037	0.438054	0.683964	0.863898
P46459	NSF	NSF_HUMAN Vesicle-fusing ATPase OS=Homo sapiens OX=9606 GN=NSF PE=1 SV=3			18	18	17		19	22	11		13	-0.149836	0.49955	0.64362	0.838324
P13987	CD59	CD59_HUMAN CD59 glycoprotein OS=Homo sapiens OX=9606 GN=CD59 PE=1 SV=1	CD59		15	21	20		22	20	12		4	-0.149695	0.47489	0.659632	0.848514
Q13938	CAPS	CAYP1_HUMAN Calcyphosin OS=Homo sapiens OX=9606 GN=CAPS PE=1 SV=2			7	11	5		11	7	4		5	-0.149682	0.310573	0.771635	0.913898
P51648	ALDH3A2	AL3A2_HUMAN Fatty aldehyde dehydrogenase OS=Homo sapiens OX=9606 GN=ALDH3A2 PE=1 SV=1			19	27	15		14	29	16		9	-0.148592	0.436789	0.684808	0.863945
Q9NR30	DDX21	DDX21_HUMAN Nucleolar RNA helicase 2 OS=Homo sapiens OX=9606 GN=DDX21 PE=1 SV=5			273	216	275		234	224	266		39	-0.148198	0.880447	0.428338	0.726028
P12081	HARS	SYHC_HUMAN Histidine--tRNA ligase, cytoplasmic OS=Homo sapiens OX=9606 GN=HARS PE=1 SV=2			17	14	19		29	16	8		13	-0.148027	0.262724	0.80574	0.925621
P31949	S100A11	S10AB_HUMAN Protein S100-A11 OS=Homo sapiens OX=9606 GN=S100A11 PE=1 SV=2			54	51	67		60	40	66		5	-0.146257	0.512658	0.635202	0.833103
Q9H4L4	SENP3	SENP3_HUMAN Sentrin-specific protease 3 OS=Homo sapiens OX=9606 GN=SENP3 PE=1 SV=2			16	7	10		7	9	15		4	-0.14624	0.342319	0.749342	0.903486
Q9BQ39	DDX50	DDX50_HUMAN ATP-dependent RNA helicase DDX50 OS=Homo sapiens OX=9606 GN=DDX50 PE=1 SV=1			51	58	52		38	49	71		16	-0.145502	0.65508	0.548176	0.78851
O43678	NDUFA2	NDUA2_HUMAN NADH dehydrogenase [ubiquinone] 1 alpha subcomplex subunit 2 OS=Homo sapiens OX=9606 GN=NDUFA2 PE=1 SV=3			10	9	11		15	13	4		5	-0.145407	0.25807	0.809087	0.925165
Q9BXT6	MOV10L1	M10L1_HUMAN RNA helicase Mov10l1 OS=Homo sapiens OX=9606 GN=MOV10L1 PE=2 SV=1			1		1		2				3	-0.145398	0.225318	0.832775	0.93658
Q06830	PRDX1	PRDX1_HUMAN Peroxiredoxin-1 OS=Homo sapiens OX=9606 GN=PRDX1 PE=1 SV=1			52	67	66		61	65	50		15	-0.144927	0.846498	0.444946	0.731032
Q9Y5K6	CD2AP	CD2AP_HUMAN CD2-associated protein OS=Homo sapiens OX=9606 GN=CD2AP PE=1 SV=1			5	10	5		6	7	5		9	-0.142594	0.486703	0.651934	0.8447
Q8TBP6	SLC25A40	S2540_HUMAN Solute carrier family 25 member 40 OS=Homo sapiens OX=9606 GN=SLC25A40 PE=1 SV=1			13	9	8		9	17	5		6	-0.142573	0.290276	0.786032	0.918086
O95292	VAPB	VAPB_HUMAN Vesicle-associated membrane protein-associated protein B/C OS=Homo sapiens OX=9606 GN=VAPB PE=1 SV=3			34	33	32		27	41	28		7	-0.141878	0.886556	0.425405	0.72488
Q99873	PRMT1	ANM1_HUMAN Protein arginine N-methyltransferase 1 OS=Homo sapiens OX=9606 GN=PRMT1 PE=1 SV=3			2	10	8		5	6	5		5	-0.14064	0.243581	0.819538	0.929176
Q9UHD8	2019-09-09	SEPT9_HUMAN Septin-9 OS=Homo sapiens OX=9606 GN=SEPT9 PE=1 SV=2			69	89	92		74	74	90		24	-0.140135	0.913285	0.412761	0.717807
P27348	YWHAQ	1433T_HUMAN 14-3-3 protein theta OS=Homo sapiens OX=9606 GN=YWHAQ PE=1 SV=1			37	42	46		51	42	29		13	-0.138996	0.480604	0.655902	0.846087
O94874	UFL1	UFL1_HUMAN E3 UFM1-protein ligase 1 OS=Homo sapiens OX=9606 GN=UFL1 PE=1 SV=2			8	6	1		5	16			12	-0.1388	0.102909	0.922988	0.973609
Q9NRC6	SPTBN5	SPTN5_HUMAN Spectrin beta chain, non-erythrocytic 5 OS=Homo sapiens OX=9606 GN=SPTBN5 PE=1 SV=2			7	9	11		7	12	7		4	-0.137889	0.509544	0.637196	0.832997
P05387	RPLP2	RLA2_HUMAN 60S acidic ribosomal protein P2 OS=Homo sapiens OX=9606 GN=RPLP2 PE=1 SV=1			51	57	50		48	53	50		9	-0.137589	3.57216	0.0233307	0.295032
Q9H5H4	ZNF768	ZN768_HUMAN Zinc finger protein 768 OS=Homo sapiens OX=9606 GN=ZNF768 PE=1 SV=2			1		2				4		3	-0.137098	0.153697	0.885291	0.958717
P62899	RPL31	RL31_HUMAN 60S ribosomal protein L31 OS=Homo sapiens OX=9606 GN=RPL31 PE=1 SV=1			18	20	26		20	24	17		7	-0.135673	0.628778	0.563614	0.795399
Q9Y520	PRRC2C	PRC2C_HUMAN Protein PRRC2C OS=Homo sapiens OX=9606 GN=PRRC2C PE=1 SV=4			2	8	1		2	2	4		11	-0.135644	0.202544	0.849376	0.94336
Q0VDF9	HSPA14	HSP7E_HUMAN Heat shock 70 kDa protein 14 OS=Homo sapiens OX=9606 GN=HSPA14 PE=1 SV=1			6	15	11		9	12	8		8	-0.13488	0.370843	0.729559	0.89509
Q86U38	NOP9	NOP9_HUMAN Nucleolar protein 9 OS=Homo sapiens OX=9606 GN=NOP9 PE=1 SV=1			24	35	35		23	34	33		12	-0.134653	0.651161	0.550458	0.790023
Q05823	RNASEL	RN5A_HUMAN 2-5A-dependent ribonuclease OS=Homo sapiens OX=9606 GN=RNASEL PE=1 SV=2			4	1	1		3		3		3	-0.134546	0.166942	0.875515	0.954891
Q96IZ0	PAWR	PAWR_HUMAN PRKC apoptosis WT1 regulator protein OS=Homo sapiens OX=9606 GN=PAWR PE=1 SV=1			4	3	6		5	3	4		5	-0.134074	0.403014	0.707549	0.878828
P62888	RPL30	RL30_HUMAN 60S ribosomal protein L30 OS=Homo sapiens OX=9606 GN=RPL30 PE=1 SV=2			28	54	58		44	55	32		6	-0.133656	0.341051	0.750227	0.902858
P61088	UBE2N	UBE2N_HUMAN Ubiquitin-conjugating enzyme E2 N OS=Homo sapiens OX=9606 GN=UBE2N PE=1 SV=1			16	30	28		19	26	24		7	-0.132737	0.484207	0.653556	0.846119
Q14451	GRB7	GRB7_HUMAN Growth factor receptor-bound protein 7 OS=Homo sapiens OX=9606 GN=GRB7 PE=1 SV=2			113	114	88		106	102	93		21	-0.132489	0.920719	0.4093	0.716443
P01112	HRAS	RASH_HUMAN GTPase HRas OS=Homo sapiens OX=9606 GN=HRAS PE=1 SV=1				5	11		3	4	2		6	-0.132438	0.119859	0.910374	0.967932
O75436	VPS26A	VP26A_HUMAN Vacuolar protein sorting-associated protein 26A OS=Homo sapiens OX=9606 GN=VPS26A PE=1 SV=2			5	11	7		9	9	4		7	-0.131607	0.296645	0.781503	0.918809
Q13813	SPTAN1	SPTN1_HUMAN Spectrin alpha chain, non-erythrocytic 1 OS=Homo sapiens OX=9606 GN=SPTAN1 PE=1 SV=3			402	471	426		479	426	352		140	-0.131534	0.736596	0.502234	0.767448
P26885	FKBP2	FKBP2_HUMAN Peptidyl-prolyl cis-trans isomerase FKBP2 OS=Homo sapiens OX=9606 GN=FKBP2 PE=1 SV=2			7	9	10		9	10	6		5	-0.131493	0.518112	0.631719	0.832273
Q9Y6X8	ZHX2	ZHX2_HUMAN Zinc fingers and homeoboxes protein 2 OS=Homo sapiens OX=9606 GN=ZHX2 PE=1 SV=1			1	1	3			1	6		5	-0.130814	0.149286	0.888552	0.959338
P63104	YWHAZ	1433Z_HUMAN 14-3-3 protein zeta/delta OS=Homo sapiens OX=9606 GN=YWHAZ PE=1 SV=1			66	77	85		79	76	64		13	-0.130588	0.762615	0.488186	0.76156
P15924	DSP	DESP_HUMAN Desmoplakin OS=Homo sapiens OX=9606 GN=DSP PE=1 SV=3			346	370	342		302	414	313		126	-0.129702	1.14862	0.314728	0.689098
Q9Y3D7	PAM16	TIM16_HUMAN Mitochondrial import inner membrane translocase subunit TIM16 OS=Homo sapiens OX=9606 GN=PAM16 PE=1 SV=2			9	9	8		8	10	7		3	-0.129481	0.96094	0.390999	0.701223
Q9UHR4	BAIAP2L1	BI2L1_HUMAN Brain-specific angiogenesis inhibitor 1-associated protein 2-like protein 1 OS=Homo sapiens OX=9606 GN=BAIAP2L1 PE=1 SV=2			13	18	18		13	13	22		12	-0.12668	0.481082	0.655591	0.846025
P62937	PPIA	PPIA_HUMAN Peptidyl-prolyl cis-trans isomerase A OS=Homo sapiens OX=9606 GN=PPIA PE=1 SV=2			233	236	221		239	214	214		12	-0.125837	1.14024	0.317823	0.6921
O14949	UQCRQ	QCR8_HUMAN Cytochrome b-c1 complex subunit 8 OS=Homo sapiens OX=9606 GN=UQCRQ PE=1 SV=4			17	9	8		11	11	9		3	-0.125804	0.370146	0.730039	0.895336
Q96L93	KIF16B	KI16B_HUMAN Kinesin-like protein KIF16B OS=Homo sapiens OX=9606 GN=KIF16B PE=1 SV=2			2	1				4			4	-0.125301	0.141785	0.894104	0.961454
Q9UIF9	BAZ2A	BAZ2A_HUMAN Bromodomain adjacent to zinc finger domain protein 2A OS=Homo sapiens OX=9606 GN=BAZ2A PE=1 SV=4			10	16	17		8	15	20		19	-0.123984	0.323042	0.762846	0.908513
P49137	MAPKAPK2	MAPK2_HUMAN MAP kinase-activated protein kinase 2 OS=Homo sapiens OX=9606 GN=MAPKAPK2 PE=1 SV=1			8	6	6		6	6	7		3	-0.122831	0.834223	0.451078	0.736585
Q9HD23	MRS2	MRS2_HUMAN Magnesium transporter MRS2 homolog, mitochondrial OS=Homo sapiens OX=9606 GN=MRS2 PE=1 SV=1			12	9	12		11	20	5		7	-0.122625	0.226497	0.831919	0.936273
Q14203	DCTN1	DCTN1_HUMAN Dynactin subunit 1 OS=Homo sapiens OX=9606 GN=DCTN1 PE=1 SV=3			1	13	3		5	3	3		10	-0.122539	0.146081	0.890923	0.961252
P52907	CAPZA1	CAZA1_HUMAN F-actin-capping protein subunit alpha-1 OS=Homo sapiens OX=9606 GN=CAPZA1 PE=1 SV=3			22	28	27		26	24	24		7	-0.121715	0.931837	0.404171	0.71408
Q9HBL7	PLGRKT	PLRKT_HUMAN Plasminogen receptor (KT) OS=Homo sapiens OX=9606 GN=PLGRKT PE=1 SV=1			7	6	5		4	9	5		3	-0.12159	0.42278	0.694194	0.871336
P07099	EPHX1	HYEP_HUMAN Epoxide hydrolase 1 OS=Homo sapiens OX=9606 GN=EPHX1 PE=1 SV=1			4	8	8		5	14	3		8	-0.121577	0.198986	0.851979	0.944617
O75306	NDUFS2	NDUS2_HUMAN NADH dehydrogenase [ubiquinone] iron-sulfur protein 2, mitochondrial OS=Homo sapiens OX=9606 GN=NDUFS2 PE=1 SV=2			37	48	51		36	71	32		18	-0.12101	0.341152	0.750156	0.90345
Q9NYK5	MRPL39	RM39_HUMAN 39S ribosomal protein L39, mitochondrial OS=Homo sapiens OX=9606 GN=MRPL39 PE=1 SV=3			15	13	11		19	29	3		6	-0.120968	0.1341	0.8998	0.961463
Q86Y26	NUTM1	NUTM1_HUMAN NUT family member 1 OS=Homo sapiens OX=9606 GN=NUTM1 PE=1 SV=2			2	2	1		2	4			3	-0.12085	0.174022	0.8703	0.952113
P31946	YWHAB	1433B_HUMAN 14-3-3 protein beta/alpha OS=Homo sapiens OX=9606 GN=YWHAB PE=1 SV=3			34	43	54		45	41	39		12	-0.118323	0.525798	0.62683	0.82821
Q08380	LGALS3BP	LG3BP_HUMAN Galectin-3-binding protein OS=Homo sapiens OX=9606 GN=LGALS3BP PE=1 SV=1			22	14	13		18	20	10		7	-0.117018	0.304185	0.776155	0.916211
Q99460	PSMD1	PSMD1_HUMAN 26S proteasome non-ATPase regulatory subunit 1 OS=Homo sapiens OX=9606 GN=PSMD1 PE=1 SV=2			26	25	28		23	30	24		17	-0.11696	1.04171	0.356365	0.71451
P82933	MRPS9	RT09_HUMAN 28S ribosomal protein S9, mitochondrial OS=Homo sapiens OX=9606 GN=MRPS9 PE=1 SV=2			28	19	11		25	26	8		10	-0.116747	0.179567	0.866222	0.948621
P50148	GNAQ	GNAQ_HUMAN Guanine nucleotide-binding protein G(q) subunit alpha OS=Homo sapiens OX=9606 GN=GNAQ PE=1 SV=4			9	10	17		11	14	9		6	-0.11609	0.35649	0.739483	0.898004
Q9Y3I0	RTCB	RTCB_HUMAN tRNA-splicing ligase RtcB homolog OS=Homo sapiens OX=9606 GN=RTCB PE=1 SV=1			57	68	61		65	71	47		20	-0.115236	0.570255	0.599009	0.815953
Q05086	UBE3A	UBE3A_HUMAN Ubiquitin-protein ligase E3A OS=Homo sapiens OX=9606 GN=UBE3A PE=1 SV=4			2	2	2		1	3	2		5	-0.114156	0.444452	0.679704	0.861226
Q14008	CKAP5	CKAP5_HUMAN Cytoskeleton-associated protein 5 OS=Homo sapiens OX=9606 GN=CKAP5 PE=1 SV=3			37	39	47		33	37	51		37	-0.114143	0.579468	0.593343	0.812023
O43865	AHCYL1	SAHH2_HUMAN S-adenosylhomocysteine hydrolase-like protein 1 OS=Homo sapiens OX=9606 GN=AHCYL1 PE=1 SV=2			6	8	2		5	3	6		5	-0.113246	0.213556	0.841337	0.941922
Q9BPX6	MICU1	MICU1_HUMAN Calcium uptake protein 1, mitochondrial OS=Homo sapiens OX=9606 GN=MICU1 PE=1 SV=1			13	17	11		10	20	11		6	-0.113009	0.3837	0.720723	0.888662
Q9BUR5	APOO	MIC26_HUMAN MICOS complex subunit MIC26 OS=Homo sapiens OX=9606 GN=APOO PE=1 SV=1			14	11	11		9	21	8		5	-0.112852	0.28225	0.791754	0.920084
P53597	SUCLG1	SUCA_HUMAN Succinate--CoA ligase [ADP/GDP-forming] subunit alpha, mitochondrial OS=Homo sapiens OX=9606 GN=SUCLG1 PE=1 SV=4				2	2		6				3	-0.112568	0.102631	0.923195	0.973507
Q70J99	UNC13D	UN13D_HUMAN Protein unc-13 homolog D OS=Homo sapiens OX=9606 GN=UNC13D PE=1 SV=1			41	76	55		45	64	55		26	-0.112488	0.453922	0.673423	0.857666
Q13555	CAMK2G	KCC2G_HUMAN Calcium/calmodulin-dependent protein kinase type II subunit gamma OS=Homo sapiens OX=9606 GN=CAMK2G PE=1 SV=4			27	29	22		20	33	24		9	-0.111588	0.60501	0.577817	0.803789
P62280	RPS11	RS11_HUMAN 40S ribosomal protein S11 OS=Homo sapiens OX=9606 GN=RPS11 PE=1 SV=3			33	45	44		41	46	32		9	-0.111294	0.52962	0.624408	0.826369
P10301	RRAS	RRAS_HUMAN Ras-related protein R-Ras OS=Homo sapiens OX=9606 GN=RRAS PE=1 SV=1			1	10	9		6	6	3		6	-0.111252	0.131481	0.901743	0.962258
O14880	MGST3	MGST3_HUMAN Microsomal glutathione S-transferase 3 OS=Homo sapiens OX=9606 GN=MGST3 PE=1 SV=1			21	35	39		17	50	31		5	-0.110873	0.238415	0.823275	0.932097
O75376	NCOR1	NCOR1_HUMAN Nuclear receptor corepressor 1 OS=Homo sapiens OX=9606 GN=NCOR1 PE=1 SV=2			2	3	3			4	8		6	-0.110583	0.118467	0.911409	0.96839
Q9Y678	COPG1	COPG1_HUMAN Coatomer subunit gamma-1 OS=Homo sapiens OX=9606 GN=COPG1 PE=1 SV=1			18	39	18		18	43	15		16	-0.109452	0.20305	0.849007	0.943275
Q8IXM3	MRPL41	RM41_HUMAN 39S ribosomal protein L41, mitochondrial OS=Homo sapiens OX=9606 GN=MRPL41 PE=1 SV=1			8	11	3		9	12	2		5	-0.107815	0.134742	0.899324	0.961914
Q9NRG9	AAAS	AAAS_HUMAN Aladin OS=Homo sapiens OX=9606 GN=AAAS PE=1 SV=1			20	20	21		8	27	35		13	-0.107293	0.189093	0.859227	0.946446
Q9Y2R9	MRPS7	RT07_HUMAN 28S ribosomal protein S7, mitochondrial OS=Homo sapiens OX=9606 GN=MRPS7 PE=1 SV=2			27	24	8		26	23	8		13	-0.106302	0.145322	0.891485	0.961535
Q92520	FAM3C	FAM3C_HUMAN Protein FAM3C OS=Homo sapiens OX=9606 GN=FAM3C PE=1 SV=1			3	5	4		5	8	1		4	-0.104403	0.157262	0.882657	0.957802
Q9Y3X0	CCDC9	CCDC9_HUMAN Coiled-coil domain-containing protein 9 OS=Homo sapiens OX=9606 GN=CCDC9 PE=1 SV=1			2	1	1		4		1		3	-0.104316	0.144583	0.892032	0.961802
O75489	NDUFS3	NDUS3_HUMAN NADH dehydrogenase [ubiquinone] iron-sulfur protein 3, mitochondrial OS=Homo sapiens OX=9606 GN=NDUFS3 PE=1 SV=1			59	58	52		58	67	43		10	-0.103989	0.514595	0.633963	0.831818
P62753	RPS6	RS6_HUMAN 40S ribosomal protein S6 OS=Homo sapiens OX=9606 GN=RPS6 PE=1 SV=1			39	33	31		39	32	30		6	-0.103286	0.536124	0.620298	0.825009
P28340	POLD1	DPOD1_HUMAN DNA polymerase delta catalytic subunit OS=Homo sapiens OX=9606 GN=POLD1 PE=1 SV=2			2	4	6		3	3	5		3	-0.102938	0.254777	0.811458	0.925898
O00571	DDX3X	DDX3X_HUMAN ATP-dependent RNA helicase DDX3X OS=Homo sapiens OX=9606 GN=DDX3X PE=1 SV=3			144	138	128		137	137	128		27	-0.102804	1.15444	0.312594	0.688179
Q07020	RPL18	RL18_HUMAN 60S ribosomal protein L18 OS=Homo sapiens OX=9606 GN=RPL18 PE=1 SV=2			30	39	34		32	39	30		6	-0.102171	0.772058	0.483162	0.756294
Q8IWA0	WDR75	WDR75_HUMAN WD repeat-containing protein 75 OS=Homo sapiens OX=9606 GN=WDR75 PE=1 SV=1			36	30	31		16	29	67		14	-0.102116	0.18537	0.861959	0.946857
O95168	NDUFB4	NDUB4_HUMAN NADH dehydrogenase [ubiquinone] 1 beta subcomplex subunit 4 OS=Homo sapiens OX=9606 GN=NDUFB4 PE=1 SV=3			21	18	18		17	25	15		4	-0.100802	0.473496	0.660544	0.849346
Q8N5A5	ZGPAT	ZGPAT_HUMAN Zinc finger CCCH-type with G patch domain-containing protein OS=Homo sapiens OX=9606 GN=ZGPAT PE=1 SV=3				8	2		1	3	2		6	-0.0988618	0.104601	0.921727	0.973237
P05141	SLC25A5	ADT2_HUMAN ADP/ATP translocase 2 OS=Homo sapiens OX=9606 GN=SLC25A5 PE=1 SV=7			177	143	149		176	169	121		17	-0.0978341	0.422106	0.694647	0.871225
O95169	NDUFB8	NDUB8_HUMAN NADH dehydrogenase [ubiquinone] 1 beta subcomplex subunit 8, mitochondrial OS=Homo sapiens OX=9606 GN=NDUFB8 PE=1 SV=1			18	14	13		17	20	9		5	-0.0966167	0.26313	0.805449	0.925617
P28072	PSMB6	PSB6_HUMAN Proteasome subunit beta type-6 OS=Homo sapiens OX=9606 GN=PSMB6 PE=1 SV=4			5	3	9		6	3	7		5	-0.0963564	0.184483	0.86261	0.946602
Q9NX05	FAM120C	F120C_HUMAN Constitutive coactivator of PPAR-gamma-like protein 2 OS=Homo sapiens OX=9606 GN=FAM120C PE=1 SV=3			3	5				10	1		5	-0.0957009	0.0752965	0.943594	0.983715
P28074	PSMB5	PSB5_HUMAN Proteasome subunit beta type-5 OS=Homo sapiens OX=9606 GN=PSMB5 PE=1 SV=3			15	15	23		25	14	14		8	-0.0945517	0.246534	0.817404	0.928395
Q9Y4W6	AFG3L2	AFG32_HUMAN AFG3-like protein 2 OS=Homo sapiens OX=9606 GN=AFG3L2 PE=1 SV=2			43	35	26		38	49	20		19	-0.094401	0.219472	0.837027	0.940046
P48059	LIMS1	LIMS1_HUMAN LIM and senescent cell antigen-like-containing domain protein 1 OS=Homo sapiens OX=9606 GN=LIMS1 PE=1 SV=4			2	5	4			7	10		3	-0.0942807	0.0859395	0.935644	0.978603
Q7Z7H8	MRPL10	RM10_HUMAN 39S ribosomal protein L10, mitochondrial OS=Homo sapiens OX=9606 GN=MRPL10 PE=1 SV=3			15	14	4		8	17	6		3	-0.0941649	0.14312	0.893116	0.962001
Q96S52	PIGS	PIGS_HUMAN GPI transamidase component PIG-S OS=Homo sapiens OX=9606 GN=PIGS PE=1 SV=3			10	10	4		3	17	7		9	-0.0940908	0.136788	0.897807	0.961252
Q8N2F6	ARMC10	ARM10_HUMAN Armadillo repeat-containing protein 10 OS=Homo sapiens OX=9606 GN=ARMC10 PE=1 SV=1			15	10	10		16	11	8		3	-0.0940904	0.258456	0.808809	0.925835
P54727	RAD23B	RD23B_HUMAN UV excision repair protein RAD23 homolog B OS=Homo sapiens OX=9606 GN=RAD23B PE=1 SV=1			23	25	25		26	23	23		7	-0.0931799	0.794391	0.471437	0.751119
Q05682	CALD1	CALD1_HUMAN Caldesmon OS=Homo sapiens OX=9606 GN=CALD1 PE=1 SV=3				2	8		3	2	1		4	-0.0927413	0.0938736	0.929724	0.975269
Q9NS91	RAD18	RAD18_HUMAN E3 ubiquitin-protein ligase RAD18 OS=Homo sapiens OX=9606 GN=RAD18 PE=1 SV=2			2	2	1		3	1	1		4	-0.0903231	0.219259	0.837182	0.939891
Q969X6	UTP4	UTP4_HUMAN U3 small nucleolar RNA-associated protein 4 homolog OS=Homo sapiens OX=9606 GN=UTP4 PE=1 SV=1			29	22	33		6	47	67		15	-0.0900609	0.0909996	0.931868	0.975606
O43676	NDUFB3	NDUB3_HUMAN NADH dehydrogenase [ubiquinone] 1 beta subcomplex subunit 3 OS=Homo sapiens OX=9606 GN=NDUFB3 PE=1 SV=3			9	6	8		11	9	4		4	-0.0887476	0.197407	0.853135	0.943944
Q9NVU7	SDAD1	SDA1_HUMAN Protein SDA1 homolog OS=Homo sapiens OX=9606 GN=SDAD1 PE=1 SV=3			5	6	5		5	7	4		7	-0.0871058	0.446262	0.678501	0.861061
Q9NX63	CHCHD3	MIC19_HUMAN MICOS complex subunit MIC19 OS=Homo sapiens OX=9606 GN=CHCHD3 PE=1 SV=1			33	23	24		21	40	21		8	-0.0870754	0.271297	0.799588	0.923176
Q9UI12	ATP6V1H	VATH_HUMAN V-type proton ATPase subunit H OS=Homo sapiens OX=9606 GN=ATP6V1H PE=1 SV=1			10	13	10		11	16	7		7	-0.0869068	0.267689	0.802175	0.924833
Q9Y6E2	BZW2	BZW2_HUMAN Basic leucine zipper and W2 domain-containing protein 2 OS=Homo sapiens OX=9606 GN=BZW2 PE=1 SV=1			17	21	23		23	15	23		11	-0.0866916	0.330156	0.75785	0.907273
Q01484	ANK2	ANK2_HUMAN Ankyrin-2 OS=Homo sapiens OX=9606 GN=ANK2 PE=1 SV=4			8	7	6		11	7	4		5	-0.0866725	0.208319	0.845157	0.944224
A5A3E0	POTEF	POTEF_HUMAN POTE ankyrin domain family member F OS=Homo sapiens OX=9606 GN=POTEF PE=1 SV=2			70				58				10	-0.0845278	0.0294695	0.977902	0.995569
O96008	TOMM40	TOM40_HUMAN Mitochondrial import receptor subunit TOM40 homolog OS=Homo sapiens OX=9606 GN=TOMM40 PE=1 SV=1			49	51	65		44	71	51		6	-0.0838074	0.390838	0.71584	0.885019
Q8NF91	SYNE1	SYNE1_HUMAN Nesprin-1 OS=Homo sapiens OX=9606 GN=SYNE1 PE=1 SV=4			6	13	7		8	13	5		15	-0.0836332	0.18754	0.860366	0.946403
Q7Z7F7	MRPL55	RM55_HUMAN 39S ribosomal protein L55, mitochondrial OS=Homo sapiens OX=9606 GN=MRPL55 PE=1 SV=1			6	7			6	6			3	-0.0834696	0.0618864	0.953622	0.986802
Q9Y512	SAMM50	SAM50_HUMAN Sorting and assembly machinery component 50 homolog OS=Homo sapiens OX=9606 GN=SAMM50 PE=1 SV=3			47	26	22		24	44	25		14	-0.083056	0.20384	0.848429	0.94394
Q6NUK1	SLC25A24	SCMC1_HUMAN Calcium-binding mitochondrial carrier protein SCaMC-1 OS=Homo sapiens OX=9606 GN=SLC25A24 PE=1 SV=2			53	49	35		51	67	26		21	-0.0827284	0.188927	0.859349	0.946256
Q6DKI1	RPL7L1	RL7L_HUMAN 60S ribosomal protein L7-like 1 OS=Homo sapiens OX=9606 GN=RPL7L1 PE=1 SV=2			29	24	25		22	25	31		5	-0.0826317	0.562704	0.603678	0.819187
Q9Y5J7	TIMM9	TIM9_HUMAN Mitochondrial import inner membrane translocase subunit Tim9 OS=Homo sapiens OX=9606 GN=TIMM9 PE=1 SV=1			13	20	12		15	25	8		5	-0.0800706	0.167777	0.8749	0.954869
P52815	MRPL12	RM12_HUMAN 39S ribosomal protein L12, mitochondrial OS=Homo sapiens OX=9606 GN=MRPL12 PE=1 SV=2			27	31	24		27	35	21		5	-0.078059	0.358748	0.737918	0.898821
Q9H0S4	DDX47	DDX47_HUMAN Probable ATP-dependent RNA helicase DDX47 OS=Homo sapiens OX=9606 GN=DDX47 PE=1 SV=1			51	58	59		49	58	61		12	-0.0779557	0.976399	0.384153	0.701478
Q53GS9	USP39	SNUT2_HUMAN U4/U6.U5 tri-snRNP-associated protein 2 OS=Homo sapiens OX=9606 GN=USP39 PE=1 SV=2			58	69	70		64	66	66		14	-0.0773251	0.836574	0.449898	0.735032
Q96HS1	PGAM5	PGAM5_HUMAN Serine/threonine-protein phosphatase PGAM5, mitochondrial OS=Homo sapiens OX=9606 GN=PGAM5 PE=1 SV=2			15	9	10		16	16	5		9	-0.0751822	0.132707	0.900833	0.961927
Q92597	NDRG1	NDRG1_HUMAN Protein NDRG1 OS=Homo sapiens OX=9606 GN=NDRG1 PE=1 SV=1			5	17	12		8	13	10		8	-0.0750656	0.15767	0.882356	0.958123
Q7Z7A1	CNTRL	CNTRL_HUMAN Centriolin OS=Homo sapiens OX=9606 GN=CNTRL PE=1 SV=2			6	6	6		6	7	5		6	-0.0749764	0.58919	0.587402	0.810105
Q9Y5L4	TIMM13	TIM13_HUMAN Mitochondrial import inner membrane translocase subunit Tim13 OS=Homo sapiens OX=9606 GN=TIMM13 PE=1 SV=1			13	14	11		12	15	11		3	-0.0749726	0.552614	0.609954	0.820768
Q9NZ01	TECR	TECR_HUMAN Very-long-chain enoyl-CoA reductase OS=Homo sapiens OX=9606 GN=TECR PE=1 SV=1			21	12	10		11	28	8		9	-0.0733179	0.127313	0.904836	0.963638
O96000	NDUFB10	NDUBA_HUMAN NADH dehydrogenase [ubiquinone] 1 beta subcomplex subunit 10 OS=Homo sapiens OX=9606 GN=NDUFB10 PE=1 SV=3			47	31	35		34	43	35		7	-0.0730789	0.351135	0.743201	0.900137
P08123	COL1A2	CO1A2_HUMAN Collagen alpha-2(I) chain OS=Homo sapiens OX=9606 GN=COL1A2 PE=1 SV=7			1	1	3			3	3		3	-0.0724457	0.0988201	0.926035	0.974902
Q9UJS0	SLC25A13	CMC2_HUMAN Calcium-binding mitochondrial carrier protein Aralar2 OS=Homo sapiens OX=9606 GN=SLC25A13 PE=1 SV=2			164	154	134		157	187	116		31	-0.0724245	0.32434	0.761933	0.909112
Q9BU76	MMTAG2	MMTA2_HUMAN Multiple myeloma tumor-associated protein 2 OS=Homo sapiens OX=9606 GN=MMTAG2 PE=1 SV=1			6	8	8		9	7	6		3	-0.0712297	0.314934	0.768557	0.912608
Q96TA1	FAM129B	NIBL1_HUMAN Niban-like protein 1 OS=Homo sapiens OX=9606 GN=FAM129B PE=1 SV=3			16	9	14		14	9	16		10	-0.0703755	0.193778	0.855793	0.944931
P26639	TARS	SYTC_HUMAN Threonine--tRNA ligase, cytoplasmic OS=Homo sapiens OX=9606 GN=TARS PE=1 SV=3			5	9	5		10	3	7		8	-0.0698781	0.135092	0.899064	0.962277
P31930	UQCRC1	QCR1_HUMAN Cytochrome b-c1 complex subunit 1, mitochondrial OS=Homo sapiens OX=9606 GN=UQCRC1 PE=1 SV=3			171	127	134		142	179	116		21	-0.0692681	0.297502	0.780894	0.918766
P08574	CYC1	CY1_HUMAN Cytochrome c1, heme protein, mitochondrial OS=Homo sapiens OX=9606 GN=CYC1 PE=1 SV=3			100	70	48		71	94	51		9	-0.0690774	0.177102	0.868034	0.950281
Q96FQ6	S100A16	S10AG_HUMAN Protein S100-A16 OS=Homo sapiens OX=9606 GN=S100A16 PE=1 SV=1			84	94	113		87	92	113		7	-0.0689356	0.416271	0.698577	0.874106
P62269	RPS18	RS18_HUMAN 40S ribosomal protein S18 OS=Homo sapiens OX=9606 GN=RPS18 PE=1 SV=3			23	38	45		36	41	27		11	-0.0686713	0.204145	0.848206	0.944674
P61081	UBE2M	UBC12_HUMAN NEDD8-conjugating enzyme Ubc12 OS=Homo sapiens OX=9606 GN=UBE2M PE=1 SV=1			5	15	10		7	11	10		6	-0.0684602	0.164889	0.877029	0.955893
Q13724	MOGS	MOGS_HUMAN Mannosyl-oligosaccharide glucosidase OS=Homo sapiens OX=9606 GN=MOGS PE=1 SV=5			41	49	32		42	47	33		13	-0.0679757	0.312519	0.770261	0.913281
A9Z1Z3	FER1L4	FR1L4_HUMAN Fer-1-like protein 4 OS=Homo sapiens OX=9606 GN=FER1L4 PE=2 SV=1			1		7		4	2			5	-0.0675455	0.0592716	0.955579	0.987237
Q7Z4V5	HDGFL2	HDGR2_HUMAN Hepatoma-derived growth factor-related protein 2 OS=Homo sapiens OX=9606 GN=HDGFL2 PE=1 SV=1			5	5	9		5	9	5		6	-0.0673539	0.196154	0.854052	0.944633
Q9NVI7	ATAD3A	ATD3A_HUMAN ATPase family AAA domain-containing protein 3A OS=Homo sapiens OX=9606 GN=ATAD3A PE=1 SV=2			95	60	64		77	86	56		19	-0.0673278	0.227009	0.831547	0.936182
Q8N8A6	DDX51	DDX51_HUMAN ATP-dependent RNA helicase DDX51 OS=Homo sapiens OX=9606 GN=DDX51 PE=1 SV=3			7	11	12		6	9	17		13	-0.0660156	0.1566	0.883147	0.957686
Q8WX92	NELFB	NELFB_HUMAN Negative elongation factor B OS=Homo sapiens OX=9606 GN=NELFB PE=1 SV=1			6	7	9		9	7	6		5	-0.0656472	0.259324	0.808185	0.926442
Q9NWR8	MCUB	MCUB_HUMAN Calcium uniporter regulatory subunit MCUb, mitochondrial OS=Homo sapiens OX=9606 GN=MCUB PE=1 SV=2			2	3	6		2	6	3		3	-0.0638154	0.129656	0.903097	0.963063
Q5VWN6	TASOR2	TASO2_HUMAN Protein TASOR 2 OS=Homo sapiens OX=9606 GN=TASOR2 PE=1 SV=1			2		1			1	2		3	-0.0617915	0.0947281	0.929086	0.975237
Q9Y399	MRPS2	RT02_HUMAN 28S ribosomal protein S2, mitochondrial OS=Homo sapiens OX=9606 GN=MRPS2 PE=1 SV=1			11	12	6		12	16	4		6	-0.0599315	0.0992591	0.925708	0.975197
Q2M2Z5	KIZ	KIZ_HUMAN Centrosomal protein kizuna OS=Homo sapiens OX=9606 GN=KIZ PE=1 SV=2			3		3		1	1	3		3	-0.0596802	0.0791265	0.940732	0.982645
Q9NQ50	MRPL40	RM40_HUMAN 39S ribosomal protein L40, mitochondrial OS=Homo sapiens OX=9606 GN=MRPL40 PE=1 SV=1			11	20	6		8	19	9		6	-0.0595517	0.110014	0.917697	0.970257
Q5T3I0	GPATCH4	GPTC4_HUMAN G patch domain-containing protein 4 OS=Homo sapiens OX=9606 GN=GPATCH4 PE=1 SV=2			19	14	23		21	13	23		6	-0.0592756	0.168282	0.874528	0.954787
Q7LGA3	HS2ST1	HS2ST_HUMAN Heparan sulfate 2-O-sulfotransferase 1 OS=Homo sapiens OX=9606 GN=HS2ST1 PE=1 SV=1			6	2	5		3	7	3		3	-0.0586299	0.116556	0.912829	0.968298
P52434	POLR2H	RPAB3_HUMAN DNA-directed RNA polymerases I, II, and III subunit RPABC3 OS=Homo sapiens OX=9606 GN=POLR2H PE=1 SV=4			4	4	3		4	3	4		4	-0.0575813	0.34563	0.747033	0.902056
P49736	MCM2	MCM2_HUMAN DNA replication licensing factor MCM2 OS=Homo sapiens OX=9606 GN=MCM2 PE=1 SV=4			20	15	13		19	21	10		14	-0.0571678	0.152952	0.885842	0.95899
Q9Y446	PKP3	PKP3_HUMAN Plakophilin-3 OS=Homo sapiens OX=9606 GN=PKP3 PE=1 SV=1			112	137	131		106	142	139		34	-0.0564047	0.514727	0.63388	0.832048
P22695	UQCRC2	QCR2_HUMAN Cytochrome b-c1 complex subunit 2, mitochondrial OS=Homo sapiens OX=9606 GN=UQCRC2 PE=1 SV=3			118	98	98		114	122	85		17	-0.0551181	0.266918	0.802728	0.925139
Q02388	COL7A1	CO7A1_HUMAN Collagen alpha-1(VII) chain OS=Homo sapiens OX=9606 GN=COL7A1 PE=1 SV=2			1		1			1	1		4	-0.0539669	0.114916	0.91405	0.968633
Q9NR77	PXMP2	PXMP2_HUMAN Peroxisomal membrane protein 2 OS=Homo sapiens OX=9606 GN=PXMP2 PE=1 SV=3			1		1			1	1		3	-0.0539669	0.114916	0.91405	0.968314
P51148	RAB5C	RAB5C_HUMAN Ras-related protein Rab-5C OS=Homo sapiens OX=9606 GN=RAB5C PE=1 SV=2			51	60	67		62	72	48		8	-0.0537514	0.25148	0.813835	0.927292
Q01664	TFAP4	TFAP4_HUMAN Transcription factor AP-4 OS=Homo sapiens OX=9606 GN=TFAP4 PE=1 SV=2			1	3	2		1	2	3		3	-0.0528323	0.138461	0.896567	0.961206
Q9NUQ2	AGPAT5	PLCE_HUMAN 1-acyl-sn-glycerol-3-phosphate acyltransferase epsilon OS=Homo sapiens OX=9606 GN=AGPAT5 PE=1 SV=3			13	8	9		10	16	6		4	-0.0507703	0.120645	0.90979	0.967631
Q7Z5P9	MUC19	MUC19_HUMAN Mucin-19 OS=Homo sapiens OX=9606 GN=MUC19 PE=1 SV=3				1	2			2	1		4	-0.0503329	0.0773639	0.942049	0.983061
O15160	POLR1C	RPAC1_HUMAN DNA-directed RNA polymerases I and III subunit RPAC1 OS=Homo sapiens OX=9606 GN=POLR1C PE=1 SV=1			41	42	36		44	38	39		9	-0.050332	0.393267	0.714183	0.884331
P61604	HSPE1	CH10_HUMAN 10 kDa heat shock protein, mitochondrial OS=Homo sapiens OX=9606 GN=HSPE1 PE=1 SV=2			32	37	46		44	42	31		8	-0.05027	0.204045	0.84828	0.9441
P63241	EIF5A	IF5A1_HUMAN Eukaryotic translation initiation factor 5A-1 OS=Homo sapiens OX=9606 GN=EIF5A PE=1 SV=2			78	89	80		91	86	75		11	-0.0488022	0.380548	0.722885	0.890643
Q9HDC9	APMAP	APMAP_HUMAN Adipocyte plasma membrane-associated protein OS=Homo sapiens OX=9606 GN=APMAP PE=1 SV=2			5	7	8		7	6	7		6	-0.0478498	0.236446	0.824701	0.932069
Q96RN5	MED15	MED15_HUMAN Mediator of RNA polymerase II transcription subunit 15 OS=Homo sapiens OX=9606 GN=MED15 PE=1 SV=2			5	4	5		2	8	6		8	-0.0467467	0.103882	0.922263	0.973483
Q15648	MED1	MED1_HUMAN Mediator of RNA polymerase II transcription subunit 1 OS=Homo sapiens OX=9606 GN=MED1 PE=1 SV=4			18	38	24		24	26	28		16	-0.0464052	0.165796	0.87636	0.955488
O14607	UTY	UTY_HUMAN Histone demethylase UTY OS=Homo sapiens OX=9606 GN=UTY PE=1 SV=2					3			3			4	-0.0459724	0.0489343	0.963318	0.989187
Q16698	DECR1	DECR_HUMAN 2,4-dienoyl-CoA reductase, mitochondrial OS=Homo sapiens OX=9606 GN=DECR1 PE=1 SV=1			76	96	81		105	82	73		17	-0.0456583	0.210511	0.843558	0.942765
P25786	PSMA1	PSA1_HUMAN Proteasome subunit alpha type-1 OS=Homo sapiens OX=9606 GN=PSMA1 PE=1 SV=1			20	26	21		24	21	23		11	-0.045257	0.340335	0.750726	0.903121
Q9UKX7	NUP50	NUP50_HUMAN Nuclear pore complex protein Nup50 OS=Homo sapiens OX=9606 GN=NUP50 PE=1 SV=2			15	15	14		12	11	25		10	-0.0451129	0.131898	0.901433	0.962248
P50416	CPT1A	CPT1A_HUMAN Carnitine O-palmitoyltransferase 1, liver isoform OS=Homo sapiens OX=9606 GN=CPT1A PE=1 SV=2			30	58	28		37	56	25		20	-0.0448507	0.102281	0.923456	0.973463
P13073	COX4I1	COX41_HUMAN Cytochrome c oxidase subunit 4 isoform 1, mitochondrial OS=Homo sapiens OX=9606 GN=COX4I1 PE=1 SV=1			36	28	22		33	34	21		7	-0.0447558	0.144532	0.89207	0.96152
Q7L1Q6	BZW1	BZW1_HUMAN Basic leucine zipper and W2 domain-containing protein 1 OS=Homo sapiens OX=9606 GN=BZW1 PE=1 SV=1			2	3	1		2	3	1		6	-0.0438795	0.110795	0.917115	0.969962
Q6ZR08	DNAH12	DYH12_HUMAN Dynein heavy chain 12, axonemal OS=Homo sapiens OX=9606 GN=DNAH12 PE=2 SV=2			3	5	1		3	1	5		5	-0.0430819	0.0666649	0.950048	0.986281
Q9Y224	RTRAF	RTRAF_HUMAN RNA transcription, translation and transport factor protein OS=Homo sapiens OX=9606 GN=RTRAF PE=1 SV=1			57	72	59		70	74	50		12	-0.0426716	0.203804	0.848455	0.943642
Q96P20	NLRP3	NLRP3_HUMAN NACHT, LRR and PYD domains-containing protein 3 OS=Homo sapiens OX=9606 GN=NLRP3 PE=1 SV=3			5	3			1	3	2		3	-0.0422535	0.0507248	0.961977	0.988758
Q5VT25	CDC42BPA	MRCKA_HUMAN Serine/threonine-protein kinase MRCK alpha OS=Homo sapiens OX=9606 GN=CDC42BPA PE=1 SV=1				3	3		1	3	1		5	-0.0409904	0.0552653	0.958577	0.987793
O95714	HERC2	HERC2_HUMAN E3 ubiquitin-protein ligase HERC2 OS=Homo sapiens OX=9606 GN=HERC2 PE=1 SV=2				1	1			1	1		3	-0.0400843	0.0862453	0.935416	0.978683
E9PAV3	NACA	NACAM_HUMAN Nascent polypeptide-associated complex subunit alpha, muscle-specific form OS=Homo sapiens OX=9606 GN=NACA PE=1 SV=1			26	47	37		45	40	27		9	-0.0399623	0.119162	0.910892	0.968162
P38919	EIF4A3	IF4A3_HUMAN Eukaryotic initiation factor 4A-III OS=Homo sapiens OX=9606 GN=EIF4A3 PE=1 SV=4			127	106	122		100	123	144		24	-0.0394708	0.258124	0.809048	0.92578
P09497	CLTB	CLCB_HUMAN Clathrin light chain B OS=Homo sapiens OX=9606 GN=CLTB PE=1 SV=1			8	13	27		21	18	8		7	-0.0388014	0.0598037	0.955181	0.987143
O14939	PLD2	PLD2_HUMAN Phospholipase D2 OS=Homo sapiens OX=9606 GN=PLD2 PE=1 SV=2				2	3		1	2	1		4	-0.0386614	0.0599051	0.955105	0.9877
P48634	PRRC2A	PRC2A_HUMAN Protein PRRC2A OS=Homo sapiens OX=9606 GN=PRRC2A PE=1 SV=3				2	3		1	2	1		4	-0.0386614	0.0599051	0.955105	0.987382
Q13561	DCTN2	DCTN2_HUMAN Dynactin subunit 2 OS=Homo sapiens OX=9606 GN=DCTN2 PE=1 SV=4			14	22	9		19	22	7		10	-0.0377181	0.0641888	0.9519	0.986609
P00403	MT-CO2	COX2_HUMAN Cytochrome c oxidase subunit 2 OS=Homo sapiens OX=9606 GN=MT-CO2 PE=1 SV=1			20	20	24		21	29	17		5	-0.0369517	0.158856	0.88148	0.958143
P12236	SLC25A6	ADT3_HUMAN ADP/ATP translocase 3 OS=Homo sapiens OX=9606 GN=SLC25A6 PE=1 SV=4			177	158	173		178	209	141		16	-0.0369262	0.194908	0.854964	0.944666
P06727	APOA4	APOA4_HUMAN Apolipoprotein A-IV OS=Homo sapiens OX=9606 GN=APOA4 PE=1 SV=3			1	1				1	1		4	-0.036809	0.0794156	0.940516	0.982739
P82650	MRPS22	RT22_HUMAN 28S ribosomal protein S22, mitochondrial OS=Homo sapiens OX=9606 GN=MRPS22 PE=1 SV=1			39	44	13		26	52	18		15	-0.0361769	0.054405	0.959221	0.98814
Q9NR56	MBNL1	MBNL1_HUMAN Muscleblind-like protein 1 OS=Homo sapiens OX=9606 GN=MBNL1 PE=1 SV=2			19	22	21		24	22	18		7	-0.0354252	0.215991	0.839562	0.941576
P62841	RPS15	RS15_HUMAN 40S ribosomal protein S15 OS=Homo sapiens OX=9606 GN=RPS15 PE=1 SV=2			27	31	24		36	40	15		5	-0.0340737	0.0750195	0.943801	0.983292
Q9NR31	SAR1A	SAR1A_HUMAN GTP-binding protein SAR1a OS=Homo sapiens OX=9606 GN=SAR1A PE=1 SV=1			6		7		3	4	2		5	-0.0339994	0.0335731	0.974826	0.994961
P63165	SUMO1	SUMO1_HUMAN Small ubiquitin-related modifier 1 OS=Homo sapiens OX=9606 GN=SUMO1 PE=1 SV=1			8	6	7		8	9	5		4	-0.0330991	0.122605	0.908333	0.966722
O95478	NSA2	NSA2_HUMAN Ribosome biogenesis protein NSA2 homolog OS=Homo sapiens OX=9606 GN=NSA2 PE=1 SV=1			12	9	8		9	6	17		4	-0.0325908	0.0759172	0.94313	0.98355
O15519	CFLAR	CFLAR_HUMAN CASP8 and FADD-like apoptosis regulator OS=Homo sapiens OX=9606 GN=CFLAR PE=1 SV=1			1	1				3			3	-0.0324703	0.0448435	0.966381	0.990433
Q9H799	CPLANE1	CPLN1_HUMAN Ciliogenesis and planar polarity effector 1 OS=Homo sapiens OX=9606 GN=CPLANE1 PE=1 SV=4			3	8	4		8	6	2		3	-0.0318146	0.0529381	0.96032	0.98832
Q16629	SRSF7	SRSF7_HUMAN Serine/arginine-rich splicing factor 7 OS=Homo sapiens OX=9606 GN=SRSF7 PE=1 SV=1			58	59	59		54	64	64		7	-0.031715	0.805821	0.465522	0.746509
Q9Y314	NOSIP	NOSIP_HUMAN Nitric oxide synthase-interacting protein OS=Homo sapiens OX=9606 GN=NOSIP PE=1 SV=1			12	6	9		5	14	10		4	-0.0317023	0.0717713	0.946229	0.984863
Q8N6T7	SIRT6	SIR6_HUMAN NAD-dependent protein deacetylase sirtuin-6 OS=Homo sapiens OX=9606 GN=SIRT6 PE=1 SV=2			2						2		3	-0.0312031	0.0418955	0.96859	0.992063
Q86YA3	ZGRF1	ZGRF1_HUMAN Protein ZGRF1 OS=Homo sapiens OX=9606 GN=ZGRF1 PE=1 SV=3			15	14	8		12	14	11		3	-0.0311805	0.117488	0.912137	0.968843
Q16537	PPP2R5E	2A5E_HUMAN Serine/threonine-protein phosphatase 2A 56 kDa regulatory subunit epsilon isoform OS=Homo sapiens OX=9606 GN=PPP2R5E PE=1 SV=1				1	1				3		3	-0.0297486	0.0407402	0.969455	0.992633
Q9Y4L1	HYOU1	HYOU1_HUMAN Hypoxia up-regulated protein 1 OS=Homo sapiens OX=9606 GN=HYOU1 PE=1 SV=1			9	27	14		15	21	12		14	-0.0292085	0.0634196	0.952475	0.986569
P30101	PDIA3	PDIA3_HUMAN Protein disulfide-isomerase A3 OS=Homo sapiens OX=9606 GN=PDIA3 PE=1 SV=4			67	73	65		82	70	61		21	-0.028986	0.169572	0.873577	0.954398
P62424	RPL7A	RL7A_HUMAN 60S ribosomal protein L7a OS=Homo sapiens OX=9606 GN=RPL7A PE=1 SV=2			70	68	78		75	78	70		14	-0.0286276	0.254988	0.811306	0.926053
Q15904	ATP6AP1	VAS1_HUMAN V-type proton ATPase subunit S1 OS=Homo sapiens OX=9606 GN=ATP6AP1 PE=1 SV=2			1		1		1	1			3	-0.028214	0.0588871	0.955867	0.986899
P17980	PSMC3	PRS6A_HUMAN 26S proteasome regulatory subunit 6A OS=Homo sapiens OX=9606 GN=PSMC3 PE=1 SV=3			42	61	62		54	57	57		18	-0.0281854	0.160316	0.880402	0.95762
P61254	RPL26	RL26_HUMAN 60S ribosomal protein L26 OS=Homo sapiens OX=9606 GN=RPL26 PE=1 SV=1			17	19	17		18	21	16		8	-0.0276272	0.246925	0.817122	0.928403
P62910	RPL32	RL32_HUMAN 60S ribosomal protein L32 OS=Homo sapiens OX=9606 GN=RPL32 PE=1 SV=2			16	29	21		26	23	18		5	-0.0273116	0.0956517	0.928398	0.975152
P50995	ANXA11	ANX11_HUMAN Annexin A11 OS=Homo sapiens OX=9606 GN=ANXA11 PE=1 SV=1			76	89	106		87	95	96		20	-0.0272518	0.184732	0.862427	0.946724
Q9HBA9	FOLH1B	FOH1B_HUMAN Putative N-acetylated-alpha-linked acidic dipeptidase OS=Homo sapiens OX=9606 GN=FOLH1B PE=2 SV=1					1				1		3	-0.0266539	0.0564535	0.957688	0.98751
P27824	CANX	CALX_HUMAN Calnexin OS=Homo sapiens OX=9606 GN=CANX PE=1 SV=2			35	47	29		40	44	30		8	-0.0264901	0.108218	0.919034	0.970712
Q8N3R9	MPP5	MPP5_HUMAN MAGUK p55 subfamily member 5 OS=Homo sapiens OX=9606 GN=MPP5 PE=1 SV=3			5	6	10		6	11	5		10	-0.0255857	0.06453	0.951644	0.986663
O75746	SLC25A12	CMC1_HUMAN Calcium-binding mitochondrial carrier protein Aralar1 OS=Homo sapiens OX=9606 GN=SLC25A12 PE=1 SV=2			87	59	60		68	114	44		26	-0.0254185	0.0589512	0.955819	0.987167
Q9UGT4	SUSD2	SUSD2_HUMAN Sushi domain-containing protein 2 OS=Homo sapiens OX=9606 GN=SUSD2 PE=1 SV=1			48	61	39		54	67	35		16	-0.0250308	0.0787076	0.941045	0.982652
Q8N9V7	TOPAZ1	TOPZ1_HUMAN Protein TOPAZ1 OS=Homo sapiens OX=9606 GN=TOPAZ1 PE=2 SV=3				3				1	1		3	-0.0247053	0.0336626	0.974759	0.995209
Q8NDI1	EHBP1	EHBP1_HUMAN EH domain-binding protein 1 OS=Homo sapiens OX=9606 GN=EHBP1 PE=1 SV=3			1		2		2		1		3	-0.0245692	0.0364638	0.97266	0.994963
P25205	MCM3	MCM3_HUMAN DNA replication licensing factor MCM3 OS=Homo sapiens OX=9606 GN=MCM3 PE=1 SV=3			27	29	31		27	37	27		14	-0.0243226	0.174776	0.869746	0.951831
Q6P4A7	SFXN4	SFXN4_HUMAN Sideroflexin-4 OS=Homo sapiens OX=9606 GN=SFXN4 PE=1 SV=1			8				2	2			3	-0.0241516	0.0201799	0.984866	0.99603
Q02878	RPL6	RL6_HUMAN 60S ribosomal protein L6 OS=Homo sapiens OX=9606 GN=RPL6 PE=1 SV=3			71	96	91		96	90	80		16	-0.0237674	0.139228	0.895999	0.961239
Q14197	MRPL58	ICT1_HUMAN Peptidyl-tRNA hydrolase ICT1, mitochondrial OS=Homo sapiens OX=9606 GN=MRPL58 PE=1 SV=1			11	12	3		13	15	2		5	-0.0233164	0.0245468	0.981592	0.99554
Q9NS69	TOMM22	TOM22_HUMAN Mitochondrial import receptor subunit TOM22 homolog OS=Homo sapiens OX=9606 GN=TOMM22 PE=1 SV=3			45	38	30		34	51	33		5	-0.0228933	0.0971386	0.927289	0.974943
P25440	BRD2	BRD2_HUMAN Bromodomain-containing protein 2 OS=Homo sapiens OX=9606 GN=BRD2 PE=1 SV=2			12	12	19		8	18	21		12	-0.0219338	0.0525538	0.960607	0.988299
Q9C0G6	DNAH6	DYH6_HUMAN Dynein heavy chain 6, axonemal OS=Homo sapiens OX=9606 GN=DNAH6 PE=2 SV=3			32	38	26		29	37	33		8	-0.021269	0.156205	0.883438	0.957679
P31483	TIA1	TIA1_HUMAN Nucleolysin TIA-1 isoform p40 OS=Homo sapiens OX=9606 GN=TIA1 PE=1 SV=3			28	31	26		20	36	35		10	-0.0211841	0.097858	0.926753	0.975018
P54886	ALDH18A1	P5CS_HUMAN Delta-1-pyrroline-5-carboxylate synthase OS=Homo sapiens OX=9606 GN=ALDH18A1 PE=1 SV=2			97	94	63		99	114	57		25	-0.020792	0.0569458	0.957319	0.987447
O15397	IPO8	IPO8_HUMAN Importin-8 OS=Homo sapiens OX=9606 GN=IPO8 PE=1 SV=2			3				1	1			3	-0.0197047	0.0259742	0.980522	0.996027
Q6PML9	SLC30A9	ZNT9_HUMAN Zinc transporter 9 OS=Homo sapiens OX=9606 GN=SLC30A9 PE=1 SV=1			4	3			3	4			3	-0.0196207	0.0191045	0.985673	0.996532
Q8IVF2	AHNAK2	AHNK2_HUMAN Protein AHNAK2 OS=Homo sapiens OX=9606 GN=AHNAK2 PE=1 SV=2			2		2			1	4		5	-0.0191468	0.0224886	0.983135	0.995533
P59998	ARPC4	ARPC4_HUMAN Actin-related protein 2/3 complex subunit 4 OS=Homo sapiens OX=9606 GN=ARPC4 PE=1 SV=3			18	19	13		25	18	11		5	-0.0183103	0.0469401	0.964811	0.990404
Q9NXC5	MIOS	MIO_HUMAN GATOR complex protein MIOS OS=Homo sapiens OX=9606 GN=MIOS PE=1 SV=2				2				2			3	-0.0180377	0.0247852	0.981414	0.995987
Q8IWC1	MAP7D3	MA7D3_HUMAN MAP7 domain-containing protein 3 OS=Homo sapiens OX=9606 GN=MAP7D3 PE=1 SV=2				2				2			3	-0.0180377	0.0247852	0.981414	0.995673
Q9NUQ8	ABCF3	ABCF3_HUMAN ATP-binding cassette sub-family F member 3 OS=Homo sapiens OX=9606 GN=ABCF3 PE=1 SV=2			3	7	1		1	4	6		4	-0.0170478	0.0226041	0.983049	0.995759
Q7Z794	KRT77	K2C1B_HUMAN Keratin, type II cytoskeletal 1b OS=Homo sapiens OX=9606 GN=KRT77 PE=2 SV=3					21			23			5	-0.0169038	0.00794918	0.994038	0.99964
Q4G0P3	HYDIN	HYDIN_HUMAN Hydrocephalus-inducing protein homolog OS=Homo sapiens OX=9606 GN=HYDIN PE=1 SV=3			3				1		1		3	-0.0157703	0.0207673	0.984426	0.995898
Q6XQN6	NAPRT	PNCB_HUMAN Nicotinate phosphoribosyltransferase OS=Homo sapiens OX=9606 GN=NAPRT PE=1 SV=2			1	2			1	2			4	-0.0156633	0.024384	0.981714	0.995349
Q96QK1	VPS35	VPS35_HUMAN Vacuolar protein sorting-associated protein 35 OS=Homo sapiens OX=9606 GN=VPS35 PE=1 SV=2			18	42	36		32	46	21		18	-0.0150127	0.0319246	0.976062	0.995273
P17655	CAPN2	CAN2_HUMAN Calpain-2 catalytic subunit OS=Homo sapiens OX=9606 GN=CAPN2 PE=1 SV=6			9	21	27		23	31	8		13	-0.0150015	0.0208428	0.984369	0.996154
P25940	COL5A3	CO5A3_HUMAN Collagen alpha-3(V) chain OS=Homo sapiens OX=9606 GN=COL5A3 PE=1 SV=3				1	1		1	1			3	-0.0143314	0.0302117	0.977346	0.995634
Q9Y4F4	TOGARAM1	TGRM1_HUMAN TOG array regulator of axonemal microtubules protein 1 OS=Homo sapiens OX=9606 GN=TOGARAM1 PE=1 SV=4				1	1		1	1			3	-0.0143314	0.0302117	0.977346	0.995318
P30044	PRDX5	PRDX5_HUMAN Peroxiredoxin-5, mitochondrial OS=Homo sapiens OX=9606 GN=PRDX5 PE=1 SV=4			24	38	24		22	39	29		9	-0.0139631	0.0538626	0.959627	0.988241
P30041	PRDX6	PRDX6_HUMAN Peroxiredoxin-6 OS=Homo sapiens OX=9606 GN=PRDX6 PE=1 SV=3			22	32	19		35	27	16		9	-0.0136746	0.034055	0.974465	0.995858
O15156	ZBTB7B	ZBT7B_HUMAN Zinc finger and BTB domain-containing protein 7B OS=Homo sapiens OX=9606 GN=ZBTB7B PE=1 SV=2			2	4	4		1	5	6		3	-0.0136484	0.023383	0.982465	0.995482
P18124	RPL7	RL7_HUMAN 60S ribosomal protein L7 OS=Homo sapiens OX=9606 GN=RPL7 PE=1 SV=1			74	85	71		84	73	83		15	-0.013001	0.10972	0.917916	0.97017
P21675	TAF1	TAF1_HUMAN Transcription initiation factor TFIID subunit 1 OS=Homo sapiens OX=9606 GN=TAF1 PE=1 SV=2				2					2		4	-0.0127355	0.0174113	0.986942	0.997501
Q96KQ7	EHMT2	EHMT2_HUMAN Histone-lysine N-methyltransferase EHMT2 OS=Homo sapiens OX=9606 GN=EHMT2 PE=1 SV=3				2					2		3	-0.0127355	0.0174113	0.986942	0.997187
Q4G0X9	CCDC40	CCD40_HUMAN Coiled-coil domain-containing protein 40 OS=Homo sapiens OX=9606 GN=CCDC40 PE=2 SV=2			1	3			1		3		4	-0.0119953	0.0149645	0.988777	0.997786
P22307	SCP2	NLTP_HUMAN Non-specific lipid-transfer protein OS=Homo sapiens OX=9606 GN=SCP2 PE=1 SV=2			11	12	11		15	10	11		6	-0.0108289	0.0503385	0.962266	0.988739
P01833	PIGR	PIGR_HUMAN Polymeric immunoglobulin receptor OS=Homo sapiens OX=9606 GN=PIGR PE=1 SV=4				1	1		1		1		3	-0.010397	0.0218621	0.983605	0.995695
Q9HAV4	XPO5	XPO5_HUMAN Exportin-5 OS=Homo sapiens OX=9606 GN=XPO5 PE=1 SV=1			6	7	4		4	6	8		4	-0.00906071	0.0329063	0.975326	0.994839
P08621	SNRNP70	RU17_HUMAN U1 small nuclear ribonucleoprotein 70 kDa OS=Homo sapiens OX=9606 GN=SNRNP70 PE=1 SV=2			47	51	55		51	45	66		18	-0.00888082	0.0489661	0.963294	0.989479
Q9UMX0	UBQLN1	UBQL1_HUMAN Ubiquilin-1 OS=Homo sapiens OX=9606 GN=UBQLN1 PE=1 SV=2			3	8	15		8	5	11		6	-0.00813384	0.012324	0.990757	0.999156
O60583	CCNT2	CCNT2_HUMAN Cyclin-T2 OS=Homo sapiens OX=9606 GN=CCNT2 PE=1 SV=2			1	1			1		1		3	-0.00712161	0.0150141	0.98874	0.998062
Q9GZS3	WDR61	WDR61_HUMAN WD repeat-containing protein 61 OS=Homo sapiens OX=9606 GN=WDR61 PE=1 SV=1			14	27	23		20	24	21		7	-0.00698256	0.0268436	0.97987	0.99568
Q9BSF4	TIMM29	TIM29_HUMAN Mitochondrial import inner membrane translocase subunit Tim29 OS=Homo sapiens OX=9606 GN=TIMM29 PE=1 SV=2			5	1	3		2	5	2		3	-0.00643391	0.0112557	0.991558	0.999337
Q658Y4	FAM91A1	F91A1_HUMAN Protein FAM91A1 OS=Homo sapiens OX=9606 GN=FAM91A1 PE=1 SV=3			2	8	2		2	9	2		7	-0.00640867	0.00858223	0.993563	0.999789
Q86V20	SHLD2	SHLD2_HUMAN Shieldin complex subunit 2 OS=Homo sapiens OX=9606 GN=SHLD2 PE=1 SV=1			2	1			2		1		3	-0.00635489	0.00948436	0.992887	1.00005
P08240	SRPRA	SRPRA_HUMAN Signal recognition particle receptor subunit alpha OS=Homo sapiens OX=9606 GN=SRPRA PE=1 SV=2			50	39	42		48	38	52		21	-0.00522751	0.0255754	0.980821	0.996016
P04080	CSTB	CYTB_HUMAN Cystatin-B OS=Homo sapiens OX=9606 GN=CSTB PE=1 SV=2			4	10	6		11	8	3		3	-0.00493455	0.00835747	0.993732	0.999645
Q10567	AP1B1	AP1B1_HUMAN AP-1 complex subunit beta-1 OS=Homo sapiens OX=9606 GN=AP1B1 PE=1 SV=2			44	78	88		78	100	45		30	-0.00343916	0.00753785	0.994347	0.999325
Q9NZJ7	MTCH1	MTCH1_HUMAN Mitochondrial carrier homolog 1 OS=Homo sapiens OX=9606 GN=MTCH1 PE=1 SV=1			6	6	3		4	21	1		5	-0.00201655	0.00198029	0.998515	0.99976
P52209	PGD	6PGD_HUMAN 6-phosphogluconate dehydrogenase, decarboxylating OS=Homo sapiens OX=9606 GN=PGD PE=1 SV=3			3	6	6		3	7	6		5	-0.00197181	0.00532159	0.996009	0.999432
P19784	CSNK2A2	CSK22_HUMAN Casein kinase II subunit alpha' OS=Homo sapiens OX=9606 GN=CSNK2A2 PE=1 SV=1			6	4	4		3	4	9		8	-0.00153697	0.0037522	0.997186	0.999364
Q16891	IMMT	MIC60_HUMAN MICOS complex subunit MIC60 OS=Homo sapiens OX=9606 GN=IMMT PE=1 SV=1			153	95	141		106	174	130		35	-0.000827439	0.00287239	0.997846	0.999401
O75027	ABCB7	ABCB7_HUMAN ATP-binding cassette sub-family B member 7, mitochondrial OS=Homo sapiens OX=9606 GN=ABCB7 PE=1 SV=2			11	13			8	9	1		8	-0.000703161	0.000484282	0.999637	0.999637
Q9UKN8	GTF3C4	TF3C4_HUMAN General transcription factor 3C polypeptide 4 OS=Homo sapiens OX=9606 GN=GTF3C4 PE=1 SV=2			12	15	13		14	14	14		16	0.000364706	0.00439311	0.996705	0.999506
Q96KN7	RPGRIP1	RPGR1_HUMAN X-linked retinitis pigmentosa GTPase regulator-interacting protein 1 OS=Homo sapiens OX=9606 GN=RPGRIP1 PE=1 SV=2				3			1	1			4	0.00104754	0.00141555	0.998938	0.999561
Q8N9C0	IGSF22	IGS22_HUMAN Immunoglobulin superfamily member 22 OS=Homo sapiens OX=9606 GN=IGSF22 PE=2 SV=2				3			1	1			3	0.00104754	0.00141555	0.998938	0.999249
P02751	FN1	FINC_HUMAN Fibronectin OS=Homo sapiens OX=9606 GN=FN1 PE=1 SV=4			4	5	6		5	4	7		3	0.00108142	0.00434651	0.99674	0.999229
P12235	SLC25A4	ADT1_HUMAN ADP/ATP translocase 1 OS=Homo sapiens OX=9606 GN=SLC25A4 PE=1 SV=4			129	109	122		133	147	103		13	0.00108359	0.00556622	0.995825	0.999872
Q6VY07	PACS1	PACS1_HUMAN Phosphofurin acidic cluster sorting protein 1 OS=Homo sapiens OX=9606 GN=PACS1 PE=1 SV=2			4	7	4		1	8	12		6	0.00144313	0.00177544	0.998668	0.999602
O75396	SEC22B	SC22B_HUMAN Vesicle-trafficking protein SEC22b OS=Homo sapiens OX=9606 GN=SEC22B PE=1 SV=4			18	14	11		16	17	12		5	0.00195607	0.00779381	0.994155	0.999444
Q96C57	CUSTOS	CSTOS_HUMAN Protein CUSTOS OS=Homo sapiens OX=9606 GN=CUSTOS PE=1 SV=2			3	4	3		4	2	5		3	0.00209825	0.00645854	0.995156	0.999825
Q9P0J0	NDUFA13	NDUAD_HUMAN NADH dehydrogenase [ubiquinone] 1 alpha subcomplex subunit 13 OS=Homo sapiens OX=9606 GN=NDUFA13 PE=1 SV=3			44	42	36		40	56	35		9	0.00325117	0.0162938	0.98778	0.99772
P50454	SERPINH1	SERPH_HUMAN Serpin H1 OS=Homo sapiens OX=9606 GN=SERPINH1 PE=1 SV=2			3	1	2		2	2	2		5	0.00332736	0.0107331	0.99195	0.999418
Q9ULX6	AKAP8L	AKP8L_HUMAN A-kinase anchor protein 8-like OS=Homo sapiens OX=9606 GN=AKAP8L PE=1 SV=4			6	12	8		3	11	19		7	0.00368771	0.00538752	0.995959	0.999694
Q04721	NOTCH2	NOTC2_HUMAN Neurogenic locus notch homolog protein 2 OS=Homo sapiens OX=9606 GN=NOTCH2 PE=1 SV=3			2	2	1			6	2		5	0.00458787	0.00567272	0.995745	1.0001
P62879	GNB2	GBB2_HUMAN Guanine nucleotide-binding protein G(I)/G(S)/G(T) subunit beta-2 OS=Homo sapiens OX=9606 GN=GNB2 PE=1 SV=3			56	49	75		77	62	51		12	0.00469347	0.0157434	0.988193	0.997823
A1L0T0	ILVBL	ILVBL_HUMAN Acetolactate synthase-like protein OS=Homo sapiens OX=9606 GN=ILVBL PE=1 SV=2			2	6	4		3	9	2		3	0.00544765	0.00898385	0.993262	1.00011
O94762	RECQL5	RECQ5_HUMAN ATP-dependent DNA helicase Q5 OS=Homo sapiens OX=9606 GN=RECQL5 PE=1 SV=2			1	3	7		5	3	2		4	0.00588885	0.00874019	0.993445	0.999983
P17844	DDX5	DDX5_HUMAN Probable ATP-dependent RNA helicase DDX5 OS=Homo sapiens OX=9606 GN=DDX5 PE=1 SV=1			190	168	243		216	179	238		32	0.00599271	0.0255191	0.980863	0.995744
P84085	ARF5	ARF5_HUMAN ADP-ribosylation factor 5 OS=Homo sapiens OX=9606 GN=ARF5 PE=1 SV=2				29	25		27	29			6	0.00751177	0.00329354	0.99753	0.999397
Q7L7X3	TAOK1	TAOK1_HUMAN Serine/threonine-protein kinase TAO1 OS=Homo sapiens OX=9606 GN=TAOK1 PE=1 SV=1			10	12	19		14	14	14		9	0.00864559	0.0313161	0.976518	0.995422
Q17R89	ARHGAP44	RHG44_HUMAN Rho GTPase-activating protein 44 OS=Homo sapiens OX=9606 GN=ARHGAP44 PE=1 SV=1				1	1		3				3	0.00889326	0.0116305	0.991277	0.999367
Q86VI3	IQGAP3	IQGA3_HUMAN Ras GTPase-activating-like protein IQGAP3 OS=Homo sapiens OX=9606 GN=IQGAP3 PE=1 SV=2			4	7	5		4	7	6		7	0.00892445	0.0379809	0.971523	0.994116
Q8NAF0	ZNF579	ZN579_HUMAN Zinc finger protein 579 OS=Homo sapiens OX=9606 GN=ZNF579 PE=1 SV=2			3	2	1		2	2	2		3	0.00896871	0.0306356	0.977028	0.995626
P26358	DNMT1	DNMT1_HUMAN DNA (cytosine-5)-methyltransferase 1 OS=Homo sapiens OX=9606 GN=DNMT1 PE=1 SV=2			22	22	23		19	25	28		23	0.00937392	0.077399	0.942023	0.983353
Q14160	SCRIB	SCRIB_HUMAN Protein scribble homolog OS=Homo sapiens OX=9606 GN=SCRIB PE=1 SV=4			27	32	27		23	38	32		19	0.0112533	0.0699728	0.947574	0.985305
Q9NZI7	UBP1	UBIP1_HUMAN Upstream-binding protein 1 OS=Homo sapiens OX=9606 GN=UBP1 PE=1 SV=1			11	9	10		12	11	9		5	0.0113574	0.0630116	0.95278	0.986567
Q13505	MTX1	MTX1_HUMAN Metaxin-1 OS=Homo sapiens OX=9606 GN=MTX1 PE=1 SV=3			14	15	18		10	32	14		10	0.0121132	0.02716	0.979633	0.995754
P12268	IMPDH2	IMDH2_HUMAN Inosine-5'-monophosphate dehydrogenase 2 OS=Homo sapiens OX=9606 GN=IMPDH2 PE=1 SV=2			4	2			3	3			3	0.0125816	0.0130721	0.990196	0.998904
Q15907	RAB11B	RB11B_HUMAN Ras-related protein Rab-11B OS=Homo sapiens OX=9606 GN=RAB11B PE=1 SV=4			36	41				52	34		12	0.0126033	0.00500521	0.996246	0.999357
Q15437	SEC23B	SC23B_HUMAN Protein transport protein Sec23B OS=Homo sapiens OX=9606 GN=SEC23B PE=1 SV=2			46	66	52		65	61	48		20	0.0136892	0.065453	0.950954	0.986903
Q9BWS9	CHID1	CHID1_HUMAN Chitinase domain-containing protein 1 OS=Homo sapiens OX=9606 GN=CHID1 PE=1 SV=1			29	27	31		29	42	24		10	0.0138023	0.0587941	0.955936	0.986654
Q14254	FLOT2	FLOT2_HUMAN Flotillin-2 OS=Homo sapiens OX=9606 GN=FLOT2 PE=1 SV=2			33	19	36		31	42	21		13	0.0150717	0.0361334	0.972907	0.994899
Q9P2P6	STARD9	STAR9_HUMAN StAR-related lipid transfer protein 9 OS=Homo sapiens OX=9606 GN=STARD9 PE=1 SV=3				1			1				3	0.0162569	0.0340119	0.974497	0.995574
Q9UKI8	TLK1	TLK1_HUMAN Serine/threonine-protein kinase tousled-like 1 OS=Homo sapiens OX=9606 GN=TLK1 PE=1 SV=2				1			1				3	0.0162569	0.0340119	0.974497	0.995258
Q05519	SRSF11	SRS11_HUMAN Serine/arginine-rich splicing factor 11 OS=Homo sapiens OX=9606 GN=SRSF11 PE=1 SV=1			64	49	53		57	58	61		5	0.0163899	0.117028	0.912479	0.968886
Q16576	RBBP7	RBBP7_HUMAN Histone-binding protein RBBP7 OS=Homo sapiens OX=9606 GN=RBBP7 PE=1 SV=1			59	64	61		60	59	79		14	0.0170958	0.133326	0.900374	0.961756
P60660	MYL6	MYL6_HUMAN Myosin light polypeptide 6 OS=Homo sapiens OX=9606 GN=MYL6 PE=1 SV=2			77	69	66		80	72	74		9	0.0175497	0.141131	0.894589	0.961331
Q8N7H5	PAF1	PAF1_HUMAN RNA polymerase II-associated factor 1 homolog OS=Homo sapiens OX=9606 GN=PAF1 PE=1 SV=2			29	38	29		36	36	30		15	0.0177261	0.116654	0.912757	0.968541
P47756	CAPZB	CAPZB_HUMAN F-actin-capping protein subunit beta OS=Homo sapiens OX=9606 GN=CAPZB PE=1 SV=4			13	17	19		18	15	19		8	0.0187432	0.0933687	0.9301	0.975345
O75131	CPNE3	CPNE3_HUMAN Copine-3 OS=Homo sapiens OX=9606 GN=CPNE3 PE=1 SV=1			190	184	208		199	201	222		24	0.0198487	0.204049	0.848277	0.944424
Q9UFH2	DNAH17	DYH17_HUMAN Dynein heavy chain 17, axonemal OS=Homo sapiens OX=9606 GN=DNAH17 PE=1 SV=3			1	3	1		2	1	2		4	0.0204456	0.0535903	0.959831	0.988134
Q86SE5	RALYL	RALYL_HUMAN RNA-binding Raly-like protein OS=Homo sapiens OX=9606 GN=RALYL PE=1 SV=2			8	11	11		12	11	9		3	0.0206605	0.103376	0.92264	0.973561
P23786	CPT2	CPT2_HUMAN Carnitine O-palmitoyltransferase 2, mitochondrial OS=Homo sapiens OX=9606 GN=CPT2 PE=1 SV=2				2			2				3	0.0216086	0.028589	0.978562	0.99561
P54762	EPHB1	EPHB1_HUMAN Ephrin type-B receptor 1 OS=Homo sapiens OX=9606 GN=EPHB1 PE=1 SV=1				2			2				4	0.0216086	0.028589	0.978562	0.995295
O14639	ABLIM1	ABLM1_HUMAN Actin-binding LIM protein 1 OS=Homo sapiens OX=9606 GN=ABLIM1 PE=1 SV=3			12	20	15		20	20	11		9	0.0217969	0.063627	0.95232	0.986726
Q92754	TFAP2C	AP2C_HUMAN Transcription factor AP-2 gamma OS=Homo sapiens OX=9606 GN=TFAP2C PE=1 SV=1			53	61	52		52	63	63		14	0.0221245	0.403324	0.707339	0.878906
Q9UJV9	DDX41	DDX41_HUMAN Probable ATP-dependent RNA helicase DDX41 OS=Homo sapiens OX=9606 GN=DDX41 PE=1 SV=2			6	14	10		6	9	19		13	0.0225879	0.0442763	0.966806	0.990552
O43159	RRP8	RRP8_HUMAN Ribosomal RNA-processing protein 8 OS=Homo sapiens OX=9606 GN=RRP8 PE=1 SV=2			16	21	16		22	13	23		13	0.0227356	0.0765316	0.942671	0.983391
Q15124	PGM5	PGM5_HUMAN Phosphoglucomutase-like protein 5 OS=Homo sapiens OX=9606 GN=PGM5 PE=1 SV=2			21	37	34		32	34	30		16	0.0235853	0.0968746	0.927486	0.974831
Q9Y2J8	PADI2	PADI2_HUMAN Protein-arginine deiminase type-2 OS=Homo sapiens OX=9606 GN=PADI2 PE=1 SV=2			4	8	4		4	8	5		4	0.0235982	0.0706677	0.947054	0.985084
P14927	UQCRB	QCR7_HUMAN Cytochrome b-c1 complex subunit 7 OS=Homo sapiens OX=9606 GN=UQCRB PE=1 SV=2			38	22	19		19	37	28		8	0.025027	0.0675875	0.949358	0.985883
P53007	SLC25A1	TXTP_HUMAN Tricarboxylate transport protein, mitochondrial OS=Homo sapiens OX=9606 GN=SLC25A1 PE=1 SV=2			39	52	53		48	71	39		11	0.0260173	0.0951924	0.92874	0.975192
Q9BZE4	GTPBP4	NOG1_HUMAN Nucleolar GTP-binding protein 1 OS=Homo sapiens OX=9606 GN=GTPBP4 PE=1 SV=3			60	64	71		58	57	102		26	0.026294	0.0971586	0.927274	0.975247
Q6PD62	CTR9	CTR9_HUMAN RNA polymerase-associated protein CTR9 homolog OS=Homo sapiens OX=9606 GN=CTR9 PE=1 SV=1			17	25	24		23	23	24		16	0.0271762	0.164133	0.877586	0.956176
Q12872	SFSWAP	SFSWA_HUMAN Splicing factor, suppressor of white-apricot homolog OS=Homo sapiens OX=9606 GN=SFSWAP PE=1 SV=3				4	3			2	7		6	0.0272547	0.0243741	0.981722	0.995043
P62873	GNB1	GBB1_HUMAN Guanine nucleotide-binding protein G(I)/G(S)/G(T) subunit beta-1 OS=Homo sapiens OX=9606 GN=GNB1 PE=1 SV=3			44	53	75		64	68	50		13	0.0280963	0.100161	0.925036	0.974808
Q02880	TOP2B	TOP2B_HUMAN DNA topoisomerase 2-beta OS=Homo sapiens OX=9606 GN=TOP2B PE=1 SV=3			125	137	128		154	134	132		52	0.0282331	0.223362	0.834197	0.937523
O43760	SYNGR2	SNG2_HUMAN Synaptogyrin-2 OS=Homo sapiens OX=9606 GN=SYNGR2 PE=1 SV=1			1	8	6		4	9	2		4	0.0284254	0.0343986	0.974207	0.995912
P48730	CSNK1D	KC1D_HUMAN Casein kinase I isoform delta OS=Homo sapiens OX=9606 GN=CSNK1D PE=1 SV=2			6	8	7		6	10	7		8	0.0288611	0.162032	0.879136	0.956567
Q14684	RRP1B	RRP1B_HUMAN Ribosomal RNA processing protein 1 homolog B OS=Homo sapiens OX=9606 GN=RRP1B PE=1 SV=3			5	17	16		5	17	20		16	0.029177	0.0401705	0.969882	0.992754
Q8N3C0	ASCC3	ASCC3_HUMAN Activating signal cointegrator 1 complex subunit 3 OS=Homo sapiens OX=9606 GN=ASCC3 PE=1 SV=3				4	2			5	2		7	0.0291899	0.0292158	0.978092	0.995447
Q04837	SSBP1	SSBP_HUMAN Single-stranded DNA-binding protein, mitochondrial OS=Homo sapiens OX=9606 GN=SSBP1 PE=1 SV=1			53	45	54		60	47	57		8	0.0300091	0.159395	0.881082	0.958035
P15531	NME1	NDKA_HUMAN Nucleoside diphosphate kinase A OS=Homo sapiens OX=9606 GN=NME1 PE=1 SV=1			38	43	66		54	64	39		10	0.0303185	0.0913557	0.931602	0.975964
Q9H583	HEATR1	HEAT1_HUMAN HEAT repeat-containing protein 1 OS=Homo sapiens OX=9606 GN=HEATR1 PE=1 SV=3			97	99	127		60	145	175		52	0.0313595	0.0708635	0.946908	0.985251
P50895	BCAM	BCAM_HUMAN Basal cell adhesion molecule OS=Homo sapiens OX=9606 GN=BCAM PE=1 SV=2	CD239		8	6			5	5	1		3	0.0313804	0.0274063	0.979448	0.995881
P61764	STXBP1	STXB1_HUMAN Syntaxin-binding protein 1 OS=Homo sapiens OX=9606 GN=STXBP1 PE=1 SV=1			18	24	11		20	23	13		12	0.031724	0.0843092	0.936862	0.979557
Q14692	BMS1	BMS1_HUMAN Ribosome biogenesis protein BMS1 homolog OS=Homo sapiens OX=9606 GN=BMS1 PE=1 SV=1			56	58	73		33	87	103		28	0.0318625	0.0677864	0.949209	0.986366
P42345	MTOR	MTOR_HUMAN Serine/threonine-protein kinase mTOR OS=Homo sapiens OX=9606 GN=MTOR PE=1 SV=1			2	4	3		3	5	2		7	0.0321881	0.0939351	0.929678	0.975539
Q6RFH5	WDR74	WDR74_HUMAN WD repeat-containing protein 74 OS=Homo sapiens OX=9606 GN=WDR74 PE=1 SV=1			13	10	15		11	14	16		8	0.0324121	0.151591	0.886847	0.959109
P27816	MAP4	MAP4_HUMAN Microtubule-associated protein 4 OS=Homo sapiens OX=9606 GN=MAP4 PE=1 SV=3			21	33	28		25	25	39		24	0.0325749	0.12836	0.904059	0.96345
Q9H223	EHD4	EHD4_HUMAN EH domain-containing protein 4 OS=Homo sapiens OX=9606 GN=EHD4 PE=1 SV=1			18	25	24		21	27	24		17	0.0330982	0.232241	0.827749	0.933543
P09651	HNRNPA1	ROA1_HUMAN Heterogeneous nuclear ribonucleoprotein A1 OS=Homo sapiens OX=9606 GN=HNRNPA1 PE=1 SV=5			426	344	335		446	333	418		19	0.0366957	0.173361	0.870787	0.952321
P84103	SRSF3	SRSF3_HUMAN Serine/arginine-rich splicing factor 3 OS=Homo sapiens OX=9606 GN=SRSF3 PE=1 SV=1			46	40	47		47	44	53		8	0.0369997	0.268781	0.801392	0.924594
Q8WXG9	ADGRV1	AGRV1_HUMAN Adhesion G-protein coupled receptor V1 OS=Homo sapiens OX=9606 GN=ADGRV1 PE=1 SV=2			1	2	4		3	2	2		4	0.0391714	0.0906407	0.932136	0.975568
Q99543	DNAJC2	DNJC2_HUMAN DnaJ homolog subfamily C member 2 OS=Homo sapiens OX=9606 GN=DNAJC2 PE=1 SV=4			11	14	5		9	14	8		11	0.0396997	0.0923208	0.930882	0.975846
Q15388	TOMM20	TOM20_HUMAN Mitochondrial import receptor subunit TOM20 homolog OS=Homo sapiens OX=9606 GN=TOMM20 PE=1 SV=1			16	13	5		5	19	14		4	0.0397601	0.0608528	0.954396	0.987285
P28066	PSMA5	PSA5_HUMAN Proteasome subunit alpha type-5 OS=Homo sapiens OX=9606 GN=PSMA5 PE=1 SV=3			17	21	19		23	18	21		7	0.0417531	0.260568	0.80729	0.926077
Q9NZM3	ITSN2	ITSN2_HUMAN Intersectin-2 OS=Homo sapiens OX=9606 GN=ITSN2 PE=1 SV=3			3	5	8		11	10	1		9	0.0417569	0.045331	0.966016	0.990375
O00159	MYO1C	MYO1C_HUMAN Unconventional myosin-Ic OS=Homo sapiens OX=9606 GN=MYO1C PE=1 SV=4			119	124	137		142	148	123		36	0.0418144	0.318784	0.765843	0.911407
P07237	P4HB	PDIA1_HUMAN Protein disulfide-isomerase OS=Homo sapiens OX=9606 GN=P4HB PE=1 SV=3			63	84	67		92	88	56		24	0.0420867	0.153952	0.885103	0.958836
Q14676	MDC1	MDC1_HUMAN Mediator of DNA damage checkpoint protein 1 OS=Homo sapiens OX=9606 GN=MDC1 PE=1 SV=3			47	53	59		53	48	74		29	0.0424668	0.201788	0.849929	0.943322
P36543	ATP6V1E1	VATE1_HUMAN V-type proton ATPase subunit E 1 OS=Homo sapiens OX=9606 GN=ATP6V1E1 PE=1 SV=1			20	21	16		20	24	18		6	0.0427064	0.290859	0.785617	0.918269
P28331	NDUFS1	NDUS1_HUMAN NADH-ubiquinone oxidoreductase 75 kDa subunit, mitochondrial OS=Homo sapiens OX=9606 GN=NDUFS1 PE=1 SV=3			115	93	136		116	164	98		32	0.0429315	0.154197	0.884921	0.958963
P35232	PHB	PHB_HUMAN Prohibitin OS=Homo sapiens OX=9606 GN=PHB PE=1 SV=1			136	103	114		123	160	104		16	0.0429355	0.193079	0.856305	0.944847
Q9Y3B9	RRP15	RRP15_HUMAN RRP15-like protein OS=Homo sapiens OX=9606 GN=RRP15 PE=1 SV=2			17	19	19		18	20	22		8	0.0442153	0.644161	0.554549	0.790596
Q969Z0	TBRG4	FAKD4_HUMAN FAST kinase domain-containing protein 4 OS=Homo sapiens OX=9606 GN=TBRG4 PE=1 SV=1			6	17	5		7	16	6		10	0.0444887	0.0741928	0.944419	0.983617
P28482	MAPK1	MK01_HUMAN Mitogen-activated protein kinase 1 OS=Homo sapiens OX=9606 GN=MAPK1 PE=1 SV=3			2	10	9		2	13	9		8	0.0455896	0.0525485	0.960611	0.987987
Q9BZK7	TBL1XR1	TBL1R_HUMAN F-box-like/WD repeat-containing protein TBL1XR1 OS=Homo sapiens OX=9606 GN=TBL1XR1 PE=1 SV=1			15	28	24		19	30	23		12	0.046745	0.167244	0.875293	0.954973
P12956	XRCC6	XRCC6_HUMAN X-ray repair cross-complementing protein 6 OS=Homo sapiens OX=9606 GN=XRCC6 PE=1 SV=2			214	217	196		237	234	212		33	0.0467899	0.483713	0.653877	0.844493
Q16851	UGP2	UGPA_HUMAN UTP--glucose-1-phosphate uridylyltransferase OS=Homo sapiens OX=9606 GN=UGP2 PE=1 SV=5				2	3			4	2		3	0.0468351	0.051622	0.961305	0.988384
Q9UQB8	BAIAP2	BAIP2_HUMAN Brain-specific angiogenesis inhibitor 1-associated protein 2 OS=Homo sapiens OX=9606 GN=BAIAP2 PE=1 SV=1			24	29	43		42	33	28		15	0.0469687	0.141689	0.894176	0.961209
Q16718	NDUFA5	NDUA5_HUMAN NADH dehydrogenase [ubiquinone] 1 alpha subcomplex subunit 5 OS=Homo sapiens OX=9606 GN=NDUFA5 PE=1 SV=3			33	27	23		24	41	27		8	0.047397	0.198622	0.852245	0.944586
Q9H2W6	MRPL46	RM46_HUMAN 39S ribosomal protein L46, mitochondrial OS=Homo sapiens OX=9606 GN=MRPL46 PE=1 SV=1			6	8	3		6	14	2		6	0.0476988	0.0647295	0.951495	0.986827
P29401	TKT	TKT_HUMAN Transketolase OS=Homo sapiens OX=9606 GN=TKT PE=1 SV=3			65	73	65		84	71	67		23	0.047939	0.316393	0.767527	0.912735
P62258	YWHAE	1433E_HUMAN 14-3-3 protein epsilon OS=Homo sapiens OX=9606 GN=YWHAE PE=1 SV=1			38	60	69		75	58	47		15	0.0488722	0.140248	0.895243	0.961712
Q15366	PCBP2	PCBP2_HUMAN Poly(rC)-binding protein 2 OS=Homo sapiens OX=9606 GN=PCBP2 PE=1 SV=1			51	62	59		61	56	71		9	0.0493332	0.374439	0.727082	0.893758
Q13618	CUL3	CUL3_HUMAN Cullin-3 OS=Homo sapiens OX=9606 GN=CUL3 PE=1 SV=2			10	15	6		10	12	10		11	0.0494939	0.15178	0.886708	0.959605
P62750	RPL23A	RL23A_HUMAN 60S ribosomal protein L23a OS=Homo sapiens OX=9606 GN=RPL23A PE=1 SV=1			31	41	41		47	44	33		9	0.052592	0.233507	0.826831	0.933491
Q9Y6C9	MTCH2	MTCH2_HUMAN Mitochondrial carrier homolog 2 OS=Homo sapiens OX=9606 GN=MTCH2 PE=1 SV=1			54	54	72		54	91	56		10	0.053317	0.204616	0.847862	0.944945
P46060	RANGAP1	RAGP1_HUMAN Ran GTPase-activating protein 1 OS=Homo sapiens OX=9606 GN=RANGAP1 PE=1 SV=1			40	59	47		50	52	56		27	0.0534112	0.377407	0.725042	0.891932
Q9NVH1	DNAJC11	DJC11_HUMAN DnaJ homolog subfamily C member 11 OS=Homo sapiens OX=9606 GN=DNAJC11 PE=1 SV=2			28	21	23		24	37	20		15	0.0538341	0.194579	0.855205	0.944608
Q9Y3A2	UTP11	UTP11_HUMAN Probable U3 small nucleolar RNA-associated protein 11 OS=Homo sapiens OX=9606 GN=UTP11 PE=1 SV=2			5	4	2			7	14		10	0.054136	0.0454343	0.965939	0.990612
P12931	SRC	SRC_HUMAN Proto-oncogene tyrosine-protein kinase Src OS=Homo sapiens OX=9606 GN=SRC PE=1 SV=3				10				12			6	0.0549759	0.0331002	0.97518	0.995006
O60506	SYNCRIP	HNRPQ_HUMAN Heterogeneous nuclear ribonucleoprotein Q OS=Homo sapiens OX=9606 GN=SYNCRIP PE=1 SV=2			165	167	154		187	167	179		24	0.0561213	0.547989	0.612844	0.821902
Q8TF68	ZNF384	ZN384_HUMAN Zinc finger protein 384 OS=Homo sapiens OX=9606 GN=ZNF384 PE=1 SV=2			1	1	4		3		5		3	0.0563075	0.0625618	0.953117	0.986597
P30040	ERP29	ERP29_HUMAN Endoplasmic reticulum resident protein 29 OS=Homo sapiens OX=9606 GN=ERP29 PE=1 SV=4			30	36	34		41	37	32		8	0.0568324	0.359103	0.737671	0.898862
O00232	PSMD12	PSD12_HUMAN 26S proteasome non-ATPase regulatory subunit 12 OS=Homo sapiens OX=9606 GN=PSMD12 PE=1 SV=3			11	12	12		15	10	14		7	0.0573679	0.271994	0.799089	0.923596
Q5TCX8	MAP3K21	M3K21_HUMAN Mitogen-activated protein kinase kinase kinase 21 OS=Homo sapiens OX=9606 GN=MAP3K21 PE=1 SV=3				5					6		3	0.057474	0.0459274	0.96557	0.990549
Q93074	MED12	MED12_HUMAN Mediator of RNA polymerase II transcription subunit 12 OS=Homo sapiens OX=9606 GN=MED12 PE=1 SV=4				4				2	1		4	0.0575276	0.0648716	0.951389	0.987035
Q15024	EXOSC7	EXOS7_HUMAN Exosome complex component RRP42 OS=Homo sapiens OX=9606 GN=EXOSC7 PE=1 SV=3			8	14	12		5	15	23		6	0.0578124	0.0988269	0.92603	0.975216
Q16540	MRPL23	RM23_HUMAN 39S ribosomal protein L23, mitochondrial OS=Homo sapiens OX=9606 GN=MRPL23 PE=1 SV=1			8	13	6		10	12	7		4	0.0583313	0.171405	0.872227	0.953247
Q9C075	KRT23	K1C23_HUMAN Keratin, type I cytoskeletal 23 OS=Homo sapiens OX=9606 GN=KRT23 PE=1 SV=2					3			4			3	0.0595707	0.0587242	0.955988	0.986391
Q8WYA6	CTNNBL1	CTBL1_HUMAN Beta-catenin-like protein 1 OS=Homo sapiens OX=9606 GN=CTNNBL1 PE=1 SV=1			27	26	25		29	26	31		10	0.0597278	0.556078	0.607795	0.820267
Q68DK7	MSL1	MSL1_HUMAN Male-specific lethal 1 homolog OS=Homo sapiens OX=9606 GN=MSL1 PE=1 SV=3			6	5	2		7	3	4		6	0.0604435	0.120767	0.909699	0.967854
Q02978	SLC25A11	M2OM_HUMAN Mitochondrial 2-oxoglutarate/malate carrier protein OS=Homo sapiens OX=9606 GN=SLC25A11 PE=1 SV=3			37	42	37		38	67	30		12	0.0606859	0.1884	0.859735	0.946357
Q96T37	RBM15	RBM15_HUMAN RNA-binding protein 15 OS=Homo sapiens OX=9606 GN=RBM15 PE=1 SV=2			26	27	26		24	29	35		17	0.0608185	0.532186	0.622784	0.825581
Q02543	RPL18A	RL18A_HUMAN 60S ribosomal protein L18a OS=Homo sapiens OX=9606 GN=RPL18A PE=1 SV=2			20	29	23		31	25	23		6	0.0611736	0.284211	0.790354	0.920456
P25815	S100P	S100P_HUMAN Protein S100-P OS=Homo sapiens OX=9606 GN=S100P PE=1 SV=2			19	17	11		16	15	20		4	0.0630754	0.257989	0.809146	0.924902
Q9Y3A5	SBDS	SBDS_HUMAN Ribosome maturation protein SBDS OS=Homo sapiens OX=9606 GN=SBDS PE=1 SV=4			13	16	19		21	25	10		11	0.0631153	0.149186	0.888626	0.959095
P35241	RDX	RADI_HUMAN Radixin OS=Homo sapiens OX=9606 GN=RDX PE=1 SV=1			72	94	118		108	98	101		23	0.0631931	0.273416	0.79807	0.92275
P19338	NCL	NUCL_HUMAN Nucleolin OS=Homo sapiens OX=9606 GN=NCL PE=1 SV=3			181	175	196		191	206	211		27	0.0632877	0.798899	0.469097	0.748504
O95573	ACSL3	ACSL3_HUMAN Long-chain-fatty-acid--CoA ligase 3 OS=Homo sapiens OX=9606 GN=ACSL3 PE=1 SV=3			2	6	4		4	8	2		7	0.063719	0.113358	0.915208	0.969222
O14745	SLC9A3R1	NHRF1_HUMAN Na(+)/H(+) exchange regulatory cofactor NHE-RF1 OS=Homo sapiens OX=9606 GN=SLC9A3R1 PE=1 SV=4			6	12	15		11	15	9		5	0.0637697	0.157337	0.882602	0.958066
P26447	S100A4	S10A4_HUMAN Protein S100-A4 OS=Homo sapiens OX=9606 GN=S100A4 PE=1 SV=1			64	57	54		73	67	54		6	0.064087	0.346546	0.746395	0.901964
P45880	VDAC2	VDAC2_HUMAN Voltage-dependent anion-selective channel protein 2 OS=Homo sapiens OX=9606 GN=VDAC2 PE=1 SV=2			150	131	140		155	183	130		13	0.0644026	0.384055	0.72048	0.888703
Q9ULG1	INO80	INO80_HUMAN Chromatin-remodeling ATPase INO80 OS=Homo sapiens OX=9606 GN=INO80 PE=1 SV=2			7	5	1		1	8	6		6	0.0646579	0.0738746	0.944657	0.983546
P62266	RPS23	RS23_HUMAN 40S ribosomal protein S23 OS=Homo sapiens OX=9606 GN=RPS23 PE=1 SV=3			7	25	24		13	25	18		6	0.0653572	0.111183	0.916827	0.969976
Q14103	HNRNPD	HNRPD_HUMAN Heterogeneous nuclear ribonucleoprotein D0 OS=Homo sapiens OX=9606 GN=HNRNPD PE=1 SV=1			69	64	76		65	80	87		12	0.066523	0.530873	0.623615	0.826
Q9NTK5	OLA1	OLA1_HUMAN Obg-like ATPase 1 OS=Homo sapiens OX=9606 GN=OLA1 PE=1 SV=2			8	11	15		10	18	10		7	0.0665702	0.195441	0.854574	0.944885
Q9H9Y6	POLR1B	RPA2_HUMAN DNA-directed RNA polymerase I subunit RPA2 OS=Homo sapiens OX=9606 GN=POLR1B PE=1 SV=2			20	25	22		16	29	32		16	0.0670825	0.261782	0.806417	0.925406
O60341	KDM1A	KDM1A_HUMAN Lysine-specific histone demethylase 1A OS=Homo sapiens OX=9606 GN=KDM1A PE=1 SV=2			44	51	40		46	48	55		23	0.0677912	0.720985	0.510807	0.771737
O94905	ERLIN2	ERLN2_HUMAN Erlin-2 OS=Homo sapiens OX=9606 GN=ERLIN2 PE=1 SV=1			2	4			2	5			4	0.0678658	0.0677136	0.949263	0.986104
P30048	PRDX3	PRDX3_HUMAN Thioredoxin-dependent peroxide reductase, mitochondrial OS=Homo sapiens OX=9606 GN=PRDX3 PE=1 SV=3			20	29	16		26	27	18		6	0.0691025	0.237534	0.823913	0.931834
P50213	IDH3A	IDH3A_HUMAN Isocitrate dehydrogenase [NAD] subunit alpha, mitochondrial OS=Homo sapiens OX=9606 GN=IDH3A PE=1 SV=1			6	16	7		14	11	6		6	0.0696146	0.134425	0.899559	0.961846
P51858	HDGF	HDGF_HUMAN Hepatoma-derived growth factor OS=Homo sapiens OX=9606 GN=HDGF PE=1 SV=1			15	14	23		18	23	16		10	0.0703782	0.257858	0.809239	0.924352
P49790	NUP153	NU153_HUMAN Nuclear pore complex protein Nup153 OS=Homo sapiens OX=9606 GN=NUP153 PE=1 SV=2			38	38	39		36	38	56		19	0.0706025	0.391229	0.715574	0.885371
Q9P032	NDUFAF4	NDUF4_HUMAN NADH dehydrogenase [ubiquinone] 1 alpha subcomplex assembly factor 4 OS=Homo sapiens OX=9606 GN=NDUFAF4 PE=1 SV=1			5	9	5		5	15	4		6	0.0727834	0.13417	0.899748	0.961727
Q6ZVM7	TOM1L2	TM1L2_HUMAN TOM1-like protein 2 OS=Homo sapiens OX=9606 GN=TOM1L2 PE=1 SV=1			11	8	6		5	16	9		9	0.0732619	0.163561	0.878008	0.956311
Q14669	TRIP12	TRIPC_HUMAN E3 ubiquitin-protein ligase TRIP12 OS=Homo sapiens OX=9606 GN=TRIP12 PE=1 SV=1			40	47	35		36	41	61		26	0.0734187	0.339007	0.751654	0.903561
Q7Z4W1	DCXR	DCXR_HUMAN L-xylulose reductase OS=Homo sapiens OX=9606 GN=DCXR PE=1 SV=2			9	15	9		15	14	8		6	0.0762432	0.217	0.838827	0.941409
O75431	MTX2	MTX2_HUMAN Metaxin-2 OS=Homo sapiens OX=9606 GN=MTX2 PE=1 SV=1			13	23	18		9	37	22		7	0.0771215	0.140093	0.895358	0.961514
Q9H910	JPT2	JUPI2_HUMAN Jupiter microtubule associated homolog 2 OS=Homo sapiens OX=9606 GN=JPT2 PE=1 SV=1			8	9	12		6	11	18		5	0.0776267	0.187907	0.860097	0.94643
Q4KMQ1	TPRN	TPRN_HUMAN Taperin OS=Homo sapiens OX=9606 GN=TPRN PE=1 SV=2			2	3	5		3	5	3		4	0.0780646	0.225964	0.832306	0.936381
Q9UBX3	SLC25A10	DIC_HUMAN Mitochondrial dicarboxylate carrier OS=Homo sapiens OX=9606 GN=SLC25A10 PE=1 SV=2			44	39	42		45	67	33		10	0.0783628	0.266893	0.802747	0.924829
Q8WUM4	PDCD6IP	PDC6I_HUMAN Programmed cell death 6-interacting protein OS=Homo sapiens OX=9606 GN=PDCD6IP PE=1 SV=1			50	51	61		58	64	58		31	0.0786854	0.659221	0.545773	0.789649
Q9C037	TRIM4	TRIM4_HUMAN E3 ubiquitin-protein ligase TRIM4 OS=Homo sapiens OX=9606 GN=TRIM4 PE=1 SV=2			13	11	9		15	12	10		3	0.0795611	0.32628	0.76057	0.908836
Q99497	PARK7	PARK7_HUMAN Protein/nucleic acid deglycase DJ-1 OS=Homo sapiens OX=9606 GN=PARK7 PE=1 SV=2			10	7	16		16	9	11		6	0.0798918	0.182114	0.86435	0.94754
Q13084	MRPL28	RM28_HUMAN 39S ribosomal protein L28, mitochondrial OS=Homo sapiens OX=9606 GN=MRPL28 PE=1 SV=4			10	12	3		10	13	4		9	0.0804065	0.116865	0.9126	0.968695
Q6P1X5	TAF2	TAF2_HUMAN Transcription initiation factor TFIID subunit 2 OS=Homo sapiens OX=9606 GN=TAF2 PE=1 SV=3			4	2	2		3	4	2		7	0.0825899	0.248434	0.816032	0.927822
P09525	ANXA4	ANXA4_HUMAN Annexin A4 OS=Homo sapiens OX=9606 GN=ANXA4 PE=1 SV=4			96	95	110		125	113	99		19	0.0828853	0.488139	0.651001	0.844855
Q9ULK4	MED23	MED23_HUMAN Mediator of RNA polymerase II transcription subunit 23 OS=Homo sapiens OX=9606 GN=MED23 PE=1 SV=2			5	9	7		4	10	11		10	0.0835264	0.206283	0.846644	0.944244
O14561	NDUFAB1	ACPM_HUMAN Acyl carrier protein, mitochondrial OS=Homo sapiens OX=9606 GN=NDUFAB1 PE=1 SV=3			16	16	8		12	22	11		4	0.0841852	0.212288	0.842261	0.941972
Q9NVS2	MRPS18A	RT18A_HUMAN 39S ribosomal protein S18a, mitochondrial OS=Homo sapiens OX=9606 GN=MRPS18A PE=1 SV=1			4	7	3		5	8	3		6	0.084524	0.197588	0.853002	0.944447
Q00610	CLTC	CLH1_HUMAN Clathrin heavy chain 1 OS=Homo sapiens OX=9606 GN=CLTC PE=1 SV=5			275	405	344		365	458	321		74	0.0856589	0.424439	0.693079	0.870959
Q9GZT3	SLIRP	SLIRP_HUMAN SRA stem-loop-interacting RNA-binding protein, mitochondrial OS=Homo sapiens OX=9606 GN=SLIRP PE=1 SV=1			10	28	7		15	21	9		5	0.0861883	0.137673	0.897151	0.96119
P49589	CARS	SYCC_HUMAN Cysteine--tRNA ligase, cytoplasmic OS=Homo sapiens OX=9606 GN=CARS PE=1 SV=3			4	9	4		13	7	2		6	0.0863099	0.115579	0.913556	0.96843
P55084	HADHB	ECHB_HUMAN Trifunctional enzyme subunit beta, mitochondrial OS=Homo sapiens OX=9606 GN=HADHB PE=1 SV=3			49	53	34		52	57	42		20	0.0870635	0.38989	0.716488	0.885139
O95983	MBD3	MBD3_HUMAN Methyl-CpG-binding domain protein 3 OS=Homo sapiens OX=9606 GN=MBD3 PE=1 SV=1			26	26	25		16	28	53		12	0.0890332	0.201337	0.850259	0.943362
O60869	EDF1	EDF1_HUMAN Endothelial differentiation-related factor 1 OS=Homo sapiens OX=9606 GN=EDF1 PE=1 SV=1			15	10	20		18	16	15		4	0.0894527	0.27699	0.795512	0.922117
Q6UB98	ANKRD12	ANR12_HUMAN Ankyrin repeat domain-containing protein 12 OS=Homo sapiens OX=9606 GN=ANKRD12 PE=1 SV=3					2			1	1		3	0.0902408	0.142717	0.893414	0.962
Q4V328	GRIPAP1	GRAP1_HUMAN GRIP1-associated protein 1 OS=Homo sapiens OX=9606 GN=GRIPAP1 PE=1 SV=2					2			1	1		3	0.0902408	0.142717	0.893414	0.961678
Q96FS4	SIPA1	SIPA1_HUMAN Signal-induced proliferation-associated protein 1 OS=Homo sapiens OX=9606 GN=SIPA1 PE=1 SV=1					2			1	1		3	0.0902408	0.142717	0.893414	0.961356
Q14677	CLINT1	EPN4_HUMAN Clathrin interactor 1 OS=Homo sapiens OX=9606 GN=CLINT1 PE=1 SV=1			2	10	12		4	16	6		9	0.0903215	0.109288	0.918237	0.97019
Q9H307	PNN	PININ_HUMAN Pinin OS=Homo sapiens OX=9606 GN=PNN PE=1 SV=5			49	45	58		46	55	72		18	0.0922959	0.460751	0.668914	0.853616
Q9H078	CLPB	CLPB_HUMAN Caseinolytic peptidase B protein homolog OS=Homo sapiens OX=9606 GN=CLPB PE=1 SV=1			8	18	10		18	22	5		11	0.0926165	0.135047	0.899098	0.961993
Q9UHV7	MED13	MED13_HUMAN Mediator of RNA polymerase II transcription subunit 13 OS=Homo sapiens OX=9606 GN=MED13 PE=1 SV=3				2	1			1	3		5	0.0927874	0.127846	0.904441	0.963537
Q8N138	ORMDL3	ORML3_HUMAN ORM1-like protein 3 OS=Homo sapiens OX=9606 GN=ORMDL3 PE=1 SV=1			2					1	1		3	0.0945725	0.150457	0.887686	0.95937
Q8TF72	SHROOM3	SHRM3_HUMAN Protein Shroom3 OS=Homo sapiens OX=9606 GN=SHROOM3 PE=1 SV=2			2					1	1		4	0.0945725	0.150457	0.887686	0.959048
Q8TBZ2	MYCBPAP	MYBPP_HUMAN MYCBP-associated protein OS=Homo sapiens OX=9606 GN=MYCBPAP PE=1 SV=2			2					1	1		3	0.0945725	0.150457	0.887686	0.958725
Q8IWB4	SPATA31A7	S31A7_HUMAN Spermatogenesis-associated protein 31A7 OS=Homo sapiens OX=9606 GN=SPATA31A7 PE=2 SV=4					2			3			3	0.0945795	0.112303	0.915994	0.969733
Q9BYD3	MRPL4	RM04_HUMAN 39S ribosomal protein L4, mitochondrial OS=Homo sapiens OX=9606 GN=MRPL4 PE=1 SV=1			18	27	8		14	49	8		9	0.0948414	0.111871	0.916315	0.969754
P35251	RFC1	RFC1_HUMAN Replication factor C subunit 1 OS=Homo sapiens OX=9606 GN=RFC1 PE=1 SV=4			4	10	4		5	7	7		6	0.096813	0.265086	0.804043	0.924995
Q96I25	RBM17	SPF45_HUMAN Splicing factor 45 OS=Homo sapiens OX=9606 GN=RBM17 PE=1 SV=1			18	23	19		19	25	24		10	0.0976524	0.984064	0.380797	0.700527
P56537	EIF6	IF6_HUMAN Eukaryotic translation initiation factor 6 OS=Homo sapiens OX=9606 GN=EIF6 PE=1 SV=1			34	43	50		47	46	49		9	0.099688	0.575434	0.595819	0.814025
Q8N3X1	FNBP4	FNBP4_HUMAN Formin-binding protein 4 OS=Homo sapiens OX=9606 GN=FNBP4 PE=1 SV=3			4	7	4		6	7	4		3	0.100428	0.344791	0.747618	0.902084
P28370	SMARCA1	SMCA1_HUMAN Probable global transcription activator SNF2L1 OS=Homo sapiens OX=9606 GN=SMARCA1 PE=1 SV=2			48	55	48		43	61	70		16	0.100633	0.628594	0.563724	0.795204
Q8TDX7	NEK7	NEK7_HUMAN Serine/threonine-protein kinase Nek7 OS=Homo sapiens OX=9606 GN=NEK7 PE=1 SV=1			1	5	5		3	4	4		6	0.101519	0.191281	0.857622	0.945976
Q14974	KPNB1	IMB1_HUMAN Importin subunit beta-1 OS=Homo sapiens OX=9606 GN=KPNB1 PE=1 SV=2			80	85	91		89	91	111		25	0.102387	0.920734	0.409293	0.716821
O60231	DHX16	DHX16_HUMAN Pre-mRNA-splicing factor ATP-dependent RNA helicase DHX16 OS=Homo sapiens OX=9606 GN=DHX16 PE=1 SV=2			35	35	44		40	48	41		21	0.103226	0.729936	0.505878	0.770451
Q15691	MAPRE1	MARE1_HUMAN Microtubule-associated protein RP/EB family member 1 OS=Homo sapiens OX=9606 GN=MAPRE1 PE=1 SV=3			17	17	17		19	20	19		8	0.103353	1.97113	0.120014	0.492319
P62304	SNRPE	RUXE_HUMAN Small nuclear ribonucleoprotein E OS=Homo sapiens OX=9606 GN=SNRPE PE=1 SV=1			26	22	23		25	22	35		3	0.103608	0.486789	0.651878	0.844968
Q9UMY1	NOL7	NOL7_HUMAN Nucleolar protein 7 OS=Homo sapiens OX=9606 GN=NOL7 PE=1 SV=2			2						3		4	0.104908	0.124303	0.907071	0.965699
Q9GZR7	DDX24	DDX24_HUMAN ATP-dependent RNA helicase DDX24 OS=Homo sapiens OX=9606 GN=DDX24 PE=1 SV=1			19	28	35		29	22	43		18	0.106737	0.285383	0.789519	0.92015
Q8IZP0	ABI1	ABI1_HUMAN Abl interactor 1 OS=Homo sapiens OX=9606 GN=ABI1 PE=1 SV=4			6	6	3		4	6	7		4	0.107388	0.35654	0.739448	0.898301
Q8IY81	FTSJ3	SPB1_HUMAN pre-rRNA 2'-O-ribose RNA methyltransferase FTSJ3 OS=Homo sapiens OX=9606 GN=FTSJ3 PE=1 SV=2			54	63	64		45	71	100		23	0.107427	0.366071	0.732851	0.897073
Q9UBM7	DHCR7	DHCR7_HUMAN 7-dehydrocholesterol reductase OS=Homo sapiens OX=9606 GN=DHCR7 PE=1 SV=1			4	6	7		7	9	4		5	0.107592	0.296984	0.781262	0.918863
P55036	PSMD4	PSMD4_HUMAN 26S proteasome non-ATPase regulatory subunit 4 OS=Homo sapiens OX=9606 GN=PSMD4 PE=1 SV=1			4	10	9		7	10	8		7	0.108417	0.299861	0.77922	0.918479
P52943	CRIP2	CRIP2_HUMAN Cysteine-rich protein 2 OS=Homo sapiens OX=9606 GN=CRIP2 PE=1 SV=1			9	15	25		12	17	25		4	0.110404	0.231681	0.828156	0.933674
Q09028	RBBP4	RBBP4_HUMAN Histone-binding protein RBBP4 OS=Homo sapiens OX=9606 GN=RBBP4 PE=1 SV=3			51	60	48		54	56	72		14	0.111301	0.863086	0.436768	0.728778
P31323	PRKAR2B	KAP3_HUMAN cAMP-dependent protein kinase type II-beta regulatory subunit OS=Homo sapiens OX=9606 GN=PRKAR2B PE=1 SV=3				4	5		4	7			3	0.111616	0.0913284	0.931623	0.975667
Q08170	SRSF4	SRSF4_HUMAN Serine/arginine-rich splicing factor 4 OS=Homo sapiens OX=9606 GN=SRSF4 PE=1 SV=2			33	30	26		37	28	37		8	0.112276	0.584087	0.590515	0.810917
Q8TDD1	DDX54	DDX54_HUMAN ATP-dependent RNA helicase DDX54 OS=Homo sapiens OX=9606 GN=DDX54 PE=1 SV=2			38	42	34		42	37	52		26	0.112915	0.704918	0.519743	0.776471
A0FGR8	ESYT2	ESYT2_HUMAN Extended synaptotagmin-2 OS=Homo sapiens OX=9606 GN=ESYT2 PE=1 SV=1			4	15	10		9	15	7		10	0.113193	0.203733	0.848508	0.943374
P14678	SNRPB	RSMB_HUMAN Small nuclear ribonucleoprotein-associated proteins B and B' OS=Homo sapiens OX=9606 GN=SNRPB PE=1 SV=2			51	47	50		56	57	56		6	0.113939	1.3974	0.234821	0.621801
P14854	COX6B1	CX6B1_HUMAN Cytochrome c oxidase subunit 6B1 OS=Homo sapiens OX=9606 GN=COX6B1 PE=1 SV=2			20	24	13		25	25	15		3	0.114333	0.334321	0.754932	0.905129
Q8NBJ4	GOLM1	GOLM1_HUMAN Golgi membrane protein 1 OS=Homo sapiens OX=9606 GN=GOLM1 PE=1 SV=1			2	1			1	3			3	0.115168	0.15782	0.882245	0.958326
Q9Y490	TLN1	TLN1_HUMAN Talin-1 OS=Homo sapiens OX=9606 GN=TLN1 PE=1 SV=3			2	7	6		9	5	3		10	0.115211	0.190043	0.85853	0.946652
Q9BX63	BRIP1	FANCJ_HUMAN Fanconi anemia group J protein OS=Homo sapiens OX=9606 GN=BRIP1 PE=1 SV=2			1	2			1	1	1		3	0.115414	0.250042	0.814872	0.927158
Q96GQ7	DDX27	DDX27_HUMAN Probable ATP-dependent RNA helicase DDX27 OS=Homo sapiens OX=9606 GN=DDX27 PE=1 SV=2			61	60	69		54	76	92		31	0.115802	0.592381	0.58546	0.808816
Q86V81	ALYREF	THOC4_HUMAN THO complex subunit 4 OS=Homo sapiens OX=9606 GN=ALYREF PE=1 SV=3			63	54	49		64	52	75		8	0.116243	0.578311	0.594053	0.812302
P40939	HADHA	ECHA_HUMAN Trifunctional enzyme subunit alpha, mitochondrial OS=Homo sapiens OX=9606 GN=HADHA PE=1 SV=2			145	165	95		166	172	119		32	0.116333	0.403563	0.707177	0.879045
Q9BVP2	GNL3	GNL3_HUMAN Guanine nucleotide-binding protein-like 3 OS=Homo sapiens OX=9606 GN=GNL3 PE=1 SV=2			69	76	80		89	84	84		20	0.116438	1.07984	0.340975	0.705678
P47985	UQCRFS1	UCRI_HUMAN Cytochrome b-c1 complex subunit Rieske, mitochondrial OS=Homo sapiens OX=9606 GN=UQCRFS1 PE=1 SV=2			59	37	50		51	67	48		10	0.116939	0.45847	0.670419	0.854857
Q9ULD9	ZNF608	ZN608_HUMAN Zinc finger protein 608 OS=Homo sapiens OX=9606 GN=ZNF608 PE=1 SV=4				2				3			3	0.117379	0.141835	0.894068	0.961736
Q14137	BOP1	BOP1_HUMAN Ribosome biogenesis protein BOP1 OS=Homo sapiens OX=9606 GN=BOP1 PE=1 SV=2			53	52	52		40	64	84		24	0.117745	0.448658	0.67691	0.859721
P08579	SNRPB2	RU2B_HUMAN U2 small nuclear ribonucleoprotein B'' OS=Homo sapiens OX=9606 GN=SNRPB2 PE=1 SV=1			14	17	17		14	20	22		5	0.119534	0.741045	0.499811	0.766663
O14979	HNRNPDL	HNRDL_HUMAN Heterogeneous nuclear ribonucleoprotein D-like OS=Homo sapiens OX=9606 GN=HNRNPDL PE=1 SV=3			88	88	81		92	96	107		14	0.119682	1.9711	0.120018	0.491705
P42356	PI4KA	PI4KA_HUMAN Phosphatidylinositol 4-kinase alpha OS=Homo sapiens OX=9606 GN=PI4KA PE=1 SV=4					2		1		1		3	0.119928	0.187304	0.86054	0.94627
Q5TCQ9	MAGI3	MAGI3_HUMAN Membrane-associated guanylate kinase, WW and PDZ domain-containing protein 3 OS=Homo sapiens OX=9606 GN=MAGI3 PE=1 SV=3					2		1		1		3	0.119928	0.187304	0.86054	0.945946
P62979	RPS27A	RS27A_HUMAN Ubiquitin-40S ribosomal protein S27a OS=Homo sapiens OX=9606 GN=RPS27A PE=1 SV=2				33	48			35	69		6	0.119959	0.0461246	0.965422	0.990714
O75969	AKAP3	AKAP3_HUMAN A-kinase anchor protein 3 OS=Homo sapiens OX=9606 GN=AKAP3 PE=1 SV=2			2				1	1			4	0.120325	0.189281	0.859089	0.946619
Q9NSE4	IARS2	SYIM_HUMAN Isoleucine--tRNA ligase, mitochondrial OS=Homo sapiens OX=9606 GN=IARS2 PE=1 SV=2			6	17	4		10	13	5		16	0.120618	0.18726	0.860572	0.945657
Q9UBW7	ZMYM2	ZMYM2_HUMAN Zinc finger MYM-type protein 2 OS=Homo sapiens OX=9606 GN=ZMYM2 PE=1 SV=1			5	3	3		4	3	6		3	0.121285	0.386975	0.718481	0.886578
P62745	RHOB	RHOB_HUMAN Rho-related GTP-binding protein RhoB OS=Homo sapiens OX=9606 GN=RHOB PE=1 SV=1			4		10		9	3	1		5	0.123163	0.0980041	0.926644	0.975223
Q15019	2019-09-02	SEPT2_HUMAN Septin-2 OS=Homo sapiens OX=9606 GN=SEPT2 PE=1 SV=1			54	50	57		64	53	69		13	0.123488	0.75314	0.493267	0.763554
O95271	TNKS	TNKS1_HUMAN Poly [ADP-ribose] polymerase tankyrase-1 OS=Homo sapiens OX=9606 GN=TNKS PE=1 SV=2			2				1		1		4	0.12426	0.195194	0.854755	0.94476
P85037	FOXK1	FOXK1_HUMAN Forkhead box protein K1 OS=Homo sapiens OX=9606 GN=FOXK1 PE=1 SV=1			5	4	8		4	8	8		7	0.125757	0.347843	0.745492	0.90189
O14980	XPO1	XPO1_HUMAN Exportin-1 OS=Homo sapiens OX=9606 GN=XPO1 PE=1 SV=1			36	70	56		52	64	65		23	0.126145	0.480202	0.656164	0.846085
Q96EY1	DNAJA3	DNJA3_HUMAN DnaJ homolog subfamily A member 3, mitochondrial OS=Homo sapiens OX=9606 GN=DNAJA3 PE=1 SV=2			28	41	36		44	45	32		10	0.126185	0.553512	0.609394	0.820357
Q05639	EEF1A2	EF1A2_HUMAN Elongation factor 1-alpha 2 OS=Homo sapiens OX=9606 GN=EEF1A2 PE=1 SV=1			95	97	123		125	114	122		17	0.128371	0.775364	0.481412	0.756134
Q9BR76	CORO1B	COR1B_HUMAN Coronin-1B OS=Homo sapiens OX=9606 GN=CORO1B PE=1 SV=1			39	55	69		54	67	63		14	0.128553	0.531954	0.622931	0.825435
P46940	IQGAP1	IQGA1_HUMAN Ras GTPase-activating-like protein IQGAP1 OS=Homo sapiens OX=9606 GN=IQGAP1 PE=1 SV=1			178	215	245		222	251	258		74	0.128794	0.916429	0.411295	0.716809
Q92922	SMARCC1	SMRC1_HUMAN SWI/SNF complex subunit SMARCC1 OS=Homo sapiens OX=9606 GN=SMARCC1 PE=1 SV=3			70	65	69		76	73	87		21	0.128986	1.22184	0.288849	0.669397
P26641	EEF1G	EF1G_HUMAN Elongation factor 1-gamma OS=Homo sapiens OX=9606 GN=EEF1G PE=1 SV=3			102	117	99		132	125	110		17	0.129281	1.01043	0.369447	0.724017
Q15431	SYCP1	SYCP1_HUMAN Synaptonemal complex protein 1 OS=Homo sapiens OX=9606 GN=SYCP1 PE=1 SV=2			3	6	3		2	7	6		5	0.129559	0.276462	0.79589	0.922222
Q14498	RBM39	RBM39_HUMAN RNA-binding protein 39 OS=Homo sapiens OX=9606 GN=RBM39 PE=1 SV=2			76	78	91		94	95	93		17	0.129832	1.13513	0.319725	0.691553
O94906	PRPF6	PRP6_HUMAN Pre-mRNA-processing factor 6 OS=Homo sapiens OX=9606 GN=PRPF6 PE=1 SV=1			50	64	46		65	46	76		31	0.130927	0.505858	0.639561	0.835409
P05455	SSB	LA_HUMAN Lupus La protein OS=Homo sapiens OX=9606 GN=SSB PE=1 SV=2			8	16	17		13	19	14		15	0.131944	0.390021	0.716399	0.885369
Q9H201	EPN3	EPN3_HUMAN Epsin-3 OS=Homo sapiens OX=9606 GN=EPN3 PE=2 SV=1				3			4				3	0.132815	0.128523	0.903938	0.96364
Q9BUZ4	TRAF4	TRAF4_HUMAN TNF receptor-associated factor 4 OS=Homo sapiens OX=9606 GN=TRAF4 PE=1 SV=1				2	3			5	2		3	0.133332	0.139344	0.895913	0.961467
Q15020	SART3	SART3_HUMAN Squamous cell carcinoma antigen recognized by T-cells 3 OS=Homo sapiens OX=9606 GN=SART3 PE=1 SV=1			10	13	12		14	11	16		9	0.134177	0.704223	0.520132	0.77633
Q4AC94	C2CD3	C2CD3_HUMAN C2 domain-containing protein 3 OS=Homo sapiens OX=9606 GN=C2CD3 PE=1 SV=4				2	1		3		1		3	0.135364	0.179954	0.865938	0.948633
P47755	CAPZA2	CAZA2_HUMAN F-actin-capping protein subunit alpha-2 OS=Homo sapiens OX=9606 GN=CAPZA2 PE=1 SV=3			11	21	24		21	20	21		6	0.135741	0.410447	0.702512	0.875958
Q9BY42	RTF2	RTF2_HUMAN Replication termination factor 2 OS=Homo sapiens OX=9606 GN=RTF2 PE=1 SV=3			4	5	6		4	7	7		4	0.135945	0.586023	0.589333	0.810332
O75340	PDCD6	PDCD6_HUMAN Programmed cell death protein 6 OS=Homo sapiens OX=9606 GN=PDCD6 PE=1 SV=1			33	34	37		43	36	42		8	0.136156	0.97242	0.385906	0.69754
P20648	ATP4A	ATP4A_HUMAN Potassium-transporting ATPase alpha chain 1 OS=Homo sapiens OX=9606 GN=ATP4A PE=2 SV=5				15			19				6	0.137851	0.0697634	0.94773	0.985149
P06241	FYN	FYN_HUMAN Tyrosine-protein kinase Fyn OS=Homo sapiens OX=9606 GN=FYN PE=1 SV=3				12					17		8	0.13812	0.0752576	0.943623	0.983426
Q7Z3B4	NUP54	NUP54_HUMAN Nucleoporin p54 OS=Homo sapiens OX=9606 GN=NUP54 PE=1 SV=2			36	25	34		33	34	43		16	0.138148	0.646961	0.552911	0.790364
Q8IY18	SMC5	SMC5_HUMAN Structural maintenance of chromosomes protein 5 OS=Homo sapiens OX=9606 GN=SMC5 PE=1 SV=2				2			1	1			3	0.138793	0.22385	0.833842	0.937452
B0I1T2	MYO1G	MYO1G_HUMAN Unconventional myosin-Ig OS=Homo sapiens OX=9606 GN=MYO1G PE=1 SV=2					2		3				3	0.139218	0.15881	0.881514	0.957856
P68104	EEF1A1	EF1A1_HUMAN Elongation factor 1-alpha 1 OS=Homo sapiens OX=9606 GN=EEF1A1 PE=1 SV=1			235	222	251		290	236	300		21	0.139667	0.846931	0.444731	0.731053
P35659	DEK	DEK_HUMAN Protein DEK OS=Homo sapiens OX=9606 GN=DEK PE=1 SV=1			54	52	58		67	61	63		13	0.141774	1.18957	0.299999	0.67716
Q13895	BYSL	BYST_HUMAN Bystin OS=Homo sapiens OX=9606 GN=BYSL PE=1 SV=3			17	21	31		19	31	30		12	0.141846	0.466178	0.665343	0.851767
Q15386	UBE3C	UBE3C_HUMAN Ubiquitin-protein ligase E3C OS=Homo sapiens OX=9606 GN=UBE3C PE=1 SV=3				2			1		1		3	0.142727	0.229854	0.829481	0.934511
Q15637	SF1	SF01_HUMAN Splicing factor 1 OS=Homo sapiens OX=9606 GN=SF1 PE=1 SV=4			63	72	65		57	78	105		11	0.143268	0.677228	0.535407	0.786341
Q92917	GPKOW	GPKOW_HUMAN G-patch domain and KOW motifs-containing protein OS=Homo sapiens OX=9606 GN=GPKOW PE=1 SV=2			10	13	18		9	16	26		9	0.143749	0.325448	0.761155	0.909196
Q8N4H5	TOMM5	TOM5_HUMAN Mitochondrial import receptor subunit TOM5 homolog OS=Homo sapiens OX=9606 GN=TOMM5 PE=1 SV=1			8	6	14		14	13	6		5	0.144097	0.280986	0.792657	0.920135
P26368	U2AF2	U2AF2_HUMAN Splicing factor U2AF 65 kDa subunit OS=Homo sapiens OX=9606 GN=U2AF2 PE=1 SV=4			121	107	93		120	112	142		15	0.144128	0.943261	0.398957	0.710337
Q8IUF8	RIOX2	RIOX2_HUMAN Ribosomal oxygenase 2 OS=Homo sapiens OX=9606 GN=RIOX2 PE=1 SV=1			5	5	9		6	9	7		5	0.144582	0.503527	0.641059	0.836345
Q96N67	DOCK7	DOCK7_HUMAN Dedicator of cytokinesis protein 7 OS=Homo sapiens OX=9606 GN=DOCK7 PE=1 SV=4			6	8	2		7	8	3		6	0.144946	0.242705	0.820171	0.929238
Q99798	ACO2	ACON_HUMAN Aconitate hydratase, mitochondrial OS=Homo sapiens OX=9606 GN=ACO2 PE=1 SV=2			19	32	26		28	43	21		15	0.145383	0.427043	0.691331	0.869442
P61970	NUTF2	NTF2_HUMAN Nuclear transport factor 2 OS=Homo sapiens OX=9606 GN=NUTF2 PE=1 SV=1				2	1			2	2		3	0.145858	0.212514	0.842097	0.942116
Q86VU5	COMTD1	CMTD1_HUMAN Catechol O-methyltransferase domain-containing protein 1 OS=Homo sapiens OX=9606 GN=COMTD1 PE=1 SV=1			23	24	26		23	40	25		7	0.146045	0.676191	0.536	0.786493
P40926	MDH2	MDHM_HUMAN Malate dehydrogenase, mitochondrial OS=Homo sapiens OX=9606 GN=MDH2 PE=1 SV=3			205	194	187		276	210	204		15	0.146262	0.734677	0.503282	0.768319
Q9Y5M8	SRPRB	SRPRB_HUMAN Signal recognition particle receptor subunit beta OS=Homo sapiens OX=9606 GN=SRPRB PE=1 SV=3			17	29	18		25	25	23		10	0.148065	0.675021	0.53667	0.786039
Q9H8H0	NOL11	NOL11_HUMAN Nucleolar protein 11 OS=Homo sapiens OX=9606 GN=NOL11 PE=1 SV=1			21	22	25		13	33	43		13	0.149013	0.324573	0.761769	0.909254
Q03252	LMNB2	LMNB2_HUMAN Lamin-B2 OS=Homo sapiens OX=9606 GN=LMNB2 PE=1 SV=4			115	86	114		83	132	165		40	0.149749	0.511528	0.635925	0.833371
P05198	EIF2S1	IF2A_HUMAN Eukaryotic translation initiation factor 2 subunit 1 OS=Homo sapiens OX=9606 GN=EIF2S1 PE=1 SV=3			47	53	51		51	59	68		18	0.150377	1.67352	0.16954	0.559099
P38606	ATP6V1A	VATA_HUMAN V-type proton ATPase catalytic subunit A OS=Homo sapiens OX=9606 GN=ATP6V1A PE=1 SV=2			49	42	42		50	65	43		24	0.152025	0.816594	0.460001	0.742847
Q8N8U2	CDYL2	CDYL2_HUMAN Chromodomain Y-like protein 2 OS=Homo sapiens OX=9606 GN=CDYL2 PE=1 SV=2			2	1	1		2	2	1		3	0.152238	0.522364	0.629012	0.830068
P78347	GTF2I	GTF2I_HUMAN General transcription factor II-I OS=Homo sapiens OX=9606 GN=GTF2I PE=1 SV=2			160	169	155		210	188	171		47	0.152328	1.12753	0.322574	0.693049
P55010	EIF5	IF5_HUMAN Eukaryotic translation initiation factor 5 OS=Homo sapiens OX=9606 GN=EIF5 PE=1 SV=2			21	29	31		31	31	32		7	0.152571	0.887644	0.424884	0.724377
P61160	ACTR2	ARP2_HUMAN Actin-related protein 2 OS=Homo sapiens OX=9606 GN=ACTR2 PE=1 SV=1			31	44	42		52	51	35		15	0.15266	0.59909	0.581392	0.807363
Q15269	PWP2	PWP2_HUMAN Periodic tryptophan protein 2 homolog OS=Homo sapiens OX=9606 GN=PWP2 PE=2 SV=2			43	42	39		40	46	62		21	0.152685	0.970171	0.386899	0.698943
Q5VT06	CEP350	CE350_HUMAN Centrosome-associated protein 350 OS=Homo sapiens OX=9606 GN=CEP350 PE=1 SV=1			3		1		2	1	1		5	0.152782	0.241449	0.821079	0.929939
P17252	PRKCA	KPCA_HUMAN Protein kinase C alpha type OS=Homo sapiens OX=9606 GN=PRKCA PE=1 SV=4			4	6	6		6	10	4		5	0.153132	0.430091	0.689288	0.867552
Q96GG9	DCUN1D1	DCNL1_HUMAN DCN1-like protein 1 OS=Homo sapiens OX=9606 GN=DCUN1D1 PE=1 SV=1			9	12	15		12	14	16		4	0.153208	0.710326	0.516722	0.77448
Q96FK6	WDR89	WDR89_HUMAN WD repeat-containing protein 89 OS=Homo sapiens OX=9606 GN=WDR89 PE=2 SV=1			1	1				1	2		4	0.15374	0.274837	0.797053	0.922571
O00541	PES1	PESC_HUMAN Pescadillo homolog OS=Homo sapiens OX=9606 GN=PES1 PE=1 SV=1			25	28	32		21	34	51		17	0.154409	0.462048	0.66806	0.852865
O15145	ARPC3	ARPC3_HUMAN Actin-related protein 2/3 complex subunit 3 OS=Homo sapiens OX=9606 GN=ARPC3 PE=1 SV=3			14	10	22		18	15	19		4	0.154663	0.430454	0.689045	0.867586
P00966	ASS1	ASSY_HUMAN Argininosuccinate synthase OS=Homo sapiens OX=9606 GN=ASS1 PE=1 SV=2			6	19	8		12	13	10		13	0.155107	0.346751	0.746252	0.90213
O43172	PRPF4	PRP4_HUMAN U4/U6 small nuclear ribonucleoprotein Prp4 OS=Homo sapiens OX=9606 GN=PRPF4 PE=1 SV=2			27	30	35		38	33	37		17	0.156004	0.979329	0.382868	0.702325
Q7L576	CYFIP1	CYFP1_HUMAN Cytoplasmic FMR1-interacting protein 1 OS=Homo sapiens OX=9606 GN=CYFIP1 PE=1 SV=1			29	42	25		35	31	46		20	0.156711	0.626014	0.565253	0.795964
Q9NWU2	GID8	GID8_HUMAN Glucose-induced degradation protein 8 homolog OS=Homo sapiens OX=9606 GN=GID8 PE=1 SV=1			4	5	4		2	9	7		4	0.156724	0.317852	0.766499	0.91185
P42126	ECI1	ECI1_HUMAN Enoyl-CoA delta isomerase 1, mitochondrial OS=Homo sapiens OX=9606 GN=ECI1 PE=1 SV=1			5	3	6		10	5	3		3	0.157004	0.292978	0.784109	0.919518
Q6UXV4	APOOL	MIC27_HUMAN MICOS complex subunit MIC27 OS=Homo sapiens OX=9606 GN=APOOL PE=1 SV=1			31	22	36		26	42	37		11	0.157564	0.571811	0.59805	0.815338
O94986	CEP152	CE152_HUMAN Centrosomal protein of 152 kDa OS=Homo sapiens OX=9606 GN=CEP152 PE=1 SV=4					1			2			3	0.158593	0.258676	0.808651	0.926645
Q4ZHG4	FNDC1	FNDC1_HUMAN Fibronectin type III domain-containing protein 1 OS=Homo sapiens OX=9606 GN=FNDC1 PE=2 SV=4					1			2			3	0.158593	0.258676	0.808651	0.926314
Q9BQF6	SENP7	SENP7_HUMAN Sentrin-specific protease 7 OS=Homo sapiens OX=9606 GN=SENP7 PE=1 SV=4					1			2			3	0.158593	0.258676	0.808651	0.925984
P51398	DAP3	RT29_HUMAN 28S ribosomal protein S29, mitochondrial OS=Homo sapiens OX=9606 GN=DAP3 PE=1 SV=1			29	39	14		32	48	17		13	0.158718	0.274163	0.797536	0.922797
Q13868	EXOSC2	EXOS2_HUMAN Exosome complex component RRP4 OS=Homo sapiens OX=9606 GN=EXOSC2 PE=1 SV=2			11	23	24		22	21	22		7	0.158967	0.462351	0.66786	0.853289
Q9UNM6	PSMD13	PSD13_HUMAN 26S proteasome non-ATPase regulatory subunit 13 OS=Homo sapiens OX=9606 GN=PSMD13 PE=1 SV=2			6	18	19		16	20	11		13	0.15938	0.29338	0.783824	0.919855
Q9NSI2	FAM207A	F207A_HUMAN Protein FAM207A OS=Homo sapiens OX=9606 GN=FAM207A PE=1 SV=2			6	5	2		3	4	9		6	0.160206	0.30647	0.774537	0.91531
Q8TDI0	CHD5	CHD5_HUMAN Chromodomain-helicase-DNA-binding protein 5 OS=Homo sapiens OX=9606 GN=CHD5 PE=1 SV=1					54		76				19	0.160211	0.0556659	0.958278	0.987801
Q96IV0	NGLY1	NGLY1_HUMAN Peptide-N(4)-(N-acetyl-beta-glucosaminyl)asparagine amidase OS=Homo sapiens OX=9606 GN=NGLY1 PE=1 SV=1				2	3		2	2	1		3	0.160479	0.24486	0.818613	0.929111
Q9Y4G2	PLEKHM1	PKHM1_HUMAN Pleckstrin homology domain-containing family M member 1 OS=Homo sapiens OX=9606 GN=PLEKHM1 PE=1 SV=3			1		1		1	2			3	0.160968	0.284743	0.789975	0.920348
Q9NV06	DCAF13	DCA13_HUMAN DDB1- and CUL4-associated factor 13 OS=Homo sapiens OX=9606 GN=DCAF13 PE=1 SV=2			24	11	24		8	30	43		14	0.161139	0.214866	0.840382	0.941838
P83876	TXNL4A	TXN4A_HUMAN Thioredoxin-like protein 4A OS=Homo sapiens OX=9606 GN=TXNL4A PE=1 SV=1			4	7	3		3	7	7		3	0.161297	0.408427	0.703879	0.876302
O14874	BCKDK	BCKD_HUMAN [3-methyl-2-oxobutanoate dehydrogenase [lipoamide]] kinase, mitochondrial OS=Homo sapiens OX=9606 GN=BCKDK PE=1 SV=2			14	11	9		21	11	10		5	0.161584	0.40147	0.708598	0.87945
Q63ZY3	KANK2	KANK2_HUMAN KN motif and ankyrin repeat domain-containing protein 2 OS=Homo sapiens OX=9606 GN=KANK2 PE=1 SV=1			1					2			3	0.161869	0.264817	0.804237	0.924887
Q9BQ67	GRWD1	GRWD1_HUMAN Glutamate-rich WD repeat-containing protein 1 OS=Homo sapiens OX=9606 GN=GRWD1 PE=1 SV=1			9	13	18		14	23	11		5	0.162072	0.41275	0.700955	0.875036
Q8N1B4	VPS52	VPS52_HUMAN Vacuolar protein sorting-associated protein 52 homolog OS=Homo sapiens OX=9606 GN=VPS52 PE=1 SV=1			3		1		3	2			3	0.162113	0.190013	0.858552	0.946352
Q15287	RNPS1	RNPS1_HUMAN RNA-binding protein with serine-rich domain 1 OS=Homo sapiens OX=9606 GN=RNPS1 PE=1 SV=1			46	35	39		49	40	53		5	0.162267	0.813006	0.461834	0.743937
Q9UH99	SUN2	SUN2_HUMAN SUN domain-containing protein 2 OS=Homo sapiens OX=9606 GN=SUN2 PE=1 SV=3			12	8	8		3	15	26		14	0.16283	0.2035	0.848678	0.943236
O60293	ZFC3H1	ZC3H1_HUMAN Zinc finger C3H1 domain-containing protein OS=Homo sapiens OX=9606 GN=ZFC3H1 PE=1 SV=3			1	5			1	2	2		3	0.163014	0.213581	0.841319	0.94223
P49458	SRP9	SRP09_HUMAN Signal recognition particle 9 kDa protein OS=Homo sapiens OX=9606 GN=SRP9 PE=1 SV=2			11	11	11		16	14	10		3	0.163511	0.727553	0.507187	0.770982
O43920	NDUFS5	NDUS5_HUMAN NADH dehydrogenase [ubiquinone] iron-sulfur protein 5 OS=Homo sapiens OX=9606 GN=NDUFS5 PE=1 SV=3			20	16	20		17	30	21		4	0.163839	0.722475	0.509984	0.771219
Q13905	RAPGEF1	RPGF1_HUMAN Rap guanine nucleotide exchange factor 1 OS=Homo sapiens OX=9606 GN=RAPGEF1 PE=1 SV=3					1				2		3	0.163895	0.265429	0.803797	0.925707
Q96QB1	DLC1	RHG07_HUMAN Rho GTPase-activating protein 7 OS=Homo sapiens OX=9606 GN=DLC1 PE=1 SV=4					1				2		3	0.163895	0.265429	0.803797	0.925375
Q5VZK9	CARMIL1	CARL1_HUMAN F-actin-uncapping protein LRRC16A OS=Homo sapiens OX=9606 GN=CARMIL1 PE=1 SV=1					1				2		3	0.163895	0.265429	0.803797	0.925044
O15091	KIAA0391	MRPP3_HUMAN Mitochondrial ribonuclease P catalytic subunit OS=Homo sapiens OX=9606 GN=KIAA0391 PE=1 SV=2			5	8	4		8	7	5		4	0.163953	0.535675	0.620581	0.825044
O15347	HMGB3	HMGB3_HUMAN High mobility group protein B3 OS=Homo sapiens OX=9606 GN=HMGB3 PE=1 SV=4			24	25	24		31	25	31		8	0.164343	1.17545	0.305004	0.682223
Q9UMS4	PRPF19	PRP19_HUMAN Pre-mRNA-processing factor 19 OS=Homo sapiens OX=9606 GN=PRPF19 PE=1 SV=1			105	110	103		123	125	128		16	0.16453	3.63421	0.0220774	0.290626
Q6GYQ0	RALGAPA1	RGPA1_HUMAN Ral GTPase-activating protein subunit alpha-1 OS=Homo sapiens OX=9606 GN=RALGAPA1 PE=1 SV=1				3	2		2	1	2		4	0.164653	0.254009	0.812011	0.9262
Q99729	HNRNPAB	ROAA_HUMAN Heterogeneous nuclear ribonucleoprotein A/B OS=Homo sapiens OX=9606 GN=HNRNPAB PE=1 SV=2			92	86	91		104	98	117		10	0.164851	1.5246	0.202042	0.59483
Q9NRX1	PNO1	PNO1_HUMAN RNA-binding protein PNO1 OS=Homo sapiens OX=9606 GN=PNO1 PE=1 SV=1			7	11	13		4	16	25		8	0.165069	0.232666	0.827441	0.933523
P48729	CSNK1A1	KC1A_HUMAN Casein kinase I isoform alpha OS=Homo sapiens OX=9606 GN=CSNK1A1 PE=1 SV=2			9	15	20		18	16	16		11	0.165298	0.496204	0.645779	0.840115
Q07955	SRSF1	SRSF1_HUMAN Serine/arginine-rich splicing factor 1 OS=Homo sapiens OX=9606 GN=SRSF1 PE=1 SV=2			168	168	176		180	192	238		17	0.165538	1.49275	0.20979	0.604345
O75586	MED6	MED6_HUMAN Mediator of RNA polymerase II transcription subunit 6 OS=Homo sapiens OX=9606 GN=MED6 PE=1 SV=2			1	1					5		3	0.166269	0.183777	0.863128	0.946524
Q13242	SRSF9	SRSF9_HUMAN Serine/arginine-rich splicing factor 9 OS=Homo sapiens OX=9606 GN=SRSF9 PE=1 SV=1			42	44	51		43	63	58		14	0.166327	1.11991	0.325451	0.695045
Q9BV73	CEP250	CP250_HUMAN Centrosome-associated protein CEP250 OS=Homo sapiens OX=9606 GN=CEP250 PE=1 SV=2			2		1		2		2		3	0.167036	0.23488	0.825836	0.933023
Q8WUJ1	CYB5D2	NEUFC_HUMAN Neuferricin OS=Homo sapiens OX=9606 GN=CYB5D2 PE=2 SV=1			1						2		3	0.167171	0.27154	0.799414	0.92364
Q562E7	WDR81	WDR81_HUMAN WD repeat-containing protein 81 OS=Homo sapiens OX=9606 GN=WDR81 PE=1 SV=2			1						2		3	0.167171	0.27154	0.799414	0.923308
O75643	SNRNP200	U520_HUMAN U5 small nuclear ribonucleoprotein 200 kDa helicase OS=Homo sapiens OX=9606 GN=SNRNP200 PE=1 SV=2			324	366	345		305	412	541		101	0.167714	0.845382	0.445501	0.730077
P53999	SUB1	TCP4_HUMAN Activated RNA polymerase II transcriptional coactivator p15 OS=Homo sapiens OX=9606 GN=SUB1 PE=1 SV=3			30	32	27		36	31	39		7	0.168192	1.29617	0.264645	0.644458
P06400	RB1	RB_HUMAN Retinoblastoma-associated protein OS=Homo sapiens OX=9606 GN=RB1 PE=1 SV=2			1	2	3			7	4		6	0.168634	0.181247	0.864987	0.947915
Q6NZY4	ZCCHC8	ZCHC8_HUMAN Zinc finger CCHC domain-containing protein 8 OS=Homo sapiens OX=9606 GN=ZCCHC8 PE=1 SV=2				6	1			1	10		5	0.168879	0.130299	0.90262	0.962874
P19388	POLR2E	RPAB1_HUMAN DNA-directed RNA polymerases I, II, and III subunit RPABC1 OS=Homo sapiens OX=9606 GN=POLR2E PE=1 SV=4			12	12	19		13	18	20		8	0.169203	0.647885	0.55237	0.789943
Q9UMN6	KMT2B	KMT2B_HUMAN Histone-lysine N-methyltransferase 2B OS=Homo sapiens OX=9606 GN=KMT2B PE=1 SV=1					3		1		2		5	0.169926	0.206715	0.846329	0.944219
P05549	TFAP2A	AP2A_HUMAN Transcription factor AP-2-alpha OS=Homo sapiens OX=9606 GN=TFAP2A PE=1 SV=1			38	51	43		44	54	59		12	0.170354	1.38171	0.239216	0.626722
P61158	ACTR3	ARP3_HUMAN Actin-related protein 3 OS=Homo sapiens OX=9606 GN=ACTR3 PE=1 SV=3			59	77	80		91	77	87		18	0.170365	0.952961	0.394574	0.705663
Q9UKM7	MAN1B1	MA1B1_HUMAN Endoplasmic reticulum mannosyl-oligosaccharide 1,2-alpha-mannosidase OS=Homo sapiens OX=9606 GN=MAN1B1 PE=1 SV=2			1		1		2	1			4	0.170927	0.291414	0.785222	0.919145
Q5BKZ1	ZNF326	ZN326_HUMAN DBIRD complex subunit ZNF326 OS=Homo sapiens OX=9606 GN=ZNF326 PE=1 SV=2			30	34	32		30	36	51		13	0.171221	0.903379	0.41741	0.720043
O60684	KPNA6	IMA7_HUMAN Importin subunit alpha-7 OS=Homo sapiens OX=9606 GN=KPNA6 PE=1 SV=1			8	15	10		10	13	16		6	0.171595	0.65772	0.546643	0.789841
Q5T8P6	RBM26	RBM26_HUMAN RNA-binding protein 26 OS=Homo sapiens OX=9606 GN=RBM26 PE=1 SV=3			16	15	19		16	27	18		12	0.171638	0.787945	0.474798	0.752369
Q96EY7	PTCD3	PTCD3_HUMAN Pentatricopeptide repeat domain-containing protein 3, mitochondrial OS=Homo sapiens OX=9606 GN=PTCD3 PE=1 SV=3			20	28	4		20	33	6		15	0.171896	0.168592	0.874299	0.954862
Q9UBD5	ORC3	ORC3_HUMAN Origin recognition complex subunit 3 OS=Homo sapiens OX=9606 GN=ORC3 PE=1 SV=1			2	13	9		1	15	21		7	0.172198	0.139104	0.896091	0.961016
Q9Y2P8	RCL1	RCL1_HUMAN RNA 3'-terminal phosphate cyclase-like protein OS=Homo sapiens OX=9606 GN=RCL1 PE=1 SV=3			18	16	17		11	26	29		8	0.173298	0.464219	0.666631	0.853075
O95342	ABCB11	ABCBB_HUMAN Bile salt export pump OS=Homo sapiens OX=9606 GN=ABCB11 PE=1 SV=2				3	1		2	1	1		3	0.173534	0.281613	0.792208	0.919947
O95470	SGPL1	SGPL1_HUMAN Sphingosine-1-phosphate lyase 1 OS=Homo sapiens OX=9606 GN=SGPL1 PE=1 SV=3			20	41	31		24	53	34		16	0.173739	0.45035	0.675789	0.858637
Q9H6F5	CCDC86	CCD86_HUMAN Coiled-coil domain-containing protein 86 OS=Homo sapiens OX=9606 GN=CCDC86 PE=1 SV=1			8	5	13		6	9	17		7	0.174013	0.331249	0.757084	0.90737
P31942	HNRNPH3	HNRH3_HUMAN Heterogeneous nuclear ribonucleoprotein H3 OS=Homo sapiens OX=9606 GN=HNRNPH3 PE=1 SV=2			74	61	49		66	66	86		10	0.174454	0.863952	0.436344	0.728828
Q9BRZ2	TRIM56	TRI56_HUMAN E3 ubiquitin-protein ligase TRIM56 OS=Homo sapiens OX=9606 GN=TRIM56 PE=1 SV=3				1	1		1	2			4	0.17485	0.311518	0.770968	0.913782
O43464	HTRA2	HTRA2_HUMAN Serine protease HTRA2, mitochondrial OS=Homo sapiens OX=9606 GN=HTRA2 PE=1 SV=2			1	8	10		9	7	3		6	0.175188	0.197471	0.853088	0.944217
P39059	COL15A1	COFA1_HUMAN Collagen alpha-1(XV) chain OS=Homo sapiens OX=9606 GN=COL15A1 PE=1 SV=2				1	3		2		3		3	0.175422	0.207157	0.846006	0.944515
Q01968	OCRL	OCRL_HUMAN Inositol polyphosphate 5-phosphatase OCRL-1 OS=Homo sapiens OX=9606 GN=OCRL PE=1 SV=3				1				2			3	0.175751	0.291195	0.785378	0.918993
Q16531	DDB1	DDB1_HUMAN DNA damage-binding protein 1 OS=Homo sapiens OX=9606 GN=DDB1 PE=1 SV=1			38	67	62		43	80	78		32	0.175907	0.527459	0.625777	0.827158
Q9NX20	MRPL16	RM16_HUMAN 39S ribosomal protein L16, mitochondrial OS=Homo sapiens OX=9606 GN=MRPL16 PE=1 SV=1			11	9	3		8	10	7		5	0.176137	0.354093	0.741146	0.899683
P53992	SEC24C	SC24C_HUMAN Protein transport protein Sec24C OS=Homo sapiens OX=9606 GN=SEC24C PE=1 SV=3			61	70	70		74	88	78		22	0.176439	2.34451	0.0789877	0.461288
Q12905	ILF2	ILF2_HUMAN Interleukin enhancer-binding factor 2 OS=Homo sapiens OX=9606 GN=ILF2 PE=1 SV=2			166	165	175		209	175	222		17	0.176449	1.21871	0.289911	0.669442
Q13435	SF3B2	SF3B2_HUMAN Splicing factor 3B subunit 2 OS=Homo sapiens OX=9606 GN=SF3B2 PE=1 SV=2			123	107	102		107	134	159		37	0.177121	1.17863	0.303869	0.680632
P48735	IDH2	IDHP_HUMAN Isocitrate dehydrogenase [NADP], mitochondrial OS=Homo sapiens OX=9606 GN=IDH2 PE=1 SV=2			50	61	41		60	74	48		24	0.177187	0.790899	0.473255	0.751407
P84243	H3F3A	H33_HUMAN Histone H3.3 OS=Homo sapiens OX=9606 GN=H3F3A PE=1 SV=2			63	43	66		55	63	88		9	0.177372	0.633849	0.560615	0.794658
Q5QJE6	DNTTIP2	TDIF2_HUMAN Deoxynucleotidyltransferase terminal-interacting protein 2 OS=Homo sapiens OX=9606 GN=DNTTIP2 PE=1 SV=2			21	19	29		11	30	59		16	0.177471	0.268719	0.801436	0.924313
Q9H7Z3	NRDE2	NRDE2_HUMAN Protein NRDE2 homolog OS=Homo sapiens OX=9606 GN=NRDE2 PE=1 SV=3			6	4	5		4	6	9		8	0.178233	0.593741	0.584634	0.808022
Q5JVF3	PCID2	PCID2_HUMAN PCI domain-containing protein 2 OS=Homo sapiens OX=9606 GN=PCID2 PE=1 SV=2			2	10	6		3	11	7		8	0.178309	0.262553	0.805863	0.9251
Q96KM6	ZNF512B	Z512B_HUMAN Zinc finger protein 512B OS=Homo sapiens OX=9606 GN=ZNF512B PE=1 SV=1			1	6	5		1	6	9		6	0.178423	0.204213	0.848156	0.944946
O95602	POLR1A	RPA1_HUMAN DNA-directed RNA polymerase I subunit RPA1 OS=Homo sapiens OX=9606 GN=POLR1A PE=1 SV=2			42	60	56		66	61	60		41	0.179056	1.04709	0.354158	0.713201
A5PLK6	RGSL1	RGSL_HUMAN Regulator of G-protein signaling protein-like OS=Homo sapiens OX=9606 GN=RGSL1 PE=2 SV=1				2	1		2	2			3	0.180202	0.257438	0.809542	0.924368
Q96L91	EP400	EP400_HUMAN E1A-binding protein p400 OS=Homo sapiens OX=9606 GN=EP400 PE=1 SV=4			2		1			1	4		6	0.180283	0.222787	0.834615	0.937665
Q15131	CDK10	CDK10_HUMAN Cyclin-dependent kinase 10 OS=Homo sapiens OX=9606 GN=CDK10 PE=1 SV=1				1					2		3	0.181053	0.297785	0.780693	0.919541
O94887	FARP2	FARP2_HUMAN FERM, ARHGEF and pleckstrin domain-containing protein 2 OS=Homo sapiens OX=9606 GN=FARP2 PE=1 SV=3				1					2		3	0.181053	0.297785	0.780693	0.919203
Q9BX26	SYCP2	SYCP2_HUMAN Synaptonemal complex protein 2 OS=Homo sapiens OX=9606 GN=SYCP2 PE=2 SV=2				1					2		3	0.181053	0.297785	0.780693	0.918867
Q6P0Q8	MAST2	MAST2_HUMAN Microtubule-associated serine/threonine-protein kinase 2 OS=Homo sapiens OX=9606 GN=MAST2 PE=1 SV=2			5	2	3		3	5	4		3	0.182261	0.546701	0.613651	0.821611
Q16181	2019-09-07	SEPT7_HUMAN Septin-7 OS=Homo sapiens OX=9606 GN=SEPT7 PE=1 SV=2			45	50	47		65	53	53		15	0.183256	1.19497	0.298107	0.674309
P62318	SNRPD3	SMD3_HUMAN Small nuclear ribonucleoprotein Sm D3 OS=Homo sapiens OX=9606 GN=SNRPD3 PE=1 SV=1			54	52	55		57	65	72		4	0.183591	2.313	0.0817624	0.463994
P63208	SKP1	SKP1_HUMAN S-phase kinase-associated protein 1 OS=Homo sapiens OX=9606 GN=SKP1 PE=1 SV=2			16	18	15		21	15	24		8	0.184492	0.837777	0.449296	0.734795
Q7L2E3	DHX30	DHX30_HUMAN ATP-dependent RNA helicase DHX30 OS=Homo sapiens OX=9606 GN=DHX30 PE=1 SV=1			20	39	15		26	49	16		29	0.185018	0.323745	0.762351	0.908598
Q9H6R0	DHX33	DHX33_HUMAN ATP-dependent RNA helicase DHX33 OS=Homo sapiens OX=9606 GN=DHX33 PE=1 SV=2			28	20	18		28	21	30		15	0.18506	0.703306	0.520645	0.776375
Q96EP5	DAZAP1	DAZP1_HUMAN DAZ-associated protein 1 OS=Homo sapiens OX=9606 GN=DAZAP1 PE=1 SV=1			29	36	36		27	41	59		8	0.185748	0.638924	0.557624	0.792517
Q96DI7	SNRNP40	SNR40_HUMAN U5 small nuclear ribonucleoprotein 40 kDa protein OS=Homo sapiens OX=9606 GN=SNRNP40 PE=1 SV=1			24	25	23		18	29	46		13	0.186029	0.554038	0.609066	0.820259
P49821	NDUFV1	NDUV1_HUMAN NADH dehydrogenase [ubiquinone] flavoprotein 1, mitochondrial OS=Homo sapiens OX=9606 GN=NDUFV1 PE=1 SV=4			34	26	60		34	80	34		19	0.186305	0.353257	0.741727	0.899708
Q9Y6I4	USP3	UBP3_HUMAN Ubiquitin carboxyl-terminal hydrolase 3 OS=Homo sapiens OX=9606 GN=USP3 PE=1 SV=2			6	8	11		5	11	17		5	0.187731	0.390967	0.715753	0.885251
P42285	MTREX	MTREX_HUMAN Exosome RNA helicase MTR4 OS=Homo sapiens OX=9606 GN=MTREX PE=1 SV=3			59	72	76		72	84	93		30	0.188266	1.48013	0.212943	0.609601
Q12959	DLG1	DLG1_HUMAN Disks large homolog 1 OS=Homo sapiens OX=9606 GN=DLG1 PE=1 SV=2			1	3	2		1	3	4		7	0.188548	0.411319	0.701922	0.875562
O75116	ROCK2	ROCK2_HUMAN Rho-associated protein kinase 2 OS=Homo sapiens OX=9606 GN=ROCK2 PE=1 SV=4				1	1		2		1		5	0.188744	0.32376	0.762341	0.908923
Q9C005	DPY30	DPY30_HUMAN Protein dpy-30 homolog OS=Homo sapiens OX=9606 GN=DPY30 PE=1 SV=1			13	14	15		10	16	30		5	0.189504	0.471908	0.661584	0.850343
P06748	NPM1	NPM_HUMAN Nucleophosmin OS=Homo sapiens OX=9606 GN=NPM1 PE=1 SV=2			380	367	411		575	403	431		11	0.190525	0.842563	0.446905	0.73163
P68400	CSNK2A1	CSK21_HUMAN Casein kinase II subunit alpha OS=Homo sapiens OX=9606 GN=CSNK2A1 PE=1 SV=1			32	52	49		40	58	62		12	0.192418	0.777513	0.480277	0.75546
Q9Y277	VDAC3	VDAC3_HUMAN Voltage-dependent anion-selective channel protein 3 OS=Homo sapiens OX=9606 GN=VDAC3 PE=1 SV=1			57	42	47		68	71	41		9	0.19258	0.62161	0.567873	0.797555
O60308	CEP104	CE104_HUMAN Centrosomal protein of 104 kDa OS=Homo sapiens OX=9606 GN=CEP104 PE=1 SV=1			9	5	6		9	7	8		4	0.192659	0.702576	0.521054	0.776624
Q9H4G0	EPB41L1	E41L1_HUMAN Band 4.1-like protein 1 OS=Homo sapiens OX=9606 GN=EPB41L1 PE=1 SV=2			1	5	2		2	4	3		4	0.192882	0.402294	0.708038	0.879095
P20073	ANXA7	ANXA7_HUMAN Annexin A7 OS=Homo sapiens OX=9606 GN=ANXA7 PE=1 SV=3			53	57	99		95	75	74		16	0.193297	0.561254	0.604578	0.819023
P13010	XRCC5	XRCC5_HUMAN X-ray repair cross-complementing protein 5 OS=Homo sapiens OX=9606 GN=XRCC5 PE=1 SV=3			133	138	93		161	135	138		27	0.193443	0.925263	0.407197	0.715883
Q86W28	NLRP8	NALP8_HUMAN NACHT, LRR and PYD domains-containing protein 8 OS=Homo sapiens OX=9606 GN=NLRP8 PE=2 SV=2			3	2	2		4	2	3		4	0.194602	0.66944	0.539873	0.786428
Q13206	DDX10	DDX10_HUMAN Probable ATP-dependent RNA helicase DDX10 OS=Homo sapiens OX=9606 GN=DDX10 PE=1 SV=2			13	10	7		13	7	18		15	0.194908	0.437906	0.684063	0.863684
P82979	SARNP	SARNP_HUMAN SAP domain-containing ribonucleoprotein OS=Homo sapiens OX=9606 GN=SARNP PE=1 SV=3			15	18	20		19	17	30		8	0.196243	0.746909	0.49663	0.765439
Q13185	CBX3	CBX3_HUMAN Chromobox protein homolog 3 OS=Homo sapiens OX=9606 GN=CBX3 PE=1 SV=4			106	67	65		80	86	119		7	0.196815	0.700753	0.522077	0.777428
O43390	HNRNPR	HNRPR_HUMAN Heterogeneous nuclear ribonucleoprotein R OS=Homo sapiens OX=9606 GN=HNRNPR PE=1 SV=1			228	218	221		297	234	280		27	0.198122	1.26018	0.276111	0.656453
Q9UBJ2	ABCD2	ABCD2_HUMAN ATP-binding cassette sub-family D member 2 OS=Homo sapiens OX=9606 GN=ABCD2 PE=1 SV=1					1		2				3	0.19824	0.30679	0.774311	0.915716
Q8TCU4	ALMS1	ALMS1_HUMAN Alstrom syndrome protein 1 OS=Homo sapiens OX=9606 GN=ALMS1 PE=1 SV=4					1		2				3	0.19824	0.30679	0.774311	0.915379
Q76FK4	NOL8	NOL8_HUMAN Nucleolar protein 8 OS=Homo sapiens OX=9606 GN=NOL8 PE=1 SV=1			4	1	3		1	4	6		5	0.198619	0.302855	0.777097	0.916986
Q8NFH3	NUP43	NUP43_HUMAN Nucleoporin Nup43 OS=Homo sapiens OX=9606 GN=NUP43 PE=1 SV=1			18	13	12		15	19	18		7	0.199501	1.10416	0.331476	0.696338
Q9UKD2	MRTO4	MRT4_HUMAN mRNA turnover protein 4 homolog OS=Homo sapiens OX=9606 GN=MRTO4 PE=1 SV=2			14	18	31		12	30	39		13	0.199522	0.359811	0.737181	0.900314
Q9Y394	DHRS7	DHRS7_HUMAN Dehydrogenase/reductase SDR family member 7 OS=Homo sapiens OX=9606 GN=DHRS7 PE=1 SV=1				3			2	1			3	0.200188	0.246021	0.817774	0.928488
Q92945	KHSRP	FUBP2_HUMAN Far upstream element-binding protein 2 OS=Homo sapiens OX=9606 GN=KHSRP PE=1 SV=4			97	113	99		107	116	156		22	0.200676	1.3764	0.240723	0.62709
O75348	ATP6V1G1	VATG1_HUMAN V-type proton ATPase subunit G 1 OS=Homo sapiens OX=9606 GN=ATP6V1G1 PE=1 SV=3			9	6	2		9	5	5		3	0.200842	0.341082	0.750205	0.90317
Q9NYQ8	FAT2	FAT2_HUMAN Protocadherin Fat 2 OS=Homo sapiens OX=9606 GN=FAT2 PE=1 SV=2			1				2				3	0.201515	0.312707	0.770128	0.914136
Q9UL54	TAOK2	TAOK2_HUMAN Serine/threonine-protein kinase TAO2 OS=Homo sapiens OX=9606 GN=TAOK2 PE=1 SV=2			1				2				3	0.201515	0.312707	0.770128	0.913798
Q5I0G3	MDH1B	MDH1B_HUMAN Putative malate dehydrogenase 1B OS=Homo sapiens OX=9606 GN=MDH1B PE=2 SV=1			1				2				3	0.201515	0.312707	0.770128	0.913461
Q9NQ55	PPAN	SSF1_HUMAN Suppressor of SWI4 1 homolog OS=Homo sapiens OX=9606 GN=PPAN PE=2 SV=1			15	19	32		18	33	28		10	0.201951	0.534572	0.621277	0.824945
Q9NTJ3	SMC4	SMC4_HUMAN Structural maintenance of chromosomes protein 4 OS=Homo sapiens OX=9606 GN=SMC4 PE=1 SV=2			5	5	7		6	7	8		9	0.202393	1.17255	0.30604	0.683589
Q96AE4	FUBP1	FUBP1_HUMAN Far upstream element-binding protein 1 OS=Homo sapiens OX=9606 GN=FUBP1 PE=1 SV=3			71	72	84		80	91	106		20	0.203289	1.59173	0.186658	0.583216
Q9BRK4	LZTS2	LZTS2_HUMAN Leucine zipper putative tumor suppressor 2 OS=Homo sapiens OX=9606 GN=LZTS2 PE=1 SV=2			2	5			1	4	2		3	0.205599	0.24865	0.815876	0.927972
Q9H7B2	RPF2	RPF2_HUMAN Ribosome production factor 2 homolog OS=Homo sapiens OX=9606 GN=RPF2 PE=1 SV=2			26	28	18		26	23	40		9	0.205868	0.723726	0.509294	0.772357
Q12792	TWF1	TWF1_HUMAN Twinfilin-1 OS=Homo sapiens OX=9606 GN=TWF1 PE=1 SV=3			2		5		1	3	3		3	0.207765	0.251036	0.814155	0.927328
Q01085	TIAL1	TIAR_HUMAN Nucleolysin TIAR OS=Homo sapiens OX=9606 GN=TIAL1 PE=1 SV=1			22	25	34		29	37	32		9	0.208149	1.02707	0.362437	0.71861
Q13247	SRSF6	SRSF6_HUMAN Serine/arginine-rich splicing factor 6 OS=Homo sapiens OX=9606 GN=SRSF6 PE=1 SV=2			21	26	36		28	30	43		10	0.208773	0.739648	0.500571	0.766
P04899	GNAI2	GNAI2_HUMAN Guanine nucleotide-binding protein G(i) subunit alpha-2 OS=Homo sapiens OX=9606 GN=GNAI2 PE=1 SV=3			8	9	15		12	17	10		8	0.20891	0.621445	0.567971	0.797343
Q00059	TFAM	TFAM_HUMAN Transcription factor A, mitochondrial OS=Homo sapiens OX=9606 GN=TFAM PE=1 SV=1			75	52	53		89	77	55		13	0.209791	0.691634	0.527216	0.781097
P51948	MNAT1	MAT1_HUMAN CDK-activating kinase assembly factor MAT1 OS=Homo sapiens OX=9606 GN=MNAT1 PE=1 SV=1			5	7	6		4	9	11		4	0.209829	0.592003	0.58569	0.808786
Q15906	VPS72	VPS72_HUMAN Vacuolar protein sorting-associated protein 72 homolog OS=Homo sapiens OX=9606 GN=VPS72 PE=1 SV=1			2		1		1		4		3	0.209971	0.260008	0.807693	0.926208
Q9UMR2	DDX19B	DD19B_HUMAN ATP-dependent RNA helicase DDX19B OS=Homo sapiens OX=9606 GN=DDX19B PE=1 SV=1			6	7	9		9	9	9		4	0.211136	1.2459	0.280792	0.660736
Q9NW13	RBM28	RBM28_HUMAN RNA-binding protein 28 OS=Homo sapiens OX=9606 GN=RBM28 PE=1 SV=3			50	41	55		52	56	71		22	0.211326	1.12205	0.324639	0.694698
Q9NVP1	DDX18	DDX18_HUMAN ATP-dependent RNA helicase DDX18 OS=Homo sapiens OX=9606 GN=DDX18 PE=1 SV=2			57	45	51		45	62	86		19	0.21219	0.830841	0.452779	0.737487
Q9H7L9	SUDS3	SDS3_HUMAN Sin3 histone deacetylase corepressor complex component SDS3 OS=Homo sapiens OX=9606 GN=SUDS3 PE=1 SV=2			1	2	5		1	3	7		4	0.212556	0.293039	0.784066	0.919802
P07196	NEFL	NFL_HUMAN Neurofilament light polypeptide OS=Homo sapiens OX=9606 GN=NEFL PE=1 SV=3				1	3			1	6		4	0.212824	0.212919	0.841801	0.942113
Q14814	MEF2D	MEF2D_HUMAN Myocyte-specific enhancer factor 2D OS=Homo sapiens OX=9606 GN=MEF2D PE=1 SV=1			9	13	12		17	13	12		6	0.213333	0.909151	0.414696	0.717674
Q16777	HIST2H2AC	H2A2C_HUMAN Histone H2A type 2-C OS=Homo sapiens OX=9606 GN=HIST2H2AC PE=1 SV=4			264	126	173		188	185	303		9	0.213487	0.539163	0.618383	0.825196
P16401	HIST1H1B	H15_HUMAN Histone H1.5 OS=Homo sapiens OX=9606 GN=HIST1H1B PE=1 SV=3			57	64	65		74	67	88		7	0.214109	1.54947	0.196196	0.588955
Q9C093	SPEF2	SPEF2_HUMAN Sperm flagellar protein 2 OS=Homo sapiens OX=9606 GN=SPEF2 PE=1 SV=2				1			2				3	0.215398	0.338077	0.752304	0.903666
P27105	STOM	STOM_HUMAN Erythrocyte band 7 integral membrane protein OS=Homo sapiens OX=9606 GN=STOM PE=1 SV=3			12	6	2		11	19	1		6	0.217724	0.184866	0.862329	0.94694
Q96H55	MYO19	MYO19_HUMAN Unconventional myosin-XIX OS=Homo sapiens OX=9606 GN=MYO19 PE=1 SV=2			2	1	2		1	7	1		5	0.217989	0.324288	0.76197	0.908818
O95782	AP2A1	AP2A1_HUMAN AP-2 complex subunit alpha-1 OS=Homo sapiens OX=9606 GN=AP2A1 PE=1 SV=3			41	69	70		79	79	59		29	0.218352	0.743051	0.498721	0.767557
P21281	ATP6V1B2	VATB2_HUMAN V-type proton ATPase subunit B, brain isoform OS=Homo sapiens OX=9606 GN=ATP6V1B2 PE=1 SV=3			36	26	35		37	57	29		15	0.218606	0.684102	0.531487	0.784169
P55265	ADAR	DSRAD_HUMAN Double-stranded RNA-specific adenosine deaminase OS=Homo sapiens OX=9606 GN=ADAR PE=1 SV=4			142	136	171		177	165	210		43	0.220229	1.30859	0.260795	0.642388
Q9NY61	AATF	AATF_HUMAN Protein AATF OS=Homo sapiens OX=9606 GN=AATF PE=1 SV=1			32	38	30		27	46	55		13	0.220623	0.850466	0.442979	0.730415
P03905	MT-ND4	NU4M_HUMAN NADH-ubiquinone oxidoreductase chain 4 OS=Homo sapiens OX=9606 GN=MT-ND4 PE=1 SV=1				1	4			8	1		3	0.220956	0.193354	0.856103	0.944949
Q9GZS1	POLR1E	RPA49_HUMAN DNA-directed RNA polymerase I subunit RPA49 OS=Homo sapiens OX=9606 GN=POLR1E PE=1 SV=3			7	12	15		11	16	14		8	0.222302	0.710419	0.51667	0.774764
P46087	NOP2	NOP2_HUMAN Probable 28S rRNA (cytosine(4447)-C(5))-methyltransferase OS=Homo sapiens OX=9606 GN=NOP2 PE=1 SV=2			62	62	70		63	80	100		24	0.2227	1.31388	0.259174	0.640359
P82675	MRPS5	RT05_HUMAN 28S ribosomal protein S5, mitochondrial OS=Homo sapiens OX=9606 GN=MRPS5 PE=1 SV=2			9	8	3		12	9	4		5	0.222904	0.371212	0.729305	0.895119
P05771	PRKCB	KPCB_HUMAN Protein kinase C beta type OS=Homo sapiens OX=9606 GN=PRKCB PE=1 SV=4				2				4			4	0.222922	0.244496	0.818877	0.929082
Q86U44	METTL3	MTA70_HUMAN N6-adenosine-methyltransferase catalytic subunit OS=Homo sapiens OX=9606 GN=METTL3 PE=1 SV=2				2				4			4	0.222922	0.244496	0.818877	0.928754
Q9Y3D9	MRPS23	RT23_HUMAN 28S ribosomal protein S23, mitochondrial OS=Homo sapiens OX=9606 GN=MRPS23 PE=1 SV=2			18	11	7		13	19	11		7	0.223697	0.540923	0.617277	0.824062
Q99584	S100A13	S10AD_HUMAN Protein S100-A13 OS=Homo sapiens OX=9606 GN=S100A13 PE=1 SV=1			28	21	30		29	34	34		6	0.224021	1.22501	0.287773	0.668833
O43447	PPIH	PPIH_HUMAN Peptidyl-prolyl cis-trans isomerase H OS=Homo sapiens OX=9606 GN=PPIH PE=1 SV=1			6	4	6		7	6	7		5	0.224713	1.05332	0.351616	0.712549
P10636	MAPT	TAU_HUMAN Microtubule-associated protein tau OS=Homo sapiens OX=9606 GN=MAPT PE=1 SV=5			2	2	2		3	3	2		3	0.225394	1.42069	0.228445	0.614544
P62136	PPP1CA	PP1A_HUMAN Serine/threonine-protein phosphatase PP1-alpha catalytic subunit OS=Homo sapiens OX=9606 GN=PPP1CA PE=1 SV=1			55	98	107		92	101	117		14	0.225603	0.750168	0.494869	0.763824
Q71DI3	HIST2H3A	H32_HUMAN Histone H3.2 OS=Homo sapiens OX=9606 GN=HIST2H3A PE=1 SV=3			59	42	64		52	64	90		9	0.225691	0.785614	0.476018	0.752076
Q9UBB5	MBD2	MBD2_HUMAN Methyl-CpG-binding domain protein 2 OS=Homo sapiens OX=9606 GN=MBD2 PE=1 SV=1			30	14	17		16	26	33		12	0.225786	0.545261	0.614553	0.822477
P28702	RXRB	RXRB_HUMAN Retinoic acid receptor RXR-beta OS=Homo sapiens OX=9606 GN=RXRB PE=1 SV=2			1	4	3		2	3	5		4	0.226967	0.483821	0.653807	0.845422
P08133	ANXA6	ANXA6_HUMAN Annexin A6 OS=Homo sapiens OX=9606 GN=ANXA6 PE=1 SV=3			369	343	359		529	402	402		44	0.227304	1.15645	0.311863	0.687511
Q9UQ16	DNM3	DYN3_HUMAN Dynamin-3 OS=Homo sapiens OX=9606 GN=DNM3 PE=1 SV=4			9	17	14		11	19	20		8	0.228427	0.729914	0.505891	0.770105
Q08211	DHX9	DHX9_HUMAN ATP-dependent RNA helicase A OS=Homo sapiens OX=9606 GN=DHX9 PE=1 SV=4			380	378	397		457	455	518		52	0.229178	2.762	0.0507454	0.39658
Q8NHM5	KDM2B	KDM2B_HUMAN Lysine-specific demethylase 2B OS=Homo sapiens OX=9606 GN=KDM2B PE=1 SV=1				2					4		3	0.229339	0.250091	0.814836	0.927447
Q5T447	HECTD3	HECD3_HUMAN E3 ubiquitin-protein ligase HECTD3 OS=Homo sapiens OX=9606 GN=HECTD3 PE=1 SV=1				1	1			6			3	0.22958	0.237302	0.824081	0.931696
O00161	SNAP23	SNP23_HUMAN Synaptosomal-associated protein 23 OS=Homo sapiens OX=9606 GN=SNAP23 PE=1 SV=1			7	4	8		7	11	6		7	0.2318	0.645152	0.553969	0.79047
A3KMH1	VWA8	VWA8_HUMAN von Willebrand factor A domain-containing protein 8 OS=Homo sapiens OX=9606 GN=VWA8 PE=1 SV=2			13	23	4		16	22	7		21	0.232691	0.29466	0.782913	0.919458
P02545	LMNA	LMNA_HUMAN Prelamin-A/C OS=Homo sapiens OX=9606 GN=LMNA PE=1 SV=1			563	411	511		588	536	714		56	0.232897	1.12017	0.325353	0.695298
P31943	HNRNPH1	HNRH1_HUMAN Heterogeneous nuclear ribonucleoprotein H OS=Homo sapiens OX=9606 GN=HNRNPH1 PE=1 SV=4			174	142	132		190	147	223		17	0.233668	1.00542	0.371581	0.724661
Q15233	NONO	NONO_HUMAN Non-POU domain-containing octamer-binding protein OS=Homo sapiens OX=9606 GN=NONO PE=1 SV=4			149	132	145		170	158	203		22	0.2341	1.65829	0.172599	0.559989
O75146	HIP1R	HIP1R_HUMAN Huntingtin-interacting protein 1-related protein OS=Homo sapiens OX=9606 GN=HIP1R PE=1 SV=2			18	30	35		24	45	34		18	0.234223	0.681127	0.533181	0.785226
P00505	GOT2	AATM_HUMAN Aspartate aminotransferase, mitochondrial OS=Homo sapiens OX=9606 GN=GOT2 PE=1 SV=3			19	34	34		50	34	25		12	0.234231	0.558845	0.606074	0.819322
P19404	NDUFV2	NDUV2_HUMAN NADH dehydrogenase [ubiquinone] flavoprotein 2, mitochondrial OS=Homo sapiens OX=9606 GN=NDUFV2 PE=1 SV=2			28	14	23		28	35	18		9	0.235429	0.565073	0.602211	0.817887
P21796	VDAC1	VDAC1_HUMAN Voltage-dependent anion-selective channel protein 1 OS=Homo sapiens OX=9606 GN=VDAC1 PE=1 SV=2			182	119	121		156	192	168		16	0.235879	1.08028	0.340803	0.705777
Q9NP80	PNPLA8	PLPL8_HUMAN Calcium-independent phospholipase A2-gamma OS=Homo sapiens OX=9606 GN=PNPLA8 PE=1 SV=1			10	10	9		10	15	12		5	0.236124	2.00877	0.11496	0.502382
P51532	SMARCA4	SMCA4_HUMAN Transcription activator BRG1 OS=Homo sapiens OX=9606 GN=SMARCA4 PE=1 SV=2			69	71	69		95	73	94		27	0.236883	1.44084	0.223064	0.612902
Q9Y566	SHANK1	SHAN1_HUMAN SH3 and multiple ankyrin repeat domains protein 1 OS=Homo sapiens OX=9606 GN=SHANK1 PE=1 SV=2			4	3	5		4	8	4		3	0.237237	0.740786	0.499952	0.766513
P22392	NME2	NDKB_HUMAN Nucleoside diphosphate kinase B OS=Homo sapiens OX=9606 GN=NME2 PE=1 SV=1			50	53	77		86	90	51		11	0.237932	0.676959	0.535561	0.786207
P14859	POU2F1	PO2F1_HUMAN POU domain, class 2, transcription factor 1 OS=Homo sapiens OX=9606 GN=POU2F1 PE=1 SV=2			1	4	7		6	6	2		4	0.238982	0.327335	0.759829	0.908627
P22087	FBL	FBRL_HUMAN rRNA 2'-O-methyltransferase fibrillarin OS=Homo sapiens OX=9606 GN=FBL PE=1 SV=2			109	78	99		106	109	141		19	0.239048	1.16388	0.309163	0.686269
P29372	MPG	3MG_HUMAN DNA-3-methyladenine glycosylase OS=Homo sapiens OX=9606 GN=MPG PE=1 SV=3			7	4	6		7	5	10		7	0.239074	0.694443	0.525629	0.779825
Q86VP6	CAND1	CAND1_HUMAN Cullin-associated NEDD8-dissociated protein 1 OS=Homo sapiens OX=9606 GN=CAND1 PE=1 SV=2			80	120	114		106	141	142		34	0.240137	1.26552	0.27438	0.655248
O75367	H2AFY	H2AY_HUMAN Core histone macro-H2A.1 OS=Homo sapiens OX=9606 GN=H2AFY PE=1 SV=4			216	144	171		171	216	279		19	0.240654	0.955618	0.393381	0.703921
O95167	NDUFA3	NDUA3_HUMAN NADH dehydrogenase [ubiquinone] 1 alpha subcomplex subunit 3 OS=Homo sapiens OX=9606 GN=NDUFA3 PE=1 SV=1			4	5	3		6	7	3		3	0.241138	0.690047	0.528113	0.780267
Q15717	ELAVL1	ELAV1_HUMAN ELAV-like protein 1 OS=Homo sapiens OX=9606 GN=ELAVL1 PE=1 SV=2			47	55	66		59	68	83		14	0.241437	1.31646	0.258385	0.639886
Q71UI9	H2AFV	H2AV_HUMAN Histone H2A.V OS=Homo sapiens OX=9606 GN=H2AFV PE=1 SV=3			209	105	131		165	146	232		6	0.241766	0.65515	0.548136	0.788805
P43243	MATR3	MATR3_HUMAN Matrin-3 OS=Homo sapiens OX=9606 GN=MATR3 PE=1 SV=2			153	181	178		197	206	236		34	0.242012	2.57291	0.0617882	0.425888
Q6WCQ1	MPRIP	MPRIP_HUMAN Myosin phosphatase Rho-interacting protein OS=Homo sapiens OX=9606 GN=MPRIP PE=1 SV=3			9	11	11		6	17	21		14	0.24214	0.517177	0.632315	0.832375
P31937	HIBADH	3HIDH_HUMAN 3-hydroxyisobutyrate dehydrogenase, mitochondrial OS=Homo sapiens OX=9606 GN=HIBADH PE=1 SV=2			10	28	17		19	23	22		11	0.242728	0.633296	0.560942	0.79407
P29692	EEF1D	EF1D_HUMAN Elongation factor 1-delta OS=Homo sapiens OX=9606 GN=EEF1D PE=1 SV=5			51	57	56		78	61	67		11	0.243312	1.503	0.207265	0.599761
P52597	HNRNPF	HNRPF_HUMAN Heterogeneous nuclear ribonucleoprotein F OS=Homo sapiens OX=9606 GN=HNRNPF PE=1 SV=3			118	109	103		128	127	159		15	0.243342	2.06709	0.107584	0.493657
Q96CW1	AP2M1	AP2M1_HUMAN AP-2 complex subunit mu OS=Homo sapiens OX=9606 GN=AP2M1 PE=1 SV=2			22	37	34		38	48	30		11	0.244135	0.855241	0.44062	0.729898
Q13228	SELENBP1	SBP1_HUMAN Methanethiol oxidase OS=Homo sapiens OX=9606 GN=SELENBP1 PE=1 SV=2			34	60	53		70	80	38		21	0.245645	0.598424	0.581794	0.807573
Q6ZNB6	NFXL1	NFXL1_HUMAN NF-X1-type zinc finger protein NFXL1 OS=Homo sapiens OX=9606 GN=NFXL1 PE=1 SV=2			4	3			2	2	3		3	0.245931	0.330033	0.757936	0.907038
P35579	MYH9	MYH9_HUMAN Myosin-9 OS=Homo sapiens OX=9606 GN=MYH9 PE=1 SV=4			342	351	418		465	457	462		110	0.246051	1.93413	0.125219	0.495935
P08754	GNAI3	GNAI3_HUMAN Guanine nucleotide-binding protein G(k) subunit alpha OS=Homo sapiens OX=9606 GN=GNAI3 PE=1 SV=3			13	13	24		16	32	16		9	0.247338	0.594385	0.584243	0.808177
P00367	GLUD1	DHE3_HUMAN Glutamate dehydrogenase 1, mitochondrial OS=Homo sapiens OX=9606 GN=GLUD1 PE=1 SV=2			2	9	2		6	5	3		6	0.247998	0.40067	0.709142	0.879785
O60841	EIF5B	IF2P_HUMAN Eukaryotic translation initiation factor 5B OS=Homo sapiens OX=9606 GN=EIF5B PE=1 SV=4			43	40	41		49	53	54		22	0.249052	4.29009	0.0127452	0.259099
Q13418	ILK	ILK_HUMAN Integrin-linked protein kinase OS=Homo sapiens OX=9606 GN=ILK PE=1 SV=2			12	33	27		20	32	34		12	0.25042	0.559335	0.605769	0.819255
P26599	PTBP1	PTBP1_HUMAN Polypyrimidine tract-binding protein 1 OS=Homo sapiens OX=9606 GN=PTBP1 PE=1 SV=1			203	197	208		264	239	261		17	0.251236	2.34941	0.0785661	0.461343
Q16656	NRF1	NRF1_HUMAN Nuclear respiratory factor 1 OS=Homo sapiens OX=9606 GN=NRF1 PE=1 SV=1			1	6	3		1	5	8		4	0.251955	0.316244	0.767632	0.912522
Q96PK6	RBM14	RBM14_HUMAN RNA-binding protein 14 OS=Homo sapiens OX=9606 GN=RBM14 PE=1 SV=2			61	56	52		59	60	100		24	0.251964	1.05348	0.351551	0.712868
Q13619	CUL4A	CUL4A_HUMAN Cullin-4A OS=Homo sapiens OX=9606 GN=CUL4A PE=1 SV=3			17	16	13		12	26	23		15	0.252196	0.864968	0.435847	0.728377
P19793	RXRA	RXRA_HUMAN Retinoic acid receptor RXR-alpha OS=Homo sapiens OX=9606 GN=RXRA PE=1 SV=1			5	4			1	3	6		5	0.253139	0.262687	0.805766	0.92532
P30086	PEBP1	PEBP1_HUMAN Phosphatidylethanolamine-binding protein 1 OS=Homo sapiens OX=9606 GN=PEBP1 PE=1 SV=3			3	9	18		8	14	10		6	0.253822	0.372851	0.728176	0.894075
P63279	UBE2I	UBC9_HUMAN SUMO-conjugating enzyme UBC9 OS=Homo sapiens OX=9606 GN=UBE2I PE=1 SV=1			25	35	29		33	42	37		8	0.254285	2.03672	0.111358	0.498857
Q9NWU5	MRPL22	RM22_HUMAN 39S ribosomal protein L22, mitochondrial OS=Homo sapiens OX=9606 GN=MRPL22 PE=1 SV=1			12	12	6		14	21	6		7	0.254293	0.450557	0.675651	0.858801
Q96JC1	VPS39	VPS39_HUMAN Vam6/Vps39-like protein OS=Homo sapiens OX=9606 GN=VPS39 PE=1 SV=2			3	5	5		4	7	6		4	0.255287	1.04204	0.356229	0.714683
Q92665	MRPS31	RT31_HUMAN 28S ribosomal protein S31, mitochondrial OS=Homo sapiens OX=9606 GN=MRPS31 PE=1 SV=3			13	22	8		18	29	9		7	0.255829	0.436345	0.685105	0.86398
Q9UBC2	EPS15L1	EP15R_HUMAN Epidermal growth factor receptor substrate 15-like 1 OS=Homo sapiens OX=9606 GN=EPS15L1 PE=1 SV=1			3	15	9		11	12	7		9	0.256331	0.414619	0.699692	0.87516
P24666	ACP1	PPAC_HUMAN Low molecular weight phosphotyrosine protein phosphatase OS=Homo sapiens OX=9606 GN=ACP1 PE=1 SV=3			8	15	10		14	12	15		6	0.256845	1.03444	0.35937	0.71651
Q9H3M7	TXNIP	TXNIP_HUMAN Thioredoxin-interacting protein OS=Homo sapiens OX=9606 GN=TXNIP PE=1 SV=1			6	11	7		9	11	10		4	0.257086	1.21411	0.291482	0.669699
Q13263	TRIM28	TIF1B_HUMAN Transcription intermediary factor 1-beta OS=Homo sapiens OX=9606 GN=TRIM28 PE=1 SV=5			104	96	104		95	124	177		26	0.257123	1.11606	0.326913	0.695855
[truncated: 1,213 more rows]

## Sheet: Lap vs EGF_Nucl_Area
UniProt_ID	Gene name	Description	CD Antigen		Exp. q-value	Sum PEP Score	Peptides	PSMs	Abundance Ratio (log2): Lap vs EGF (Nuclear)	p-Value	Adjusted p-Value
P04083	ANXA1	ANXA1_HUMAN Annexin A1 OS=Homo sapiens OX=9606 GN=ANXA1 PE=1 SV=2			0	137.873	18	279	-3.06	1.16704e-08	7.8153e-06
P16070	CD44	CD44_HUMAN CD44 antigen OS=Homo sapiens OX=9606 GN=CD44 PE=1 SV=3	CD44		0	26.818	3	16	-3.05	2.05985e-05	0.00306536
P31947	SFN	1433S_HUMAN 14-3-3 protein sigma OS=Homo sapiens OX=9606 GN=SFN PE=1 SV=1			0	24.099	6	145	-2.97	3.78617e-05	0.00475401
Q99439	CNN2	CNN2_HUMAN Calponin-2 OS=Homo sapiens OX=9606 GN=CNN2 PE=1 SV=4			0	19.35	5	31	-2.87	5.91569e-08	2.64102e-05
Q99661	KIF2C	KIF2C_HUMAN Kinesin-like protein KIF2C OS=Homo sapiens OX=9606 GN=KIF2C PE=1 SV=2			0	45.063	12	30	-2.77	2.16577e-06	0.000511887
Q9Y6M7	SLC4A7	S4A7_HUMAN Sodium bicarbonate cotransporter 3 OS=Homo sapiens OX=9606 GN=SLC4A7 PE=1 SV=2			0	36.077	4	27	-2.75	1.00901e-06	0.000289586
Q96GD4	AURKB	AURKB_HUMAN Aurora kinase B OS=Homo sapiens OX=9606 GN=AURKB PE=1 SV=3			0	17.538	4	15	-2.72	0.000116536	0.011706
Q9NQW6	ANLN	ANLN_HUMAN Anillin OS=Homo sapiens OX=9606 GN=ANLN PE=1 SV=2			0	48.835	12	77	-2.71	8.1195e-07	0.00025491
Q9ULW0	TPX2	TPX2_HUMAN Targeting protein for Xklp2 OS=Homo sapiens OX=9606 GN=TPX2 PE=1 SV=2			0	42.878	10	31	-2.56	2.48556e-06	0.000554832
Q14315	FLNC	FLNC_HUMAN Filamin-C OS=Homo sapiens OX=9606 GN=FLNC PE=1 SV=3			0	63.649	12	268	-2.51	0.000432351	0.0310212
O14965	AURKA	AURKA_HUMAN Aurora kinase A OS=Homo sapiens OX=9606 GN=AURKA PE=1 SV=2			0	34.747	5	32	-2.46	2.14972e-05	0.00308485
Q8WWI1	LMO7	LMO7_HUMAN LIM domain only protein 7 OS=Homo sapiens OX=9606 GN=LMO7 PE=1 SV=3			0	36.614	7	19	-2.37	3.54461e-05	0.00459427
Q14807	KIF22	KIF22_HUMAN Kinesin-like protein KIF22 OS=Homo sapiens OX=9606 GN=KIF22 PE=1 SV=5			0	49.276	11	47	-2.31	2.58389e-05	0.00346069
P07197	NEFM	NFM_HUMAN Neurofilament medium polypeptide OS=Homo sapiens OX=9606 GN=NEFM PE=1 SV=3			0	7.631	3	15	-2.29	0.000108501	0.0111784
O00468	AGRN	AGRIN_HUMAN Agrin OS=Homo sapiens OX=9606 GN=AGRN PE=1 SV=6			0	10.037	3	8	-2.29	0.00129846	0.0753061
P46013	MKI67	KI67_HUMAN Proliferation marker protein Ki-67 OS=Homo sapiens OX=9606 GN=MKI67 PE=1 SV=2			0	218.123	42	284	-2.25	1.98173e-05	0.00306254
Q14533	KRT81	KRT81_HUMAN Keratin, type II cuticular Hb1 OS=Homo sapiens OX=9606 GN=KRT81 PE=1 SV=3			0	51.166	11	80	-2.22	1.8464e-05	0.00296754
Q6NYC8	PPP1R18	PPR18_HUMAN Phostensin OS=Homo sapiens OX=9606 GN=PPP1R18 PE=1 SV=1			0	14.664	3	5	-2.08	0.00489972	0.178492
Q9Y4K1	CRYBG1	CRBG1_HUMAN Beta/gamma crystallin domain-containing protein 1 OS=Homo sapiens OX=9606 GN=CRYBG1 PE=1 SV=3			0	40.332	10	30	-2.07	0.000397338	0.0295649
P78344	EIF4G2	IF4G2_HUMAN Eukaryotic translation initiation factor 4 gamma 2 OS=Homo sapiens OX=9606 GN=EIF4G2 PE=1 SV=1			0	73.283	18	125	-1.99	7.97093e-05	0.008656
Q15417	CNN3	CNN3_HUMAN Calponin-3 OS=Homo sapiens OX=9606 GN=CNN3 PE=1 SV=1			0	48.296	8	88	-1.96	0.000148457	0.0138721
Q96T88	UHRF1	UHRF1_HUMAN E3 ubiquitin-protein ligase UHRF1 OS=Homo sapiens OX=9606 GN=UHRF1 PE=1 SV=1			0	35.936	7	44	-1.95	0.000844654	0.0538701
P21333	FLNA	FLNA_HUMAN Filamin-A OS=Homo sapiens OX=9606 GN=FLNA PE=1 SV=4			0	746.666	84	1481	-1.91	0.000257673	0.0211291
Q99805	TM9SF2	TM9S2_HUMAN Transmembrane 9 superfamily member 2 OS=Homo sapiens OX=9606 GN=TM9SF2 PE=1 SV=1			0	14.532	4	12	-1.89	0.00286351	0.12784
Q9BW19	KIFC1	KIFC1_HUMAN Kinesin-like protein KIFC1 OS=Homo sapiens OX=9606 GN=KIFC1 PE=1 SV=2			0	51.829	11	42	-1.85	0.000195523	0.0170785
Q9BXS6	NUSAP1	NUSAP_HUMAN Nucleolar and spindle-associated protein 1 OS=Homo sapiens OX=9606 GN=NUSAP1 PE=1 SV=1			0	13.016	3	17	-1.84	0.00139005	0.0777113
Q17RY0	CPEB4	CPEB4_HUMAN Cytoplasmic polyadenylation element-binding protein 4 OS=Homo sapiens OX=9606 GN=CPEB4 PE=1 SV=1			0	14.313	3	4	-1.76	0.017885	0.392688
Q96FF9	CDCA5	CDCA5_HUMAN Sororin OS=Homo sapiens OX=9606 GN=CDCA5 PE=1 SV=1			0	10.985	3	7	-1.75	0.0140041	0.330992
Q9H8V3	ECT2	ECT2_HUMAN Protein ECT2 OS=Homo sapiens OX=9606 GN=ECT2 PE=1 SV=4			0	26.332	6	20	-1.74	0.00197309	0.100127
Q96C19	EFHD2	EFHD2_HUMAN EF-hand domain-containing protein D2 OS=Homo sapiens OX=9606 GN=EFHD2 PE=1 SV=1			0	11.174	3	39	-1.74	0.0438984	0.577099
Q16643	DBN1	DREB_HUMAN Drebrin OS=Homo sapiens OX=9606 GN=DBN1 PE=1 SV=4			0	82.487	11	110	-1.72	0.000614902	0.0424391
O43663	PRC1	PRC1_HUMAN Protein regulator of cytokinesis 1 OS=Homo sapiens OX=9606 GN=PRC1 PE=1 SV=2			0	11.066	3	31	-1.71	0.0285355	0.491175
Q9BXP2	SLC12A9	S12A9_HUMAN Solute carrier family 12 member 9 OS=Homo sapiens OX=9606 GN=SLC12A9 PE=1 SV=1			0	22.953	3	34	-1.7	0.00330213	0.139663
Q6ZRV2	FAM83H	FA83H_HUMAN Protein FAM83H OS=Homo sapiens OX=9606 GN=FAM83H PE=1 SV=3			0	52.63	10	29	-1.7	0.00505819	0.178492
Q6KB66	KRT80	K2C80_HUMAN Keratin, type II cytoskeletal 80 OS=Homo sapiens OX=9606 GN=KRT80 PE=1 SV=2			0	106.974	14	1483	-1.69	0.000719878	0.0482078
Q9UPN3	MACF1	MACF1_HUMAN Microtubule-actin cross-linking factor 1, isoforms 1/2/3/5 OS=Homo sapiens OX=9606 GN=MACF1 PE=1 SV=4			0	15.268	3	36	-1.63	0.0216429	0.438172
Q13636	RAB31	RAB31_HUMAN Ras-related protein Rab-31 OS=Homo sapiens OX=9606 GN=RAB31 PE=1 SV=1			0	23.612	3	33	-1.6	0.0204562	0.425432
P12814	ACTN1	ACTN1_HUMAN Alpha-actinin-1 OS=Homo sapiens OX=9606 GN=ACTN1 PE=1 SV=2			0	193.383	26	669	-1.58	0.0034036	0.142455
Q9P2D1	CHD7	CHD7_HUMAN Chromodomain-helicase-DNA-binding protein 7 OS=Homo sapiens OX=9606 GN=CHD7 PE=1 SV=3			0	17.421	5	24	-1.58	0.121505	0.793573
Q15942	ZYX	ZYX_HUMAN Zyxin OS=Homo sapiens OX=9606 GN=ZYX PE=1 SV=1			0	33.92	7	24	-1.55	0.00726554	0.23528
P07476	IVL	INVO_HUMAN Involucrin OS=Homo sapiens OX=9606 GN=IVL PE=1 SV=2			0	31.469	8	17	-1.54	0.00945703	0.27535
P08670	VIM	VIME_HUMAN Vimentin OS=Homo sapiens OX=9606 GN=VIM PE=1 SV=4			0	12.565	4	96	-1.53	0.00280017	0.126416
Q9NR12	PDLIM7	PDLI7_HUMAN PDZ and LIM domain protein 7 OS=Homo sapiens OX=9606 GN=PDLIM7 PE=1 SV=1			0	30.929	6	40	-1.53	0.00482794	0.178492
P22735	TGM1	TGM1_HUMAN Protein-glutamine gamma-glutamyltransferase K OS=Homo sapiens OX=9606 GN=TGM1 PE=1 SV=4			0	27.524	5	19	-1.51	0.0191228	0.411633
P11388	TOP2A	TOP2A_HUMAN DNA topoisomerase 2-alpha OS=Homo sapiens OX=9606 GN=TOP2A PE=1 SV=3			0	477.082	66	1326	-1.5	0.00349809	0.1449
P14635	CCNB1	CCNB1_HUMAN G2/mitotic-specific cyclin-B1 OS=Homo sapiens OX=9606 GN=CCNB1 PE=1 SV=1			0	19.584	3	22	-1.5	0.00919079	0.269552
P13796	LCP1	PLSL_HUMAN Plastin-2 OS=Homo sapiens OX=9606 GN=LCP1 PE=1 SV=6			0	27.321	7	42	-1.49	0.018025	0.39361
O15372	EIF3H	EIF3H_HUMAN Eukaryotic translation initiation factor 3 subunit H OS=Homo sapiens OX=9606 GN=EIF3H PE=1 SV=1			0	11.191	4	9	-1.48	0.0148004	0.341771
O60610	DIAPH1	DIAP1_HUMAN Protein diaphanous homolog 1 OS=Homo sapiens OX=9606 GN=DIAPH1 PE=1 SV=2			0	15.91	6	11	-1.48	0.0162942	0.369888
P61225	RAP2B	RAP2B_HUMAN Ras-related protein Rap-2b OS=Homo sapiens OX=9606 GN=RAP2B PE=1 SV=1			0	21.738	4	44	-1.45	0.0115671	0.299848
P58107	EPPK1	EPIPL_HUMAN Epiplakin OS=Homo sapiens OX=9606 GN=EPPK1 PE=1 SV=3			0	1784.37	141	6087	-1.44	0.00474021	0.178001
Q04695	KRT17	K1C17_HUMAN Keratin, type I cytoskeletal 17 OS=Homo sapiens OX=9606 GN=KRT17 PE=1 SV=2			0	56.257	12	363	-1.44	0.00499977	0.178492
O60493	SNX3	SNX3_HUMAN Sorting nexin-3 OS=Homo sapiens OX=9606 GN=SNX3 PE=1 SV=3			0	11.746	3	13	-1.43	0.0101018	0.283855
Q13310	PABPC4	PABP4_HUMAN Polyadenylate-binding protein 4 OS=Homo sapiens OX=9606 GN=PABPC4 PE=1 SV=1			0	111.908	16	252	-1.42	0.00328843	0.139663
Q659C4	LARP1B	LAR1B_HUMAN La-related protein 1B OS=Homo sapiens OX=9606 GN=LARP1B PE=1 SV=2			0	14.501	3	17	-1.4	0.18235	0.881721
Q71RC2	LARP4	LARP4_HUMAN La-related protein 4 OS=Homo sapiens OX=9606 GN=LARP4 PE=1 SV=3			0	20.889	3	28	-1.39	0.0541173	0.633945
P09622	DLD	DLDH_HUMAN Dihydrolipoyl dehydrogenase, mitochondrial OS=Homo sapiens OX=9606 GN=DLD PE=1 SV=2			0	86.604	10	139	-1.38	0.00671489	0.221151
Q7Z5L9	IRF2BP2	I2BP2_HUMAN Interferon regulatory factor 2-binding protein 2 OS=Homo sapiens OX=9606 GN=IRF2BP2 PE=1 SV=2			0	56.549	7	71	-1.38	0.0101023	0.283855
Q01813	PFKP	PFKAP_HUMAN ATP-dependent 6-phosphofructokinase, platelet type OS=Homo sapiens OX=9606 GN=PFKP PE=1 SV=2			0	23.189	6	19	-1.38	0.0128857	0.317636
Q9NQS7	INCENP	INCE_HUMAN Inner centromere protein OS=Homo sapiens OX=9606 GN=INCENP PE=1 SV=3			0	9.445	3	4	-1.38	0.101746	0.747375
Q92598	HSPH1	HS105_HUMAN Heat shock protein 105 kDa OS=Homo sapiens OX=9606 GN=HSPH1 PE=1 SV=1			0	106.85	16	159	-1.36	0.0053835	0.188095
Q6PL18	ATAD2	ATAD2_HUMAN ATPase family AAA domain-containing protein 2 OS=Homo sapiens OX=9606 GN=ATAD2 PE=1 SV=1			0	364.41	43	956	-1.36	0.00740604	0.23617
Q7Z6Z7	HUWE1	HUWE1_HUMAN E3 ubiquitin-protein ligase HUWE1 OS=Homo sapiens OX=9606 GN=HUWE1 PE=1 SV=3			0	86.477	15	87	-1.36	0.0091324	0.269552
O00303	EIF3F	EIF3F_HUMAN Eukaryotic translation initiation factor 3 subunit F OS=Homo sapiens OX=9606 GN=EIF3F PE=1 SV=1			0	54.087	6	83	-1.36	0.0128804	0.317636
Q96SB4	SRPK1	SRPK1_HUMAN SRSF protein kinase 1 OS=Homo sapiens OX=9606 GN=SRPK1 PE=1 SV=2			0	26.694	4	24	-1.36	0.0156426	0.357112
Q6PI78	TMEM65	TMM65_HUMAN Transmembrane protein 65 OS=Homo sapiens OX=9606 GN=TMEM65 PE=1 SV=2			0	33.223	5	46	-1.35	0.00558098	0.193184
Q9Y263	PLAA	PLAP_HUMAN Phospholipase A-2-activating protein OS=Homo sapiens OX=9606 GN=PLAA PE=1 SV=2			0	16.301	4	19	-1.35	0.0589687	0.646504
Q9ULV4	CORO1C	COR1C_HUMAN Coronin-1C OS=Homo sapiens OX=9606 GN=CORO1C PE=1 SV=1			0	41.362	7	39	-1.34	0.0087718	0.263023
P11717	IGF2R	MPRI_HUMAN Cation-independent mannose-6-phosphate receptor OS=Homo sapiens OX=9606 GN=IGF2R PE=1 SV=3	CD222		0	13.437	3	12	-1.32	0.0360636	0.539799
Q15758	SLC1A5	AAAT_HUMAN Neutral amino acid transporter B(0) OS=Homo sapiens OX=9606 GN=SLC1A5 PE=1 SV=2			0	20.645	3	55	-1.3	0.0144087	0.334649
Q96JY6	PDLIM2	PDLI2_HUMAN PDZ and LIM domain protein 2 OS=Homo sapiens OX=9606 GN=PDLIM2 PE=1 SV=1			0	47.644	8	72	-1.29	0.00793144	0.245142
Q9Y6N5	SQOR	SQOR_HUMAN Sulfide:quinone oxidoreductase, mitochondrial OS=Homo sapiens OX=9606 GN=SQOR PE=1 SV=1			0	74.078	12	56	-1.29	0.0115233	0.299848
Q15046	KARS	SYK_HUMAN Lysine--tRNA ligase OS=Homo sapiens OX=9606 GN=KARS PE=1 SV=3			0	21.086	5	34	-1.29	0.022251	0.444799
P06493	CDK1	CDK1_HUMAN Cyclin-dependent kinase 1 OS=Homo sapiens OX=9606 GN=CDK1 PE=1 SV=3			0	33.669	7	62	-1.29	0.0254081	0.474835
Q9Y376	CAB39	CAB39_HUMAN Calcium-binding protein 39 OS=Homo sapiens OX=9606 GN=CAB39 PE=1 SV=1			0	23.573	5	49	-1.29	0.0265676	0.476867
Q6Y7W6	GIGYF2	GGYF2_HUMAN GRB10-interacting GYF protein 2 OS=Homo sapiens OX=9606 GN=GIGYF2 PE=1 SV=1			0	19.987	3	18	-1.29	0.0274238	0.487561
Q86V48	LUZP1	LUZP1_HUMAN Leucine zipper protein 1 OS=Homo sapiens OX=9606 GN=LUZP1 PE=1 SV=2			0	15.76	4	6	-1.29	0.0673429	0.658803
Q8TE68	EPS8L1	ES8L1_HUMAN Epidermal growth factor receptor kinase substrate 8-like protein 1 OS=Homo sapiens OX=9606 GN=EPS8L1 PE=1 SV=3			0	12.251	5	5	-1.29	0.073443	0.664467
O60664	PLIN3	PLIN3_HUMAN Perilipin-3 OS=Homo sapiens OX=9606 GN=PLIN3 PE=1 SV=3			0	17.671	3	7	-1.29	0.0774104	0.673236
P04792	HSPB1	HSPB1_HUMAN Heat shock protein beta-1 OS=Homo sapiens OX=9606 GN=HSPB1 PE=1 SV=2			0	75.216	9	247	-1.28	0.0110363	0.298583
P37802	TAGLN2	TAGL2_HUMAN Transgelin-2 OS=Homo sapiens OX=9606 GN=TAGLN2 PE=1 SV=3			0	155.795	13	821	-1.28	0.0114333	0.299848
Q15477	SKIV2L	SKIV2_HUMAN Helicase SKI2W OS=Homo sapiens OX=9606 GN=SKIV2L PE=1 SV=3			0	16.78	3	16	-1.28	0.0443225	0.578056
P21912	SDHB	SDHB_HUMAN Succinate dehydrogenase [ubiquinone] iron-sulfur subunit, mitochondrial OS=Homo sapiens OX=9606 GN=SDHB PE=1 SV=3			0	73.341	9	243	-1.27	0.0118807	0.306004
Q9Y4B6	DCAF1	DCAF1_HUMAN DDB1- and CUL4-associated factor 1 OS=Homo sapiens OX=9606 GN=DCAF1 PE=1 SV=3			0	10.599	4	12	-1.25	0.0702099	0.664093
P00491	PNP	PNPH_HUMAN Purine nucleoside phosphorylase OS=Homo sapiens OX=9606 GN=PNP PE=1 SV=2			0	33.007	6	36	-1.24	0.0226891	0.446886
Q15833	STXBP2	STXB2_HUMAN Syntaxin-binding protein 2 OS=Homo sapiens OX=9606 GN=STXBP2 PE=1 SV=2			0	24.97	4	12	-1.24	0.070489	0.664093
O00515	LAD1	LAD1_HUMAN Ladinin-1 OS=Homo sapiens OX=9606 GN=LAD1 PE=1 SV=2			0	49.327	9	103	-1.23	0.011434	0.299848
P17676	CEBPB	CEBPB_HUMAN CCAAT/enhancer-binding protein beta OS=Homo sapiens OX=9606 GN=CEBPB PE=1 SV=2			0	55.722	6	108	-1.21	0.0139423	0.330992
Q14152	EIF3A	EIF3A_HUMAN Eukaryotic translation initiation factor 3 subunit A OS=Homo sapiens OX=9606 GN=EIF3A PE=1 SV=1			0	98.56	16	215	-1.2	0.0139881	0.330992
B5ME19	EIF3CL	EIFCL_HUMAN Eukaryotic translation initiation factor 3 subunit C-like protein OS=Homo sapiens OX=9606 GN=EIF3CL PE=3 SV=1			0	74.217	10	121	-1.2	0.0193626	0.411633
O00410	IPO5	IPO5_HUMAN Importin-5 OS=Homo sapiens OX=9606 GN=IPO5 PE=1 SV=4			0	16.981	4	22	-1.2	0.0366877	0.542621
Q9Y580	RBM7	RBM7_HUMAN RNA-binding protein 7 OS=Homo sapiens OX=9606 GN=RBM7 PE=1 SV=1			0	19.173	4	9	-1.19	0.0610869	0.646504
P82909	MRPS36	RT36_HUMAN 28S ribosomal protein S36, mitochondrial OS=Homo sapiens OX=9606 GN=MRPS36 PE=1 SV=2			0	26.732	3	26	-1.18	0.0396896	0.551809
Q96IZ0	PAWR	PAWR_HUMAN PRKC apoptosis WT1 regulator protein OS=Homo sapiens OX=9606 GN=PAWR PE=1 SV=1			0	29.914	5	29	-1.18	0.0555007	0.642656
Q9Y289	SLC5A6	SC5A6_HUMAN Sodium-dependent multivitamin transporter OS=Homo sapiens OX=9606 GN=SLC5A6 PE=2 SV=2			0	21.586	4	44	-1.17	0.0531659	0.630149
P18859	ATP5PF	ATP5J_HUMAN ATP synthase-coupling factor 6, mitochondrial OS=Homo sapiens OX=9606 GN=ATP5PF PE=1 SV=1			0	42.025	4	110	-1.16	0.0142509	0.334649
P35613	BSG	BASI_HUMAN Basigin OS=Homo sapiens OX=9606 GN=BSG PE=1 SV=2	CD147		0	55.22	6	79	-1.16	0.0191784	0.411633
P53396	ACLY	ACLY_HUMAN ATP-citrate synthase OS=Homo sapiens OX=9606 GN=ACLY PE=1 SV=3			0	142.98	20	292	-1.16	0.0202023	0.424988
Q9BRX8	PRXL2A	PXL2A_HUMAN Peroxiredoxin-like 2A OS=Homo sapiens OX=9606 GN=PRXL2A PE=1 SV=3			0	26.01	4	45	-1.16	0.0400022	0.553275
Q96LW7	CARD19	CAR19_HUMAN Caspase recruitment domain-containing protein 19 OS=Homo sapiens OX=9606 GN=CARD19 PE=1 SV=1			0	16.319	3	11	-1.16	0.0515676	0.620356
P22102	GART	PUR2_HUMAN Trifunctional purine biosynthetic protein adenosine-3 OS=Homo sapiens OX=9606 GN=GART PE=1 SV=1			0	12.647	3	9	-1.16	0.0900362	0.711404
Q7L2H7	EIF3M	EIF3M_HUMAN Eukaryotic translation initiation factor 3 subunit M OS=Homo sapiens OX=9606 GN=EIF3M PE=1 SV=1			0	39.439	5	38	-1.15	0.0380551	0.547095
P19623	SRM	SPEE_HUMAN Spermidine synthase OS=Homo sapiens OX=9606 GN=SRM PE=1 SV=1			0	10.875	3	14	-1.15	0.0721766	0.664467
Q9H0H5	RACGAP1	RGAP1_HUMAN Rac GTPase-activating protein 1 OS=Homo sapiens OX=9606 GN=RACGAP1 PE=1 SV=1			0	35.797	11	33	-1.14	0.026196	0.476867
O75822	EIF3J	EIF3J_HUMAN Eukaryotic translation initiation factor 3 subunit J OS=Homo sapiens OX=9606 GN=EIF3J PE=1 SV=2			0	33.23	4	39	-1.14	0.0635428	0.651314
Q9ULH0	KIDINS220	KDIS_HUMAN Kinase D-interacting substrate of 220 kDa OS=Homo sapiens OX=9606 GN=KIDINS220 PE=1 SV=3			0	9.591	3	11	-1.14	0.0927566	0.723681
P41252	IARS	SYIC_HUMAN Isoleucine--tRNA ligase, cytoplasmic OS=Homo sapiens OX=9606 GN=IARS PE=1 SV=2			0	74.613	16	106	-1.13	0.0255884	0.475991
Q2M2I5	KRT24	K1C24_HUMAN Keratin, type I cytoskeletal 24 OS=Homo sapiens OX=9606 GN=KRT24 PE=1 SV=1			0	17.343	3	134	-1.13	0.0312283	0.516208
Q16401	PSMD5	PSMD5_HUMAN 26S proteasome non-ATPase regulatory subunit 5 OS=Homo sapiens OX=9606 GN=PSMD5 PE=1 SV=3			0	54.297	8	39	-1.13	0.0530792	0.630149
Q58FF6	HSP90AB4P	H90B4_HUMAN Putative heat shock protein HSP 90-beta 4 OS=Homo sapiens OX=9606 GN=HSP90AB4P PE=5 SV=1			0	41.384	6	108	-1.13	0.0631317	0.648755
Q6UB35	MTHFD1L	C1TM_HUMAN Monofunctional C1-tetrahydrofolate synthase, mitochondrial OS=Homo sapiens OX=9606 GN=MTHFD1L PE=1 SV=1			0	13.915	4	16	-1.13	0.12031	0.793573
Q14651	PLS1	PLSI_HUMAN Plastin-1 OS=Homo sapiens OX=9606 GN=PLS1 PE=1 SV=2			0	24.136	4	46	-1.12	0.260195	0.910539
O75534	CSDE1	CSDE1_HUMAN Cold shock domain-containing protein E1 OS=Homo sapiens OX=9606 GN=CSDE1 PE=1 SV=2			0	47.046	12	40	-1.11	0.0485867	0.602357
P08559	PDHA1	ODPA_HUMAN Pyruvate dehydrogenase E1 component subunit alpha, somatic form, mitochondrial OS=Homo sapiens OX=9606 GN=PDHA1 PE=1 SV=3			0	82.717	16	175	-1.1	0.0264105	0.476867
O75964	ATP5MG	ATP5L_HUMAN ATP synthase subunit g, mitochondrial OS=Homo sapiens OX=9606 GN=ATP5MG PE=1 SV=3			0	31.401	4	65	-1.1	0.0277779	0.488487
P56192	MARS	SYMC_HUMAN Methionine--tRNA ligase, cytoplasmic OS=Homo sapiens OX=9606 GN=MARS PE=1 SV=2			0	48.584	8	84	-1.1	0.0365945	0.542621
P06576	ATP5F1B	ATPB_HUMAN ATP synthase subunit beta, mitochondrial OS=Homo sapiens OX=9606 GN=ATP5F1B PE=1 SV=3			0	528.652	27	1914	-1.09	0.0284394	0.491175
P02786	TFRC	TFR1_HUMAN Transferrin receptor protein 1 OS=Homo sapiens OX=9606 GN=TFRC PE=1 SV=2	CD71		0	42.462	8	71	-1.09	0.0385833	0.547095
Q96ER9	CCDC51	CCD51_HUMAN Coiled-coil domain-containing protein 51 OS=Homo sapiens OX=9606 GN=CCDC51 PE=1 SV=2			0	7.98	3	11	-1.09	0.125661	0.793875
P24539	ATP5PB	AT5F1_HUMAN ATP synthase F(0) complex subunit B1, mitochondrial OS=Homo sapiens OX=9606 GN=ATP5PB PE=1 SV=2			0	47.896	7	112	-1.08	0.0226672	0.446886
O60675	MAFK	MAFK_HUMAN Transcription factor MafK OS=Homo sapiens OX=9606 GN=MAFK PE=1 SV=1			0	20.995	4	45	-1.08	0.079516	0.685613
O95071	UBR5	UBR5_HUMAN E3 ubiquitin-protein ligase UBR5 OS=Homo sapiens OX=9606 GN=UBR5 PE=1 SV=2			0	54.978	13	49	-1.07	0.090412	0.71147
O75153	CLUH	CLU_HUMAN Clustered mitochondria protein homolog OS=Homo sapiens OX=9606 GN=CLUH PE=1 SV=2			0	9.767	3	6	-1.07	0.137074	0.825735
O95994	AGR2	AGR2_HUMAN Anterior gradient protein 2 homolog OS=Homo sapiens OX=9606 GN=AGR2 PE=1 SV=1			0	129.489	9	511	-1.06	0.032419	0.527366
P13674	P4HA1	P4HA1_HUMAN Prolyl 4-hydroxylase subunit alpha-1 OS=Homo sapiens OX=9606 GN=P4HA1 PE=1 SV=2			0	60.29	11	102	-1.06	0.0377257	0.545259
O60568	PLOD3	PLOD3_HUMAN Multifunctional procollagen lysine hydroxylase and glycosyltransferase LH3 OS=Homo sapiens OX=9606 GN=PLOD3 PE=1 SV=1			0	125.05	19	228	-1.05	0.0294653	0.49601
P25705	ATP5F1A	ATPA_HUMAN ATP synthase subunit alpha, mitochondrial OS=Homo sapiens OX=9606 GN=ATP5F1A PE=1 SV=1			0	305.79	24	1262	-1.05	0.0338959	0.532007
Q9Y262	EIF3L	EIF3L_HUMAN Eukaryotic translation initiation factor 3 subunit L OS=Homo sapiens OX=9606 GN=EIF3L PE=1 SV=1			0	68.624	13	81	-1.05	0.0394283	0.551809
Q8TEX9	IPO4	IPO4_HUMAN Importin-4 OS=Homo sapiens OX=9606 GN=IPO4 PE=1 SV=2			0	27.629	5	27	-1.05	0.0581367	0.646504
O00330	PDHX	ODPX_HUMAN Pyruvate dehydrogenase protein X component, mitochondrial OS=Homo sapiens OX=9606 GN=PDHX PE=1 SV=3			0	19.616	6	22	-1.05	0.0608697	0.646504
Q96L93	KIF16B	KI16B_HUMAN Kinesin-like protein KIF16B OS=Homo sapiens OX=9606 GN=KIF16B PE=1 SV=2			0	12.113	3	6	-1.05	0.349817	0.941673
P13797	PLS3	PLST_HUMAN Plastin-3 OS=Homo sapiens OX=9606 GN=PLS3 PE=1 SV=4			0	53.528	10	77	-1.04	0.0335477	0.531932
P48047	ATP5PO	ATPO_HUMAN ATP synthase subunit O, mitochondrial OS=Homo sapiens OX=9606 GN=ATP5PO PE=1 SV=1			0	94.495	9	283	-1.04	0.0356712	0.538823
Q3ZCQ8	TIMM50	TIM50_HUMAN Mitochondrial import inner membrane translocase subunit TIM50 OS=Homo sapiens OX=9606 GN=TIMM50 PE=1 SV=2			0	55.882	5	109	-1.03	0.0383576	0.547095
Q9NRK6	ABCB10	ABCBA_HUMAN ATP-binding cassette sub-family B member 10, mitochondrial OS=Homo sapiens OX=9606 GN=ABCB10 PE=1 SV=2			0	22.372	5	32	-1.02	0.0744115	0.664467
Q14781	CBX2	CBX2_HUMAN Chromobox protein homolog 2 OS=Homo sapiens OX=9606 GN=CBX2 PE=1 SV=2			0	27.325	6	43	-1.02	0.0889162	0.708499
P24941	CDK2	CDK2_HUMAN Cyclin-dependent kinase 2 OS=Homo sapiens OX=9606 GN=CDK2 PE=1 SV=2			0	17.675	4	31	-1.02	0.169971	0.881721
Q9H3U1	UNC45A	UN45A_HUMAN Protein unc-45 homolog A OS=Homo sapiens OX=9606 GN=UNC45A PE=1 SV=1			0	12.028	3	6	-1.02	0.190925	0.881721
Q5T9A4	ATAD3B	ATD3B_HUMAN ATPase family AAA domain-containing protein 3B OS=Homo sapiens OX=9606 GN=ATAD3B PE=1 SV=1			0	118.612	17	347	-1.01	0.0386697	0.547095
P11177	PDHB	ODPB_HUMAN Pyruvate dehydrogenase E1 component subunit beta, mitochondrial OS=Homo sapiens OX=9606 GN=PDHB PE=1 SV=3			0	132.84	13	321	-1.01	0.0396782	0.551809
P05783	KRT18	K1C18_HUMAN Keratin, type I cytoskeletal 18 OS=Homo sapiens OX=9606 GN=KRT18 PE=1 SV=2			0	516.357	39	2645	-1.01	0.0403333	0.554616
O15498	YKT6	YKT6_HUMAN Synaptobrevin homolog YKT6 OS=Homo sapiens OX=9606 GN=YKT6 PE=1 SV=1			0	26.407	4	30	-1.01	0.0993824	0.745216
Q86UP2	KTN1	KTN1_HUMAN Kinectin OS=Homo sapiens OX=9606 GN=KTN1 PE=1 SV=1			0	246.824	36	364	-1	0.0417462	0.564768
O75947	ATP5PD	ATP5H_HUMAN ATP synthase subunit d, mitochondrial OS=Homo sapiens OX=9606 GN=ATP5PD PE=1 SV=3			0	89.515	12	282	-0.99	0.0426293	0.570949
P54136	RARS	SYRC_HUMAN Arginine--tRNA ligase, cytoplasmic OS=Homo sapiens OX=9606 GN=RARS PE=1 SV=2			0	80.681	14	107	-0.99	0.0456824	0.582705
Q9P2J5	LARS	SYLC_HUMAN Leucine--tRNA ligase, cytoplasmic OS=Homo sapiens OX=9606 GN=LARS PE=1 SV=2			0	82.433	18	81	-0.99	0.0501943	0.613011
P49454	CENPF	CENPF_HUMAN Centromere protein F OS=Homo sapiens OX=9606 GN=CENPF PE=1 SV=3			0	20.531	4	8	-0.99	0.170211	0.881721
O15525	MAFG	MAFG_HUMAN Transcription factor MafG OS=Homo sapiens OX=9606 GN=MAFG PE=1 SV=1			0	15.316	3	42	-0.99	0.208285	0.881721
Q13347	EIF3I	EIF3I_HUMAN Eukaryotic translation initiation factor 3 subunit I OS=Homo sapiens OX=9606 GN=EIF3I PE=1 SV=1			0	33.928	8	42	-0.98	0.0629358	0.648755
Q9H1B7	IRF2BPL	I2BPL_HUMAN Probable E3 ubiquitin-protein ligase IRF2BPL OS=Homo sapiens OX=9606 GN=IRF2BPL PE=1 SV=1			0	28.863	5	65	-0.98	0.0987129	0.745216
Q14573	ITPR3	ITPR3_HUMAN Inositol 1,4,5-trisphosphate receptor type 3 OS=Homo sapiens OX=9606 GN=ITPR3 PE=1 SV=2			0	129.144	27	138	-0.97	0.0372731	0.542621
Q14126	DSG2	DSG2_HUMAN Desmoglein-2 OS=Homo sapiens OX=9606 GN=DSG2 PE=1 SV=2			0	134.49	20	270	-0.97	0.038412	0.547095
Q9Y679	AUP1	AUP1_HUMAN Ancient ubiquitous protein 1 OS=Homo sapiens OX=9606 GN=AUP1 PE=1 SV=2			0	19.097	4	32	-0.97	0.0980692	0.745216
P67936	TPM4	TPM4_HUMAN Tropomyosin alpha-4 chain OS=Homo sapiens OX=9606 GN=TPM4 PE=1 SV=3			0	53.22	9	85	-0.97	0.119552	0.793573
O75175	CNOT3	CNOT3_HUMAN CCR4-NOT transcription complex subunit 3 OS=Homo sapiens OX=9606 GN=CNOT3 PE=1 SV=1			0	13.854	3	10	-0.97	0.2273	0.885773
Q14525	KRT33B	KT33B_HUMAN Keratin, type I cuticular Ha3-II OS=Homo sapiens OX=9606 GN=KRT33B PE=1 SV=3			0	7.031	3	50	-0.97	0.379918	0.953603
P08729	KRT7	K2C7_HUMAN Keratin, type II cytoskeletal 7 OS=Homo sapiens OX=9606 GN=KRT7 PE=1 SV=5			0	471.993	41	4961	-0.96	0.0487223	0.602357
P09493	TPM1	TPM1_HUMAN Tropomyosin alpha-1 chain OS=Homo sapiens OX=9606 GN=TPM1 PE=1 SV=2			0	66.432	11	145	-0.96	0.0497421	0.613011
P53701	HCCS	CCHL_HUMAN Cytochrome c-type heme lyase OS=Homo sapiens OX=9606 GN=HCCS PE=1 SV=1			0	10.619	3	15	-0.96	0.102514	0.751647
P36542	ATP5F1C	ATPG_HUMAN ATP synthase subunit gamma, mitochondrial OS=Homo sapiens OX=9606 GN=ATP5F1C PE=1 SV=1			0	71.211	10	200	-0.95	0.0510578	0.617922
Q06323	PSME1	PSME1_HUMAN Proteasome activator complex subunit 1 OS=Homo sapiens OX=9606 GN=PSME1 PE=1 SV=1			0	64.41	12	107	-0.95	0.0551494	0.640435
O75362	ZNF217	ZN217_HUMAN Zinc finger protein 217 OS=Homo sapiens OX=9606 GN=ZNF217 PE=1 SV=1			0	66.108	10	158	-0.95	0.0574915	0.645586
Q9UNZ2	NSFL1C	NSF1C_HUMAN NSFL1 cofactor p47 OS=Homo sapiens OX=9606 GN=NSFL1C PE=1 SV=2			0	26.499	5	22	-0.95	0.106951	0.766002
P43490	NAMPT	NAMPT_HUMAN Nicotinamide phosphoribosyltransferase OS=Homo sapiens OX=9606 GN=NAMPT PE=1 SV=1			0	22.661	6	41	-0.95	0.115991	0.789549
O15371	EIF3D	EIF3D_HUMAN Eukaryotic translation initiation factor 3 subunit D OS=Homo sapiens OX=9606 GN=EIF3D PE=1 SV=1			0	55.167	10	67	-0.94	0.0602431	0.646504
Q8NBJ5	COLGALT1	GT251_HUMAN Procollagen galactosyltransferase 1 OS=Homo sapiens OX=9606 GN=COLGALT1 PE=1 SV=1			0	48.903	10	104	-0.94	0.0668956	0.658803
Q9Y520	PRRC2C	PRC2C_HUMAN Protein PRRC2C OS=Homo sapiens OX=9606 GN=PRRC2C PE=1 SV=4			0	20.475	6	15	-0.94	0.0742815	0.664467
Q15286	RAB35	RAB35_HUMAN Ras-related protein Rab-35 OS=Homo sapiens OX=9606 GN=RAB35 PE=1 SV=1			0	19.548	3	112	-0.94	0.191303	0.881721
O00299	CLIC1	CLIC1_HUMAN Chloride intracellular channel protein 1 OS=Homo sapiens OX=9606 GN=CLIC1 PE=1 SV=4			0	38.238	8	73	-0.93	0.0561046	0.644556
P36957	DLST	ODO2_HUMAN Dihydrolipoyllysine-residue succinyltransferase component of 2-oxoglutarate dehydrogenase complex, mitochondrial OS=Homo sapiens OX=9606 GN=DLST PE=1 SV=4			0	63.087	8	183	-0.93	0.0562239	0.644556
P61289	PSME3	PSME3_HUMAN Proteasome activator complex subunit 3 OS=Homo sapiens OX=9606 GN=PSME3 PE=1 SV=1			0	11.507	3	11	-0.93	0.105289	0.761501
Q04206	RELA	TF65_HUMAN Transcription factor p65 OS=Homo sapiens OX=9606 GN=RELA PE=1 SV=2			0	15.574	3	14	-0.93	0.13789	0.828167
P49321	NASP	NASP_HUMAN Nuclear autoantigenic sperm protein OS=Homo sapiens OX=9606 GN=NASP PE=1 SV=2			0	21.609	4	10	-0.93	0.209613	0.881721
P68366	TUBA4A	TBA4A_HUMAN Tubulin alpha-4A chain OS=Homo sapiens OX=9606 GN=TUBA4A PE=1 SV=1			0	181.71	14	748	-0.92	0.0483158	0.602357
P48643	CCT5	TCPE_HUMAN T-complex protein 1 subunit epsilon OS=Homo sapiens OX=9606 GN=CCT5 PE=1 SV=1			0	140.851	22	232	-0.92	0.0512258	0.618094
P00338	LDHA	LDHA_HUMAN L-lactate dehydrogenase A chain OS=Homo sapiens OX=9606 GN=LDHA PE=1 SV=2			0	161.486	18	511	-0.92	0.0570778	0.645586
P08238	HSP90AB1	HS90B_HUMAN Heat shock protein HSP 90-beta OS=Homo sapiens OX=9606 GN=HSP90AB1 PE=1 SV=4			0	307.894	30	985	-0.92	0.057189	0.645586
Q01546	KRT76	K22O_HUMAN Keratin, type II cytoskeletal 2 oral OS=Homo sapiens OX=9606 GN=KRT76 PE=1 SV=2			0	15.085	5	154	-0.92	0.100475	0.745216
Q9UG63	ABCF2	ABCF2_HUMAN ATP-binding cassette sub-family F member 2 OS=Homo sapiens OX=9606 GN=ABCF2 PE=1 SV=2			0	37.459	7	59	-0.92	0.107821	0.768127
O75821	EIF3G	EIF3G_HUMAN Eukaryotic translation initiation factor 3 subunit G OS=Homo sapiens OX=9606 GN=EIF3G PE=1 SV=2			0	23.266	5	31	-0.92	0.121152	0.793573
P42345	MTOR	MTOR_HUMAN Serine/threonine-protein kinase mTOR OS=Homo sapiens OX=9606 GN=MTOR PE=1 SV=1			0	12.599	3	17	-0.92	0.221177	0.881721
O43707	ACTN4	ACTN4_HUMAN Alpha-actinin-4 OS=Homo sapiens OX=9606 GN=ACTN4 PE=1 SV=2			0	551.018	47	1857	-0.91	0.0593439	0.646504
Q16740	CLPP	CLPP_HUMAN ATP-dependent Clp protease proteolytic subunit, mitochondrial OS=Homo sapiens OX=9606 GN=CLPP PE=1 SV=1			0	16.465	3	19	-0.91	0.123835	0.793573
P62993	GRB2	GRB2_HUMAN Growth factor receptor-bound protein 2 OS=Homo sapiens OX=9606 GN=GRB2 PE=1 SV=1			0	25.953	6	20	-0.9	0.0989911	0.745216
P50990	CCT8	TCPQ_HUMAN T-complex protein 1 subunit theta OS=Homo sapiens OX=9606 GN=CCT8 PE=1 SV=4			0	101.641	19	207	-0.89	0.0559191	0.644556
Q6S8J3	POTEE	POTEE_HUMAN POTE ankyrin domain family member E OS=Homo sapiens OX=9606 GN=POTEE PE=2 SV=3			0	115.548	8	909	-0.89	0.0647613	0.657098
P09972	ALDOC	ALDOC_HUMAN Fructose-bisphosphate aldolase C OS=Homo sapiens OX=9606 GN=ALDOC PE=1 SV=2			0	61.151	5	133	-0.89	0.0914802	0.716505
Q96RT1	ERBIN	ERBIN_HUMAN Erbin OS=Homo sapiens OX=9606 GN=ERBIN PE=1 SV=2			0	15.133	4	18	-0.89	0.127552	0.798032
Q14CN4	KRT72	K2C72_HUMAN Keratin, type II cytoskeletal 72 OS=Homo sapiens OX=9606 GN=KRT72 PE=1 SV=2			0	36.441	6	351	-0.89	0.145542	0.846391
Q9BUN8	DERL1	DERL1_HUMAN Derlin-1 OS=Homo sapiens OX=9606 GN=DERL1 PE=1 SV=1			0	21.38	4	96	-0.88	0.0613019	0.646504
P07900	HSP90AA1	HS90A_HUMAN Heat shock protein HSP 90-alpha OS=Homo sapiens OX=9606 GN=HSP90AA1 PE=1 SV=5			0	320.254	32	1140	-0.88	0.0672105	0.658803
Q93050	ATP6V0A1	VPP1_HUMAN V-type proton ATPase 116 kDa subunit a isoform 1 OS=Homo sapiens OX=9606 GN=ATP6V0A1 PE=1 SV=3			0	21.437	6	18	-0.88	0.0730457	0.664467
Q02218	OGDH	ODO1_HUMAN 2-oxoglutarate dehydrogenase, mitochondrial OS=Homo sapiens OX=9606 GN=OGDH PE=1 SV=3			0	140.04	24	238	-0.88	0.0730917	0.664467
Q9UL25	RAB21	RAB21_HUMAN Ras-related protein Rab-21 OS=Homo sapiens OX=9606 GN=RAB21 PE=1 SV=3			0	30.904	5	74	-0.88	0.118721	0.793573
Q04760	GLO1	LGUL_HUMAN Lactoylglutathione lyase OS=Homo sapiens OX=9606 GN=GLO1 PE=1 SV=4			0	26.949	5	48	-0.88	0.123408	0.793573
Q15773	MLF2	MLF2_HUMAN Myeloid leukemia factor 2 OS=Homo sapiens OX=9606 GN=MLF2 PE=1 SV=1			0	35.472	4	58	-0.88	0.124957	0.793875
Q92817	EVPL	EVPL_HUMAN Envoplakin OS=Homo sapiens OX=9606 GN=EVPL PE=1 SV=3			0	112.633	22	104	-0.87	0.0602876	0.646504
P26232	CTNNA2	CTNA2_HUMAN Catenin alpha-2 OS=Homo sapiens OX=9606 GN=CTNNA2 PE=1 SV=5			0	22.054	4	19	-0.87	0.0703884	0.664093
P0DMV9	HSPA1B	HS71B_HUMAN Heat shock 70 kDa protein 1B OS=Homo sapiens OX=9606 GN=HSPA1B PE=1 SV=1			0	382.604	29	1386	-0.87	0.071712	0.664467
O43504	LAMTOR5	LTOR5_HUMAN Ragulator complex protein LAMTOR5 OS=Homo sapiens OX=9606 GN=LAMTOR5 PE=1 SV=1			0	24.256	4	26	-0.87	0.161185	0.876377
P11166	SLC2A1	GTR1_HUMAN Solute carrier family 2, facilitated glucose transporter member 1 OS=Homo sapiens OX=9606 GN=SLC2A1 PE=1 SV=2			0	51.58	6	185	-0.86	0.0631111	0.648755
P60903	S100A10	S10AA_HUMAN Protein S100-A10 OS=Homo sapiens OX=9606 GN=S100A10 PE=1 SV=2			0	25.693	3	195	-0.86	0.0732106	0.664467
Q9BVK6	TMED9	TMED9_HUMAN Transmembrane emp24 domain-containing protein 9 OS=Homo sapiens OX=9606 GN=TMED9 PE=1 SV=2			0	16.198	4	44	-0.86	0.0830962	0.69474
Q9Y6E0	STK24	STK24_HUMAN Serine/threonine-protein kinase 24 OS=Homo sapiens OX=9606 GN=STK24 PE=1 SV=1			0	27.706	5	43	-0.86	0.146968	0.846535
Q06124	PTPN11	PTN11_HUMAN Tyrosine-protein phosphatase non-receptor type 11 OS=Homo sapiens OX=9606 GN=PTPN11 PE=1 SV=2			0	23.371	4	12	-0.86	0.150447	0.851403
Q99832	CCT7	TCPH_HUMAN T-complex protein 1 subunit eta OS=Homo sapiens OX=9606 GN=CCT7 PE=1 SV=2			0	104.64	18	196	-0.85	0.0658349	0.658803
P31948	STIP1	STIP1_HUMAN Stress-induced-phosphoprotein 1 OS=Homo sapiens OX=9606 GN=STIP1 PE=1 SV=1			0	109.162	17	246	-0.85	0.0798653	0.687149
P57105	SYNJ2BP	SYJ2B_HUMAN Synaptojanin-2-binding protein OS=Homo sapiens OX=9606 GN=SYNJ2BP PE=1 SV=2			0	26.537	4	54	-0.85	0.16535	0.881059
P16615	ATP2A2	AT2A2_HUMAN Sarcoplasmic/endoplasmic reticulum calcium ATPase 2 OS=Homo sapiens OX=9606 GN=ATP2A2 PE=1 SV=1			0	130.19	19	174	-0.84	0.0679845	0.658803
Q9Y3F4	STRAP	STRAP_HUMAN Serine-threonine kinase receptor-associated protein OS=Homo sapiens OX=9606 GN=STRAP PE=1 SV=1			0	78.705	11	134	-0.84	0.0682086	0.658803
Q6PKG0	LARP1	LARP1_HUMAN La-related protein 1 OS=Homo sapiens OX=9606 GN=LARP1 PE=1 SV=2			0	86.492	14	103	-0.84	0.0721369	0.664467
P50552	VASP	VASP_HUMAN Vasodilator-stimulated phosphoprotein OS=Homo sapiens OX=9606 GN=VASP PE=1 SV=3			0	45.551	6	67	-0.84	0.11445	0.789549
Q13162	PRDX4	PRDX4_HUMAN Peroxiredoxin-4 OS=Homo sapiens OX=9606 GN=PRDX4 PE=1 SV=1			0	29.417	5	73	-0.84	0.1332	0.818346
P17275	JUNB	JUNB_HUMAN Transcription factor jun-B OS=Homo sapiens OX=9606 GN=JUNB PE=1 SV=1			0	13.975	3	23	-0.84	0.145124	0.846313
P33527	ABCC1	MRP1_HUMAN Multidrug resistance-associated protein 1 OS=Homo sapiens OX=9606 GN=ABCC1 PE=1 SV=3			0	20.835	5	17	-0.84	0.15598	0.863262
P50991	CCT4	TCPD_HUMAN T-complex protein 1 subunit delta OS=Homo sapiens OX=9606 GN=CCT4 PE=1 SV=4			0	115.143	15	210	-0.83	0.0745179	0.664467
P31040	SDHA	SDHA_HUMAN Succinate dehydrogenase [ubiquinone] flavoprotein subunit, mitochondrial OS=Homo sapiens OX=9606 GN=SDHA PE=1 SV=2			0	199.243	22	567	-0.83	0.0814325	0.6929
Q9UN86	G3BP2	G3BP2_HUMAN Ras GTPase-activating protein-binding protein 2 OS=Homo sapiens OX=9606 GN=G3BP2 PE=1 SV=2			0	60.706	9	99	-0.83	0.107435	0.767201
Q9H4A4	RNPEP	AMPB_HUMAN Aminopeptidase B OS=Homo sapiens OX=9606 GN=RNPEP PE=1 SV=2			0	20.439	6	30	-0.83	0.120649	0.793573
O00186	STXBP3	STXB3_HUMAN Syntaxin-binding protein 3 OS=Homo sapiens OX=9606 GN=STXBP3 PE=1 SV=2			0	18.62	4	23	-0.83	0.152382	0.857285
Q14444	CAPRIN1	CAPR1_HUMAN Caprin-1 OS=Homo sapiens OX=9606 GN=CAPRIN1 PE=1 SV=2			0	84.346	9	156	-0.82	0.07655	0.667549
P17987	TCP1	TCPA_HUMAN T-complex protein 1 subunit alpha OS=Homo sapiens OX=9606 GN=TCP1 PE=1 SV=1			0	101.457	16	195	-0.82	0.0877673	0.708499
Q9NTK5	OLA1	OLA1_HUMAN Obg-like ATPase 1 OS=Homo sapiens OX=9606 GN=OLA1 PE=1 SV=2			0	33.985	6	75	-0.82	0.115836	0.789549
A5YKK6	CNOT1	CNOT1_HUMAN CCR4-NOT transcription complex subunit 1 OS=Homo sapiens OX=9606 GN=CNOT1 PE=1 SV=2			0	36.389	10	45	-0.82	0.178532	0.881721
Q6P4Q7	CNNM4	CNNM4_HUMAN Metal transporter CNNM4 OS=Homo sapiens OX=9606 GN=CNNM4 PE=1 SV=3			0	7.299	3	8	-0.82	0.241393	0.897241
P47897	QARS	SYQ_HUMAN Glutamine--tRNA ligase OS=Homo sapiens OX=9606 GN=QARS PE=1 SV=1			0	102.978	18	95	-0.81	0.0866232	0.705988
Q16204	CCDC6	CCDC6_HUMAN Coiled-coil domain-containing protein 6 OS=Homo sapiens OX=9606 GN=CCDC6 PE=1 SV=2			0	25.332	6	30	-0.81	0.0904831	0.71147
O75844	ZMPSTE24	FACE1_HUMAN CAAX prenyl protease 1 homolog OS=Homo sapiens OX=9606 GN=ZMPSTE24 PE=1 SV=2			0	57.405	6	91	-0.81	0.100965	0.745216
P62834	RAP1A	RAP1A_HUMAN Ras-related protein Rap-1A OS=Homo sapiens OX=9606 GN=RAP1A PE=1 SV=1			0	55.024	6	207	-0.81	0.159717	0.873682
Q9NY27	PPP4R2	PP4R2_HUMAN Serine/threonine-protein phosphatase 4 regulatory subunit 2 OS=Homo sapiens OX=9606 GN=PPP4R2 PE=1 SV=3			0	17.03	5	20	-0.81	0.168538	0.881721
Q96L92	SNX27	SNX27_HUMAN Sorting nexin-27 OS=Homo sapiens OX=9606 GN=SNX27 PE=1 SV=2			0	35.159	7	50	-0.81	0.190656	0.881721
O00291	HIP1	HIP1_HUMAN Huntingtin-interacting protein 1 OS=Homo sapiens OX=9606 GN=HIP1 PE=1 SV=5			0	42.968	8	47	-0.81	0.191258	0.881721
Q8IWA4	MFN1	MFN1_HUMAN Mitofusin-1 OS=Homo sapiens OX=9606 GN=MFN1 PE=1 SV=3			0	17.589	3	15	-0.81	0.251658	0.90429
P68371	TUBB4B	TBB4B_HUMAN Tubulin beta-4B chain OS=Homo sapiens OX=9606 GN=TUBB4B PE=1 SV=1			0	254.885	22	980	-0.8	0.093885	0.728243
O75027	ABCB7	ABCB7_HUMAN ATP-binding cassette sub-family B member 7, mitochondrial OS=Homo sapiens OX=9606 GN=ABCB7 PE=1 SV=2			0	44.96	8	46	-0.8	0.121478	0.793573
Q9UKV8	AGO2	AGO2_HUMAN Protein argonaute-2 OS=Homo sapiens OX=9606 GN=AGO2 PE=1 SV=3			0	13.229	3	16	-0.8	0.200911	0.881721
P07195	LDHB	LDHB_HUMAN L-lactate dehydrogenase B chain OS=Homo sapiens OX=9606 GN=LDHB PE=1 SV=2			0	71.343	12	141	-0.79	0.0878857	0.708499
Q15181	PPA1	IPYR_HUMAN Inorganic pyrophosphatase OS=Homo sapiens OX=9606 GN=PPA1 PE=1 SV=2			0	50.853	8	130	-0.79	0.0898735	0.711404
P62330	ARF6	ARF6_HUMAN ADP-ribosylation factor 6 OS=Homo sapiens OX=9606 GN=ARF6 PE=1 SV=2			0	36.99	5	78	-0.79	0.105093	0.761501
Q9UGP8	SEC63	SEC63_HUMAN Translocation protein SEC63 homolog OS=Homo sapiens OX=9606 GN=SEC63 PE=1 SV=2			0	50.09	9	64	-0.79	0.112263	0.781756
Q9Y276	BCS1L	BCS1_HUMAN Mitochondrial chaperone BCS1 OS=Homo sapiens OX=9606 GN=BCS1L PE=1 SV=1			0	52.503	8	44	-0.79	0.164736	0.881059
Q9H089	LSG1	LSG1_HUMAN Large subunit GTPase 1 homolog OS=Homo sapiens OX=9606 GN=LSG1 PE=1 SV=2			0	11.701	3	6	-0.79	0.219722	0.881721
P11021	HSPA5	BIP_HUMAN Endoplasmic reticulum chaperone BiP OS=Homo sapiens OX=9606 GN=HSPA5 PE=1 SV=2			0	301.557	29	987	-0.78	0.0994743	0.745216
Q9BQE3	TUBA1C	TBA1C_HUMAN Tubulin alpha-1C chain OS=Homo sapiens OX=9606 GN=TUBA1C PE=1 SV=1			0	183.605	16	820	-0.78	0.100447	0.745216
Q16543	CDC37	CDC37_HUMAN Hsp90 co-chaperone Cdc37 OS=Homo sapiens OX=9606 GN=CDC37 PE=1 SV=1			0	39.643	6	92	-0.78	0.100939	0.745216
P78371	CCT2	TCPB_HUMAN T-complex protein 1 subunit beta OS=Homo sapiens OX=9606 GN=CCT2 PE=1 SV=4			0	173.508	23	317	-0.78	0.103618	0.75698
P23526	AHCY	SAHH_HUMAN Adenosylhomocysteinase OS=Homo sapiens OX=9606 GN=AHCY PE=1 SV=4			0	48.187	9	77	-0.78	0.115582	0.789549
Q9UHV9	PFDN2	PFD2_HUMAN Prefoldin subunit 2 OS=Homo sapiens OX=9606 GN=PFDN2 PE=1 SV=1			0	14.618	3	14	-0.78	0.15982	0.873682
Q13155	AIMP2	AIMP2_HUMAN Aminoacyl tRNA synthase complex-interacting multifunctional protein 2 OS=Homo sapiens OX=9606 GN=AIMP2 PE=1 SV=2			0	20.689	4	30	-0.78	0.162899	0.87974
O15427	SLC16A3	MOT4_HUMAN Monocarboxylate transporter 4 OS=Homo sapiens OX=9606 GN=SLC16A3 PE=1 SV=1			0	25.584	3	55	-0.78	0.201661	0.881721
P52292	KPNA2	IMA1_HUMAN Importin subunit alpha-1 OS=Homo sapiens OX=9606 GN=KPNA2 PE=1 SV=1			0	125.769	16	283	-0.77	0.105006	0.761501
P60228	EIF3E	EIF3E_HUMAN Eukaryotic translation initiation factor 3 subunit E OS=Homo sapiens OX=9606 GN=EIF3E PE=1 SV=1			0	57.946	11	76	-0.77	0.118505	0.793573
Q99959	PKP2	PKP2_HUMAN Plakophilin-2 OS=Homo sapiens OX=9606 GN=PKP2 PE=1 SV=2			0	55.589	7	59	-0.77	0.178083	0.881721
P01116	KRAS	RASK_HUMAN GTPase KRas OS=Homo sapiens OX=9606 GN=KRAS PE=1 SV=1			0	25.09	4	26	-0.77	0.18158	0.881721
Q92615	LARP4B	LAR4B_HUMAN La-related protein 4B OS=Homo sapiens OX=9606 GN=LARP4B PE=1 SV=3			0	21.817	5	21	-0.77	0.211881	0.881721
Q13404	UBE2V1	UB2V1_HUMAN Ubiquitin-conjugating enzyme E2 variant 1 OS=Homo sapiens OX=9606 GN=UBE2V1 PE=1 SV=2			0	17.986	4	98	-0.76	0.0997634	0.745216
P07355	ANXA2	ANXA2_HUMAN Annexin A2 OS=Homo sapiens OX=9606 GN=ANXA2 PE=1 SV=2			0	319.844	26	1532	-0.76	0.106032	0.762141
P14923	JUP	PLAK_HUMAN Junction plakoglobin OS=Homo sapiens OX=9606 GN=JUP PE=1 SV=3			0	221.493	25	568	-0.76	0.108256	0.768583
P07437	TUBB	TBB5_HUMAN Tubulin beta chain OS=Homo sapiens OX=9606 GN=TUBB PE=1 SV=2			0	267.074	22	1118	-0.76	0.108267	0.768583
Q6P1M0	SLC27A4	S27A4_HUMAN Long-chain fatty acid transport protein 4 OS=Homo sapiens OX=9606 GN=SLC27A4 PE=1 SV=1			0	39.065	7	45	-0.76	0.113201	0.786921
Q9H3K6	BOLA2	BOLA2_HUMAN BolA-like protein 2 OS=Homo sapiens OX=9606 GN=BOLA2 PE=1 SV=1			0	35.629	4	82	-0.76	0.141956	0.837564
P46109	CRKL	CRKL_HUMAN Crk-like protein OS=Homo sapiens OX=9606 GN=CRKL PE=1 SV=1			0	9.941	4	7	-0.76	0.18008	0.881721
Q86VI3	IQGAP3	IQGA3_HUMAN Ras GTPase-activating-like protein IQGAP3 OS=Homo sapiens OX=9606 GN=IQGAP3 PE=1 SV=2			0	36.733	7	36	-0.76	0.203395	0.881721
O00391	QSOX1	QSOX1_HUMAN Sulfhydryl oxidase 1 OS=Homo sapiens OX=9606 GN=QSOX1 PE=1 SV=3			0	41.656	7	37	-0.76	0.220786	0.881721
P51116	FXR2	FXR2_HUMAN Fragile X mental retardation syndrome-related protein 2 OS=Homo sapiens OX=9606 GN=FXR2 PE=1 SV=2			0	25.527	3	45	-0.76	0.339802	0.936232
P25788	PSMA3	PSA3_HUMAN Proteasome subunit alpha type-3 OS=Homo sapiens OX=9606 GN=PSMA3 PE=1 SV=2			0	42.168	5	101	-0.75	0.119929	0.793573
Q92890	UFD1	UFD1_HUMAN Ubiquitin recognition factor in ER-associated degradation protein 1 OS=Homo sapiens OX=9606 GN=UFD1 PE=1 SV=3			0	38.405	6	103	-0.75	0.140879	0.834887
P14868	DARS	SYDC_HUMAN Aspartate--tRNA ligase, cytoplasmic OS=Homo sapiens OX=9606 GN=DARS PE=1 SV=2			0	42.735	11	72	-0.75	0.145692	0.846391
Q9NUL3	STAU2	STAU2_HUMAN Double-stranded RNA-binding protein Staufen homolog 2 OS=Homo sapiens OX=9606 GN=STAU2 PE=1 SV=2			0	27.736	8	41	-0.75	0.18262	0.881721
Q13425	SNTB2	SNTB2_HUMAN Beta-2-syntrophin OS=Homo sapiens OX=9606 GN=SNTB2 PE=1 SV=1			0	21.569	5	41	-0.75	0.184791	0.881721
P78362	SRPK2	SRPK2_HUMAN SRSF protein kinase 2 OS=Homo sapiens OX=9606 GN=SRPK2 PE=1 SV=3			0	13.574	4	16	-0.75	0.230731	0.887154
O15355	PPM1G	PPM1G_HUMAN Protein phosphatase 1G OS=Homo sapiens OX=9606 GN=PPM1G PE=1 SV=1			0	8.327	3	3	-0.75	0.274547	0.920811
P13693	TPT1	TCTP_HUMAN Translationally-controlled tumor protein OS=Homo sapiens OX=9606 GN=TPT1 PE=1 SV=1			0	103.066	8	373	-0.74	0.113891	0.789213
P14618	PKM	KPYM_HUMAN Pyruvate kinase PKM OS=Homo sapiens OX=9606 GN=PKM PE=1 SV=4			0	290.316	28	856	-0.74	0.11645	0.789549
Q96CS3	FAF2	FAF2_HUMAN FAS-associated factor 2 OS=Homo sapiens OX=9606 GN=FAF2 PE=1 SV=2			0	51.164	6	71	-0.74	0.121011	0.793573
Q6IN85	PPP4R3A	P4R3A_HUMAN Serine/threonine-protein phosphatase 4 regulatory subunit 3A OS=Homo sapiens OX=9606 GN=PPP4R3A PE=1 SV=1			0	87.157	11	164	-0.74	0.128044	0.798883
Q16186	ADRM1	ADRM1_HUMAN Proteasomal ubiquitin receptor ADRM1 OS=Homo sapiens OX=9606 GN=ADRM1 PE=1 SV=2			0	9.858	3	21	-0.74	0.195704	0.881721
Q5T1M5	FKBP15	FKB15_HUMAN FK506-binding protein 15 OS=Homo sapiens OX=9606 GN=FKBP15 PE=1 SV=2			0	11.021	3	13	-0.74	0.217184	0.881721
Q9H299	SH3BGRL3	SH3L3_HUMAN SH3 domain-binding glutamic acid-rich-like protein 3 OS=Homo sapiens OX=9606 GN=SH3BGRL3 PE=1 SV=1			0	24.564	3	45	-0.74	0.220816	0.881721
Q93052	LPP	LPP_HUMAN Lipoma-preferred partner OS=Homo sapiens OX=9606 GN=LPP PE=1 SV=1			0	9.991	4	11	-0.74	0.26788	0.915255
Q14764	MVP	MVP_HUMAN Major vault protein OS=Homo sapiens OX=9606 GN=MVP PE=1 SV=4			0	86.141	17	101	-0.73	0.135107	0.820039
P18085	ARF4	ARF4_HUMAN ADP-ribosylation factor 4 OS=Homo sapiens OX=9606 GN=ARF4 PE=1 SV=3			0	52.518	7	180	-0.73	0.154662	0.862729
O14936	CASK	CSKP_HUMAN Peripheral plasma membrane protein CASK OS=Homo sapiens OX=9606 GN=CASK PE=1 SV=3			0	13.826	4	22	-0.73	0.197903	0.881721
Q99653	CHP1	CHP1_HUMAN Calcineurin B homologous protein 1 OS=Homo sapiens OX=9606 GN=CHP1 PE=1 SV=3			0	20.4	3	36	-0.73	0.210972	0.881721
P11940	PABPC1	PABP1_HUMAN Polyadenylate-binding protein 1 OS=Homo sapiens OX=9606 GN=PABPC1 PE=1 SV=2			0	237.724	26	672	-0.72	0.123012	0.793573
P18206	VCL	VINC_HUMAN Vinculin OS=Homo sapiens OX=9606 GN=VCL PE=1 SV=4			0	106.504	19	168	-0.72	0.124377	0.793875
P10515	DLAT	ODP2_HUMAN Dihydrolipoyllysine-residue acetyltransferase component of pyruvate dehydrogenase complex, mitochondrial OS=Homo sapiens OX=9606 GN=DLAT PE=1 SV=3			0	140.504	17	334	-0.72	0.124993	0.793875
P06753	TPM3	TPM3_HUMAN Tropomyosin alpha-3 chain OS=Homo sapiens OX=9606 GN=TPM3 PE=1 SV=2			0	67.675	10	225	-0.72	0.138706	0.829573
Q02241	KIF23	KIF23_HUMAN Kinesin-like protein KIF23 OS=Homo sapiens OX=9606 GN=KIF23 PE=1 SV=3			0	22.704	4	31	-0.72	0.195585	0.881721
O14737	PDCD5	PDCD5_HUMAN Programmed cell death protein 5 OS=Homo sapiens OX=9606 GN=PDCD5 PE=1 SV=3			0	22.58	4	23	-0.72	0.209356	0.881721
Q96N67	DOCK7	DOCK7_HUMAN Dedicator of cytokinesis protein 7 OS=Homo sapiens OX=9606 GN=DOCK7 PE=1 SV=4			0	26.302	5	41	-0.72	0.214194	0.881721
Q9BQA1	WDR77	MEP50_HUMAN Methylosome protein 50 OS=Homo sapiens OX=9606 GN=WDR77 PE=1 SV=1			0	15.445	3	7	-0.72	0.284152	0.924992
Q13200	PSMD2	PSMD2_HUMAN 26S proteasome non-ATPase regulatory subunit 2 OS=Homo sapiens OX=9606 GN=PSMD2 PE=1 SV=3			0	155.976	21	293	-0.71	0.125149	0.793875
Q5XKE5	KRT79	K2C79_HUMAN Keratin, type II cytoskeletal 79 OS=Homo sapiens OX=9606 GN=KRT79 PE=1 SV=2			0	24.442	6	282	-0.71	0.130601	0.808016
Q2NL82	TSR1	TSR1_HUMAN Pre-rRNA-processing protein TSR1 homolog OS=Homo sapiens OX=9606 GN=TSR1 PE=1 SV=1			0	86.759	13	173	-0.71	0.133161	0.818346
P62195	PSMC5	PRS8_HUMAN 26S proteasome regulatory subunit 8 OS=Homo sapiens OX=9606 GN=PSMC5 PE=1 SV=1			0	123.243	16	257	-0.71	0.135204	0.820039
P61086	UBE2K	UBE2K_HUMAN Ubiquitin-conjugating enzyme E2 K OS=Homo sapiens OX=9606 GN=UBE2K PE=1 SV=3			0	10.829	3	10	-0.71	0.21026	0.881721
P13798	APEH	ACPH_HUMAN Acylamino-acid-releasing enzyme OS=Homo sapiens OX=9606 GN=APEH PE=1 SV=4			0	22.88	5	27	-0.71	0.228092	0.885773
P83731	RPL24	RL24_HUMAN 60S ribosomal protein L24 OS=Homo sapiens OX=9606 GN=RPL24 PE=1 SV=1			0	27.075	5	165	-0.7	0.131706	0.812897
Q13283	G3BP1	G3BP1_HUMAN Ras GTPase-activating protein-binding protein 1 OS=Homo sapiens OX=9606 GN=G3BP1 PE=1 SV=1			0	193.1	15	511	-0.7	0.132337	0.815538
P61201	COPS2	CSN2_HUMAN COP9 signalosome complex subunit 2 OS=Homo sapiens OX=9606 GN=COPS2 PE=1 SV=1			0	38.803	7	52	-0.7	0.195486	0.881721
Q96RE7	NACC1	NACC1_HUMAN Nucleus accumbens-associated protein 1 OS=Homo sapiens OX=9606 GN=NACC1 PE=1 SV=1			0	43.055	7	58	-0.7	0.207171	0.881721
Q6IAN0	DHRS7B	DRS7B_HUMAN Dehydrogenase/reductase SDR family member 7B OS=Homo sapiens OX=9606 GN=DHRS7B PE=1 SV=2			0	36.713	5	59	-0.7	0.212711	0.881721
P40121	CAPG	CAPG_HUMAN Macrophage-capping protein OS=Homo sapiens OX=9606 GN=CAPG PE=1 SV=2			0	49.66	8	55	-0.7	0.237654	0.895773
O75586	MED6	MED6_HUMAN Mediator of RNA polymerase II transcription subunit 6 OS=Homo sapiens OX=9606 GN=MED6 PE=1 SV=2			0	12.194	3	9	-0.7	0.335869	0.93328
P31150	GDI1	GDIA_HUMAN Rab GDP dissociation inhibitor alpha OS=Homo sapiens OX=9606 GN=GDI1 PE=1 SV=2			0	79.178	9	223	-0.7	0.34358	0.941673
Q96TA2	YME1L1	YMEL1_HUMAN ATP-dependent zinc metalloprotease YME1L1 OS=Homo sapiens OX=9606 GN=YME1L1 PE=1 SV=2			0	68.7	10	88	-0.69	0.126999	0.797285
P11413	G6PD	G6PD_HUMAN Glucose-6-phosphate 1-dehydrogenase OS=Homo sapiens OX=9606 GN=G6PD PE=1 SV=4			0	80.837	16	148	-0.69	0.135301	0.820039
P61221	ABCE1	ABCE1_HUMAN ATP-binding cassette sub-family E member 1 OS=Homo sapiens OX=9606 GN=ABCE1 PE=1 SV=1			0	100.711	13	122	-0.69	0.152767	0.857285
Q8NCW5	NAXE	NNRE_HUMAN NAD(P)H-hydrate epimerase OS=Homo sapiens OX=9606 GN=NAXE PE=1 SV=2			0	16.557	4	27	-0.69	0.228019	0.885773
O43278	SPINT1	SPIT1_HUMAN Kunitz-type protease inhibitor 1 OS=Homo sapiens OX=9606 GN=SPINT1 PE=1 SV=2			0	15.993	4	22	-0.69	0.232139	0.890015
Q9BSJ2	TUBGCP2	GCP2_HUMAN Gamma-tubulin complex component 2 OS=Homo sapiens OX=9606 GN=TUBGCP2 PE=1 SV=2			0	25.277	6	14	-0.69	0.240199	0.896952
Q14157	UBAP2L	UBP2L_HUMAN Ubiquitin-associated protein 2-like OS=Homo sapiens OX=9606 GN=UBAP2L PE=1 SV=2			0	88.141	11	222	-0.68	0.130086	0.807759
P55884	EIF3B	EIF3B_HUMAN Eukaryotic translation initiation factor 3 subunit B OS=Homo sapiens OX=9606 GN=EIF3B PE=1 SV=3			0	46.986	10	63	-0.68	0.164922	0.881059
Q9UNE7	STUB1	CHIP_HUMAN E3 ubiquitin-protein ligase CHIP OS=Homo sapiens OX=9606 GN=STUB1 PE=1 SV=2			0	29.4	5	53	-0.68	0.274305	0.920767
O00429	DNM1L	DNM1L_HUMAN Dynamin-1-like protein OS=Homo sapiens OX=9606 GN=DNM1L PE=1 SV=2			0	15.183	3	11	-0.68	0.358157	0.947945
Q6WKZ4	RAB11FIP1	RFIP1_HUMAN Rab11 family-interacting protein 1 OS=Homo sapiens OX=9606 GN=RAB11FIP1 PE=1 SV=3			0	125.638	21	249	-0.67	0.145789	0.846391
P49368	CCT3	TCPG_HUMAN T-complex protein 1 subunit gamma OS=Homo sapiens OX=9606 GN=CCT3 PE=1 SV=4			0	126.021	17	288	-0.67	0.146191	0.846391
P40227	CCT6A	TCPZ_HUMAN T-complex protein 1 subunit zeta OS=Homo sapiens OX=9606 GN=CCT6A PE=1 SV=3			0	115.368	15	236	-0.67	0.147765	0.846535
Q96A33	CCDC47	CCD47_HUMAN Coiled-coil domain-containing protein 47 OS=Homo sapiens OX=9606 GN=CCDC47 PE=1 SV=1			0	91.217	12	88	-0.67	0.162245	0.87974
Q9ULX9	MAFF	MAFF_HUMAN Transcription factor MafF OS=Homo sapiens OX=9606 GN=MAFF PE=1 SV=2			0	22.237	4	60	-0.67	0.234236	0.892093
Q9Y5J6	TIMM10B	T10B_HUMAN Mitochondrial import inner membrane translocase subunit Tim10 B OS=Homo sapiens OX=9606 GN=TIMM10B PE=1 SV=1			0	22.947	4	31	-0.67	0.235401	0.892288
Q6UX04	CWC27	CWC27_HUMAN Spliceosome-associated protein CWC27 homolog OS=Homo sapiens OX=9606 GN=CWC27 PE=1 SV=1			0	17.001	3	6	-0.67	0.246536	0.903968
P30085	CMPK1	KCY_HUMAN UMP-CMP kinase OS=Homo sapiens OX=9606 GN=CMPK1 PE=1 SV=3			0	19.488	4	43	-0.67	0.286241	0.924992
Q96HC4	PDLIM5	PDLI5_HUMAN PDZ and LIM domain protein 5 OS=Homo sapiens OX=9606 GN=PDLIM5 PE=1 SV=5			0	98.212	10	205	-0.66	0.139876	0.830163
P22314	UBA1	UBA1_HUMAN Ubiquitin-like modifier-activating enzyme 1 OS=Homo sapiens OX=9606 GN=UBA1 PE=1 SV=3			0	155.189	19	257	-0.66	0.14843	0.846535
Q9Y3D6	FIS1	FIS1_HUMAN Mitochondrial fission 1 protein OS=Homo sapiens OX=9606 GN=FIS1 PE=1 SV=2			0	37.411	5	112	-0.66	0.176103	0.881721
P61011	SRP54	SRP54_HUMAN Signal recognition particle 54 kDa protein OS=Homo sapiens OX=9606 GN=SRP54 PE=1 SV=1			0	55.064	8	63	-0.66	0.19717	0.881721
P61077	UBE2D3	UB2D3_HUMAN Ubiquitin-conjugating enzyme E2 D3 OS=Homo sapiens OX=9606 GN=UBE2D3 PE=1 SV=1			0	25.316	3	54	-0.66	0.198554	0.881721
P26196	DDX6	DDX6_HUMAN Probable ATP-dependent RNA helicase DDX6 OS=Homo sapiens OX=9606 GN=DDX6 PE=1 SV=2			0	45.824	7	70	-0.66	0.210277	0.881721
Q9UNS2	COPS3	CSN3_HUMAN COP9 signalosome complex subunit 3 OS=Homo sapiens OX=9606 GN=COPS3 PE=1 SV=3			0	28.675	5	37	-0.66	0.292462	0.926744
P84085	ARF5	ARF5_HUMAN ADP-ribosylation factor 5 OS=Homo sapiens OX=9606 GN=ARF5 PE=1 SV=2			0	45.16	6	156	-0.66	0.36724	0.95038
P60842	EIF4A1	IF4A1_HUMAN Eukaryotic initiation factor 4A-I OS=Homo sapiens OX=9606 GN=EIF4A1 PE=1 SV=1			0	241.016	22	641	-0.65	0.155409	0.863262
P13639	EEF2	EF2_HUMAN Elongation factor 2 OS=Homo sapiens OX=9606 GN=EEF2 PE=1 SV=4			0	381.797	39	1321	-0.65	0.159076	0.873682
P13646	KRT13	K1C13_HUMAN Keratin, type I cytoskeletal 13 OS=Homo sapiens OX=9606 GN=KRT13 PE=1 SV=4			0	84.309	9	2935	-0.65	0.179509	0.881721
Q96AZ6	ISG20	ISG20_HUMAN Interferon-stimulated gene 20 kDa protein OS=Homo sapiens OX=9606 GN=ISG20 PE=1 SV=2			0	18.808	4	25	-0.65	0.256785	0.910192
Q8IVT2	MISP	MISP_HUMAN Mitotic interactor and substrate of PLK1 OS=Homo sapiens OX=9606 GN=MISP PE=1 SV=1			0	144.801	20	290	-0.64	0.160663	0.874723
P52565	ARHGDIA	GDIR1_HUMAN Rho GDP-dissociation inhibitor 1 OS=Homo sapiens OX=9606 GN=ARHGDIA PE=1 SV=3			0	28.801	4	59	-0.64	0.209315	0.881721
Q9BXJ9	NAA15	NAA15_HUMAN N-alpha-acetyltransferase 15, NatA auxiliary subunit OS=Homo sapiens OX=9606 GN=NAA15 PE=1 SV=1			0	24.846	5	34	-0.64	0.225842	0.885773
Q14318	FKBP8	FKBP8_HUMAN Peptidyl-prolyl cis-trans isomerase FKBP8 OS=Homo sapiens OX=9606 GN=FKBP8 PE=1 SV=2			0	25.554	3	18	-0.64	0.268424	0.915298
Q8TEQ6	GEMIN5	GEMI5_HUMAN Gem-associated protein 5 OS=Homo sapiens OX=9606 GN=GEMIN5 PE=1 SV=3			0	8.607	3	3	-0.64	0.45622	0.953603
P60900	PSMA6	PSA6_HUMAN Proteasome subunit alpha type-6 OS=Homo sapiens OX=9606 GN=PSMA6 PE=1 SV=1			0	66.426	8	143	-0.63	0.154788	0.862729
O95793	STAU1	STAU1_HUMAN Double-stranded RNA-binding protein Staufen homolog 1 OS=Homo sapiens OX=9606 GN=STAU1 PE=1 SV=2			0	97.713	17	188	-0.63	0.167827	0.881721
P48444	ARCN1	COPD_HUMAN Coatomer subunit delta OS=Homo sapiens OX=9606 GN=ARCN1 PE=1 SV=1			0	73.393	12	141	-0.63	0.172025	0.881721
Q9P035	HACD3	HACD3_HUMAN Very-long-chain (3R)-3-hydroxyacyl-CoA dehydratase 3 OS=Homo sapiens OX=9606 GN=HACD3 PE=1 SV=2			0	43.887	8	91	-0.63	0.185287	0.881721
Q5TGY3	AHDC1	AHDC1_HUMAN AT-hook DNA-binding motif-containing protein 1 OS=Homo sapiens OX=9606 GN=AHDC1 PE=1 SV=1			0	19.68	4	12	-0.63	0.295835	0.928383
P17535	JUND	JUND_HUMAN Transcription factor jun-D OS=Homo sapiens OX=9606 GN=JUND PE=1 SV=3			0	39.785	5	47	-0.63	0.321002	0.928572
Q9ULD0	OGDHL	OGDHL_HUMAN 2-oxoglutarate dehydrogenase-like, mitochondrial OS=Homo sapiens OX=9606 GN=OGDHL PE=1 SV=3			0	34.698	7	59	-0.63	0.608104	0.953603
P20618	PSMB1	PSB1_HUMAN Proteasome subunit beta type-1 OS=Homo sapiens OX=9606 GN=PSMB1 PE=1 SV=2			0	49.579	6	133	-0.62	0.160452	0.874723
P04406	GAPDH	G3P_HUMAN Glyceraldehyde-3-phosphate dehydrogenase OS=Homo sapiens OX=9606 GN=GAPDH PE=1 SV=3			0	286.001	18	1488	-0.62	0.171717	0.881721
P15311	EZR	EZRI_HUMAN Ezrin OS=Homo sapiens OX=9606 GN=EZR PE=1 SV=4			0	358.689	36	1542	-0.62	0.173796	0.881721
O00154	ACOT7	BACH_HUMAN Cytosolic acyl coenzyme A thioester hydrolase OS=Homo sapiens OX=9606 GN=ACOT7 PE=1 SV=3			0	11.097	3	24	-0.62	0.267243	0.91515
Q9Y375	NDUFAF1	CIA30_HUMAN Complex I intermediate-associated protein 30, mitochondrial OS=Homo sapiens OX=9606 GN=NDUFAF1 PE=1 SV=2			0	13.976	4	14	-0.62	0.283704	0.924992
Q8N8S7	ENAH	ENAH_HUMAN Protein enabled homolog OS=Homo sapiens OX=9606 GN=ENAH PE=1 SV=2			0	35.996	6	46	-0.62	0.291708	0.925398
Q15149	PLEC	PLEC_HUMAN Plectin OS=Homo sapiens OX=9606 GN=PLEC PE=1 SV=3			0	2290.76	260	6569	-0.61	0.176872	0.881721
Q562R1	ACTBL2	ACTBL_HUMAN Beta-actin-like protein 2 OS=Homo sapiens OX=9606 GN=ACTBL2 PE=1 SV=2			0	69.134	8	482	-0.61	0.178479	0.881721
P35998	PSMC2	PRS7_HUMAN 26S proteasome regulatory subunit 7 OS=Homo sapiens OX=9606 GN=PSMC2 PE=1 SV=3			0	107.591	15	238	-0.61	0.179342	0.881721
P11142	HSPA8	HSP7C_HUMAN Heat shock cognate 71 kDa protein OS=Homo sapiens OX=9606 GN=HSPA8 PE=1 SV=1			0	400.449	33	1961	-0.61	0.179677	0.881721
P21291	CSRP1	CSRP1_HUMAN Cysteine and glycine-rich protein 1 OS=Homo sapiens OX=9606 GN=CSRP1 PE=1 SV=3			0	87.468	8	273	-0.61	0.180627	0.881721
Q9H6S3	EPS8L2	ES8L2_HUMAN Epidermal growth factor receptor kinase substrate 8-like protein 2 OS=Homo sapiens OX=9606 GN=EPS8L2 PE=1 SV=2			0	74.545	13	93	-0.61	0.204915	0.881721
P18669	PGAM1	PGAM1_HUMAN Phosphoglycerate mutase 1 OS=Homo sapiens OX=9606 GN=PGAM1 PE=1 SV=2			0	35.164	7	55	-0.61	0.233879	0.891601
P01112	HRAS	RASH_HUMAN GTPase HRas OS=Homo sapiens OX=9606 GN=HRAS PE=1 SV=1			0	27.932	5	32	-0.61	0.291184	0.925398
P43304	GPD2	GPDM_HUMAN Glycerol-3-phosphate dehydrogenase, mitochondrial OS=Homo sapiens OX=9606 GN=GPD2 PE=1 SV=3			0	44.328	9	33	-0.61	0.327875	0.931156
Q9H7Z7	PTGES2	PGES2_HUMAN Prostaglandin E synthase 2 OS=Homo sapiens OX=9606 GN=PTGES2 PE=1 SV=1			0	21.891	3	19	-0.61	0.335633	0.93327
Q8N183	NDUFAF2	NDUF2_HUMAN NADH dehydrogenase [ubiquinone] 1 alpha subcomplex assembly factor 2 OS=Homo sapiens OX=9606 GN=NDUFAF2 PE=1 SV=1			0	13.918	3	13	-0.61	0.383302	0.953603
P17980	PSMC3	PRS6A_HUMAN 26S proteasome regulatory subunit 6A OS=Homo sapiens OX=9606 GN=PSMC3 PE=1 SV=3			0	112.308	14	317	-0.6	0.173139	0.881721
O94979	SEC31A	SC31A_HUMAN Protein transport protein Sec31A OS=Homo sapiens OX=9606 GN=SEC31A PE=1 SV=3			0	34.444	10	38	-0.6	0.173983	0.881721
O60313	OPA1	OPA1_HUMAN Dynamin-like 120 kDa protein, mitochondrial OS=Homo sapiens OX=9606 GN=OPA1 PE=1 SV=3			0	135.166	21	210	-0.6	0.174242	0.881721
P68133	ACTA1	ACTS_HUMAN Actin, alpha skeletal muscle OS=Homo sapiens OX=9606 GN=ACTA1 PE=1 SV=1			0	138.568	13	1098	-0.6	0.183546	0.881721
P05026	ATP1B1	AT1B1_HUMAN Sodium/potassium-transporting ATPase subunit beta-1 OS=Homo sapiens OX=9606 GN=ATP1B1 PE=1 SV=1			0	54.733	7	177	-0.6	0.183558	0.881721
P43686	PSMC4	PRS6B_HUMAN 26S proteasome regulatory subunit 6B OS=Homo sapiens OX=9606 GN=PSMC4 PE=1 SV=2			0	119.744	17	262	-0.6	0.184983	0.881721
Q04637	EIF4G1	IF4G1_HUMAN Eukaryotic translation initiation factor 4 gamma 1 OS=Homo sapiens OX=9606 GN=EIF4G1 PE=1 SV=4			0	163.953	28	314	-0.6	0.185003	0.881721
P39019	RPS19	RS19_HUMAN 40S ribosomal protein S19 OS=Homo sapiens OX=9606 GN=RPS19 PE=1 SV=2			0	54.925	10	229	-0.6	0.187649	0.881721
P16435	POR	NCPR_HUMAN NADPH--cytochrome P450 reductase OS=Homo sapiens OX=9606 GN=POR PE=1 SV=2			0	97.539	14	160	-0.6	0.203121	0.881721
O75165	DNAJC13	DJC13_HUMAN DnaJ homolog subfamily C member 13 OS=Homo sapiens OX=9606 GN=DNAJC13 PE=1 SV=5			0	74.74	16	91	-0.6	0.204819	0.881721
P55196	AFDN	AFAD_HUMAN Afadin OS=Homo sapiens OX=9606 GN=AFDN PE=1 SV=3			0	80.275	13	95	-0.6	0.23676	0.89492
O95487	SEC24B	SC24B_HUMAN Protein transport protein Sec24B OS=Homo sapiens OX=9606 GN=SEC24B PE=1 SV=2			0	80.789	12	80	-0.6	0.256869	0.910192
Q3SY84	KRT71	K2C71_HUMAN Keratin, type II cytoskeletal 71 OS=Homo sapiens OX=9606 GN=KRT71 PE=1 SV=3			0	28.594	6	169	-0.6	0.304388	0.928572
Q9BRZ2	TRIM56	TRI56_HUMAN E3 ubiquitin-protein ligase TRIM56 OS=Homo sapiens OX=9606 GN=TRIM56 PE=1 SV=3			0	16.591	3	4	-0.6	0.319539	0.928572
Q86X29	LSR	LSR_HUMAN Lipolysis-stimulated lipoprotein receptor OS=Homo sapiens OX=9606 GN=LSR PE=1 SV=4			0	10.054	3	8	-0.6	0.414917	0.953603
Q8N3C0	ASCC3	ASCC3_HUMAN Activating signal cointegrator 1 complex subunit 3 OS=Homo sapiens OX=9606 GN=ASCC3 PE=1 SV=3			0	13.06	3	6	-0.6	0.424826	0.953603
P18031	PTPN1	PTN1_HUMAN Tyrosine-protein phosphatase non-receptor type 1 OS=Homo sapiens OX=9606 GN=PTPN1 PE=1 SV=1			0	50.321	11	62	-0.59	0.177199	0.881721
Q7Z417	NUFIP2	NUFP2_HUMAN Nuclear fragile X mental retardation-interacting protein 2 OS=Homo sapiens OX=9606 GN=NUFIP2 PE=1 SV=1			0	38.714	8	49	-0.59	0.182464	0.881721
P07814	EPRS	SYEP_HUMAN Bifunctional glutamate/proline--tRNA ligase OS=Homo sapiens OX=9606 GN=EPRS PE=1 SV=5			0	109.921	22	155	-0.59	0.183104	0.881721
P26373	RPL13	RL13_HUMAN 60S ribosomal protein L13 OS=Homo sapiens OX=9606 GN=RPL13 PE=1 SV=4			0	48.785	7	233	-0.59	0.188517	0.881721
P05787	KRT8	K2C8_HUMAN Keratin, type II cytoskeletal 8 OS=Homo sapiens OX=9606 GN=KRT8 PE=1 SV=7			0	709.277	53	6085	-0.59	0.190187	0.881721
P61019	RAB2A	RAB2A_HUMAN Ras-related protein Rab-2A OS=Homo sapiens OX=9606 GN=RAB2A PE=1 SV=1			0	72.329	8	115	-0.59	0.202226	0.881721
O95678	KRT75	K2C75_HUMAN Keratin, type II cytoskeletal 75 OS=Homo sapiens OX=9606 GN=KRT75 PE=1 SV=2			0	35.108	9	219	-0.59	0.237056	0.8952
Q5UIP0	RIF1	RIF1_HUMAN Telomere-associated protein RIF1 OS=Homo sapiens OX=9606 GN=RIF1 PE=1 SV=2			0	61.021	12	77	-0.59	0.241246	0.897241
Q9NW08	POLR3B	RPC2_HUMAN DNA-directed RNA polymerase III subunit RPC2 OS=Homo sapiens OX=9606 GN=POLR3B PE=1 SV=2			0	12.549	4	20	-0.59	0.304939	0.928572
P31939	ATIC	PUR9_HUMAN Bifunctional purine biosynthesis protein PURH OS=Homo sapiens OX=9606 GN=ATIC PE=1 SV=3			0	16.385	4	22	-0.59	0.328867	0.931156
Q8N5K1	CISD2	CISD2_HUMAN CDGSH iron-sulfur domain-containing protein 2 OS=Homo sapiens OX=9606 GN=CISD2 PE=1 SV=1			0	12.467	3	15	-0.59	0.337987	0.935929
P62191	PSMC1	PRS4_HUMAN 26S proteasome regulatory subunit 4 OS=Homo sapiens OX=9606 GN=PSMC1 PE=1 SV=1			0	108.827	14	214	-0.58	0.186381	0.881721
P62910	RPL32	RL32_HUMAN 60S ribosomal protein L32 OS=Homo sapiens OX=9606 GN=RPL32 PE=1 SV=2			0	31.716	5	140	-0.58	0.192547	0.881721
P23528	CFL1	COF1_HUMAN Cofilin-1 OS=Homo sapiens OX=9606 GN=CFL1 PE=1 SV=3			0	116.513	9	483	-0.58	0.195637	0.881721
P36578	RPL4	RL4_HUMAN 60S ribosomal protein L4 OS=Homo sapiens OX=9606 GN=RPL4 PE=1 SV=5			0	190.28	17	743	-0.58	0.196302	0.881721
O14818	PSMA7	PSA7_HUMAN Proteasome subunit alpha type-7 OS=Homo sapiens OX=9606 GN=PSMA7 PE=1 SV=1			0	81.991	11	201	-0.58	0.196885	0.881721
O75369	FLNB	FLNB_HUMAN Filamin-B OS=Homo sapiens OX=9606 GN=FLNB PE=1 SV=2			0	1181.88	119	3058	-0.58	0.199468	0.881721
Q8N1G4	LRRC47	LRC47_HUMAN Leucine-rich repeat-containing protein 47 OS=Homo sapiens OX=9606 GN=LRRC47 PE=1 SV=1			0	74.875	11	130	-0.58	0.220872	0.881721
Q92597	NDRG1	NDRG1_HUMAN Protein NDRG1 OS=Homo sapiens OX=9606 GN=NDRG1 PE=1 SV=1			0	50.338	8	72	-0.58	0.262914	0.91112
Q14694	USP10	UBP10_HUMAN Ubiquitin carboxyl-terminal hydrolase 10 OS=Homo sapiens OX=9606 GN=USP10 PE=1 SV=2			0	49.806	8	66	-0.58	0.267032	0.91515
O14662	STX16	STX16_HUMAN Syntaxin-16 OS=Homo sapiens OX=9606 GN=STX16 PE=1 SV=3			0	38.664	5	45	-0.58	0.331957	0.931156
P34932	HSPA4	HSP74_HUMAN Heat shock 70 kDa protein 4 OS=Homo sapiens OX=9606 GN=HSPA4 PE=1 SV=4			0	107.24	17	202	-0.57	0.193297	0.881721
Q00341	HDLBP	VIGLN_HUMAN Vigilin OS=Homo sapiens OX=9606 GN=HDLBP PE=1 SV=2			0	216.062	38	417	-0.57	0.200901	0.881721
P46781	RPS9	RS9_HUMAN 40S ribosomal protein S9 OS=Homo sapiens OX=9606 GN=RPS9 PE=1 SV=3			0	46.539	10	278	-0.57	0.203389	0.881721
P06733	ENO1	ENOA_HUMAN Alpha-enolase OS=Homo sapiens OX=9606 GN=ENO1 PE=1 SV=2			0	286.935	23	1245	-0.57	0.205514	0.881721
P08195	SLC3A2	4F2_HUMAN 4F2 cell-surface antigen heavy chain OS=Homo sapiens OX=9606 GN=SLC3A2 PE=1 SV=3	CD98		0	70.147	11	131	-0.57	0.221977	0.881721
P41240	CSK	CSK_HUMAN Tyrosine-protein kinase CSK OS=Homo sapiens OX=9606 GN=CSK PE=1 SV=1			0	23.277	5	32	-0.57	0.283543	0.924992
Q9GZZ1	NAA50	NAA50_HUMAN N-alpha-acetyltransferase 50 OS=Homo sapiens OX=9606 GN=NAA50 PE=1 SV=1			0	14.808	3	19	-0.57	0.307981	0.928572
P43034	PAFAH1B1	LIS1_HUMAN Platelet-activating factor acetylhydrolase IB subunit alpha OS=Homo sapiens OX=9606 GN=PAFAH1B1 PE=1 SV=2			0	16.794	4	14	-0.57	0.328708	0.931156
Q02127	DHODH	PYRD_HUMAN Dihydroorotate dehydrogenase (quinone), mitochondrial OS=Homo sapiens OX=9606 GN=DHODH PE=1 SV=3			0	45.281	9	38	-0.57	0.347805	0.941673
Q9Y2S7	POLDIP2	PDIP2_HUMAN Polymerase delta-interacting protein 2 OS=Homo sapiens OX=9606 GN=POLDIP2 PE=1 SV=1			0	26.826	6	45	-0.57	0.364772	0.95038
P31689	DNAJA1	DNJA1_HUMAN DnaJ homolog subfamily A member 1 OS=Homo sapiens OX=9606 GN=DNAJA1 PE=1 SV=2			0	29.14	4	40	-0.57	0.368971	0.95038
Q8IVM0	CCDC50	CCD50_HUMAN Coiled-coil domain-containing protein 50 OS=Homo sapiens OX=9606 GN=CCDC50 PE=1 SV=1			0	16.926	3	16	-0.57	0.405779	0.953603
O43242	PSMD3	PSMD3_HUMAN 26S proteasome non-ATPase regulatory subunit 3 OS=Homo sapiens OX=9606 GN=PSMD3 PE=1 SV=2			0	125.092	15	240	-0.56	0.194384	0.881721
P08727	KRT19	K1C19_HUMAN Keratin, type I cytoskeletal 19 OS=Homo sapiens OX=9606 GN=KRT19 PE=1 SV=4			0	589.39	40	7330	-0.56	0.207238	0.881721
P60174	TPI1	TPIS_HUMAN Triosephosphate isomerase OS=Homo sapiens OX=9606 GN=TPI1 PE=1 SV=3			0	180.592	15	453	-0.56	0.212421	0.881721
P46783	RPS10	RS10_HUMAN 40S ribosomal protein S10 OS=Homo sapiens OX=9606 GN=RPS10 PE=1 SV=1			0	53.579	5	357	-0.56	0.212741	0.881721
P61353	RPL27	RL27_HUMAN 60S ribosomal protein L27 OS=Homo sapiens OX=9606 GN=RPL27 PE=1 SV=2			0	54.919	7	254	-0.56	0.212811	0.881721
Q9BPX5	ARPC5L	ARP5L_HUMAN Actin-related protein 2/3 complex subunit 5-like protein OS=Homo sapiens OX=9606 GN=ARPC5L PE=1 SV=1			0	30.144	4	71	-0.56	0.227904	0.885773
P67812	SEC11A	SC11A_HUMAN Signal peptidase complex catalytic subunit SEC11A OS=Homo sapiens OX=9606 GN=SEC11A PE=1 SV=1			0	25.011	4	104	-0.56	0.233068	0.891601
P35249	RFC4	RFC4_HUMAN Replication factor C subunit 4 OS=Homo sapiens OX=9606 GN=RFC4 PE=1 SV=2			0	49.577	7	72	-0.56	0.268469	0.915298
Q12797	ASPH	ASPH_HUMAN Aspartyl/asparaginyl beta-hydroxylase OS=Homo sapiens OX=9606 GN=ASPH PE=1 SV=3			0	30.501	6	29	-0.56	0.326737	0.931156
Q68D10	SPTY2D1	SPT2_HUMAN Protein SPT2 homolog OS=Homo sapiens OX=9606 GN=SPTY2D1 PE=1 SV=3			0	7.839	3	6	-0.56	0.334593	0.93327
Q96HY7	DHTKD1	DHTK1_HUMAN Probable 2-oxoglutarate dehydrogenase E1 component DHKTD1, mitochondrial OS=Homo sapiens OX=9606 GN=DHTKD1 PE=1 SV=2			0	11.844	3	5	-0.56	0.459405	0.953603
Q9Y6E2	BZW2	BZW2_HUMAN Basic leucine zipper and W2 domain-containing protein 2 OS=Homo sapiens OX=9606 GN=BZW2 PE=1 SV=1			0	55.929	9	130	-0.55	0.205486	0.881721
P07737	PFN1	PROF1_HUMAN Profilin-1 OS=Homo sapiens OX=9606 GN=PFN1 PE=1 SV=2			0	54.292	7	292	-0.55	0.213636	0.881721
P62851	RPS25	RS25_HUMAN 40S ribosomal protein S25 OS=Homo sapiens OX=9606 GN=RPS25 PE=1 SV=1			0	26.052	5	193	-0.55	0.216002	0.881721
P04075	ALDOA	ALDOA_HUMAN Fructose-bisphosphate aldolase A OS=Homo sapiens OX=9606 GN=ALDOA PE=1 SV=2			0	223.093	19	716	-0.55	0.216538	0.881721
P10809	HSPD1	CH60_HUMAN 60 kDa heat shock protein, mitochondrial OS=Homo sapiens OX=9606 GN=HSPD1 PE=1 SV=2			0	349.892	31	922	-0.55	0.216646	0.881721
Q9BSJ8	ESYT1	ESYT1_HUMAN Extended synaptotagmin-1 OS=Homo sapiens OX=9606 GN=ESYT1 PE=1 SV=1			0	147.822	22	242	-0.55	0.217279	0.881721
P62241	RPS8	RS8_HUMAN 40S ribosomal protein S8 OS=Homo sapiens OX=9606 GN=RPS8 PE=1 SV=2			0	75.83	8	441	-0.55	0.218928	0.881721
P49903	SEPHS1	SPS1_HUMAN Selenide, water dikinase 1 OS=Homo sapiens OX=9606 GN=SEPHS1 PE=1 SV=2			0	69.942	8	151	-0.55	0.2239	0.882856
Q14CX7	NAA25	NAA25_HUMAN N-alpha-acetyltransferase 25, NatB auxiliary subunit OS=Homo sapiens OX=9606 GN=NAA25 PE=1 SV=1			0	73.41	13	107	-0.55	0.239369	0.896553
O95373	IPO7	IPO7_HUMAN Importin-7 OS=Homo sapiens OX=9606 GN=IPO7 PE=1 SV=1			0	84.157	11	137	-0.55	0.243826	0.900324
O00232	PSMD12	PSD12_HUMAN 26S proteasome non-ATPase regulatory subunit 12 OS=Homo sapiens OX=9606 GN=PSMD12 PE=1 SV=3			0	45.326	8	87	-0.55	0.248567	0.903968
P30419	NMT1	NMT1_HUMAN Glycylpeptide N-tetradecanoyltransferase 1 OS=Homo sapiens OX=9606 GN=NMT1 PE=1 SV=2			0	24.608	4	27	-0.55	0.319575	0.928572
Q86UK7	ZNF598	ZN598_HUMAN E3 ubiquitin-protein ligase ZNF598 OS=Homo sapiens OX=9606 GN=ZNF598 PE=1 SV=1			0	22.259	4	22	-0.55	0.31978	0.928572
P10114	RAP2A	RAP2A_HUMAN Ras-related protein Rap-2a OS=Homo sapiens OX=9606 GN=RAP2A PE=1 SV=1			0	16.372	4	21	-0.55	0.32355	0.930302
Q9Y5Z4	HEBP2	HEBP2_HUMAN Heme-binding protein 2 OS=Homo sapiens OX=9606 GN=HEBP2 PE=1 SV=1			0	17.276	3	19	-0.55	0.357163	0.947249
Q7L1Q6	BZW1	BZW1_HUMAN Basic leucine zipper and W2 domain-containing protein 1 OS=Homo sapiens OX=9606 GN=BZW1 PE=1 SV=1			0	16.18	5	10	-0.55	0.360475	0.947945
Q9BSF4	TIMM29	TIM29_HUMAN Mitochondrial import inner membrane translocase subunit Tim29 OS=Homo sapiens OX=9606 GN=TIMM29 PE=1 SV=2			0	21.367	3	19	-0.55	0.390738	0.953603
Q9BW04	SARG	SARG_HUMAN Specifically androgen-regulated gene protein OS=Homo sapiens OX=9606 GN=SARG PE=1 SV=2			0	14.48	3	14	-0.55	0.427269	0.953603
P52594	AGFG1	AGFG1_HUMAN Arf-GAP domain and FG repeat-containing protein 1 OS=Homo sapiens OX=9606 GN=AGFG1 PE=1 SV=2			0	9.007	3	8	-0.55	0.438363	0.953603
P15408	FOSL2	FOSL2_HUMAN Fos-related antigen 2 OS=Homo sapiens OX=9606 GN=FOSL2 PE=1 SV=1			0	7.922	3	8	-0.55	0.457495	0.953603
Q9HB71	CACYBP	CYBP_HUMAN Calcyclin-binding protein OS=Homo sapiens OX=9606 GN=CACYBP PE=1 SV=2			0	85.05	10	165	-0.54	0.204125	0.881721
P62244	RPS15A	RS15A_HUMAN 40S ribosomal protein S15a OS=Homo sapiens OX=9606 GN=RPS15A PE=1 SV=2			0	46.62	6	188	-0.54	0.221631	0.881721
P11234	RALB	RALB_HUMAN Ras-related protein Ral-B OS=Homo sapiens OX=9606 GN=RALB PE=1 SV=1			0	75.342	9	146	-0.54	0.223001	0.881721
Q9UDX5	MTFP1	MTFP1_HUMAN Mitochondrial fission process protein 1 OS=Homo sapiens OX=9606 GN=MTFP1 PE=1 SV=1			0	17.158	3	64	-0.54	0.283618	0.924992
Q15005	SPCS2	SPCS2_HUMAN Signal peptidase complex subunit 2 OS=Homo sapiens OX=9606 GN=SPCS2 PE=1 SV=3			0	40.402	4	73	-0.54	0.28544	0.924992
Q5T8D3	ACBD5	ACBD5_HUMAN Acyl-CoA-binding domain-containing protein 5 OS=Homo sapiens OX=9606 GN=ACBD5 PE=1 SV=1			0	16.26	4	28	-0.54	0.290617	0.925026
Q7Z478	DHX29	DHX29_HUMAN ATP-dependent RNA helicase DHX29 OS=Homo sapiens OX=9606 GN=DHX29 PE=1 SV=2			0	29.561	6	29	-0.54	0.327962	0.931156
Q969S3	ZNF622	ZN622_HUMAN Zinc finger protein 622 OS=Homo sapiens OX=9606 GN=ZNF622 PE=1 SV=1			0	27.375	4	44	-0.54	0.352473	0.941673
P16989	YBX3	YBOX3_HUMAN Y-box-binding protein 3 OS=Homo sapiens OX=9606 GN=YBX3 PE=1 SV=4			0	61.016	6	112	-0.54	0.603075	0.953603
Q02790	FKBP4	FKBP4_HUMAN Peptidyl-prolyl cis-trans isomerase FKBP4 OS=Homo sapiens OX=9606 GN=FKBP4 PE=1 SV=3			0	115.726	16	231	-0.53	0.227811	0.885773
Q8N163	CCAR2	CCAR2_HUMAN Cell cycle and apoptosis regulator protein 2 OS=Homo sapiens OX=9606 GN=CCAR2 PE=1 SV=2			0	147.939	22	317	-0.53	0.230422	0.886977
P13489	RNH1	RINI_HUMAN Ribonuclease inhibitor OS=Homo sapiens OX=9606 GN=RNH1 PE=1 SV=2			0	30.192	5	37	-0.53	0.352477	0.941673
Q7Z5J4	RAI1	RAI1_HUMAN Retinoic acid-induced protein 1 OS=Homo sapiens OX=9606 GN=RAI1 PE=1 SV=2			0	22.803	6	21	-0.53	0.35488	0.942905
O95833	CLIC3	CLIC3_HUMAN Chloride intracellular channel protein 3 OS=Homo sapiens OX=9606 GN=CLIC3 PE=1 SV=2			0	17.033	4	14	-0.53	0.369636	0.95038
Q658Y4	FAM91A1	F91A1_HUMAN Protein FAM91A1 OS=Homo sapiens OX=9606 GN=FAM91A1 PE=1 SV=3			0	32.13	7	29	-0.53	0.405706	0.953603
Q9ULW3	ABT1	ABT1_HUMAN Activator of basal transcription 1 OS=Homo sapiens OX=9606 GN=ABT1 PE=1 SV=1			0	14.023	3	29	-0.53	0.463792	0.953603
P43307	SSR1	SSRA_HUMAN Translocon-associated protein subunit alpha OS=Homo sapiens OX=9606 GN=SSR1 PE=1 SV=3			0	22.978	3	116	-0.52	0.250143	0.903968
Q9H2U1	DHX36	DHX36_HUMAN ATP-dependent DNA/RNA helicase DHX36 OS=Homo sapiens OX=9606 GN=DHX36 PE=1 SV=2			0	59.306	9	62	-0.52	0.279391	0.924889
P20290	BTF3	BTF3_HUMAN Transcription factor BTF3 OS=Homo sapiens OX=9606 GN=BTF3 PE=1 SV=1			0	56.761	4	112	-0.52	0.284289	0.924992
Q08209	PPP3CA	PP2BA_HUMAN Serine/threonine-protein phosphatase 2B catalytic subunit alpha isoform OS=Homo sapiens OX=9606 GN=PPP3CA PE=1 SV=1			0.001	6.271	3	4	-0.52	0.306897	0.928572
P14314	PRKCSH	GLU2B_HUMAN Glucosidase 2 subunit beta OS=Homo sapiens OX=9606 GN=PRKCSH PE=1 SV=2			0	19.7	5	32	-0.52	0.35332	0.941673
P61962	DCAF7	DCAF7_HUMAN DDB1- and CUL4-associated factor 7 OS=Homo sapiens OX=9606 GN=DCAF7 PE=1 SV=1			0	28.45	6	22	-0.52	0.359943	0.947945
O00505	KPNA3	IMA4_HUMAN Importin subunit alpha-4 OS=Homo sapiens OX=9606 GN=KPNA3 PE=1 SV=2			0	47.655	7	78	-0.52	0.398884	0.953603
Q7LBC6	KDM3B	KDM3B_HUMAN Lysine-specific demethylase 3B OS=Homo sapiens OX=9606 GN=KDM3B PE=1 SV=2			0	13.499	3	14	-0.52	0.495475	0.953603
Q15185	PTGES3	TEBP_HUMAN Prostaglandin E synthase 3 OS=Homo sapiens OX=9606 GN=PTGES3 PE=1 SV=1			0	37.182	4	138	-0.51	0.243406	0.900324
Q13765	NACA	NACA_HUMAN Nascent polypeptide-associated complex subunit alpha OS=Homo sapiens OX=9606 GN=NACA PE=1 SV=1			0	62.748	5	212	-0.51	0.24714	0.903968
Q9BUP0	EFHD1	EFHD1_HUMAN EF-hand domain-containing protein D1 OS=Homo sapiens OX=9606 GN=EFHD1 PE=1 SV=1			0	38.265	6	108	-0.51	0.278483	0.924889
Q12904	AIMP1	AIMP1_HUMAN Aminoacyl tRNA synthase complex-interacting multifunctional protein 1 OS=Homo sapiens OX=9606 GN=AIMP1 PE=1 SV=2			0	46.116	9	51	-0.51	0.312936	0.928572
P54709	ATP1B3	AT1B3_HUMAN Sodium/potassium-transporting ATPase subunit beta-3 OS=Homo sapiens OX=9606 GN=ATP1B3 PE=1 SV=1	CD298		0	33.597	5	72	-0.51	0.316691	0.928572
Q5JRX3	PITRM1	PREP_HUMAN Presequence protease, mitochondrial OS=Homo sapiens OX=9606 GN=PITRM1 PE=1 SV=3			0	16.708	5	22	-0.51	0.387876	0.953603
P62841	RPS15	RS15_HUMAN 40S ribosomal protein S15 OS=Homo sapiens OX=9606 GN=RPS15 PE=1 SV=2			0	62.56	4	216	-0.5	0.227269	0.885773
P62249	RPS16	RS16_HUMAN 40S ribosomal protein S16 OS=Homo sapiens OX=9606 GN=RPS16 PE=1 SV=2			0	54.271	8	289	-0.5	0.250852	0.903968
P12081	HARS	SYHC_HUMAN Histidine--tRNA ligase, cytoplasmic OS=Homo sapiens OX=9606 GN=HARS PE=1 SV=2			0	58.146	12	111	-0.5	0.262088	0.910961
P55036	PSMD4	PSMD4_HUMAN 26S proteasome non-ATPase regulatory subunit 4 OS=Homo sapiens OX=9606 GN=PSMD4 PE=1 SV=1			0	36.834	6	52	-0.5	0.31267	0.928572
P10301	RRAS	RRAS_HUMAN Ras-related protein R-Ras OS=Homo sapiens OX=9606 GN=RRAS PE=1 SV=1			0	26.559	6	34	-0.5	0.322772	0.930302
Q6P3W7	SCYL2	SCYL2_HUMAN SCY1-like protein 2 OS=Homo sapiens OX=9606 GN=SCYL2 PE=1 SV=1			0	18.736	3	27	-0.5	0.360729	0.947945
Q07960	ARHGAP1	RHG01_HUMAN Rho GTPase-activating protein 1 OS=Homo sapiens OX=9606 GN=ARHGAP1 PE=1 SV=1			0	13.799	3	22	-0.5	0.39863	0.953603
O15231	ZNF185	ZN185_HUMAN Zinc finger protein 185 OS=Homo sapiens OX=9606 GN=ZNF185 PE=1 SV=3			0	34.763	9	43	-0.5	0.441931	0.953603
O95239	KIF4A	KIF4A_HUMAN Chromosome-associated kinesin KIF4A OS=Homo sapiens OX=9606 GN=KIF4A PE=1 SV=3			0	10.247	4	4	-0.5	0.494563	0.953603
P30044	PRDX5	PRDX5_HUMAN Peroxiredoxin-5, mitochondrial OS=Homo sapiens OX=9606 GN=PRDX5 PE=1 SV=4			0	59.227	9	190	-0.49	0.239423	0.896553
Q9UNQ2	DIMT1	DIM1_HUMAN Probable dimethyladenosine transferase OS=Homo sapiens OX=9606 GN=DIMT1 PE=1 SV=1			0	38.396	9	44	-0.49	0.290168	0.925026
P61586	RHOA	RHOA_HUMAN Transforming protein RhoA OS=Homo sapiens OX=9606 GN=RHOA PE=1 SV=1			0	47.051	7	98	-0.49	0.29418	0.928383
Q9Y6Q5	AP1M2	AP1M2_HUMAN AP-1 complex subunit mu-2 OS=Homo sapiens OX=9606 GN=AP1M2 PE=1 SV=4			0	39.52	7	59	-0.49	0.31821	0.928572
P60510	PPP4C	PP4C_HUMAN Serine/threonine-protein phosphatase 4 catalytic subunit OS=Homo sapiens OX=9606 GN=PPP4C PE=1 SV=1			0	26.993	5	53	-0.49	0.327011	0.931156
Q63HN8	RNF213	RN213_HUMAN E3 ubiquitin-protein ligase RNF213 OS=Homo sapiens OX=9606 GN=RNF213 PE=1 SV=3			0	57.649	17	34	-0.49	0.345465	0.941673
Q15436	SEC23A	SC23A_HUMAN Protein transport protein Sec23A OS=Homo sapiens OX=9606 GN=SEC23A PE=1 SV=2			0	62.686	7	159	-0.49	0.369492	0.95038
O15400	STX7	STX7_HUMAN Syntaxin-7 OS=Homo sapiens OX=9606 GN=STX7 PE=1 SV=4			0	15.531	4	16	-0.49	0.394527	0.953603
O15173	PGRMC2	PGRC2_HUMAN Membrane-associated progesterone receptor component 2 OS=Homo sapiens OX=9606 GN=PGRMC2 PE=1 SV=1			0	12.052	3	10	-0.49	0.394884	0.953603
O95747	OXSR1	OXSR1_HUMAN Serine/threonine-protein kinase OSR1 OS=Homo sapiens OX=9606 GN=OXSR1 PE=1 SV=1			0	21.044	3	53	-0.49	0.441862	0.953603
Q12846	STX4	STX4_HUMAN Syntaxin-4 OS=Homo sapiens OX=9606 GN=STX4 PE=1 SV=2			0	9.459	3	6	-0.49	0.511973	0.953603
P49915	GMPS	GUAA_HUMAN GMP synthase [glutamine-hydrolyzing] OS=Homo sapiens OX=9606 GN=GMPS PE=1 SV=1			0	168.459	22	238	-0.48	0.250262	0.903968
P51571	SSR4	SSRD_HUMAN Translocon-associated protein subunit delta OS=Homo sapiens OX=9606 GN=SSR4 PE=1 SV=1			0	34.714	4	146	-0.48	0.260833	0.910539
P08708	RPS17	RS17_HUMAN 40S ribosomal protein S17 OS=Homo sapiens OX=9606 GN=RPS17 PE=1 SV=2			0	82.258	7	338	-0.48	0.267311	0.91515
P25815	S100P	S100P_HUMAN Protein S100-P OS=Homo sapiens OX=9606 GN=S100P PE=1 SV=2			0	54.898	4	101	-0.48	0.268714	0.915298
Q9NZM1	MYOF	MYOF_HUMAN Myoferlin OS=Homo sapiens OX=9606 GN=MYOF PE=1 SV=1			0	233.063	46	339	-0.48	0.2696	0.916622
Q96A26	FAM162A	F162A_HUMAN Protein FAM162A OS=Homo sapiens OX=9606 GN=FAM162A PE=1 SV=2			0	36.644	5	76	-0.48	0.271936	0.918396
O00264	PGRMC1	PGRC1_HUMAN Membrane-associated progesterone receptor component 1 OS=Homo sapiens OX=9606 GN=PGRMC1 PE=1 SV=3			0	25.56	6	57	-0.48	0.294714	0.928383
Q9NRW7	VPS45	VPS45_HUMAN Vacuolar protein sorting-associated protein 45 OS=Homo sapiens OX=9606 GN=VPS45 PE=1 SV=1			0	56.212	9	86	-0.48	0.30403	0.928572
Q9Y5K6	CD2AP	CD2AP_HUMAN CD2-associated protein OS=Homo sapiens OX=9606 GN=CD2AP PE=1 SV=1			0	42.228	10	45	-0.48	0.312336	0.928572
Q9UBC2	EPS15L1	EP15R_HUMAN Epidermal growth factor receptor substrate 15-like 1 OS=Homo sapiens OX=9606 GN=EPS15L1 PE=1 SV=1			0	41.497	10	57	-0.48	0.350699	0.941673
Q12959	DLG1	DLG1_HUMAN Disks large homolog 1 OS=Homo sapiens OX=9606 GN=DLG1 PE=1 SV=2			0	44.224	10	27	-0.48	0.388059	0.953603
Q8WWC4	MAIP1	MAIP1_HUMAN m-AAA protease-interacting protein 1, mitochondrial OS=Homo sapiens OX=9606 GN=MAIP1 PE=1 SV=1			0	12.723	3	13	-0.48	0.399412	0.953603
Q96S59	RANBP9	RANB9_HUMAN Ran-binding protein 9 OS=Homo sapiens OX=9606 GN=RANBP9 PE=1 SV=1			0	19.392	3	22	-0.48	0.408027	0.953603
P37235	HPCAL1	HPCL1_HUMAN Hippocalcin-like protein 1 OS=Homo sapiens OX=9606 GN=HPCAL1 PE=1 SV=3			0	41.432	7	148	-0.47	0.266584	0.91515
P49755	TMED10	TMEDA_HUMAN Transmembrane emp24 domain-containing protein 10 OS=Homo sapiens OX=9606 GN=TMED10 PE=1 SV=2			0	53.672	5	119	-0.47	0.266673	0.91515
P55327	TPD52	TPD52_HUMAN Tumor protein D52 OS=Homo sapiens OX=9606 GN=TPD52 PE=1 SV=2			0	48.924	7	73	-0.47	0.291501	0.925398
P54819	AK2	KAD2_HUMAN Adenylate kinase 2, mitochondrial OS=Homo sapiens OX=9606 GN=AK2 PE=1 SV=2			0	70.395	9	120	-0.47	0.308865	0.928572
Q8WU90	ZC3H15	ZC3HF_HUMAN Zinc finger CCCH domain-containing protein 15 OS=Homo sapiens OX=9606 GN=ZC3H15 PE=1 SV=1			0	27.092	5	35	-0.47	0.348873	0.941673
Q9BY50	SEC11C	SC11C_HUMAN Signal peptidase complex catalytic subunit SEC11C OS=Homo sapiens OX=9606 GN=SEC11C PE=1 SV=3			0	22.555	3	37	-0.47	0.434095	0.953603
Q14203	DCTN1	DCTN1_HUMAN Dynactin subunit 1 OS=Homo sapiens OX=9606 GN=DCTN1 PE=1 SV=3			0	52.075	10	35	-0.47	0.450881	0.953603
Q8TAF3	WDR48	WDR48_HUMAN WD repeat-containing protein 48 OS=Homo sapiens OX=9606 GN=WDR48 PE=1 SV=1			0	7.198	3	4	-0.47	0.461085	0.953603
Q8IZH2	XRN1	XRN1_HUMAN 5'-3' exoribonuclease 1 OS=Homo sapiens OX=9606 GN=XRN1 PE=1 SV=1			0	12.601	3	14	-0.47	0.517043	0.953603
P25786	PSMA1	PSA1_HUMAN Proteasome subunit alpha type-1 OS=Homo sapiens OX=9606 GN=PSMA1 PE=1 SV=1			0	69.902	11	141	-0.46	0.263035	0.91112
Q658P3	STEAP3	STEA3_HUMAN Metalloreductase STEAP3 OS=Homo sapiens OX=9606 GN=STEAP3 PE=1 SV=2			0	17.086	3	14	-0.46	0.278626	0.924889
O95202	LETM1	LETM1_HUMAN Mitochondrial proton/calcium exchanger protein OS=Homo sapiens OX=9606 GN=LETM1 PE=1 SV=1			0	115.467	15	215	-0.46	0.283567	0.924992
P51149	RAB7A	RAB7A_HUMAN Ras-related protein Rab-7a OS=Homo sapiens OX=9606 GN=RAB7A PE=1 SV=1			0	76.573	11	178	-0.46	0.287625	0.924992
P61088	UBE2N	UBE2N_HUMAN Ubiquitin-conjugating enzyme E2 N OS=Homo sapiens OX=9606 GN=UBE2N PE=1 SV=1			0	38.469	5	136	-0.46	0.304111	0.928572
P40925	MDH1	MDHC_HUMAN Malate dehydrogenase, cytoplasmic OS=Homo sapiens OX=9606 GN=MDH1 PE=1 SV=4			0	31.517	6	76	-0.46	0.351937	0.941673
P51665	PSMD7	PSMD7_HUMAN 26S proteasome non-ATPase regulatory subunit 7 OS=Homo sapiens OX=9606 GN=PSMD7 PE=1 SV=2			0	39.709	8	49	-0.46	0.377889	0.953603
P17096	HMGA1	HMGA1_HUMAN High mobility group protein HMG-I/HMG-Y OS=Homo sapiens OX=9606 GN=HMGA1 PE=1 SV=3			0	19.296	3	61	-0.46	0.409155	0.953603
P11474	ESRRA	ERR1_HUMAN Steroid hormone receptor ERR1 OS=Homo sapiens OX=9606 GN=ESRRA PE=1 SV=3			0	35.286	5	72	-0.46	0.410094	0.953603
P52209	PGD	6PGD_HUMAN 6-phosphogluconate dehydrogenase, decarboxylating OS=Homo sapiens OX=9606 GN=PGD PE=1 SV=3			0	27.596	4	31	-0.46	0.424347	0.953603
P62333	PSMC6	PRS10_HUMAN 26S proteasome regulatory subunit 10B OS=Homo sapiens OX=9606 GN=PSMC6 PE=1 SV=1			0	105.166	13	209	-0.45	0.277842	0.924889
P25685	DNAJB1	DNJB1_HUMAN DnaJ homolog subfamily B member 1 OS=Homo sapiens OX=9606 GN=DNAJB1 PE=1 SV=4			0	53.357	10	173	-0.45	0.279446	0.924889
Q15648	MED1	MED1_HUMAN Mediator of RNA polymerase II transcription subunit 1 OS=Homo sapiens OX=9606 GN=MED1 PE=1 SV=4			0	90.318	15	164	-0.45	0.283237	0.924992
Q9P0L0	VAPA	VAPA_HUMAN Vesicle-associated membrane protein-associated protein A OS=Homo sapiens OX=9606 GN=VAPA PE=1 SV=3			0	60.381	6	268	-0.45	0.293531	0.928383
P27635	RPL10	RL10_HUMAN 60S ribosomal protein L10 OS=Homo sapiens OX=9606 GN=RPL10 PE=1 SV=4			0	66.557	8	208	-0.45	0.295783	0.928383
O00231	PSMD11	PSD11_HUMAN 26S proteasome non-ATPase regulatory subunit 11 OS=Homo sapiens OX=9606 GN=PSMD11 PE=1 SV=3			0	80.876	12	160	-0.45	0.302151	0.928572
Q96TC7	RMDN3	RMD3_HUMAN Regulator of microtubule dynamics protein 3 OS=Homo sapiens OX=9606 GN=RMDN3 PE=1 SV=2			0	97.322	10	176	-0.45	0.318831	0.928572
P49406	MRPL19	RM19_HUMAN 39S ribosomal protein L19, mitochondrial OS=Homo sapiens OX=9606 GN=MRPL19 PE=1 SV=2			0	37.225	8	59	-0.45	0.331131	0.931156
[truncated: 2,044 more rows]

## Sheet: Lap vs EGF_Cyto_PSMs
UniProt_ID	Gene name	Description	CD Antigen		SKBR3_C_EGF_PSMs_1	SKBR3_C_EGF_PSMs_2	SKBR3_C_EGF_PSMs_3		SKBR3_C_EGF_Lap_PSMs_1	SKBR3_C_EGF_Lap_PSMs_2	SKBR3_C_EGF_Lap_PSMs_3		Peptides	Abundance Ratio (log2): Lap vs EGF (Cyto)	|t|	p-Value	Adjusted p-Value
[truncated: 2,819 more rows]

[truncated: 5 more sheets: Lap vs EGF_Cyto_Area, LapIpat vs EGF_Nucl_PSMs, LapIpat vs EGF_Nucl_Area, LapIpat vs EGF_Cyto_PSMs, LapIpat vs EGF Cyto_Area]
