# Supplementary material for: Proteomic assessment of SKBR3/HER2+ breast cancer cellular response to Lapatinib and investigational Ipatasertib kinase inhibitors
Source: Front Pharmacol. 2024 Aug 29;15:1413818. doi: 10.3389/fphar.2024.1413818 (PMC11391243; doi:10.3389/fphar.2024.1413818)
Supplement: Supplementary file 1 [file DataSheet1.zip › Supplemental file 4.XLSX]

## Sheet: Title page
Supplemental file 4
GO Biological processes represented by the proteins that displayed a change in abundance

## Sheet: LapvsEGF_Nuclear fraction_DOWN
#category	term ID	term description	observed gene count	background gene count	strength	Enrichment	false discovery rate	matching proteins in your network (IDs)	matching proteins in your network (labels)
GO Process	GO:0016043	Cellular component organization	108	5447	0.36	2.29087	1.55e-17	9606.ENSP00000160827,9606.ENSP00000206765,9606.ENSP00000210313,9606.ENSP00000216911,9606.ENSP00000220003,9606.ENSP00000221166,9606.ENSP00000222399,9606.ENSP00000223127,9606.ENSP00000223369,9606.ENSP00000230085,9606.ENSP00000240874,9606.ENSP00000245932,9606.ENSP00000256441,9606.ENSP00000256442,9606.ENSP00000256644,9606.ENSP00000260363,9606.ENSP00000261942,9606.ENSP00000262030,9606.ENSP00000262304,…	KIF22,TGM1,PSMD5,AURKA,CSK,NEFM,LAMB1,PLOD3,YKT6,SNX3,KALRN,VASP,MRPS36,CCNB1,LAMTOR5,KIF23,FAF2,ATP5B,PKD1,CNN2,CCDC6,P4HA1,CAPG,ANLN,FANCM,SH3GL1,ABT1,CDCA5,SLC12A9,LONP2,ATAD2,ATP5O,DBN1,COPS2,TPX2,ATP5L,EVPL,KRT17,ATAD3B,PDLIM2,AURKB,ZYX,HCCS,FLNC,BSG,TRIO,HUWE1,SFN,MYO1F,TPM4,CRKL,PDLIM7,PLS3,IGF2R,TPM1,TFRC,MYLK,MACF1,CD47,CENPF,QSOX1,APOA1BP,EIF3A,ATP5F1,FLNA,CNN3,KIF2C,SRPK1,STX12,ANXA1,A…
GO Process	GO:0071840	Cellular component organization or biogenesis	109	5633	0.35	2.23872	2.92e-17	9606.ENSP00000160827,9606.ENSP00000206765,9606.ENSP00000210313,9606.ENSP00000216911,9606.ENSP00000220003,9606.ENSP00000221166,9606.ENSP00000222399,9606.ENSP00000223127,9606.ENSP00000223369,9606.ENSP00000230085,9606.ENSP00000240874,9606.ENSP00000245932,9606.ENSP00000256441,9606.ENSP00000256442,9606.ENSP00000256644,9606.ENSP00000260363,9606.ENSP00000261942,9606.ENSP00000262030,9606.ENSP00000262304,…	KIF22,TGM1,PSMD5,AURKA,CSK,NEFM,LAMB1,PLOD3,YKT6,SNX3,KALRN,VASP,MRPS36,CCNB1,LAMTOR5,KIF23,FAF2,ATP5B,PKD1,CNN2,CCDC6,P4HA1,CAPG,ANLN,FANCM,SH3GL1,ABT1,CDCA5,SLC12A9,LONP2,ATAD2,ATP5O,DBN1,COPS2,TPX2,ATP5L,EVPL,ISG20,KRT17,ATAD3B,PDLIM2,AURKB,ZYX,HCCS,FLNC,BSG,TRIO,HUWE1,SFN,MYO1F,TPM4,CRKL,PDLIM7,PLS3,IGF2R,TPM1,TFRC,MYLK,MACF1,CD47,CENPF,QSOX1,APOA1BP,EIF3A,ATP5F1,FLNA,CNN3,KIF2C,SRPK1,STX12,A…
GO Process	GO:0007010	Cytoskeleton organization	43	1126	0.64	4.36516	1.14e-12	9606.ENSP00000216911,9606.ENSP00000221166,9606.ENSP00000245932,9606.ENSP00000256442,9606.ENSP00000260363,9606.ENSP00000263097,9606.ENSP00000263102,9606.ENSP00000263867,9606.ENSP00000265748,9606.ENSP00000292385,9606.ENSP00000300403,9606.ENSP00000301607,9606.ENSP00000308452,9606.ENSP00000312634,9606.ENSP00000313950,9606.ENSP00000324422,9606.ENSP00000344871,9606.ENSP00000345230,9606.ENSP00000348099,…	AURKA,NEFM,VASP,CCNB1,KIF23,CNN2,CCDC6,CAPG,ANLN,DBN1,TPX2,EVPL,KRT17,PDLIM2,AURKB,ZYX,MYO1F,TPM4,PDLIM7,PLS3,TPM1,MACF1,FLNA,CNN3,KIF2C,ANXA1,AGRN,KRT18,FAM83H,PRC1,ACTN1,CDK1,DIAPH1,LCP1,KIFC1,CORO1C,RACGAP1,NSFL1C,ERBB2IP,VIM,NUSAP1,NTMT1,EPPK1
GO Process	GO:0006996	Organelle organization	69	3450	0.36	2.29087	1.16e-08	9606.ENSP00000160827,9606.ENSP00000216911,9606.ENSP00000221166,9606.ENSP00000230085,9606.ENSP00000245932,9606.ENSP00000256442,9606.ENSP00000260363,9606.ENSP00000261942,9606.ENSP00000262030,9606.ENSP00000263097,9606.ENSP00000263102,9606.ENSP00000263867,9606.ENSP00000265748,9606.ENSP00000267430,9606.ENSP00000274849,9606.ENSP00000275517,9606.ENSP00000285737,9606.ENSP00000287394,9606.ENSP00000290299,…	KIF22,AURKA,NEFM,SNX3,VASP,CCNB1,KIF23,FAF2,ATP5B,CNN2,CCDC6,CAPG,ANLN,FANCM,ABT1,CDCA5,LONP2,ATAD2,ATP5O,DBN1,COPS2,TPX2,ATP5L,EVPL,KRT17,ATAD3B,PDLIM2,AURKB,ZYX,HUWE1,SFN,MYO1F,TPM4,PDLIM7,PLS3,TPM1,MACF1,CENPF,ATP5F1,FLNA,CNN3,KIF2C,SRPK1,STX12,ANXA1,AGRN,KRT18,FAM83H,PRC1,ACTN1,CDK1,DIAPH1,LCP1,ATP5A1,ATP5J,KIFC1,CORO1C,RACGAP1,TOP2A,NSFL1C,ERBB2IP,TIMM50,VIM,NUSAP1,RAB31,UHRF1,CSDE1,NTMT1,EP…
GO Process	GO:0051641	Cellular localization	60	2967	0.36	2.29087	3.39e-07	9606.ENSP00000160827,9606.ENSP00000216911,9606.ENSP00000223369,9606.ENSP00000230085,9606.ENSP00000248553,9606.ENSP00000253792,9606.ENSP00000256442,9606.ENSP00000256644,9606.ENSP00000258418,9606.ENSP00000260363,9606.ENSP00000261574,9606.ENSP00000261942,9606.ENSP00000262030,9606.ENSP00000262304,9606.ENSP00000263097,9606.ENSP00000265748,9606.ENSP00000269886,9606.ENSP00000275517,9606.ENSP00000285737,…	KIF22,AURKA,YKT6,SNX3,HSPB1,ACLY,CCNB1,LAMTOR5,CAB39,KIF23,IPO5,FAF2,ATP5B,PKD1,CNN2,ANLN,SH3GL1,CDCA5,LONP2,ATP5O,DBN1,ATP5L,RAB6A,ATAD3B,AURKB,RAP2B,BSG,HUWE1,MYO1F,IGF2R,PNP,MACF1,CD47,CENPF,QSOX1,TAGLN2,APOA1BP,ATP5F1,FLNA,KIF2C,STX12,TM9SF2,AGRN,KRT18,FAM83H,ACTN1,PPP3CA,CDK1,DIAPH1,ATP5A1,ATP5J,KIFC1,CORO1C,CD44,STXBP2,NSFL1C,ERBB2IP,TIMM50,NUSAP1,RAB31
GO Process	GO:0140014	Mitotic nuclear division	14	156	1.01	10.2329	5.82e-07	9606.ENSP00000160827,9606.ENSP00000216911,9606.ENSP00000256442,9606.ENSP00000260363,9606.ENSP00000275517,9606.ENSP00000300403,9606.ENSP00000313950,9606.ENSP00000358866,9606.ENSP00000361298,9606.ENSP00000377793,9606.ENSP00000378699,9606.ENSP00000393963,9606.ENSP00000404190,9606.ENSP00000453403	KIF22,AURKA,CCNB1,KIF23,CDCA5,TPX2,AURKB,FLNA,KIF2C,PRC1,CDK1,KIFC1,RACGAP1,NUSAP1
GO Process	GO:0009987	Cellular process	161	15024	0.09	1.23027	1.81e-06	9606.ENSP00000160827,9606.ENSP00000205402,9606.ENSP00000206765,9606.ENSP00000210313,9606.ENSP00000216911,9606.ENSP00000220003,9606.ENSP00000221166,9606.ENSP00000221957,9606.ENSP00000222399,9606.ENSP00000222553,9606.ENSP00000223127,9606.ENSP00000223369,9606.ENSP00000230085,9606.ENSP00000240874,9606.ENSP00000245932,9606.ENSP00000248553,9606.ENSP00000253792,9606.ENSP00000256441,9606.ENSP00000256442,…	KIF22,DLD,TGM1,PSMD5,AURKA,CSK,NEFM,PLIN3,LAMB1,NAMPT,PLOD3,YKT6,SNX3,KALRN,VASP,HSPB1,ACLY,MRPS36,CCNB1,LAMTOR5,CAB39,SQRDL,KIF23,IPO5,FAF2,MARS,ATP5B,PKD1,CNN2,CCDC6,P4HA1,WDR76,CAPG,KRT24,CPEB4,ANLN,FANCM,ZFHX3,SH3GL1,SH3BGRL3,ABT1,CDCA5,SLC12A9,LONP2,ATAD2,ATP5O,DBN1,PSME3,UBXN1,SLC4A7,COPS2,TPX2,ATP5L,EVPL,CEBPB,ISG20,PDHB,KRT17,SLC5A6,ARHGAP32,RAB6A,ATAD3B,PDLIM2,AURKB,HSPH1,RAP2B,ARHGAP33,…
GO Process	GO:0045104	Intermediate filament cytoskeleton organization	9	49	1.32	20.893	2.65e-06	9606.ENSP00000221166,9606.ENSP00000301607,9606.ENSP00000308452,9606.ENSP00000354573,9606.ENSP00000373487,9606.ENSP00000373565,9606.ENSP00000426632,9606.ENSP00000446007,9606.ENSP00000484472	NEFM,EVPL,KRT17,MACF1,KRT18,FAM83H,ERBB2IP,VIM,EPPK1
GO Process	GO:0051179	Localization	86	5591	0.25	1.77828	2.81e-06	9606.ENSP00000160827,9606.ENSP00000210313,9606.ENSP00000216911,9606.ENSP00000221957,9606.ENSP00000222399,9606.ENSP00000223127,9606.ENSP00000223369,9606.ENSP00000230085,9606.ENSP00000240874,9606.ENSP00000248553,9606.ENSP00000253792,9606.ENSP00000256442,9606.ENSP00000256644,9606.ENSP00000258418,9606.ENSP00000260363,9606.ENSP00000261574,9606.ENSP00000261942,9606.ENSP00000262030,9606.ENSP00000262304,…	KIF22,PSMD5,AURKA,PLIN3,LAMB1,PLOD3,YKT6,SNX3,KALRN,HSPB1,ACLY,CCNB1,LAMTOR5,CAB39,KIF23,IPO5,FAF2,ATP5B,PKD1,CNN2,ANLN,SH3GL1,CDCA5,SLC12A9,LONP2,ATP5O,DBN1,PSME3,SLC4A7,ATP5L,SLC5A6,RAB6A,ATAD3B,AURKB,HSPH1,RAP2B,ARHGAP33,CCT6B,BSG,HUWE1,SFN,MYO1F,CRKL,PDLIM7,IGF2R,TFRC,PNP,MACF1,CD47,CENPF,QSOX1,TAGLN2,APOA1BP,ATP5F1,FLNA,KIF2C,STX12,TM9SF2,ANXA1,AGRN,KRT18,FAM83H,GRB2,ECT2,ACTN1,PPP3CA,CDK1,D…
GO Process	GO:0022402	Cell cycle process	30	976	0.55	3.54813	3.03e-06	9606.ENSP00000160827,9606.ENSP00000216911,9606.ENSP00000256442,9606.ENSP00000256644,9606.ENSP00000258418,9606.ENSP00000260363,9606.ENSP00000262304,9606.ENSP00000265748,9606.ENSP00000267430,9606.ENSP00000268489,9606.ENSP00000275517,9606.ENSP00000300403,9606.ENSP00000313950,9606.ENSP00000340989,9606.ENSP00000355922,9606.ENSP00000358866,9606.ENSP00000361298,9606.ENSP00000376457,9606.ENSP00000377793,…	KIF22,AURKA,CCNB1,LAMTOR5,CAB39,KIF23,PKD1,ANLN,FANCM,ZFHX3,CDCA5,TPX2,AURKB,SFN,CENPF,FLNA,KIF2C,ECT2,PRC1,PPP3CA,CDK1,GIGYF2,KIFC1,GSPT1,RACGAP1,TOP2A,NSFL1C,EIF4G2,NUSAP1,NTMT1
GO Process	GO:0097435	Supramolecular fiber organization	21	480	0.7	5.01187	3.03e-06	9606.ENSP00000221166,9606.ENSP00000223127,9606.ENSP00000245932,9606.ENSP00000263556,9606.ENSP00000263867,9606.ENSP00000292385,9606.ENSP00000300403,9606.ENSP00000308452,9606.ENSP00000324422,9606.ENSP00000344871,9606.ENSP00000345230,9606.ENSP00000348163,9606.ENSP00000351022,9606.ENSP00000358866,9606.ENSP00000361298,9606.ENSP00000377941,9606.ENSP00000381565,9606.ENSP00000381581,9606.ENSP00000394496,…	NEFM,PLOD3,VASP,P4HA1,CAPG,DBN1,TPX2,KRT17,ZYX,MYO1F,TPM4,PLS3,TPM1,FLNA,KIF2C,ACTN1,DIAPH1,LCP1,CORO1C,VIM,EPPK1
GO Process	GO:1903047	Mitotic cell cycle process	23	616	0.63	4.2658	7.64e-06	9606.ENSP00000160827,9606.ENSP00000216911,9606.ENSP00000256442,9606.ENSP00000260363,9606.ENSP00000265748,9606.ENSP00000275517,9606.ENSP00000300403,9606.ENSP00000313950,9606.ENSP00000340989,9606.ENSP00000355922,9606.ENSP00000358866,9606.ENSP00000361298,9606.ENSP00000376457,9606.ENSP00000377793,9606.ENSP00000378323,9606.ENSP00000378699,9606.ENSP00000387170,9606.ENSP00000393963,9606.ENSP00000398131,…	KIF22,AURKA,CCNB1,KIF23,ANLN,CDCA5,TPX2,AURKB,SFN,CENPF,FLNA,KIF2C,ECT2,PRC1,PPP3CA,CDK1,GIGYF2,KIFC1,GSPT1,RACGAP1,TOP2A,NSFL1C,NUSAP1
GO Process	GO:0030036	Actin cytoskeleton organization	21	516	0.67	4.67735	8.05e-06	9606.ENSP00000245932,9606.ENSP00000260363,9606.ENSP00000263097,9606.ENSP00000263867,9606.ENSP00000265748,9606.ENSP00000292385,9606.ENSP00000312634,9606.ENSP00000324422,9606.ENSP00000344871,9606.ENSP00000345230,9606.ENSP00000348099,9606.ENSP00000348163,9606.ENSP00000351022,9606.ENSP00000358866,9606.ENSP00000359225,9606.ENSP00000366109,9606.ENSP00000377941,9606.ENSP00000381565,9606.ENSP00000381581,…	VASP,KIF23,CNN2,CAPG,ANLN,DBN1,PDLIM2,ZYX,MYO1F,TPM4,PDLIM7,PLS3,TPM1,FLNA,CNN3,ANXA1,ACTN1,DIAPH1,LCP1,CORO1C,RACGAP1
GO Process	GO:1902850	Microtubule cytoskeleton organization involved in mitosis	11	112	1.05	11.2202	8.53e-06	9606.ENSP00000216911,9606.ENSP00000256442,9606.ENSP00000260363,9606.ENSP00000300403,9606.ENSP00000313950,9606.ENSP00000358866,9606.ENSP00000377793,9606.ENSP00000393963,9606.ENSP00000404190,9606.ENSP00000418529,9606.ENSP00000453403	AURKA,CCNB1,KIF23,TPX2,AURKB,FLNA,PRC1,KIFC1,RACGAP1,NSFL1C,NUSAP1
GO Process	GO:0000280	Nuclear division	16	291	0.8	6.30957	9.04e-06	9606.ENSP00000160827,9606.ENSP00000216911,9606.ENSP00000256442,9606.ENSP00000260363,9606.ENSP00000267430,9606.ENSP00000275517,9606.ENSP00000300403,9606.ENSP00000313950,9606.ENSP00000358866,9606.ENSP00000361298,9606.ENSP00000377793,9606.ENSP00000378699,9606.ENSP00000393963,9606.ENSP00000404190,9606.ENSP00000411532,9606.ENSP00000453403	KIF22,AURKA,CCNB1,KIF23,FANCM,CDCA5,TPX2,AURKB,FLNA,KIF2C,PRC1,CDK1,KIFC1,RACGAP1,TOP2A,NUSAP1
GO Process	GO:0007049	Cell cycle	34	1313	0.47	2.95121	1e-05	9606.ENSP00000160827,9606.ENSP00000216911,9606.ENSP00000256442,9606.ENSP00000256644,9606.ENSP00000258418,9606.ENSP00000260363,9606.ENSP00000262304,9606.ENSP00000265748,9606.ENSP00000267430,9606.ENSP00000268489,9606.ENSP00000275517,9606.ENSP00000293362,9606.ENSP00000300403,9606.ENSP00000313950,9606.ENSP00000340989,9606.ENSP00000355922,9606.ENSP00000357643,9606.ENSP00000358866,9606.ENSP00000361298,…	KIF22,AURKA,CCNB1,LAMTOR5,CAB39,KIF23,PKD1,ANLN,FANCM,ZFHX3,CDCA5,PSME3,TPX2,AURKB,SFN,CENPF,MKI67,FLNA,KIF2C,KRT18,ECT2,PRC1,PPP3CA,CDK1,GIGYF2,KIFC1,GSPT1,RACGAP1,TOP2A,NSFL1C,EIF4G2,NUSAP1,UHRF1,NTMT1
GO Process	GO:0048731	System development	72	4426	0.27	1.86209	1e-05	9606.ENSP00000206765,9606.ENSP00000216911,9606.ENSP00000220003,9606.ENSP00000222399,9606.ENSP00000223127,9606.ENSP00000230085,9606.ENSP00000240874,9606.ENSP00000245932,9606.ENSP00000256442,9606.ENSP00000262030,9606.ENSP00000262304,9606.ENSP00000263867,9606.ENSP00000264651,9606.ENSP00000265748,9606.ENSP00000268489,9606.ENSP00000269886,9606.ENSP00000274849,9606.ENSP00000292385,9606.ENSP00000295736,…	TGM1,AURKA,CSK,LAMB1,PLOD3,SNX3,KALRN,VASP,CCNB1,ATP5B,PKD1,CAPG,KRT24,ANLN,ZFHX3,SH3GL1,ABT1,DBN1,SLC4A7,TMEM65,COPS2,EVPL,CEBPB,KRT17,PDLIM2,ARHGAP33,HCCS,BSG,TRIO,SFN,MAFK,CRKL,PDLIM7,PLS3,IGF2R,TPM1,TFRC,MYLK,MACF1,IRF2BP2,CENPF,APOA1BP,IVL,ATP5F1,FLNA,PABPC4,STK24,ANXA1,AGRN,KRT81,KRT18,FAM83H,LAMA1,GRB2,ECT2,ACTN1,KRT80,PPP3CA,CDK1,LCP1,GIGYF2,ATP5J,AGR2,CORO1C,CD44,RACGAP1,TOP2A,SLC2A1,VIM…
GO Process	GO:0030029	Actin filament-based process	22	592	0.63	4.2658	1.24e-05	9606.ENSP00000245932,9606.ENSP00000260363,9606.ENSP00000263097,9606.ENSP00000263867,9606.ENSP00000265748,9606.ENSP00000292385,9606.ENSP00000312634,9606.ENSP00000324422,9606.ENSP00000344871,9606.ENSP00000345230,9606.ENSP00000348099,9606.ENSP00000348163,9606.ENSP00000351022,9606.ENSP00000358866,9606.ENSP00000359225,9606.ENSP00000366109,9606.ENSP00000377941,9606.ENSP00000381565,9606.ENSP00000381581,…	VASP,KIF23,CNN2,CAPG,ANLN,DBN1,PDLIM2,ZYX,MYO1F,TPM4,PDLIM7,PLS3,TPM1,FLNA,CNN3,ANXA1,ACTN1,DIAPH1,LCP1,CORO1C,RACGAP1,VIM
GO Process	GO:0048513	Animal organ development	58	3197	0.32	2.0893	1.24e-05	9606.ENSP00000206765,9606.ENSP00000216911,9606.ENSP00000220003,9606.ENSP00000222399,9606.ENSP00000223127,9606.ENSP00000240874,9606.ENSP00000256442,9606.ENSP00000262304,9606.ENSP00000264651,9606.ENSP00000265748,9606.ENSP00000268489,9606.ENSP00000274849,9606.ENSP00000295736,9606.ENSP00000297632,9606.ENSP00000299259,9606.ENSP00000301607,9606.ENSP00000305422,9606.ENSP00000308452,9606.ENSP00000312634,…	TGM1,AURKA,CSK,LAMB1,PLOD3,KALRN,CCNB1,PKD1,KRT24,ANLN,ZFHX3,ABT1,SLC4A7,TMEM65,COPS2,EVPL,CEBPB,KRT17,PDLIM2,HCCS,BSG,SFN,CRKL,PDLIM7,PLS3,IGF2R,TPM1,TFRC,MYLK,IRF2BP2,CENPF,IVL,ATP5F1,FLNA,PABPC4,ANXA1,AGRN,KRT81,KRT18,FAM83H,LAMA1,GRB2,ACTN1,KRT80,PPP3CA,CDK1,LCP1,GIGYF2,ATP5J,AGR2,CORO1C,CD44,TOP2A,SLC2A1,VIM,MTHFD1L,LSR,CSDE1
GO Process	GO:0001732	Formation of cytoplasmic translation initiation complex	6	16	1.63	42.658	1.58e-05	9606.ENSP00000358140,9606.ENSP00000370258,9606.ENSP00000429931,9606.ENSP00000431800,9606.ENSP00000436049,9606.ENSP00000485663	EIF3A,EIF3CL,EIF3H,EIF3F,EIF3M,EIF3L
GO Process	GO:0007059	Chromosome segregation	15	268	0.81	6.45654	1.58e-05	9606.ENSP00000160827,9606.ENSP00000256442,9606.ENSP00000260363,9606.ENSP00000267430,9606.ENSP00000275517,9606.ENSP00000313950,9606.ENSP00000355922,9606.ENSP00000361298,9606.ENSP00000362931,9606.ENSP00000377793,9606.ENSP00000393963,9606.ENSP00000404190,9606.ENSP00000411532,9606.ENSP00000453403,9606.ENSP00000483489	KIF22,CCNB1,KIF23,FANCM,CDCA5,AURKB,CENPF,KIF2C,SRPK1,PRC1,KIFC1,RACGAP1,TOP2A,NUSAP1,NTMT1
GO Process	GO:0009165	Nucleotide biosynthetic process	14	236	0.83	6.76083	2.12e-05	9606.ENSP00000205402,9606.ENSP00000222553,9606.ENSP00000253792,9606.ENSP00000262030,9606.ENSP00000290299,9606.ENSP00000300688,9606.ENSP00000307241,9606.ENSP00000325448,9606.ENSP00000354532,9606.ENSP00000357218,9606.ENSP00000358737,9606.ENSP00000369134,9606.ENSP00000381736,9606.ENSP00000389649	DLD,NAMPT,ACLY,ATP5B,ATP5O,ATP5L,PDHB,KARS,PNP,APOA1BP,ATP5F1,PDHA1,ATP5A1,ATP5J
GO Process	GO:0022607	Cellular component assembly	47	2359	0.36	2.29087	2.28e-05	9606.ENSP00000210313,9606.ENSP00000216911,9606.ENSP00000221166,9606.ENSP00000222399,9606.ENSP00000223127,9606.ENSP00000245932,9606.ENSP00000256442,9606.ENSP00000260363,9606.ENSP00000262304,9606.ENSP00000263867,9606.ENSP00000265748,9606.ENSP00000274849,9606.ENSP00000300403,9606.ENSP00000313950,9606.ENSP00000324422,9606.ENSP00000326579,9606.ENSP00000327145,9606.ENSP00000346300,9606.ENSP00000348163,…	PSMD5,AURKA,NEFM,LAMB1,PLOD3,VASP,CCNB1,KIF23,PKD1,CAPG,ANLN,ABT1,TPX2,AURKB,ZYX,HCCS,FLNC,CRKL,PLS3,TPM1,MYLK,CENPF,QSOX1,EIF3A,FLNA,SRPK1,STX12,EIF3CL,PFKP,ECT2,PRC1,ACTN1,CDK1,DIAPH1,LCP1,KIFC1,RACGAP1,SLC2A1,NSFL1C,EIF3H,EIF3F,EIF3M,SLC1A5,LSR,CSDE1,EPPK1,EIF3L
GO Process	GO:0000819	Sister chromatid segregation	11	133	0.98	9.54993	2.46e-05	9606.ENSP00000160827,9606.ENSP00000256442,9606.ENSP00000260363,9606.ENSP00000275517,9606.ENSP00000313950,9606.ENSP00000361298,9606.ENSP00000377793,9606.ENSP00000393963,9606.ENSP00000404190,9606.ENSP00000411532,9606.ENSP00000453403	KIF22,CCNB1,KIF23,CDCA5,AURKB,KIF2C,PRC1,KIFC1,RACGAP1,TOP2A,NUSAP1
GO Process	GO:0051649	Establishment of localization in cell	47	2375	0.35	2.23872	2.6e-05	9606.ENSP00000160827,9606.ENSP00000223369,9606.ENSP00000230085,9606.ENSP00000248553,9606.ENSP00000253792,9606.ENSP00000256442,9606.ENSP00000258418,9606.ENSP00000260363,9606.ENSP00000261574,9606.ENSP00000261942,9606.ENSP00000262030,9606.ENSP00000262304,9606.ENSP00000263097,9606.ENSP00000269886,9606.ENSP00000275517,9606.ENSP00000285737,9606.ENSP00000290299,9606.ENSP00000300688,9606.ENSP00000311449,…	KIF22,YKT6,SNX3,HSPB1,ACLY,CCNB1,CAB39,KIF23,IPO5,FAF2,ATP5B,PKD1,CNN2,SH3GL1,CDCA5,LONP2,ATP5O,ATP5L,RAB6A,ATAD3B,RAP2B,HUWE1,MYO1F,IGF2R,PNP,CD47,CENPF,QSOX1,TAGLN2,ATP5F1,FLNA,KIF2C,STX12,ACTN1,PPP3CA,DIAPH1,ATP5A1,ATP5J,KIFC1,CORO1C,CD44,STXBP2,NSFL1C,ERBB2IP,TIMM50,NUSAP1,RAB31
GO Process	GO:0072522	Purine-containing compound biosynthetic process	12	169	0.91	8.12831	2.7e-05	9606.ENSP00000205402,9606.ENSP00000253792,9606.ENSP00000262030,9606.ENSP00000290299,9606.ENSP00000300688,9606.ENSP00000307241,9606.ENSP00000354532,9606.ENSP00000358737,9606.ENSP00000369134,9606.ENSP00000381736,9606.ENSP00000389649,9606.ENSP00000478253	DLD,ACLY,ATP5B,ATP5O,ATP5L,PDHB,PNP,ATP5F1,PDHA1,ATP5A1,ATP5J,MTHFD1L
GO Process	GO:0098813	Nuclear chromosome segregation	13	209	0.85	7.07946	3.03e-05	9606.ENSP00000160827,9606.ENSP00000256442,9606.ENSP00000260363,9606.ENSP00000267430,9606.ENSP00000275517,9606.ENSP00000313950,9606.ENSP00000355922,9606.ENSP00000361298,9606.ENSP00000377793,9606.ENSP00000393963,9606.ENSP00000404190,9606.ENSP00000411532,9606.ENSP00000453403	KIF22,CCNB1,KIF23,FANCM,CDCA5,AURKB,CENPF,KIF2C,PRC1,KIFC1,RACGAP1,TOP2A,NUSAP1
GO Process	GO:0000070	Mitotic sister chromatid segregation	10	108	1.03	10.7152	3.2e-05	9606.ENSP00000160827,9606.ENSP00000256442,9606.ENSP00000260363,9606.ENSP00000275517,9606.ENSP00000313950,9606.ENSP00000361298,9606.ENSP00000377793,9606.ENSP00000393963,9606.ENSP00000404190,9606.ENSP00000453403	KIF22,CCNB1,KIF23,CDCA5,AURKB,KIF2C,PRC1,KIFC1,RACGAP1,NUSAP1
GO Process	GO:0007052	Mitotic spindle organization	9	81	1.1	12.5893	3.36e-05	9606.ENSP00000216911,9606.ENSP00000256442,9606.ENSP00000260363,9606.ENSP00000300403,9606.ENSP00000313950,9606.ENSP00000358866,9606.ENSP00000377793,9606.ENSP00000393963,9606.ENSP00000404190	AURKA,CCNB1,KIF23,TPX2,AURKB,FLNA,PRC1,KIFC1,RACGAP1
GO Process	GO:0042776	Mitochondrial ATP synthesis coupled proton transport	6	21	1.51	32.3594	3.73e-05	9606.ENSP00000262030,9606.ENSP00000290299,9606.ENSP00000300688,9606.ENSP00000358737,9606.ENSP00000381736,9606.ENSP00000389649	ATP5B,ATP5O,ATP5L,ATP5F1,ATP5A1,ATP5J
GO Process	GO:0051234	Establishment of localization	70	4479	0.25	1.77828	4.74e-05	9606.ENSP00000160827,9606.ENSP00000210313,9606.ENSP00000221957,9606.ENSP00000223369,9606.ENSP00000230085,9606.ENSP00000240874,9606.ENSP00000248553,9606.ENSP00000253792,9606.ENSP00000256442,9606.ENSP00000258418,9606.ENSP00000260363,9606.ENSP00000261574,9606.ENSP00000261942,9606.ENSP00000262030,9606.ENSP00000262304,9606.ENSP00000263097,9606.ENSP00000269886,9606.ENSP00000275517,9606.ENSP00000275730,…	KIF22,PSMD5,PLIN3,YKT6,SNX3,KALRN,HSPB1,ACLY,CCNB1,CAB39,KIF23,IPO5,FAF2,ATP5B,PKD1,CNN2,SH3GL1,CDCA5,SLC12A9,LONP2,ATP5O,PSME3,SLC4A7,ATP5L,SLC5A6,RAB6A,ATAD3B,HSPH1,RAP2B,ARHGAP33,CCT6B,HUWE1,SFN,MYO1F,PDLIM7,IGF2R,TFRC,PNP,MACF1,CD47,CENPF,QSOX1,TAGLN2,ATP5F1,FLNA,KIF2C,STX12,ANXA1,KRT18,GRB2,ECT2,ACTN1,PPP3CA,DIAPH1,ATP5A1,ATP5J,AGR2,KIFC1,CORO1C,CD44,RACGAP1,STXBP2,SLC2A1,NSFL1C,ERBB2IP,SLC1…
GO Process	GO:0044271	Cellular nitrogen compound biosynthetic process	35	1522	0.42	2.63027	5.1e-05	9606.ENSP00000205402,9606.ENSP00000222553,9606.ENSP00000253792,9606.ENSP00000256441,9606.ENSP00000256442,9606.ENSP00000262027,9606.ENSP00000262030,9606.ENSP00000265085,9606.ENSP00000274849,9606.ENSP00000290299,9606.ENSP00000299259,9606.ENSP00000300688,9606.ENSP00000307241,9606.ENSP00000325448,9606.ENSP00000354532,9606.ENSP00000355922,9606.ENSP00000357218,9606.ENSP00000358140,9606.ENSP00000358478,…	DLD,NAMPT,ACLY,MRPS36,CCNB1,MARS,ATP5B,CPEB4,ABT1,ATP5O,COPS2,ATP5L,PDHB,KARS,PNP,CENPF,APOA1BP,EIF3A,TTF2,ATP5F1,FLNA,PABPC4,IARS,PDHA1,EIF3CL,CDK1,ATP5A1,ATP5J,GSPT1,EIF3H,EIF3F,EIF4G2,EIF3M,MTHFD1L,EIF3L
GO Process	GO:0043604	Amide biosynthetic process	19	512	0.63	4.2658	6.52e-05	9606.ENSP00000205402,9606.ENSP00000253792,9606.ENSP00000256441,9606.ENSP00000262027,9606.ENSP00000265085,9606.ENSP00000307241,9606.ENSP00000325448,9606.ENSP00000358140,9606.ENSP00000361949,9606.ENSP00000364794,9606.ENSP00000369134,9606.ENSP00000370258,9606.ENSP00000398131,9606.ENSP00000429931,9606.ENSP00000431800,9606.ENSP00000433664,9606.ENSP00000436049,9606.ENSP00000478253,9606.ENSP00000485663	DLD,ACLY,MRPS36,MARS,CPEB4,PDHB,KARS,EIF3A,PABPC4,IARS,PDHA1,EIF3CL,GSPT1,EIF3H,EIF3F,EIF4G2,EIF3M,MTHFD1L,EIF3L
GO Process	GO:0030154	Cell differentiation	61	3702	0.28	1.90546	7.56e-05	9606.ENSP00000205402,9606.ENSP00000206765,9606.ENSP00000216911,9606.ENSP00000220003,9606.ENSP00000222399,9606.ENSP00000223127,9606.ENSP00000230085,9606.ENSP00000240874,9606.ENSP00000245932,9606.ENSP00000256442,9606.ENSP00000262030,9606.ENSP00000264651,9606.ENSP00000265748,9606.ENSP00000268489,9606.ENSP00000274849,9606.ENSP00000292385,9606.ENSP00000295736,9606.ENSP00000299259,9606.ENSP00000301607,…	DLD,TGM1,AURKA,CSK,LAMB1,PLOD3,SNX3,KALRN,VASP,CCNB1,ATP5B,KRT24,ANLN,ZFHX3,ABT1,DBN1,SLC4A7,COPS2,EVPL,CEBPB,KRT17,ARHGAP33,FLNC,BSG,TRIO,HUWE1,SFN,TPM4,CRKL,PDLIM7,TPM1,TFRC,MACF1,IRF2BP2,CENPF,TAGLN2,IVL,FLNA,CNN3,PABPC4,SRPK1,IARS,STK24,ANXA1,AGRN,KRT81,KRT18,LAMA1,GRB2,ECT2,ACTN1,KRT80,PPP3CA,CDK1,GIGYF2,AGR2,CORO1C,RACGAP1,TOP2A,VIM,LSR
GO Process	GO:0090307	Mitotic spindle assembly	7	43	1.27	18.6209	7.79e-05	9606.ENSP00000260363,9606.ENSP00000300403,9606.ENSP00000313950,9606.ENSP00000358866,9606.ENSP00000377793,9606.ENSP00000393963,9606.ENSP00000404190	KIF23,TPX2,AURKB,FLNA,PRC1,KIFC1,RACGAP1
GO Process	GO:0032502	Developmental process	83	5841	0.21	1.62181	7.84e-05	9606.ENSP00000205402,9606.ENSP00000206765,9606.ENSP00000216911,9606.ENSP00000220003,9606.ENSP00000222399,9606.ENSP00000222553,9606.ENSP00000223127,9606.ENSP00000230085,9606.ENSP00000240874,9606.ENSP00000245932,9606.ENSP00000256442,9606.ENSP00000262030,9606.ENSP00000262304,9606.ENSP00000263867,9606.ENSP00000264651,9606.ENSP00000265748,9606.ENSP00000268489,9606.ENSP00000269886,9606.ENSP00000274849,…	DLD,TGM1,AURKA,CSK,LAMB1,NAMPT,PLOD3,SNX3,KALRN,VASP,CCNB1,ATP5B,PKD1,CAPG,KRT24,ANLN,ZFHX3,SH3GL1,ABT1,DBN1,SLC4A7,TMEM65,COPS2,EVPL,CEBPB,KRT17,PDLIM2,AURKB,ARHGAP33,HCCS,FLNC,BSG,TRIO,HUWE1,SFN,MAFK,TPM4,CRKL,PDLIM7,PLS3,IGF2R,TPM1,TFRC,MYLK,MACF1,IRF2BP2,CENPF,TAGLN2,APOA1BP,IVL,ATP5F1,FLNA,CNN3,PABPC4,SRPK1,IARS,STK24,ANXA1,AGRN,KRT81,KRT18,FAM83H,LAMA1,GRB2,ECT2,ACTN1,KRT80,PPP3CA,CDK1,LCP1…
GO Process	GO:0044085	Cellular component biogenesis	48	2583	0.33	2.13796	7.84e-05	9606.ENSP00000210313,9606.ENSP00000216911,9606.ENSP00000221166,9606.ENSP00000222399,9606.ENSP00000223127,9606.ENSP00000245932,9606.ENSP00000256442,9606.ENSP00000260363,9606.ENSP00000262304,9606.ENSP00000263867,9606.ENSP00000265748,9606.ENSP00000274849,9606.ENSP00000300403,9606.ENSP00000306565,9606.ENSP00000313950,9606.ENSP00000324422,9606.ENSP00000326579,9606.ENSP00000327145,9606.ENSP00000346300,…	PSMD5,AURKA,NEFM,LAMB1,PLOD3,VASP,CCNB1,KIF23,PKD1,CAPG,ANLN,ABT1,TPX2,ISG20,AURKB,ZYX,HCCS,FLNC,CRKL,PLS3,TPM1,MYLK,CENPF,QSOX1,EIF3A,FLNA,SRPK1,STX12,EIF3CL,PFKP,ECT2,PRC1,ACTN1,CDK1,DIAPH1,LCP1,KIFC1,RACGAP1,SLC2A1,NSFL1C,EIF3H,EIF3F,EIF3M,SLC1A5,LSR,CSDE1,EPPK1,EIF3L
GO Process	GO:0051726	Regulation of cell cycle	30	1230	0.45	2.81838	0.00011	9606.ENSP00000206765,9606.ENSP00000210313,9606.ENSP00000216911,9606.ENSP00000256442,9606.ENSP00000256644,9606.ENSP00000258418,9606.ENSP00000260363,9606.ENSP00000261574,9606.ENSP00000262304,9606.ENSP00000263795,9606.ENSP00000265748,9606.ENSP00000268489,9606.ENSP00000275517,9606.ENSP00000293362,9606.ENSP00000300403,9606.ENSP00000313950,9606.ENSP00000340989,9606.ENSP00000355922,9606.ENSP00000357643,…	TGM1,PSMD5,AURKA,CCNB1,LAMTOR5,CAB39,KIF23,IPO5,PKD1,WDR76,ANLN,ZFHX3,CDCA5,PSME3,TPX2,AURKB,SFN,CENPF,MKI67,STK24,ANXA1,ECT2,PRC1,CDK1,GIGYF2,RACGAP1,TOP2A,NSFL1C,EIF4G2,NUSAP1
GO Process	GO:0048856	Anatomical structure development	78	5402	0.22	1.65959	0.00012	9606.ENSP00000205402,9606.ENSP00000206765,9606.ENSP00000216911,9606.ENSP00000220003,9606.ENSP00000222399,9606.ENSP00000223127,9606.ENSP00000230085,9606.ENSP00000240874,9606.ENSP00000245932,9606.ENSP00000256442,9606.ENSP00000262030,9606.ENSP00000262304,9606.ENSP00000263867,9606.ENSP00000264651,9606.ENSP00000265748,9606.ENSP00000268489,9606.ENSP00000269886,9606.ENSP00000274849,9606.ENSP00000292385,…	DLD,TGM1,AURKA,CSK,LAMB1,PLOD3,SNX3,KALRN,VASP,CCNB1,ATP5B,PKD1,CAPG,KRT24,ANLN,ZFHX3,SH3GL1,ABT1,DBN1,SLC4A7,TMEM65,COPS2,EVPL,CEBPB,KRT17,PDLIM2,AURKB,ARHGAP33,HCCS,FLNC,BSG,TRIO,SFN,MAFK,CRKL,PDLIM7,PLS3,IGF2R,TPM1,TFRC,MYLK,MACF1,IRF2BP2,CENPF,TAGLN2,APOA1BP,IVL,ATP5F1,FLNA,CNN3,PABPC4,SRPK1,STK24,ANXA1,AGRN,KRT81,KRT18,FAM83H,LAMA1,GRB2,ECT2,ACTN1,KRT80,PPP3CA,CDK1,LCP1,GIGYF2,ATP5J,AGR2,COR…
GO Process	GO:0007275	Multicellular organism development	74	5023	0.23	1.69824	0.00013	9606.ENSP00000205402,9606.ENSP00000206765,9606.ENSP00000216911,9606.ENSP00000220003,9606.ENSP00000222399,9606.ENSP00000223127,9606.ENSP00000230085,9606.ENSP00000240874,9606.ENSP00000245932,9606.ENSP00000256442,9606.ENSP00000262030,9606.ENSP00000262304,9606.ENSP00000263867,9606.ENSP00000264651,9606.ENSP00000265748,9606.ENSP00000268489,9606.ENSP00000269886,9606.ENSP00000274849,9606.ENSP00000292385,…	DLD,TGM1,AURKA,CSK,LAMB1,PLOD3,SNX3,KALRN,VASP,CCNB1,ATP5B,PKD1,CAPG,KRT24,ANLN,ZFHX3,SH3GL1,ABT1,DBN1,SLC4A7,TMEM65,COPS2,EVPL,CEBPB,KRT17,PDLIM2,AURKB,ARHGAP33,HCCS,BSG,TRIO,SFN,MAFK,CRKL,PDLIM7,PLS3,IGF2R,TPM1,TFRC,MYLK,MACF1,IRF2BP2,CENPF,APOA1BP,IVL,ATP5F1,FLNA,PABPC4,STK24,ANXA1,AGRN,KRT81,KRT18,FAM83H,LAMA1,GRB2,ECT2,ACTN1,KRT80,PPP3CA,CDK1,LCP1,GIGYF2,ATP5J,AGR2,CORO1C,CD44,RACGAP1,TOP2A,…
GO Process	GO:0007015	Actin filament organization	13	254	0.77	5.88844	0.00016	9606.ENSP00000245932,9606.ENSP00000263867,9606.ENSP00000292385,9606.ENSP00000324422,9606.ENSP00000344871,9606.ENSP00000345230,9606.ENSP00000348163,9606.ENSP00000351022,9606.ENSP00000358866,9606.ENSP00000377941,9606.ENSP00000381565,9606.ENSP00000381581,9606.ENSP00000394496	VASP,CAPG,DBN1,ZYX,MYO1F,TPM4,PLS3,TPM1,FLNA,ACTN1,DIAPH1,LCP1,CORO1C
GO Process	GO:1901564	Organonitrogen compound metabolic process	76	5244	0.22	1.65959	0.00016	9606.ENSP00000205402,9606.ENSP00000206765,9606.ENSP00000210313,9606.ENSP00000216911,9606.ENSP00000220003,9606.ENSP00000222399,9606.ENSP00000222553,9606.ENSP00000223127,9606.ENSP00000230085,9606.ENSP00000240874,9606.ENSP00000253792,9606.ENSP00000256441,9606.ENSP00000256442,9606.ENSP00000258418,9606.ENSP00000261942,9606.ENSP00000262027,9606.ENSP00000262030,9606.ENSP00000262304,9606.ENSP00000263556,…	DLD,TGM1,PSMD5,AURKA,CSK,LAMB1,NAMPT,PLOD3,SNX3,KALRN,ACLY,MRPS36,CCNB1,CAB39,FAF2,MARS,ATP5B,PKD1,P4HA1,CPEB4,LONP2,ATP5O,PSME3,UBXN1,COPS2,ATP5L,EVPL,PDHB,SLC5A6,RAB6A,AURKB,KARS,HCCS,TRIO,HUWE1,CRKL,IGF2R,MYLK,PNP,IRF2BP2,QSOX1,APOA1BP,IVL,EIF3A,ATP5F1,FLNA,PABPC4,SRPK1,IARS,STK24,ANXA1,AGRN,PDHA1,EIF3CL,PFKP,LAMA1,GRB2,PPP3CA,CDK1,KTN1,ATP5A1,GIGYF2,ATP5J,GSPT1,CD44,NSFL1C,EIF3H,EIF3F,LMO7,EI…
GO Process	GO:0042407	Cristae formation	6	31	1.35	22.3872	0.00018	9606.ENSP00000262030,9606.ENSP00000290299,9606.ENSP00000300688,9606.ENSP00000358737,9606.ENSP00000381736,9606.ENSP00000389649	ATP5B,ATP5O,ATP5L,ATP5F1,ATP5A1,ATP5J
GO Process	GO:0016192	Vesicle-mediated transport	37	1805	0.37	2.34423	0.00024	9606.ENSP00000160827,9606.ENSP00000221957,9606.ENSP00000223369,9606.ENSP00000230085,9606.ENSP00000240874,9606.ENSP00000253792,9606.ENSP00000258418,9606.ENSP00000260363,9606.ENSP00000261942,9606.ENSP00000263097,9606.ENSP00000269886,9606.ENSP00000311449,9606.ENSP00000311766,9606.ENSP00000318687,9606.ENSP00000319096,9606.ENSP00000340648,9606.ENSP00000348099,9606.ENSP00000349437,9606.ENSP00000353224,…	KIF22,PLIN3,YKT6,SNX3,KALRN,ACLY,CAB39,KIF23,FAF2,CNN2,SH3GL1,RAB6A,ATAD3B,HSPH1,RAP2B,HUWE1,PDLIM7,IGF2R,TFRC,PNP,MACF1,CD47,QSOX1,TAGLN2,FLNA,KIF2C,STX12,ANXA1,KRT18,GRB2,ACTN1,DIAPH1,CORO1C,CD44,RACGAP1,STXBP2,RAB31
GO Process	GO:0007051	Spindle organization	10	145	0.9	7.94328	0.00025	9606.ENSP00000216911,9606.ENSP00000256442,9606.ENSP00000260363,9606.ENSP00000300403,9606.ENSP00000313950,9606.ENSP00000358866,9606.ENSP00000377793,9606.ENSP00000393963,9606.ENSP00000404190,9606.ENSP00000483489	AURKA,CCNB1,KIF23,TPX2,AURKB,FLNA,PRC1,KIFC1,RACGAP1,NTMT1
GO Process	GO:0009152	Purine ribonucleotide biosynthetic process	10	147	0.89	7.76247	0.00027	9606.ENSP00000205402,9606.ENSP00000253792,9606.ENSP00000262030,9606.ENSP00000290299,9606.ENSP00000300688,9606.ENSP00000307241,9606.ENSP00000358737,9606.ENSP00000369134,9606.ENSP00000381736,9606.ENSP00000389649	DLD,ACLY,ATP5B,ATP5O,ATP5L,PDHB,ATP5F1,PDHA1,ATP5A1,ATP5J
GO Process	GO:0044267	Cellular protein metabolic process	59	3696	0.26	1.8197	0.00027	9606.ENSP00000205402,9606.ENSP00000206765,9606.ENSP00000210313,9606.ENSP00000216911,9606.ENSP00000220003,9606.ENSP00000222399,9606.ENSP00000223127,9606.ENSP00000230085,9606.ENSP00000240874,9606.ENSP00000256441,9606.ENSP00000256442,9606.ENSP00000258418,9606.ENSP00000261942,9606.ENSP00000262027,9606.ENSP00000262304,9606.ENSP00000263556,9606.ENSP00000265085,9606.ENSP00000285737,9606.ENSP00000293362,…	DLD,TGM1,PSMD5,AURKA,CSK,LAMB1,PLOD3,SNX3,KALRN,MRPS36,CCNB1,CAB39,FAF2,MARS,PKD1,P4HA1,CPEB4,LONP2,PSME3,UBXN1,COPS2,EVPL,RAB6A,AURKB,KARS,HCCS,TRIO,HUWE1,CRKL,IGF2R,MYLK,IRF2BP2,QSOX1,IVL,EIF3A,FLNA,PABPC4,SRPK1,IARS,STK24,ANXA1,EIF3CL,LAMA1,GRB2,PPP3CA,CDK1,KTN1,GIGYF2,GSPT1,NSFL1C,EIF3H,EIF3F,LMO7,EIF4G2,EIF3M,TIMM50,UHRF1,NTMT1,EIF3L
GO Process	GO:0032879	Regulation of localization	48	2740	0.3	1.99526	0.00032	9606.ENSP00000220003,9606.ENSP00000221957,9606.ENSP00000222399,9606.ENSP00000230085,9606.ENSP00000240874,9606.ENSP00000248553,9606.ENSP00000256644,9606.ENSP00000258418,9606.ENSP00000261574,9606.ENSP00000262030,9606.ENSP00000269886,9606.ENSP00000275517,9606.ENSP00000292385,9606.ENSP00000295065,9606.ENSP00000305422,9606.ENSP00000313950,9606.ENSP00000319096,9606.ENSP00000325448,9606.ENSP00000340648,…	CSK,PLIN3,LAMB1,SNX3,KALRN,HSPB1,LAMTOR5,CAB39,IPO5,ATP5B,SH3GL1,CDCA5,DBN1,MEMO1,CEBPB,AURKB,RAP2B,KARS,HUWE1,SFN,CRKL,TPM1,TFRC,MYLK,MACF1,CD47,APOA1BP,FLNA,STK24,ANXA1,FAM83H,LAMA1,ECT2,ACTN1,PPP3CA,CDK1,DIAPH1,LCP1,ATP5A1,ATP5J,AGR2,CORO1C,STXBP2,SLC2A1,NSFL1C,RAB31,GRIA3,EPPK1
GO Process	GO:0030155	Regulation of cell adhesion	21	712	0.53	3.38844	0.00035	9606.ENSP00000220003,9606.ENSP00000262030,9606.ENSP00000262304,9606.ENSP00000268489,9606.ENSP00000305422,9606.ENSP00000318687,9606.ENSP00000346300,9606.ENSP00000351022,9606.ENSP00000353224,9606.ENSP00000354532,9606.ENSP00000354573,9606.ENSP00000355361,9606.ENSP00000358866,9606.ENSP00000366109,9606.ENSP00000374309,9606.ENSP00000376345,9606.ENSP00000378323,9606.ENSP00000391490,9606.ENSP00000394496,…	CSK,ATP5B,PKD1,ZFHX3,CEBPB,HSPH1,CRKL,TPM1,TFRC,PNP,MACF1,CD47,FLNA,ANXA1,LAMA1,GRB2,PPP3CA,AGR2,CORO1C,CD44,LMO7
GO Process	GO:0051225	Spindle assembly	8	88	1.02	10.4713	0.00041	9606.ENSP00000216911,9606.ENSP00000260363,9606.ENSP00000300403,9606.ENSP00000313950,9606.ENSP00000358866,9606.ENSP00000377793,9606.ENSP00000393963,9606.ENSP00000404190	AURKA,KIF23,TPX2,AURKB,FLNA,PRC1,KIFC1,RACGAP1
GO Process	GO:1901566	Organonitrogen compound biosynthetic process	30	1346	0.41	2.5704	0.00051	9606.ENSP00000205402,9606.ENSP00000222553,9606.ENSP00000223127,9606.ENSP00000253792,9606.ENSP00000256441,9606.ENSP00000262027,9606.ENSP00000262030,9606.ENSP00000265085,9606.ENSP00000290299,9606.ENSP00000300688,9606.ENSP00000307241,9606.ENSP00000325448,9606.ENSP00000354532,9606.ENSP00000357218,9606.ENSP00000358140,9606.ENSP00000358737,9606.ENSP00000361949,9606.ENSP00000364794,9606.ENSP00000368678,…	DLD,NAMPT,PLOD3,ACLY,MRPS36,MARS,ATP5B,CPEB4,ATP5O,ATP5L,PDHB,KARS,PNP,APOA1BP,EIF3A,ATP5F1,PABPC4,IARS,AGRN,PDHA1,EIF3CL,ATP5A1,ATP5J,GSPT1,EIF3H,EIF3F,EIF4G2,EIF3M,MTHFD1L,EIF3L
GO Process	GO:0006810	Transport	65	4353	0.23	1.69824	0.00052	9606.ENSP00000160827,9606.ENSP00000210313,9606.ENSP00000221957,9606.ENSP00000223369,9606.ENSP00000230085,9606.ENSP00000240874,9606.ENSP00000248553,9606.ENSP00000253792,9606.ENSP00000258418,9606.ENSP00000260363,9606.ENSP00000261574,9606.ENSP00000261942,9606.ENSP00000262030,9606.ENSP00000262304,9606.ENSP00000263097,9606.ENSP00000269886,9606.ENSP00000275730,9606.ENSP00000285737,9606.ENSP00000290299,…	KIF22,PSMD5,PLIN3,YKT6,SNX3,KALRN,HSPB1,ACLY,CAB39,KIF23,IPO5,FAF2,ATP5B,PKD1,CNN2,SH3GL1,SLC12A9,LONP2,ATP5O,PSME3,SLC4A7,ATP5L,SLC5A6,RAB6A,ATAD3B,HSPH1,RAP2B,ARHGAP33,CCT6B,HUWE1,SFN,MYO1F,PDLIM7,IGF2R,TFRC,PNP,MACF1,CD47,CENPF,QSOX1,TAGLN2,ATP5F1,FLNA,KIF2C,STX12,ANXA1,KRT18,GRB2,ECT2,ACTN1,PPP3CA,DIAPH1,ATP5A1,ATP5J,AGR2,CORO1C,CD44,RACGAP1,STXBP2,SLC2A1,ERBB2IP,SLC1A5,TIMM50,RAB31,GRIA3
GO Process	GO:0030855	Epithelial cell differentiation	20	673	0.53	3.38844	0.00052	9606.ENSP00000206765,9606.ENSP00000223127,9606.ENSP00000264651,9606.ENSP00000295736,9606.ENSP00000301607,9606.ENSP00000305422,9606.ENSP00000308452,9606.ENSP00000340989,9606.ENSP00000357076,9606.ENSP00000357753,9606.ENSP00000358866,9606.ENSP00000359225,9606.ENSP00000366109,9606.ENSP00000369349,9606.ENSP00000373487,9606.ENSP00000374309,9606.ENSP00000378292,9606.ENSP00000378699,9606.ENSP00000391490,…	TGM1,PLOD3,KRT24,SLC4A7,EVPL,CEBPB,KRT17,SFN,TAGLN2,IVL,FLNA,CNN3,ANXA1,KRT81,KRT18,LAMA1,KRT80,CDK1,AGR2,VIM
GO Process	GO:0051256	Mitotic spindle midzone assembly	4	8	1.76	57.544	0.00052	9606.ENSP00000260363,9606.ENSP00000313950,9606.ENSP00000377793,9606.ENSP00000404190	KIF23,AURKB,PRC1,RACGAP1
GO Process	GO:0036230	Granulocyte activation	17	502	0.59	3.89045	0.00055	9606.ENSP00000253792,9606.ENSP00000258418,9606.ENSP00000261942,9606.ENSP00000263097,9606.ENSP00000311449,9606.ENSP00000311766,9606.ENSP00000319096,9606.ENSP00000325448,9606.ENSP00000340648,9606.ENSP00000349437,9606.ENSP00000354532,9606.ENSP00000355361,9606.ENSP00000356574,9606.ENSP00000381565,9606.ENSP00000398632,9606.ENSP00000413606,9606.ENSP00000461945	ACLY,CAB39,FAF2,CNN2,RAB6A,ATAD3B,RAP2B,KARS,HUWE1,IGF2R,PNP,CD47,QSOX1,DIAPH1,CD44,STXBP2,RAB31
GO Process	GO:0044260	Cellular macromolecule metabolic process	71	4976	0.21	1.62181	0.00067	9606.ENSP00000160827,9606.ENSP00000205402,9606.ENSP00000206765,9606.ENSP00000210313,9606.ENSP00000216911,9606.ENSP00000220003,9606.ENSP00000222399,9606.ENSP00000223127,9606.ENSP00000230085,9606.ENSP00000240874,9606.ENSP00000256441,9606.ENSP00000256442,9606.ENSP00000258418,9606.ENSP00000261942,9606.ENSP00000262027,9606.ENSP00000262304,9606.ENSP00000263556,9606.ENSP00000265085,9606.ENSP00000267430,…	KIF22,DLD,TGM1,PSMD5,AURKA,CSK,LAMB1,PLOD3,SNX3,KALRN,MRPS36,CCNB1,CAB39,FAF2,MARS,PKD1,P4HA1,CPEB4,FANCM,ABT1,CDCA5,LONP2,PSME3,UBXN1,COPS2,EVPL,ISG20,RAB6A,AURKB,KARS,HCCS,TRIO,HUWE1,CRKL,IGF2R,TFRC,MYLK,IRF2BP2,CENPF,QSOX1,IVL,EIF3A,TTF2,FLNA,PABPC4,SRPK1,SKIV2L,IARS,STK24,ANXA1,EIF3CL,LAMA1,GRB2,PPP3CA,CDK1,KTN1,GIGYF2,GSPT1,TOP2A,NSFL1C,EIF3H,EIF3F,LMO7,EIF4G2,EIF3M,TIMM50,RAB31,UHRF1,CSDE1,…
GO Process	GO:0051128	Regulation of cellular component organization	43	2402	0.31	2.04174	0.00067	9606.ENSP00000216911,9606.ENSP00000230085,9606.ENSP00000240874,9606.ENSP00000245932,9606.ENSP00000256442,9606.ENSP00000262304,9606.ENSP00000263867,9606.ENSP00000265748,9606.ENSP00000269886,9606.ENSP00000275517,9606.ENSP00000287394,9606.ENSP00000292385,9606.ENSP00000300403,9606.ENSP00000308452,9606.ENSP00000313950,9606.ENSP00000320038,9606.ENSP00000340648,9606.ENSP00000340989,9606.ENSP00000346300,…	AURKA,SNX3,KALRN,VASP,CCNB1,PKD1,CAPG,ANLN,SH3GL1,CDCA5,ATAD2,DBN1,TPX2,KRT17,AURKB,ARHGAP33,HUWE1,SFN,CRKL,TPM1,TFRC,MACF1,CD47,CENPF,MKI67,FLNA,STK24,ANXA1,AGRN,GRB2,ECT2,PPP3CA,DIAPH1,LCP1,CORO1C,GSPT1,CD44,TOP2A,NSFL1C,EIF4G2,VIM,NUSAP1,RAB31
GO Process	GO:0009888	Tissue development	35	1760	0.36	2.29087	0.0007	9606.ENSP00000206765,9606.ENSP00000222399,9606.ENSP00000223127,9606.ENSP00000245932,9606.ENSP00000256442,9606.ENSP00000262304,9606.ENSP00000264651,9606.ENSP00000295736,9606.ENSP00000299259,9606.ENSP00000301607,9606.ENSP00000305422,9606.ENSP00000308452,9606.ENSP00000333769,9606.ENSP00000340989,9606.ENSP00000351022,9606.ENSP00000353452,9606.ENSP00000357076,9606.ENSP00000357753,9606.ENSP00000358866,…	TGM1,LAMB1,PLOD3,VASP,CCNB1,PKD1,KRT24,SLC4A7,COPS2,EVPL,CEBPB,KRT17,BSG,SFN,TPM1,MYLK,TAGLN2,IVL,FLNA,CNN3,ANXA1,AGRN,KRT81,KRT18,FAM83H,LAMA1,GRB2,KRT80,PPP3CA,CDK1,AGR2,CORO1C,CD44,VIM,MTHFD1L
GO Process	GO:0010564	Regulation of cell cycle process	21	760	0.5	3.16228	0.00074	9606.ENSP00000210313,9606.ENSP00000216911,9606.ENSP00000256442,9606.ENSP00000260363,9606.ENSP00000262304,9606.ENSP00000265748,9606.ENSP00000275517,9606.ENSP00000293362,9606.ENSP00000300403,9606.ENSP00000313950,9606.ENSP00000340989,9606.ENSP00000355922,9606.ENSP00000357643,9606.ENSP00000366109,9606.ENSP00000376457,9606.ENSP00000377793,9606.ENSP00000378699,9606.ENSP00000387170,9606.ENSP00000404190,…	PSMD5,AURKA,CCNB1,KIF23,PKD1,ANLN,CDCA5,PSME3,TPX2,AURKB,SFN,CENPF,MKI67,ANXA1,ECT2,PRC1,CDK1,GIGYF2,RACGAP1,NSFL1C,NUSAP1
GO Process	GO:0002275	Myeloid cell activation involved in immune response	17	522	0.57	3.71535	0.00082	9606.ENSP00000253792,9606.ENSP00000258418,9606.ENSP00000261942,9606.ENSP00000263097,9606.ENSP00000311449,9606.ENSP00000311766,9606.ENSP00000319096,9606.ENSP00000325448,9606.ENSP00000340648,9606.ENSP00000349437,9606.ENSP00000354532,9606.ENSP00000355361,9606.ENSP00000356574,9606.ENSP00000381565,9606.ENSP00000398632,9606.ENSP00000413606,9606.ENSP00000461945	ACLY,CAB39,FAF2,CNN2,RAB6A,ATAD3B,RAP2B,KARS,HUWE1,IGF2R,PNP,CD47,QSOX1,DIAPH1,CD44,STXBP2,RAB31
GO Process	GO:0002274	Myeloid leukocyte activation	18	585	0.55	3.54813	0.0009	9606.ENSP00000222553,9606.ENSP00000253792,9606.ENSP00000258418,9606.ENSP00000261942,9606.ENSP00000263097,9606.ENSP00000311449,9606.ENSP00000311766,9606.ENSP00000319096,9606.ENSP00000325448,9606.ENSP00000340648,9606.ENSP00000349437,9606.ENSP00000354532,9606.ENSP00000355361,9606.ENSP00000356574,9606.ENSP00000381565,9606.ENSP00000398632,9606.ENSP00000413606,9606.ENSP00000461945	NAMPT,ACLY,CAB39,FAF2,CNN2,RAB6A,ATAD3B,RAP2B,KARS,HUWE1,IGF2R,PNP,CD47,QSOX1,DIAPH1,CD44,STXBP2,RAB31
GO Process	GO:0002181	Cytoplasmic translation	7	72	1.05	11.2202	0.00094	9606.ENSP00000358140,9606.ENSP00000370258,9606.ENSP00000398131,9606.ENSP00000429931,9606.ENSP00000431800,9606.ENSP00000436049,9606.ENSP00000485663	EIF3A,EIF3CL,GSPT1,EIF3H,EIF3F,EIF3M,EIF3L
GO Process	GO:0006412	Translation	14	366	0.64	4.36516	0.00098	9606.ENSP00000256441,9606.ENSP00000262027,9606.ENSP00000265085,9606.ENSP00000325448,9606.ENSP00000358140,9606.ENSP00000361949,9606.ENSP00000364794,9606.ENSP00000370258,9606.ENSP00000398131,9606.ENSP00000429931,9606.ENSP00000431800,9606.ENSP00000433664,9606.ENSP00000436049,9606.ENSP00000485663	MRPS36,MARS,CPEB4,KARS,EIF3A,PABPC4,IARS,EIF3CL,GSPT1,EIF3H,EIF3F,EIF4G2,EIF3M,EIF3L
GO Process	GO:0051983	Regulation of chromosome segregation	8	104	0.94	8.70964	0.00098	9606.ENSP00000256442,9606.ENSP00000275517,9606.ENSP00000313950,9606.ENSP00000355922,9606.ENSP00000357643,9606.ENSP00000361298,9606.ENSP00000376457,9606.ENSP00000404190	CCNB1,CDCA5,AURKB,CENPF,MKI67,KIF2C,ECT2,RACGAP1
GO Process	GO:0007399	Nervous system development	42	2371	0.31	2.04174	0.001	9606.ENSP00000216911,9606.ENSP00000220003,9606.ENSP00000222399,9606.ENSP00000223127,9606.ENSP00000230085,9606.ENSP00000240874,9606.ENSP00000245932,9606.ENSP00000262304,9606.ENSP00000263867,9606.ENSP00000268489,9606.ENSP00000269886,9606.ENSP00000274849,9606.ENSP00000292385,9606.ENSP00000295736,9606.ENSP00000299259,9606.ENSP00000305422,9606.ENSP00000320038,9606.ENSP00000333769,9606.ENSP00000339299,…	AURKA,CSK,LAMB1,PLOD3,SNX3,KALRN,VASP,PKD1,CAPG,ZFHX3,SH3GL1,ABT1,DBN1,SLC4A7,COPS2,CEBPB,ARHGAP33,BSG,TRIO,MAFK,CRKL,PDLIM7,MACF1,CENPF,ATP5F1,FLNA,STK24,ANXA1,AGRN,LAMA1,GRB2,ECT2,PPP3CA,CDK1,GIGYF2,ATP5J,CORO1C,RACGAP1,SLC2A1,VIM,MTHFD1L,LSR
GO Process	GO:0009117	Nucleotide metabolic process	15	422	0.61	4.0738	0.001	9606.ENSP00000205402,9606.ENSP00000222553,9606.ENSP00000253792,9606.ENSP00000262030,9606.ENSP00000290299,9606.ENSP00000300688,9606.ENSP00000307241,9606.ENSP00000325448,9606.ENSP00000354532,9606.ENSP00000357218,9606.ENSP00000358737,9606.ENSP00000369134,9606.ENSP00000370517,9606.ENSP00000381736,9606.ENSP00000389649	DLD,NAMPT,ACLY,ATP5B,ATP5O,ATP5L,PDHB,KARS,PNP,APOA1BP,ATP5F1,PDHA1,PFKP,ATP5A1,ATP5J
GO Process	GO:0016310	Phosphorylation	28	1275	0.4	2.51189	0.0011	9606.ENSP00000205402,9606.ENSP00000210313,9606.ENSP00000216911,9606.ENSP00000220003,9606.ENSP00000240874,9606.ENSP00000256442,9606.ENSP00000258418,9606.ENSP00000262030,9606.ENSP00000262304,9606.ENSP00000290299,9606.ENSP00000293362,9606.ENSP00000299259,9606.ENSP00000300688,9606.ENSP00000313950,9606.ENSP00000325448,9606.ENSP00000339299,9606.ENSP00000346300,9606.ENSP00000349437,9606.ENSP00000353452,…	DLD,PSMD5,AURKA,CSK,KALRN,CCNB1,CAB39,ATP5B,PKD1,ATP5O,PSME3,COPS2,ATP5L,AURKB,KARS,TRIO,CRKL,IGF2R,MYLK,ATP5F1,SRPK1,STK24,PFKP,LAMA1,GRB2,CDK1,ATP5A1,ATP5J
GO Process	GO:0002376	Immune system process	43	2481	0.3	1.99526	0.0012	9606.ENSP00000160827,9606.ENSP00000210313,9606.ENSP00000220003,9606.ENSP00000222553,9606.ENSP00000253792,9606.ENSP00000258418,9606.ENSP00000260363,9606.ENSP00000261942,9606.ENSP00000263097,9606.ENSP00000265748,9606.ENSP00000293362,9606.ENSP00000305422,9606.ENSP00000306565,9606.ENSP00000311449,9606.ENSP00000311766,9606.ENSP00000319096,9606.ENSP00000324422,9606.ENSP00000325448,9606.ENSP00000333769,…	KIF22,PSMD5,CSK,NAMPT,ACLY,CAB39,KIF23,FAF2,CNN2,ANLN,PSME3,CEBPB,ISG20,RAB6A,ATAD3B,RAP2B,ZYX,KARS,BSG,HUWE1,CRKL,IGF2R,TFRC,PNP,CD47,IRF2BP2,QSOX1,FLNA,KIF2C,PABPC4,SRPK1,ANXA1,GRB2,ACTN1,PPP3CA,DIAPH1,LCP1,CD44,RACGAP1,TOP2A,STXBP2,VIM,RAB31
GO Process	GO:0043312	Neutrophil degranulation	16	484	0.58	3.80189	0.0012	9606.ENSP00000253792,9606.ENSP00000258418,9606.ENSP00000261942,9606.ENSP00000263097,9606.ENSP00000311449,9606.ENSP00000311766,9606.ENSP00000319096,9606.ENSP00000340648,9606.ENSP00000349437,9606.ENSP00000354532,9606.ENSP00000355361,9606.ENSP00000356574,9606.ENSP00000381565,9606.ENSP00000398632,9606.ENSP00000413606,9606.ENSP00000461945	ACLY,CAB39,FAF2,CNN2,RAB6A,ATAD3B,RAP2B,HUWE1,IGF2R,PNP,CD47,QSOX1,DIAPH1,CD44,STXBP2,RAB31
GO Process	GO:0045321	Leukocyte activation	23	929	0.45	2.81838	0.0012	9606.ENSP00000222553,9606.ENSP00000253792,9606.ENSP00000258418,9606.ENSP00000261942,9606.ENSP00000263097,9606.ENSP00000305422,9606.ENSP00000311449,9606.ENSP00000311766,9606.ENSP00000319096,9606.ENSP00000325448,9606.ENSP00000340648,9606.ENSP00000349437,9606.ENSP00000354532,9606.ENSP00000355361,9606.ENSP00000355568,9606.ENSP00000356574,9606.ENSP00000366109,9606.ENSP00000378323,9606.ENSP00000381565,…	NAMPT,ACLY,CAB39,FAF2,CNN2,CEBPB,RAB6A,ATAD3B,RAP2B,KARS,HUWE1,IGF2R,PNP,CD47,IRF2BP2,QSOX1,ANXA1,PPP3CA,DIAPH1,LCP1,CD44,STXBP2,RAB31
GO Process	GO:0061024	Membrane organization	21	796	0.48	3.01995	0.0012	9606.ENSP00000223369,9606.ENSP00000230085,9606.ENSP00000256442,9606.ENSP00000262030,9606.ENSP00000290299,9606.ENSP00000300688,9606.ENSP00000313950,9606.ENSP00000340989,9606.ENSP00000349437,9606.ENSP00000353224,9606.ENSP00000357218,9606.ENSP00000358737,9606.ENSP00000363054,9606.ENSP00000368678,9606.ENSP00000376345,9606.ENSP00000378699,9606.ENSP00000381736,9606.ENSP00000389649,9606.ENSP00000394496,…	YKT6,SNX3,CCNB1,ATP5B,ATP5O,ATP5L,AURKB,SFN,IGF2R,TFRC,APOA1BP,ATP5F1,STX12,AGRN,GRB2,CDK1,ATP5A1,ATP5J,CORO1C,NSFL1C,TIMM50
GO Process	GO:0001775	Cell activation	25	1075	0.43	2.69153	0.0013	9606.ENSP00000222553,9606.ENSP00000248553,9606.ENSP00000253792,9606.ENSP00000258418,9606.ENSP00000261942,9606.ENSP00000263097,9606.ENSP00000305422,9606.ENSP00000311449,9606.ENSP00000311766,9606.ENSP00000319096,9606.ENSP00000325448,9606.ENSP00000340648,9606.ENSP00000349437,9606.ENSP00000354532,9606.ENSP00000355361,9606.ENSP00000355568,9606.ENSP00000356574,9606.ENSP00000358866,9606.ENSP00000366109,…	NAMPT,HSPB1,ACLY,CAB39,FAF2,CNN2,CEBPB,RAB6A,ATAD3B,RAP2B,KARS,HUWE1,IGF2R,PNP,CD47,IRF2BP2,QSOX1,FLNA,ANXA1,PPP3CA,DIAPH1,LCP1,CD44,STXBP2,RAB31
GO Process	GO:0007346	Regulation of mitotic cell cycle	19	676	0.51	3.23594	0.0013	9606.ENSP00000210313,9606.ENSP00000216911,9606.ENSP00000256442,9606.ENSP00000262304,9606.ENSP00000265748,9606.ENSP00000275517,9606.ENSP00000293362,9606.ENSP00000300403,9606.ENSP00000313950,9606.ENSP00000340989,9606.ENSP00000355922,9606.ENSP00000357643,9606.ENSP00000365730,9606.ENSP00000366109,9606.ENSP00000378699,9606.ENSP00000387170,9606.ENSP00000411532,9606.ENSP00000418529,9606.ENSP00000453403	PSMD5,AURKA,CCNB1,PKD1,ANLN,CDCA5,PSME3,TPX2,AURKB,SFN,CENPF,MKI67,STK24,ANXA1,CDK1,GIGYF2,TOP2A,NSFL1C,NUSAP1
GO Process	GO:0044237	Cellular metabolic process	94	7513	0.16	1.44544	0.0013	9606.ENSP00000160827,9606.ENSP00000205402,9606.ENSP00000206765,9606.ENSP00000210313,9606.ENSP00000216911,9606.ENSP00000220003,9606.ENSP00000222399,9606.ENSP00000222553,9606.ENSP00000223127,9606.ENSP00000230085,9606.ENSP00000240874,9606.ENSP00000253792,9606.ENSP00000256441,9606.ENSP00000256442,9606.ENSP00000258418,9606.ENSP00000260324,9606.ENSP00000261942,9606.ENSP00000262027,9606.ENSP00000262030,…	KIF22,DLD,TGM1,PSMD5,AURKA,CSK,LAMB1,NAMPT,PLOD3,SNX3,KALRN,ACLY,MRPS36,CCNB1,CAB39,SQRDL,FAF2,MARS,ATP5B,PKD1,P4HA1,CPEB4,FANCM,SH3BGRL3,ABT1,CDCA5,LONP2,ATP5O,PSME3,UBXN1,COPS2,ATP5L,EVPL,ISG20,PDHB,SLC5A6,RAB6A,AURKB,KARS,HCCS,BSG,TRIO,HUWE1,CRKL,IGF2R,TFRC,MYLK,PNP,IRF2BP2,CENPF,QSOX1,APOA1BP,IVL,EIF3A,TTF2,ATP5F1,FLNA,PABPC4,SRPK1,STX12,SKIV2L,SDHB,IARS,STK24,ANXA1,AGRN,PDHA1,EIF3CL,PFKP,LAM…
GO Process	GO:0051301	Cell division	16	493	0.57	3.71535	0.0013	9606.ENSP00000216911,9606.ENSP00000256442,9606.ENSP00000260363,9606.ENSP00000265748,9606.ENSP00000275517,9606.ENSP00000300403,9606.ENSP00000313950,9606.ENSP00000355922,9606.ENSP00000361298,9606.ENSP00000376457,9606.ENSP00000377793,9606.ENSP00000378699,9606.ENSP00000393963,9606.ENSP00000404190,9606.ENSP00000411532,9606.ENSP00000453403	AURKA,CCNB1,KIF23,ANLN,CDCA5,TPX2,AURKB,CENPF,KIF2C,ECT2,PRC1,CDK1,KIFC1,RACGAP1,TOP2A,NUSAP1
GO Process	GO:0070268	Cornification	8	113	0.91	8.12831	0.0014	9606.ENSP00000206765,9606.ENSP00000264651,9606.ENSP00000301607,9606.ENSP00000308452,9606.ENSP00000357753,9606.ENSP00000369349,9606.ENSP00000373487,9606.ENSP00000378292	TGM1,KRT24,EVPL,KRT17,IVL,KRT81,KRT18,KRT80
GO Process	GO:0045787	Positive regulation of cell cycle	14	388	0.62	4.16869	0.0015	9606.ENSP00000206765,9606.ENSP00000216911,9606.ENSP00000256442,9606.ENSP00000260363,9606.ENSP00000262304,9606.ENSP00000275517,9606.ENSP00000313950,9606.ENSP00000340989,9606.ENSP00000366109,9606.ENSP00000376457,9606.ENSP00000378699,9606.ENSP00000404190,9606.ENSP00000418529,9606.ENSP00000453403	TGM1,AURKA,CCNB1,KIF23,PKD1,CDCA5,AURKB,SFN,ANXA1,ECT2,CDK1,RACGAP1,NSFL1C,NUSAP1
GO Process	GO:0051988	Regulation of attachment of spindle microtubules to kinetochore	4	13	1.55	35.4813	0.0015	9606.ENSP00000256442,9606.ENSP00000313950,9606.ENSP00000376457,9606.ENSP00000404190	CCNB1,AURKB,ECT2,RACGAP1
GO Process	GO:0002366	Leukocyte activation involved in immune response	18	626	0.52	3.31131	0.0016	9606.ENSP00000253792,9606.ENSP00000258418,9606.ENSP00000261942,9606.ENSP00000263097,9606.ENSP00000311449,9606.ENSP00000311766,9606.ENSP00000319096,9606.ENSP00000325448,9606.ENSP00000340648,9606.ENSP00000349437,9606.ENSP00000354532,9606.ENSP00000355361,9606.ENSP00000356574,9606.ENSP00000381565,9606.ENSP00000381581,9606.ENSP00000398632,9606.ENSP00000413606,9606.ENSP00000461945	ACLY,CAB39,FAF2,CNN2,RAB6A,ATAD3B,RAP2B,KARS,HUWE1,IGF2R,PNP,CD47,QSOX1,DIAPH1,LCP1,CD44,STXBP2,RAB31
GO Process	GO:0051310	Metaphase plate congression	6	54	1.1	12.5893	0.0016	9606.ENSP00000160827,9606.ENSP00000256442,9606.ENSP00000275517,9606.ENSP00000355922,9606.ENSP00000361298,9606.ENSP00000393963	KIF22,CCNB1,CDCA5,CENPF,KIF2C,KIFC1
GO Process	GO:0055086	Nucleobase-containing small molecule metabolic process	16	508	0.56	3.63078	0.0017	9606.ENSP00000205402,9606.ENSP00000222553,9606.ENSP00000253792,9606.ENSP00000262030,9606.ENSP00000290299,9606.ENSP00000300688,9606.ENSP00000307241,9606.ENSP00000325448,9606.ENSP00000354532,9606.ENSP00000357218,9606.ENSP00000358737,9606.ENSP00000369134,9606.ENSP00000370517,9606.ENSP00000381736,9606.ENSP00000389649,9606.ENSP00000478253	DLD,NAMPT,ACLY,ATP5B,ATP5O,ATP5L,PDHB,KARS,PNP,APOA1BP,ATP5F1,PDHA1,PFKP,ATP5A1,ATP5J,MTHFD1L
GO Process	GO:0006085	acetyl-CoA biosynthetic process	4	14	1.51	32.3594	0.0018	9606.ENSP00000205402,9606.ENSP00000253792,9606.ENSP00000307241,9606.ENSP00000369134	DLD,ACLY,PDHB,PDHA1
GO Process	GO:0045055	Regulated exocytosis	19	697	0.49	3.0903	0.0018	9606.ENSP00000253792,9606.ENSP00000258418,9606.ENSP00000261942,9606.ENSP00000263097,9606.ENSP00000311449,9606.ENSP00000311766,9606.ENSP00000319096,9606.ENSP00000340648,9606.ENSP00000349437,9606.ENSP00000354532,9606.ENSP00000355361,9606.ENSP00000356574,9606.ENSP00000357076,9606.ENSP00000358866,9606.ENSP00000377941,9606.ENSP00000381565,9606.ENSP00000398632,9606.ENSP00000413606,9606.ENSP00000461945	ACLY,CAB39,FAF2,CNN2,RAB6A,ATAD3B,RAP2B,HUWE1,IGF2R,PNP,CD47,QSOX1,TAGLN2,FLNA,ACTN1,DIAPH1,CD44,STXBP2,RAB31
GO Process	GO:0048522	Positive regulation of cellular process	75	5579	0.19	1.54882	0.0018	9606.ENSP00000206765,9606.ENSP00000210313,9606.ENSP00000216911,9606.ENSP00000220003,9606.ENSP00000222399,9606.ENSP00000222553,9606.ENSP00000230085,9606.ENSP00000240874,9606.ENSP00000245932,9606.ENSP00000248553,9606.ENSP00000253792,9606.ENSP00000256442,9606.ENSP00000256644,9606.ENSP00000258418,9606.ENSP00000260363,9606.ENSP00000261574,9606.ENSP00000262027,9606.ENSP00000262030,9606.ENSP00000262304,…	TGM1,PSMD5,AURKA,CSK,LAMB1,NAMPT,SNX3,KALRN,VASP,HSPB1,ACLY,CCNB1,LAMTOR5,CAB39,KIF23,IPO5,MARS,ATP5B,PKD1,ANLN,FANCM,ZFHX3,SH3GL1,ABT1,CDCA5,ATAD2,DBN1,NACC1,PSME3,TPX2,CEBPB,KRT17,AURKB,HSPH1,RAP2B,KARS,TRIO,HUWE1,SFN,CRKL,PDLIM7,IGF2R,TPM1,TFRC,MYLK,PNP,MACF1,CD47,FLNA,STK24,ANXA1,AGRN,FAM83H,GRB2,ECT2,PRC1,ACTN1,PPP3CA,CDK1,DIAPH1,LCP1,ATP5A1,GIGYF2,AGR2,CORO1C,CD44,RACGAP1,TOP2A,NSFL1C,LMO7,…
GO Process	GO:0060429	Epithelium development	25	1109	0.41	2.5704	0.0018	9606.ENSP00000206765,9606.ENSP00000223127,9606.ENSP00000245932,9606.ENSP00000262304,9606.ENSP00000264651,9606.ENSP00000295736,9606.ENSP00000301607,9606.ENSP00000305422,9606.ENSP00000308452,9606.ENSP00000340989,9606.ENSP00000357076,9606.ENSP00000357753,9606.ENSP00000358866,9606.ENSP00000359225,9606.ENSP00000366109,9606.ENSP00000369349,9606.ENSP00000373487,9606.ENSP00000374309,9606.ENSP00000376345,…	TGM1,PLOD3,VASP,PKD1,KRT24,SLC4A7,EVPL,CEBPB,KRT17,SFN,TAGLN2,IVL,FLNA,CNN3,ANXA1,KRT81,KRT18,LAMA1,GRB2,KRT80,CDK1,AGR2,CD44,VIM,MTHFD1L
GO Process	GO:0090068	Positive regulation of cell cycle process	12	294	0.67	4.67735	0.0018	9606.ENSP00000216911,9606.ENSP00000256442,9606.ENSP00000260363,9606.ENSP00000275517,9606.ENSP00000313950,9606.ENSP00000340989,9606.ENSP00000366109,9606.ENSP00000376457,9606.ENSP00000378699,9606.ENSP00000404190,9606.ENSP00000418529,9606.ENSP00000453403	AURKA,CCNB1,KIF23,CDCA5,AURKB,SFN,ANXA1,ECT2,CDK1,RACGAP1,NSFL1C,NUSAP1
GO Process	GO:0048518	Positive regulation of biological process	80	6112	0.18	1.51356	0.0019	9606.ENSP00000206765,9606.ENSP00000210313,9606.ENSP00000216911,9606.ENSP00000220003,9606.ENSP00000221957,9606.ENSP00000222399,9606.ENSP00000222553,9606.ENSP00000230085,9606.ENSP00000240874,9606.ENSP00000245932,9606.ENSP00000248553,9606.ENSP00000253792,9606.ENSP00000256442,9606.ENSP00000256644,9606.ENSP00000258418,9606.ENSP00000260363,9606.ENSP00000261574,9606.ENSP00000262027,9606.ENSP00000262030,…	TGM1,PSMD5,AURKA,CSK,PLIN3,LAMB1,NAMPT,SNX3,KALRN,VASP,HSPB1,ACLY,CCNB1,LAMTOR5,CAB39,KIF23,IPO5,MARS,ATP5B,PKD1,ANLN,FANCM,ZFHX3,SH3GL1,ABT1,CDCA5,ATAD2,DBN1,NACC1,PSME3,TPX2,CEBPB,KRT17,AURKB,HSPH1,RAP2B,KARS,BSG,TRIO,HUWE1,SFN,CRKL,PDLIM7,IGF2R,TPM1,TFRC,MYLK,PNP,MACF1,CD47,FLNA,SRPK1,STK24,ANXA1,AGRN,FAM83H,GRB2,ECT2,PRC1,ACTN1,PPP3CA,CDK1,DIAPH1,LCP1,ATP5A1,GIGYF2,ATP5J,AGR2,CORO1C,CD44,RACG…
GO Process	GO:0007088	Regulation of mitotic nuclear division	9	162	0.8	6.30957	0.0021	9606.ENSP00000216911,9606.ENSP00000256442,9606.ENSP00000265748,9606.ENSP00000275517,9606.ENSP00000313950,9606.ENSP00000355922,9606.ENSP00000357643,9606.ENSP00000418529,9606.ENSP00000453403	AURKA,CCNB1,ANLN,CDCA5,AURKB,CENPF,MKI67,NSFL1C,NUSAP1
GO Process	GO:0043603	Cellular amide metabolic process	20	773	0.47	2.95121	0.0021	9606.ENSP00000205402,9606.ENSP00000253792,9606.ENSP00000256441,9606.ENSP00000262027,9606.ENSP00000265085,9606.ENSP00000307241,9606.ENSP00000310208,9606.ENSP00000325448,9606.ENSP00000358140,9606.ENSP00000361949,9606.ENSP00000364794,9606.ENSP00000369134,9606.ENSP00000370258,9606.ENSP00000398131,9606.ENSP00000429931,9606.ENSP00000431800,9606.ENSP00000433664,9606.ENSP00000436049,9606.ENSP00000478253,…	DLD,ACLY,MRPS36,MARS,CPEB4,PDHB,SLC5A6,KARS,EIF3A,PABPC4,IARS,PDHA1,EIF3CL,GSPT1,EIF3H,EIF3F,EIF4G2,EIF3M,MTHFD1L,EIF3L
GO Process	GO:0006928	Movement of cell or subcellular component	30	1501	0.36	2.29087	0.0022	9606.ENSP00000160827,9606.ENSP00000222399,9606.ENSP00000245932,9606.ENSP00000248553,9606.ENSP00000260363,9606.ENSP00000262030,9606.ENSP00000265748,9606.ENSP00000311449,9606.ENSP00000333769,9606.ENSP00000339299,9606.ENSP00000344871,9606.ENSP00000345230,9606.ENSP00000346300,9606.ENSP00000348099,9606.ENSP00000351022,9606.ENSP00000355361,9606.ENSP00000358866,9606.ENSP00000361298,9606.ENSP00000366109,…	KIF22,LAMB1,VASP,HSPB1,KIF23,ATP5B,ANLN,RAB6A,BSG,TRIO,MYO1F,TPM4,CRKL,PDLIM7,TPM1,CD47,FLNA,KIF2C,ANXA1,AGRN,LAMA1,GRB2,CDK1,KTN1,LCP1,KIFC1,CORO1C,CD44,RACGAP1,VIM
GO Process	GO:0051130	Positive regulation of cellular component organization	26	1209	0.39	2.45471	0.0025	9606.ENSP00000216911,9606.ENSP00000230085,9606.ENSP00000240874,9606.ENSP00000245932,9606.ENSP00000256442,9606.ENSP00000265748,9606.ENSP00000269886,9606.ENSP00000275517,9606.ENSP00000292385,9606.ENSP00000313950,9606.ENSP00000340648,9606.ENSP00000340989,9606.ENSP00000351022,9606.ENSP00000353224,9606.ENSP00000354573,9606.ENSP00000355361,9606.ENSP00000358866,9606.ENSP00000366109,9606.ENSP00000368678,…	AURKA,SNX3,KALRN,VASP,CCNB1,ANLN,SH3GL1,CDCA5,DBN1,AURKB,HUWE1,SFN,TPM1,TFRC,MACF1,CD47,FLNA,ANXA1,AGRN,GRB2,PPP3CA,LCP1,CORO1C,NSFL1C,NUSAP1,RAB31
GO Process	GO:0072521	Purine-containing compound metabolic process	13	360	0.62	4.16869	0.0025	9606.ENSP00000205402,9606.ENSP00000253792,9606.ENSP00000262030,9606.ENSP00000290299,9606.ENSP00000300688,9606.ENSP00000307241,9606.ENSP00000354532,9606.ENSP00000358737,9606.ENSP00000369134,9606.ENSP00000370517,9606.ENSP00000381736,9606.ENSP00000389649,9606.ENSP00000478253	DLD,ACLY,ATP5B,ATP5O,ATP5L,PDHB,PNP,ATP5F1,PDHA1,PFKP,ATP5A1,ATP5J,MTHFD1L
GO Process	GO:0006887	Exocytosis	20	789	0.46	2.88403	0.0026	9606.ENSP00000223369,9606.ENSP00000253792,9606.ENSP00000258418,9606.ENSP00000261942,9606.ENSP00000263097,9606.ENSP00000311449,9606.ENSP00000311766,9606.ENSP00000319096,9606.ENSP00000340648,9606.ENSP00000349437,9606.ENSP00000354532,9606.ENSP00000355361,9606.ENSP00000356574,9606.ENSP00000357076,9606.ENSP00000358866,9606.ENSP00000377941,9606.ENSP00000381565,9606.ENSP00000398632,9606.ENSP00000413606,…	YKT6,ACLY,CAB39,FAF2,CNN2,RAB6A,ATAD3B,RAP2B,HUWE1,IGF2R,PNP,CD47,QSOX1,TAGLN2,FLNA,ACTN1,DIAPH1,CD44,STXBP2,RAB31
GO Process	GO:1901990	Regulation of mitotic cell cycle phase transition	14	416	0.59	3.89045	0.0026	9606.ENSP00000210313,9606.ENSP00000216911,9606.ENSP00000256442,9606.ENSP00000262304,9606.ENSP00000265748,9606.ENSP00000275517,9606.ENSP00000293362,9606.ENSP00000300403,9606.ENSP00000313950,9606.ENSP00000340989,9606.ENSP00000355922,9606.ENSP00000366109,9606.ENSP00000378699,9606.ENSP00000387170	PSMD5,AURKA,CCNB1,PKD1,ANLN,CDCA5,PSME3,TPX2,AURKB,SFN,CENPF,ANXA1,CDK1,GIGYF2
GO Process	GO:0045785	Positive regulation of cell adhesion	14	423	0.58	3.80189	0.003	9606.ENSP00000220003,9606.ENSP00000268489,9606.ENSP00000318687,9606.ENSP00000346300,9606.ENSP00000351022,9606.ENSP00000353224,9606.ENSP00000354532,9606.ENSP00000355361,9606.ENSP00000358866,9606.ENSP00000366109,9606.ENSP00000376345,9606.ENSP00000378323,9606.ENSP00000391490,9606.ENSP00000398632	CSK,ZFHX3,HSPH1,CRKL,TPM1,TFRC,PNP,CD47,FLNA,ANXA1,GRB2,PPP3CA,AGR2,CD44
GO Process	GO:1990542	Mitochondrial transmembrane transport	7	95	0.93	8.51138	0.0031	9606.ENSP00000262030,9606.ENSP00000290299,9606.ENSP00000300688,9606.ENSP00000358737,9606.ENSP00000381736,9606.ENSP00000389649,9606.ENSP00000445806	ATP5B,ATP5O,ATP5L,ATP5F1,ATP5A1,ATP5J,TIMM50
GO Process	GO:0033043	Regulation of organelle organization	27	1306	0.37	2.34423	0.0032	9606.ENSP00000216911,9606.ENSP00000245932,9606.ENSP00000256442,9606.ENSP00000262304,9606.ENSP00000263867,9606.ENSP00000265748,9606.ENSP00000275517,9606.ENSP00000287394,9606.ENSP00000292385,9606.ENSP00000300403,9606.ENSP00000313950,9606.ENSP00000340648,9606.ENSP00000340989,9606.ENSP00000351022,9606.ENSP00000353224,9606.ENSP00000355361,9606.ENSP00000355922,9606.ENSP00000357643,9606.ENSP00000358866,…	AURKA,VASP,CCNB1,PKD1,CAPG,ANLN,CDCA5,ATAD2,DBN1,TPX2,AURKB,HUWE1,SFN,TPM1,TFRC,CD47,CENPF,MKI67,FLNA,ANXA1,GRB2,ECT2,DIAPH1,LCP1,TOP2A,NSFL1C,NUSAP1
GO Process	GO:0006807	Nitrogen compound metabolic process	86	6852	0.16	1.44544	0.0033	9606.ENSP00000160827,9606.ENSP00000205402,9606.ENSP00000206765,9606.ENSP00000210313,9606.ENSP00000216911,9606.ENSP00000220003,9606.ENSP00000222399,9606.ENSP00000222553,9606.ENSP00000223127,9606.ENSP00000230085,9606.ENSP00000240874,9606.ENSP00000253792,9606.ENSP00000256441,9606.ENSP00000256442,9606.ENSP00000258418,9606.ENSP00000261942,9606.ENSP00000262027,9606.ENSP00000262030,9606.ENSP00000262304,…	KIF22,DLD,TGM1,PSMD5,AURKA,CSK,LAMB1,NAMPT,PLOD3,SNX3,KALRN,ACLY,MRPS36,CCNB1,CAB39,FAF2,MARS,ATP5B,PKD1,P4HA1,CPEB4,FANCM,ABT1,CDCA5,LONP2,ATP5O,PSME3,UBXN1,COPS2,ATP5L,EVPL,ISG20,PDHB,SLC5A6,RAB6A,AURKB,KARS,HCCS,TRIO,HUWE1,CRKL,IGF2R,MYLK,PNP,IRF2BP2,CENPF,QSOX1,APOA1BP,IVL,EIF3A,TTF2,ATP5F1,FLNA,PABPC4,SRPK1,SKIV2L,IARS,STK24,ANXA1,AGRN,PDHA1,EIF3CL,PFKP,LAMA1,GRB2,PPP3CA,CDK1,KTN1,ATP5A1,GIG…
GO Process	GO:0000915	Actomyosin contractile ring assembly	3	5	1.84	69.1831	0.0035	9606.ENSP00000260363,9606.ENSP00000265748,9606.ENSP00000404190	KIF23,ANLN,RACGAP1
GO Process	GO:0061640	Cytoskeleton-dependent cytokinesis	7	98	0.91	8.12831	0.0036	9606.ENSP00000260363,9606.ENSP00000265748,9606.ENSP00000313950,9606.ENSP00000376457,9606.ENSP00000377793,9606.ENSP00000404190,9606.ENSP00000453403	KIF23,ANLN,AURKB,ECT2,PRC1,RACGAP1,NUSAP1
GO Process	GO:0046903	Secretion	24	1097	0.4	2.51189	0.0037	9606.ENSP00000223369,9606.ENSP00000240874,9606.ENSP00000253792,9606.ENSP00000258418,9606.ENSP00000261942,9606.ENSP00000263097,9606.ENSP00000311449,9606.ENSP00000311766,9606.ENSP00000319096,9606.ENSP00000340648,9606.ENSP00000349437,9606.ENSP00000354532,9606.ENSP00000355361,9606.ENSP00000356574,9606.ENSP00000357076,9606.ENSP00000358866,9606.ENSP00000366109,9606.ENSP00000377941,9606.ENSP00000381565,…	YKT6,KALRN,ACLY,CAB39,FAF2,CNN2,RAB6A,ATAD3B,RAP2B,HUWE1,IGF2R,PNP,CD47,QSOX1,TAGLN2,FLNA,ANXA1,ACTN1,DIAPH1,AGR2,CD44,STXBP2,SLC1A5,RAB31
GO Process	GO:0007006	Mitochondrial membrane organization	8	137	0.82	6.60693	0.0038	9606.ENSP00000262030,9606.ENSP00000290299,9606.ENSP00000300688,9606.ENSP00000340989,9606.ENSP00000358737,9606.ENSP00000381736,9606.ENSP00000389649,9606.ENSP00000445806	ATP5B,ATP5O,ATP5L,SFN,ATP5F1,ATP5A1,ATP5J,TIMM50
GO Process	GO:0006163	Purine nucleotide metabolic process	12	329	0.62	4.16869	0.0042	9606.ENSP00000205402,9606.ENSP00000253792,9606.ENSP00000262030,9606.ENSP00000290299,9606.ENSP00000300688,9606.ENSP00000307241,9606.ENSP00000354532,9606.ENSP00000358737,9606.ENSP00000369134,9606.ENSP00000370517,9606.ENSP00000381736,9606.ENSP00000389649	DLD,ACLY,ATP5B,ATP5O,ATP5L,PDHB,PNP,ATP5F1,PDHA1,PFKP,ATP5A1,ATP5J
GO Process	GO:0002252	Immune effector process	22	969	0.41	2.5704	0.0045	9606.ENSP00000253792,9606.ENSP00000258418,9606.ENSP00000261942,9606.ENSP00000263097,9606.ENSP00000305422,9606.ENSP00000306565,9606.ENSP00000311449,9606.ENSP00000311766,9606.ENSP00000319096,9606.ENSP00000325448,9606.ENSP00000340648,9606.ENSP00000349437,9606.ENSP00000354532,9606.ENSP00000355361,9606.ENSP00000356574,9606.ENSP00000358866,9606.ENSP00000376345,9606.ENSP00000381565,9606.ENSP00000381581,…	ACLY,CAB39,FAF2,CNN2,CEBPB,ISG20,RAB6A,ATAD3B,RAP2B,KARS,HUWE1,IGF2R,PNP,CD47,QSOX1,FLNA,GRB2,DIAPH1,LCP1,CD44,STXBP2,RAB31
GO Process	GO:0000281	Mitotic cytokinesis	6	70	0.99	9.77237	0.0048	9606.ENSP00000260363,9606.ENSP00000265748,9606.ENSP00000376457,9606.ENSP00000377793,9606.ENSP00000404190,9606.ENSP00000453403	KIF23,ANLN,ECT2,PRC1,RACGAP1,NUSAP1
GO Process	GO:0030261	Chromosome condensation	5	42	1.13	13.4896	0.0048	9606.ENSP00000256442,9606.ENSP00000275517,9606.ENSP00000378699,9606.ENSP00000411532,9606.ENSP00000453403	CCNB1,CDCA5,CDK1,TOP2A,NUSAP1
GO Process	GO:0045786	Negative regulation of cell cycle	16	571	0.51	3.23594	0.0048	9606.ENSP00000210313,9606.ENSP00000216911,9606.ENSP00000256442,9606.ENSP00000256644,9606.ENSP00000258418,9606.ENSP00000261574,9606.ENSP00000262304,9606.ENSP00000268489,9606.ENSP00000293362,9606.ENSP00000313950,9606.ENSP00000340989,9606.ENSP00000355922,9606.ENSP00000378699,9606.ENSP00000387170,9606.ENSP00000411532,9606.ENSP00000433664	PSMD5,AURKA,CCNB1,LAMTOR5,CAB39,IPO5,PKD1,ZFHX3,PSME3,AURKB,SFN,CENPF,CDK1,GIGYF2,TOP2A,EIF4G2
GO Process	GO:0061732	Mitochondrial acetyl-CoA biosynthetic process from pyruvate	3	6	1.76	57.544	0.0048	9606.ENSP00000205402,9606.ENSP00000307241,9606.ENSP00000369134	DLD,PDHB,PDHA1
GO Process	GO:0010608	Posttranscriptional regulation of gene expression	16	574	0.5	3.16228	0.005	9606.ENSP00000210313,9606.ENSP00000248553,9606.ENSP00000265085,9606.ENSP00000293362,9606.ENSP00000308452,9606.ENSP00000358140,9606.ENSP00000361949,9606.ENSP00000370258,9606.ENSP00000387170,9606.ENSP00000398131,9606.ENSP00000429931,9606.ENSP00000431800,9606.ENSP00000433664,9606.ENSP00000436049,9606.ENSP00000446007,9606.ENSP00000485663	PSMD5,HSPB1,CPEB4,PSME3,KRT17,EIF3A,PABPC4,EIF3CL,GIGYF2,GSPT1,EIF3H,EIF3F,EIF4G2,EIF3M,VIM,EIF3L
GO Process	GO:0032940	Secretion by cell	22	979	0.41	2.5704	0.005	9606.ENSP00000223369,9606.ENSP00000253792,9606.ENSP00000258418,9606.ENSP00000261942,9606.ENSP00000263097,9606.ENSP00000311449,9606.ENSP00000311766,9606.ENSP00000319096,9606.ENSP00000340648,9606.ENSP00000349437,9606.ENSP00000354532,9606.ENSP00000355361,9606.ENSP00000356574,9606.ENSP00000357076,9606.ENSP00000358866,9606.ENSP00000366109,9606.ENSP00000377941,9606.ENSP00000381565,9606.ENSP00000398632,…	YKT6,ACLY,CAB39,FAF2,CNN2,RAB6A,ATAD3B,RAP2B,HUWE1,IGF2R,PNP,CD47,QSOX1,TAGLN2,FLNA,ANXA1,ACTN1,DIAPH1,CD44,STXBP2,SLC1A5,RAB31
GO Process	GO:0006417	Regulation of translation	13	398	0.57	3.71535	0.0055	9606.ENSP00000248553,9606.ENSP00000265085,9606.ENSP00000308452,9606.ENSP00000358140,9606.ENSP00000370258,9606.ENSP00000387170,9606.ENSP00000398131,9606.ENSP00000429931,9606.ENSP00000431800,9606.ENSP00000433664,9606.ENSP00000436049,9606.ENSP00000446007,9606.ENSP00000485663	HSPB1,CPEB4,KRT17,EIF3A,EIF3CL,GIGYF2,GSPT1,EIF3H,EIF3F,EIF4G2,EIF3M,VIM,EIF3L
GO Process	GO:0007080	Mitotic metaphase plate congression	5	44	1.11	12.8825	0.0055	9606.ENSP00000160827,9606.ENSP00000256442,9606.ENSP00000275517,9606.ENSP00000361298,9606.ENSP00000393963	KIF22,CCNB1,CDCA5,KIF2C,KIFC1
GO Process	GO:0016032	Viral process	19	776	0.45	2.81838	0.0055	9606.ENSP00000248553,9606.ENSP00000256644,9606.ENSP00000261574,9606.ENSP00000293362,9606.ENSP00000294119,9606.ENSP00000311449,9606.ENSP00000324422,9606.ENSP00000325448,9606.ENSP00000353224,9606.ENSP00000358140,9606.ENSP00000362931,9606.ENSP00000373487,9606.ENSP00000376345,9606.ENSP00000378699,9606.ENSP00000431800,9606.ENSP00000436049,9606.ENSP00000444408,9606.ENSP00000446007,9606.ENSP00000485663	HSPB1,LAMTOR5,IPO5,PSME3,UBXN1,RAB6A,ZYX,KARS,TFRC,EIF3A,SRPK1,KRT18,GRB2,CDK1,EIF3F,EIF3M,SLC1A5,VIM,EIF3L
GO Process	GO:0018130	Heterocycle biosynthetic process	23	1061	0.39	2.45471	0.0055	9606.ENSP00000205402,9606.ENSP00000222553,9606.ENSP00000253792,9606.ENSP00000256442,9606.ENSP00000262027,9606.ENSP00000262030,9606.ENSP00000274849,9606.ENSP00000290299,9606.ENSP00000299259,9606.ENSP00000300688,9606.ENSP00000307241,9606.ENSP00000325448,9606.ENSP00000354532,9606.ENSP00000355922,9606.ENSP00000357218,9606.ENSP00000358478,9606.ENSP00000358737,9606.ENSP00000358866,9606.ENSP00000369134,…	DLD,NAMPT,ACLY,CCNB1,MARS,ATP5B,ABT1,ATP5O,COPS2,ATP5L,PDHB,KARS,PNP,CENPF,APOA1BP,TTF2,ATP5F1,FLNA,PDHA1,CDK1,ATP5A1,ATP5J,MTHFD1L
GO Process	GO:0034654	Nucleobase-containing compound biosynthetic process	22	995	0.4	2.51189	0.0059	9606.ENSP00000205402,9606.ENSP00000222553,9606.ENSP00000253792,9606.ENSP00000256442,9606.ENSP00000262027,9606.ENSP00000262030,9606.ENSP00000274849,9606.ENSP00000290299,9606.ENSP00000299259,9606.ENSP00000300688,9606.ENSP00000307241,9606.ENSP00000325448,9606.ENSP00000354532,9606.ENSP00000355922,9606.ENSP00000357218,9606.ENSP00000358478,9606.ENSP00000358737,9606.ENSP00000358866,9606.ENSP00000369134,…	DLD,NAMPT,ACLY,CCNB1,MARS,ATP5B,ABT1,ATP5O,COPS2,ATP5L,PDHB,KARS,PNP,CENPF,APOA1BP,TTF2,ATP5F1,FLNA,PDHA1,CDK1,ATP5A1,ATP5J
GO Process	GO:0006796	Phosphate-containing compound metabolic process	36	2107	0.29	1.94984	0.006	9606.ENSP00000205402,9606.ENSP00000210313,9606.ENSP00000216911,9606.ENSP00000220003,9606.ENSP00000222553,9606.ENSP00000240874,9606.ENSP00000253792,9606.ENSP00000256442,9606.ENSP00000258418,9606.ENSP00000262030,9606.ENSP00000262304,9606.ENSP00000290299,9606.ENSP00000293362,9606.ENSP00000299259,9606.ENSP00000300688,9606.ENSP00000307241,9606.ENSP00000313950,9606.ENSP00000325448,9606.ENSP00000339299,…	DLD,PSMD5,AURKA,CSK,NAMPT,KALRN,ACLY,CCNB1,CAB39,ATP5B,PKD1,ATP5O,PSME3,COPS2,ATP5L,PDHB,AURKB,KARS,TRIO,CRKL,IGF2R,MYLK,PNP,APOA1BP,ATP5F1,SRPK1,STK24,PDHA1,PFKP,LAMA1,GRB2,PPP3CA,CDK1,ATP5A1,ATP5J,TIMM50
GO Process	GO:0019438	Aromatic compound biosynthetic process	23	1070	0.39	2.45471	0.006	9606.ENSP00000205402,9606.ENSP00000222553,9606.ENSP00000253792,9606.ENSP00000256442,9606.ENSP00000262027,9606.ENSP00000262030,9606.ENSP00000274849,9606.ENSP00000290299,9606.ENSP00000299259,9606.ENSP00000300688,9606.ENSP00000307241,9606.ENSP00000325448,9606.ENSP00000354532,9606.ENSP00000355922,9606.ENSP00000357218,9606.ENSP00000358478,9606.ENSP00000358737,9606.ENSP00000358866,9606.ENSP00000369134,…	DLD,NAMPT,ACLY,CCNB1,MARS,ATP5B,ABT1,ATP5O,COPS2,ATP5L,PDHB,KARS,PNP,CENPF,APOA1BP,TTF2,ATP5F1,FLNA,PDHA1,CDK1,ATP5A1,ATP5J,MTHFD1L
GO Process	GO:0031032	Actomyosin structure organization	7	111	0.86	7.24436	0.0063	9606.ENSP00000260363,9606.ENSP00000263097,9606.ENSP00000265748,9606.ENSP00000324422,9606.ENSP00000351022,9606.ENSP00000359225,9606.ENSP00000404190	KIF23,CNN2,ANLN,ZYX,TPM1,CNN3,RACGAP1
GO Process	GO:0007017	Microtubule-based process	18	727	0.45	2.81838	0.007	9606.ENSP00000160827,9606.ENSP00000216911,9606.ENSP00000248553,9606.ENSP00000256442,9606.ENSP00000260363,9606.ENSP00000300403,9606.ENSP00000311449,9606.ENSP00000313950,9606.ENSP00000358866,9606.ENSP00000361298,9606.ENSP00000377793,9606.ENSP00000378699,9606.ENSP00000378725,9606.ENSP00000393963,9606.ENSP00000404190,9606.ENSP00000418529,9606.ENSP00000453403,9606.ENSP00000483489	KIF22,AURKA,HSPB1,CCNB1,KIF23,TPX2,RAB6A,AURKB,FLNA,KIF2C,PRC1,CDK1,KTN1,KIFC1,RACGAP1,NSFL1C,NUSAP1,NTMT1
GO Process	GO:0044403	Symbiotic process	20	865	0.42	2.63027	0.007	9606.ENSP00000248553,9606.ENSP00000256644,9606.ENSP00000261574,9606.ENSP00000293362,9606.ENSP00000294119,9606.ENSP00000311449,9606.ENSP00000324422,9606.ENSP00000325448,9606.ENSP00000349437,9606.ENSP00000353224,9606.ENSP00000358140,9606.ENSP00000362931,9606.ENSP00000373487,9606.ENSP00000376345,9606.ENSP00000378699,9606.ENSP00000431800,9606.ENSP00000436049,9606.ENSP00000444408,9606.ENSP00000446007,…	HSPB1,LAMTOR5,IPO5,PSME3,UBXN1,RAB6A,ZYX,KARS,IGF2R,TFRC,EIF3A,SRPK1,KRT18,GRB2,CDK1,EIF3F,EIF3M,SLC1A5,VIM,EIF3L
GO Process	GO:0051640	Organelle localization	16	598	0.49	3.0903	0.0073	9606.ENSP00000160827,9606.ENSP00000216911,9606.ENSP00000223369,9606.ENSP00000256442,9606.ENSP00000260363,9606.ENSP00000275517,9606.ENSP00000311449,9606.ENSP00000344871,9606.ENSP00000355922,9606.ENSP00000361298,9606.ENSP00000363054,9606.ENSP00000378699,9606.ENSP00000393963,9606.ENSP00000413606,9606.ENSP00000418529,9606.ENSP00000453403	KIF22,AURKA,YKT6,CCNB1,KIF23,CDCA5,RAB6A,MYO1F,CENPF,KIF2C,STX12,CDK1,KIFC1,STXBP2,NSFL1C,NUSAP1
GO Process	GO:0007093	Mitotic cell cycle checkpoint	8	156	0.77	5.88844	0.0074	9606.ENSP00000216911,9606.ENSP00000256442,9606.ENSP00000313950,9606.ENSP00000340989,9606.ENSP00000355922,9606.ENSP00000378699,9606.ENSP00000387170,9606.ENSP00000411532	AURKA,CCNB1,AURKB,SFN,CENPF,CDK1,GIGYF2,TOP2A
GO Process	GO:0045931	Positive regulation of mitotic cell cycle	8	156	0.77	5.88844	0.0074	9606.ENSP00000216911,9606.ENSP00000256442,9606.ENSP00000275517,9606.ENSP00000313950,9606.ENSP00000366109,9606.ENSP00000378699,9606.ENSP00000418529,9606.ENSP00000453403	AURKA,CCNB1,CDCA5,AURKB,ANXA1,CDK1,NSFL1C,NUSAP1
GO Process	GO:2000045	Regulation of G1/S transition of mitotic cell cycle	8	156	0.77	5.88844	0.0074	9606.ENSP00000216911,9606.ENSP00000256442,9606.ENSP00000262304,9606.ENSP00000293362,9606.ENSP00000340989,9606.ENSP00000366109,9606.ENSP00000378699,9606.ENSP00000387170	AURKA,CCNB1,PKD1,PSME3,SFN,ANXA1,CDK1,GIGYF2
GO Process	GO:0008104	Protein localization	36	2139	0.28	1.90546	0.0075	9606.ENSP00000216911,9606.ENSP00000223127,9606.ENSP00000223369,9606.ENSP00000230085,9606.ENSP00000248553,9606.ENSP00000256644,9606.ENSP00000261574,9606.ENSP00000261942,9606.ENSP00000262304,9606.ENSP00000265748,9606.ENSP00000285737,9606.ENSP00000292385,9606.ENSP00000311449,9606.ENSP00000313950,9606.ENSP00000320038,9606.ENSP00000333769,9606.ENSP00000353224,9606.ENSP00000354573,9606.ENSP00000355922,…	AURKA,PLOD3,YKT6,SNX3,HSPB1,LAMTOR5,IPO5,FAF2,PKD1,ANLN,LONP2,DBN1,RAB6A,AURKB,ARHGAP33,BSG,TFRC,MACF1,CENPF,FLNA,STX12,TM9SF2,ANXA1,AGRN,KRT18,FAM83H,ECT2,PPP3CA,CDK1,DIAPH1,CORO1C,STXBP2,ERBB2IP,TIMM50,RAB31,LSR
GO Process	GO:0009150	Purine ribonucleotide metabolic process	11	303	0.62	4.16869	0.0075	9606.ENSP00000205402,9606.ENSP00000253792,9606.ENSP00000262030,9606.ENSP00000290299,9606.ENSP00000300688,9606.ENSP00000307241,9606.ENSP00000358737,9606.ENSP00000369134,9606.ENSP00000370517,9606.ENSP00000381736,9606.ENSP00000389649	DLD,ACLY,ATP5B,ATP5O,ATP5L,PDHB,ATP5F1,PDHA1,PFKP,ATP5A1,ATP5J
GO Process	GO:0031099	Regeneration	8	157	0.77	5.88844	0.0075	9606.ENSP00000216911,9606.ENSP00000256442,9606.ENSP00000305422,9606.ENSP00000349437,9606.ENSP00000366109,9606.ENSP00000378323,9606.ENSP00000378699,9606.ENSP00000381581	AURKA,CCNB1,CEBPB,IGF2R,ANXA1,PPP3CA,CDK1,LCP1
GO Process	GO:0032501	Multicellular organismal process	85	6933	0.15	1.41254	0.0075	9606.ENSP00000205402,9606.ENSP00000206765,9606.ENSP00000216911,9606.ENSP00000220003,9606.ENSP00000222399,9606.ENSP00000222553,9606.ENSP00000223127,9606.ENSP00000230085,9606.ENSP00000240874,9606.ENSP00000245932,9606.ENSP00000248553,9606.ENSP00000256442,9606.ENSP00000262030,9606.ENSP00000262304,9606.ENSP00000263867,9606.ENSP00000264651,9606.ENSP00000265748,9606.ENSP00000268489,9606.ENSP00000269886,…	DLD,TGM1,AURKA,CSK,LAMB1,NAMPT,PLOD3,SNX3,KALRN,VASP,HSPB1,CCNB1,ATP5B,PKD1,CAPG,KRT24,ANLN,ZFHX3,SH3GL1,ABT1,DBN1,SLC4A7,TMEM65,COPS2,EVPL,CEBPB,KRT17,PDLIM2,AURKB,RAP2B,ARHGAP33,HCCS,BSG,TRIO,HUWE1,SFN,MAFK,TPM4,CRKL,PDLIM7,PLS3,IGF2R,TPM1,TFRC,MYLK,PNP,MACF1,IRF2BP2,CENPF,APOA1BP,IVL,ATP5F1,FLNA,PABPC4,SRPK1,IARS,STK24,ANXA1,AGRN,KRT81,KRT18,FAM83H,LAMA1,GRB2,ECT2,ACTN1,KRT80,PPP3CA,CDK1,DIAPH…
GO Process	GO:0006119	Oxidative phosphorylation	7	118	0.83	6.76083	0.0082	9606.ENSP00000205402,9606.ENSP00000262030,9606.ENSP00000290299,9606.ENSP00000300688,9606.ENSP00000358737,9606.ENSP00000381736,9606.ENSP00000389649	DLD,ATP5B,ATP5O,ATP5L,ATP5F1,ATP5A1,ATP5J
GO Process	GO:0045109	Intermediate filament organization	4	25	1.26	18.197	0.0082	9606.ENSP00000221166,9606.ENSP00000308452,9606.ENSP00000446007,9606.ENSP00000484472	NEFM,KRT17,VIM,EPPK1
GO Process	GO:1900182	Positive regulation of protein localization to nucleus	6	82	0.92	8.31764	0.0087	9606.ENSP00000256644,9606.ENSP00000261574,9606.ENSP00000353224,9606.ENSP00000358866,9606.ENSP00000376457,9606.ENSP00000378699	LAMTOR5,IPO5,TFRC,FLNA,ECT2,CDK1
GO Process	GO:0022008	Neurogenesis	30	1657	0.32	2.0893	0.0088	9606.ENSP00000216911,9606.ENSP00000220003,9606.ENSP00000222399,9606.ENSP00000230085,9606.ENSP00000240874,9606.ENSP00000245932,9606.ENSP00000268489,9606.ENSP00000274849,9606.ENSP00000292385,9606.ENSP00000295736,9606.ENSP00000299259,9606.ENSP00000305422,9606.ENSP00000320038,9606.ENSP00000333769,9606.ENSP00000339299,9606.ENSP00000346300,9606.ENSP00000348099,9606.ENSP00000354573,9606.ENSP00000358866,…	AURKA,CSK,LAMB1,SNX3,KALRN,VASP,ZFHX3,ABT1,DBN1,SLC4A7,COPS2,CEBPB,ARHGAP33,BSG,TRIO,CRKL,PDLIM7,MACF1,FLNA,STK24,ANXA1,AGRN,LAMA1,GRB2,ECT2,PPP3CA,CDK1,GIGYF2,RACGAP1,VIM
GO Process	GO:0031145	Anaphase-promoting complex-dependent catabolic process	6	83	0.92	8.31764	0.0091	9606.ENSP00000210313,9606.ENSP00000216911,9606.ENSP00000256442,9606.ENSP00000293362,9606.ENSP00000313950,9606.ENSP00000378699	PSMD5,AURKA,CCNB1,PSME3,AURKB,CDK1
GO Process	GO:0009913	Epidermal cell differentiation	11	315	0.6	3.98107	0.0097	9606.ENSP00000206765,9606.ENSP00000264651,9606.ENSP00000295736,9606.ENSP00000301607,9606.ENSP00000308452,9606.ENSP00000340989,9606.ENSP00000357753,9606.ENSP00000366109,9606.ENSP00000369349,9606.ENSP00000373487,9606.ENSP00000378292	TGM1,KRT24,SLC4A7,EVPL,KRT17,SFN,IVL,ANXA1,KRT81,KRT18,KRT80
GO Process	GO:0000226	Microtubule cytoskeleton organization	14	492	0.51	3.23594	0.0099	9606.ENSP00000216911,9606.ENSP00000256442,9606.ENSP00000260363,9606.ENSP00000300403,9606.ENSP00000313950,9606.ENSP00000358866,9606.ENSP00000361298,9606.ENSP00000377793,9606.ENSP00000378699,9606.ENSP00000393963,9606.ENSP00000404190,9606.ENSP00000418529,9606.ENSP00000453403,9606.ENSP00000483489	AURKA,CCNB1,KIF23,TPX2,AURKB,FLNA,KIF2C,PRC1,CDK1,KIFC1,RACGAP1,NSFL1C,NUSAP1,NTMT1
GO Process	GO:0030216	Keratinocyte differentiation	10	268	0.63	4.2658	0.0116	9606.ENSP00000206765,9606.ENSP00000264651,9606.ENSP00000301607,9606.ENSP00000308452,9606.ENSP00000340989,9606.ENSP00000357753,9606.ENSP00000366109,9606.ENSP00000369349,9606.ENSP00000373487,9606.ENSP00000378292	TGM1,KRT24,EVPL,KRT17,SFN,IVL,ANXA1,KRT81,KRT18,KRT80
GO Process	GO:0043588	Skin development	12	382	0.56	3.63078	0.0122	9606.ENSP00000206765,9606.ENSP00000262304,9606.ENSP00000264651,9606.ENSP00000301607,9606.ENSP00000308452,9606.ENSP00000340989,9606.ENSP00000357753,9606.ENSP00000366109,9606.ENSP00000369349,9606.ENSP00000373487,9606.ENSP00000378292,9606.ENSP00000480821	TGM1,PKD1,KRT24,EVPL,KRT17,SFN,IVL,ANXA1,KRT81,KRT18,KRT80,LSR
GO Process	GO:0051639	Actin filament network formation	3	10	1.54	34.6737	0.0122	9606.ENSP00000348163,9606.ENSP00000377941,9606.ENSP00000381581	PLS3,ACTN1,LCP1
GO Process	GO:1901991	Negative regulation of mitotic cell cycle phase transition	9	219	0.67	4.67735	0.0122	9606.ENSP00000210313,9606.ENSP00000216911,9606.ENSP00000256442,9606.ENSP00000293362,9606.ENSP00000313950,9606.ENSP00000340989,9606.ENSP00000355922,9606.ENSP00000378699,9606.ENSP00000387170	PSMD5,AURKA,CCNB1,PSME3,AURKB,SFN,CENPF,CDK1,GIGYF2
GO Process	GO:1903827	Regulation of cellular protein localization	15	568	0.48	3.01995	0.0122	9606.ENSP00000220003,9606.ENSP00000230085,9606.ENSP00000256644,9606.ENSP00000261574,9606.ENSP00000275517,9606.ENSP00000340648,9606.ENSP00000340989,9606.ENSP00000346300,9606.ENSP00000353224,9606.ENSP00000358866,9606.ENSP00000376457,9606.ENSP00000378699,9606.ENSP00000381581,9606.ENSP00000391490,9606.ENSP00000418529	CSK,SNX3,LAMTOR5,IPO5,CDCA5,HUWE1,SFN,CRKL,TFRC,FLNA,ECT2,CDK1,LCP1,AGR2,NSFL1C
GO Process	GO:0032465	Regulation of cytokinesis	6	89	0.89	7.76247	0.0124	9606.ENSP00000216911,9606.ENSP00000260363,9606.ENSP00000313950,9606.ENSP00000376457,9606.ENSP00000377793,9606.ENSP00000404190	AURKA,KIF23,AURKB,ECT2,PRC1,RACGAP1
GO Process	GO:0051276	Chromosome organization	22	1066	0.37	2.34423	0.0128	9606.ENSP00000160827,9606.ENSP00000216911,9606.ENSP00000256442,9606.ENSP00000260363,9606.ENSP00000267430,9606.ENSP00000275517,9606.ENSP00000287394,9606.ENSP00000299259,9606.ENSP00000313950,9606.ENSP00000340648,9606.ENSP00000355922,9606.ENSP00000361298,9606.ENSP00000362931,9606.ENSP00000366109,9606.ENSP00000377793,9606.ENSP00000378699,9606.ENSP00000393963,9606.ENSP00000404190,9606.ENSP00000411532,…	KIF22,AURKA,CCNB1,KIF23,FANCM,CDCA5,ATAD2,COPS2,AURKB,HUWE1,CENPF,KIF2C,SRPK1,ANXA1,PRC1,CDK1,KIFC1,RACGAP1,TOP2A,NUSAP1,UHRF1,NTMT1
GO Process	GO:0051656	Establishment of organelle localization	12	385	0.55	3.54813	0.0128	9606.ENSP00000160827,9606.ENSP00000223369,9606.ENSP00000256442,9606.ENSP00000260363,9606.ENSP00000275517,9606.ENSP00000311449,9606.ENSP00000344871,9606.ENSP00000355922,9606.ENSP00000361298,9606.ENSP00000393963,9606.ENSP00000418529,9606.ENSP00000453403	KIF22,YKT6,CCNB1,KIF23,CDCA5,RAB6A,MYO1F,CENPF,KIF2C,KIFC1,NSFL1C,NUSAP1
GO Process	GO:0031424	Keratinization	9	226	0.66	4.57088	0.0144	9606.ENSP00000206765,9606.ENSP00000264651,9606.ENSP00000301607,9606.ENSP00000308452,9606.ENSP00000340989,9606.ENSP00000357753,9606.ENSP00000369349,9606.ENSP00000373487,9606.ENSP00000378292	TGM1,KRT24,EVPL,KRT17,SFN,IVL,KRT81,KRT18,KRT80
GO Process	GO:0045840	Positive regulation of mitotic nuclear division	5	58	0.99	9.77237	0.0144	9606.ENSP00000216911,9606.ENSP00000275517,9606.ENSP00000313950,9606.ENSP00000418529,9606.ENSP00000453403	AURKA,CDCA5,AURKB,NSFL1C,NUSAP1
GO Process	GO:0048699	Generation of neurons	28	1551	0.32	2.0893	0.0144	9606.ENSP00000216911,9606.ENSP00000222399,9606.ENSP00000230085,9606.ENSP00000240874,9606.ENSP00000245932,9606.ENSP00000268489,9606.ENSP00000274849,9606.ENSP00000292385,9606.ENSP00000295736,9606.ENSP00000299259,9606.ENSP00000305422,9606.ENSP00000320038,9606.ENSP00000333769,9606.ENSP00000339299,9606.ENSP00000346300,9606.ENSP00000348099,9606.ENSP00000354573,9606.ENSP00000358866,9606.ENSP00000365730,…	AURKA,LAMB1,SNX3,KALRN,VASP,ZFHX3,ABT1,DBN1,SLC4A7,COPS2,CEBPB,ARHGAP33,BSG,TRIO,CRKL,PDLIM7,MACF1,FLNA,STK24,AGRN,LAMA1,GRB2,ECT2,PPP3CA,CDK1,GIGYF2,RACGAP1,VIM
GO Process	GO:2000145	Regulation of cell motility	20	929	0.39	2.45471	0.0144	9606.ENSP00000222399,9606.ENSP00000248553,9606.ENSP00000262030,9606.ENSP00000295065,9606.ENSP00000319096,9606.ENSP00000325448,9606.ENSP00000346300,9606.ENSP00000351022,9606.ENSP00000353452,9606.ENSP00000354573,9606.ENSP00000358866,9606.ENSP00000365730,9606.ENSP00000366109,9606.ENSP00000373565,9606.ENSP00000374309,9606.ENSP00000378323,9606.ENSP00000381565,9606.ENSP00000381736,9606.ENSP00000394496,…	LAMB1,HSPB1,ATP5B,MEMO1,RAP2B,KARS,CRKL,TPM1,MYLK,MACF1,FLNA,STK24,ANXA1,FAM83H,LAMA1,PPP3CA,DIAPH1,ATP5A1,CORO1C,EPPK1
GO Process	GO:0051270	Regulation of cellular component movement	21	1009	0.38	2.39883	0.0152	9606.ENSP00000222399,9606.ENSP00000248553,9606.ENSP00000262030,9606.ENSP00000295065,9606.ENSP00000319096,9606.ENSP00000325448,9606.ENSP00000346300,9606.ENSP00000351022,9606.ENSP00000353452,9606.ENSP00000354573,9606.ENSP00000358866,9606.ENSP00000365730,9606.ENSP00000366109,9606.ENSP00000373565,9606.ENSP00000374309,9606.ENSP00000377941,9606.ENSP00000378323,9606.ENSP00000381565,9606.ENSP00000381736,…	LAMB1,HSPB1,ATP5B,MEMO1,RAP2B,KARS,CRKL,TPM1,MYLK,MACF1,FLNA,STK24,ANXA1,FAM83H,LAMA1,ACTN1,PPP3CA,DIAPH1,ATP5A1,CORO1C,EPPK1
GO Process	GO:0071704	Organic substance metabolic process	91	7755	0.13	1.34896	0.0152	9606.ENSP00000160827,9606.ENSP00000205402,9606.ENSP00000206765,9606.ENSP00000210313,9606.ENSP00000216911,9606.ENSP00000220003,9606.ENSP00000222399,9606.ENSP00000222553,9606.ENSP00000223127,9606.ENSP00000230085,9606.ENSP00000240874,9606.ENSP00000253792,9606.ENSP00000256441,9606.ENSP00000256442,9606.ENSP00000258418,9606.ENSP00000261942,9606.ENSP00000262027,9606.ENSP00000262030,9606.ENSP00000262304,…	KIF22,DLD,TGM1,PSMD5,AURKA,CSK,LAMB1,NAMPT,PLOD3,SNX3,KALRN,ACLY,MRPS36,CCNB1,CAB39,FAF2,MARS,ATP5B,PKD1,P4HA1,CPEB4,FANCM,ABT1,CDCA5,LONP2,ATP5O,PSME3,UBXN1,COPS2,ATP5L,EVPL,ISG20,PDHB,SLC5A6,RAB6A,AURKB,KARS,HCCS,BSG,TRIO,HUWE1,CRKL,IGF2R,TFRC,MYLK,PNP,IRF2BP2,CENPF,QSOX1,APOA1BP,IVL,EIF3A,TTF2,ATP5F1,FLNA,PABPC4,SRPK1,SKIV2L,SDHB,IARS,STK24,ANXA1,AGRN,PDHA1,EIF3CL,PFKP,LAMA1,GRB2,PPP3CA,CDK1,K…
GO Process	GO:0030334	Regulation of cell migration	19	865	0.4	2.51189	0.0157	9606.ENSP00000222399,9606.ENSP00000248553,9606.ENSP00000262030,9606.ENSP00000319096,9606.ENSP00000325448,9606.ENSP00000346300,9606.ENSP00000351022,9606.ENSP00000353452,9606.ENSP00000354573,9606.ENSP00000358866,9606.ENSP00000365730,9606.ENSP00000366109,9606.ENSP00000373565,9606.ENSP00000374309,9606.ENSP00000378323,9606.ENSP00000381565,9606.ENSP00000381736,9606.ENSP00000394496,9606.ENSP00000484472	LAMB1,HSPB1,ATP5B,RAP2B,KARS,CRKL,TPM1,MYLK,MACF1,FLNA,STK24,ANXA1,FAM83H,LAMA1,PPP3CA,DIAPH1,ATP5A1,CORO1C,EPPK1
GO Process	GO:0035404	Histone-serine phosphorylation	3	12	1.46	28.8403	0.0171	9606.ENSP00000216911,9606.ENSP00000256442,9606.ENSP00000313950	AURKA,CCNB1,AURKB
GO Process	GO:0006091	Generation of precursor metabolites and energy	12	405	0.53	3.38844	0.0183	9606.ENSP00000205402,9606.ENSP00000262030,9606.ENSP00000270792,9606.ENSP00000290299,9606.ENSP00000300688,9606.ENSP00000307241,9606.ENSP00000358737,9606.ENSP00000364649,9606.ENSP00000369134,9606.ENSP00000370517,9606.ENSP00000381736,9606.ENSP00000389649	DLD,ATP5B,SH3BGRL3,ATP5O,ATP5L,PDHB,ATP5F1,SDHB,PDHA1,PFKP,ATP5A1,ATP5J
GO Process	GO:0006468	Protein phosphorylation	20	952	0.38	2.39883	0.0185	9606.ENSP00000210313,9606.ENSP00000216911,9606.ENSP00000220003,9606.ENSP00000240874,9606.ENSP00000256442,9606.ENSP00000258418,9606.ENSP00000262304,9606.ENSP00000293362,9606.ENSP00000299259,9606.ENSP00000313950,9606.ENSP00000325448,9606.ENSP00000339299,9606.ENSP00000346300,9606.ENSP00000349437,9606.ENSP00000353452,9606.ENSP00000362931,9606.ENSP00000365730,9606.ENSP00000374309,9606.ENSP00000376345,…	PSMD5,AURKA,CSK,KALRN,CCNB1,CAB39,PKD1,PSME3,COPS2,AURKB,KARS,TRIO,CRKL,IGF2R,MYLK,SRPK1,STK24,LAMA1,GRB2,CDK1
GO Process	GO:0022618	Ribonucleoprotein complex assembly	8	186	0.69	4.89779	0.0185	9606.ENSP00000274849,9606.ENSP00000358140,9606.ENSP00000362931,9606.ENSP00000370258,9606.ENSP00000429931,9606.ENSP00000431800,9606.ENSP00000436049,9606.ENSP00000485663	ABT1,EIF3A,SRPK1,EIF3CL,EIF3H,EIF3F,EIF3M,EIF3L
GO Process	GO:0006099	Tricarboxylic acid cycle	4	34	1.13	13.4896	0.0197	9606.ENSP00000205402,9606.ENSP00000307241,9606.ENSP00000364649,9606.ENSP00000369134	DLD,PDHB,SDHB,PDHA1
GO Process	GO:0018149	Peptide cross-linking	4	34	1.13	13.4896	0.0197	9606.ENSP00000206765,9606.ENSP00000301607,9606.ENSP00000357753,9606.ENSP00000366109	TGM1,EVPL,IVL,ANXA1
GO Process	GO:0034641	Cellular nitrogen compound metabolic process	47	3282	0.21	1.62181	0.0198	9606.ENSP00000160827,9606.ENSP00000205402,9606.ENSP00000222553,9606.ENSP00000253792,9606.ENSP00000256441,9606.ENSP00000256442,9606.ENSP00000262027,9606.ENSP00000262030,9606.ENSP00000265085,9606.ENSP00000267430,9606.ENSP00000274849,9606.ENSP00000275517,9606.ENSP00000290299,9606.ENSP00000299259,9606.ENSP00000300688,9606.ENSP00000306565,9606.ENSP00000307241,9606.ENSP00000310208,9606.ENSP00000325448,…	KIF22,DLD,NAMPT,ACLY,MRPS36,CCNB1,MARS,ATP5B,CPEB4,FANCM,ABT1,CDCA5,ATP5O,COPS2,ATP5L,ISG20,PDHB,SLC5A6,KARS,HUWE1,PNP,CENPF,APOA1BP,EIF3A,TTF2,ATP5F1,FLNA,PABPC4,SRPK1,SKIV2L,IARS,PDHA1,EIF3CL,PFKP,CDK1,ATP5A1,ATP5J,GSPT1,TOP2A,EIF3H,EIF3F,EIF4G2,EIF3M,MTHFD1L,UHRF1,CSDE1,EIF3L
GO Process	GO:0065007	Biological regulation	128	12171	0.08	1.20226	0.0201	9606.ENSP00000205402,9606.ENSP00000206765,9606.ENSP00000210313,9606.ENSP00000216911,9606.ENSP00000220003,9606.ENSP00000221957,9606.ENSP00000222399,9606.ENSP00000222553,9606.ENSP00000223127,9606.ENSP00000230085,9606.ENSP00000240874,9606.ENSP00000245932,9606.ENSP00000248553,9606.ENSP00000253792,9606.ENSP00000256442,9606.ENSP00000256644,9606.ENSP00000258418,9606.ENSP00000260363,9606.ENSP00000261574,…	DLD,TGM1,PSMD5,AURKA,CSK,PLIN3,LAMB1,NAMPT,PLOD3,SNX3,KALRN,VASP,HSPB1,ACLY,CCNB1,LAMTOR5,CAB39,KIF23,IPO5,FAF2,MARS,ATP5B,PKD1,CNN2,WDR76,CAPG,CPEB4,ANLN,FANCM,ZFHX3,SH3GL1,ABT1,CDCA5,SLC12A9,LONP2,ATAD2,DBN1,NACC1,PSME3,UBXN1,MEMO1,SLC4A7,TMEM65,COPS2,TPX2,CEBPB,ISG20,KRT17,ARHGAP32,RAB6A,AURKB,HSPH1,RAP2B,ARHGAP33,ZYX,KARS,BSG,TRIO,HUWE1,SFN,MAFK,CRKL,PDLIM7,IGF2R,TPM1,TFRC,MYLK,PNP,MACF1,CD47…
GO Process	GO:0050793	Regulation of developmental process	40	2648	0.24	1.7378	0.0217	9606.ENSP00000210313,9606.ENSP00000216911,9606.ENSP00000222553,9606.ENSP00000230085,9606.ENSP00000240874,9606.ENSP00000248553,9606.ENSP00000256442,9606.ENSP00000268489,9606.ENSP00000292385,9606.ENSP00000293362,9606.ENSP00000305422,9606.ENSP00000308452,9606.ENSP00000320038,9606.ENSP00000339299,9606.ENSP00000340648,9606.ENSP00000340989,9606.ENSP00000346300,9606.ENSP00000348099,9606.ENSP00000351022,…	PSMD5,AURKA,NAMPT,SNX3,KALRN,HSPB1,CCNB1,ZFHX3,DBN1,PSME3,CEBPB,KRT17,ARHGAP33,TRIO,HUWE1,SFN,CRKL,PDLIM7,TPM1,TFRC,PNP,MACF1,CENPF,APOA1BP,FLNA,STK24,ANXA1,AGRN,LAMA1,ECT2,PPP3CA,CDK1,DIAPH1,AGR2,CORO1C,CD44,RACGAP1,VIM,FAM213A,EPPK1
GO Process	GO:0033036	Macromolecule localization	38	2473	0.25	1.77828	0.0225	9606.ENSP00000216911,9606.ENSP00000221957,9606.ENSP00000223127,9606.ENSP00000223369,9606.ENSP00000230085,9606.ENSP00000248553,9606.ENSP00000256644,9606.ENSP00000261574,9606.ENSP00000261942,9606.ENSP00000262304,9606.ENSP00000265748,9606.ENSP00000285737,9606.ENSP00000292385,9606.ENSP00000311449,9606.ENSP00000313950,9606.ENSP00000320038,9606.ENSP00000333769,9606.ENSP00000353224,9606.ENSP00000354573,…	AURKA,PLIN3,PLOD3,YKT6,SNX3,HSPB1,LAMTOR5,IPO5,FAF2,PKD1,ANLN,LONP2,DBN1,RAB6A,AURKB,ARHGAP33,BSG,TFRC,MACF1,CENPF,FLNA,STX12,TM9SF2,ANXA1,AGRN,KRT18,FAM83H,ECT2,PPP3CA,CDK1,DIAPH1,CORO1C,STXBP2,SLC2A1,ERBB2IP,TIMM50,RAB31,LSR
GO Process	GO:0008152	Metabolic process	95	8298	0.12	1.31826	0.0229	9606.ENSP00000160827,9606.ENSP00000205402,9606.ENSP00000206765,9606.ENSP00000210313,9606.ENSP00000216911,9606.ENSP00000220003,9606.ENSP00000222399,9606.ENSP00000222553,9606.ENSP00000223127,9606.ENSP00000230085,9606.ENSP00000240874,9606.ENSP00000253792,9606.ENSP00000256441,9606.ENSP00000256442,9606.ENSP00000258418,9606.ENSP00000260324,9606.ENSP00000261942,9606.ENSP00000262027,9606.ENSP00000262030,…	KIF22,DLD,TGM1,PSMD5,AURKA,CSK,LAMB1,NAMPT,PLOD3,SNX3,KALRN,ACLY,MRPS36,CCNB1,CAB39,SQRDL,FAF2,MARS,ATP5B,PKD1,P4HA1,CPEB4,FANCM,SH3BGRL3,ABT1,CDCA5,LONP2,ATP5O,PSME3,UBXN1,COPS2,ATP5L,EVPL,ISG20,PDHB,SLC5A6,RAB6A,AURKB,KARS,HCCS,BSG,TRIO,HUWE1,CRKL,IGF2R,TFRC,MYLK,PNP,IRF2BP2,CENPF,QSOX1,APOA1BP,IVL,EIF3A,TTF2,ATP5F1,FLNA,PABPC4,SRPK1,STX12,SKIV2L,SDHB,IARS,STK24,ANXA1,AGRN,PDHA1,EIF3CL,PFKP,LAM…
GO Process	GO:0008544	Epidermis development	12	419	0.52	3.31131	0.023	9606.ENSP00000206765,9606.ENSP00000223127,9606.ENSP00000264651,9606.ENSP00000295736,9606.ENSP00000301607,9606.ENSP00000308452,9606.ENSP00000340989,9606.ENSP00000357753,9606.ENSP00000366109,9606.ENSP00000369349,9606.ENSP00000373487,9606.ENSP00000378292	TGM1,PLOD3,KRT24,SLC4A7,EVPL,KRT17,SFN,IVL,ANXA1,KRT81,KRT18,KRT80
GO Process	GO:0019081	Viral translation	3	14	1.39	24.5471	0.0233	9606.ENSP00000358140,9606.ENSP00000431800,9606.ENSP00000485663	EIF3A,EIF3F,EIF3L
GO Process	GO:0031571	Mitotic G1 DNA damage checkpoint	5	67	0.93	8.51138	0.0235	9606.ENSP00000216911,9606.ENSP00000256442,9606.ENSP00000340989,9606.ENSP00000378699,9606.ENSP00000387170	AURKA,CCNB1,SFN,CDK1,GIGYF2
GO Process	GO:0046824	Positive regulation of nucleocytoplasmic transport	5	67	0.93	8.51138	0.0235	9606.ENSP00000261574,9606.ENSP00000340989,9606.ENSP00000358866,9606.ENSP00000376457,9606.ENSP00000378699	IPO5,SFN,FLNA,ECT2,CDK1
GO Process	GO:1901362	Organic cyclic compound biosynthetic process	23	1211	0.34	2.18776	0.0244	9606.ENSP00000205402,9606.ENSP00000222553,9606.ENSP00000253792,9606.ENSP00000256442,9606.ENSP00000262027,9606.ENSP00000262030,9606.ENSP00000274849,9606.ENSP00000290299,9606.ENSP00000299259,9606.ENSP00000300688,9606.ENSP00000307241,9606.ENSP00000325448,9606.ENSP00000354532,9606.ENSP00000355922,9606.ENSP00000357218,9606.ENSP00000358478,9606.ENSP00000358737,9606.ENSP00000358866,9606.ENSP00000369134,…	DLD,NAMPT,ACLY,CCNB1,MARS,ATP5B,ABT1,ATP5O,COPS2,ATP5L,PDHB,KARS,PNP,CENPF,APOA1BP,TTF2,ATP5F1,FLNA,PDHA1,CDK1,ATP5A1,ATP5J,MTHFD1L
GO Process	GO:0032506	Cytokinetic process	4	37	1.09	12.3027	0.0246	9606.ENSP00000260363,9606.ENSP00000265748,9606.ENSP00000313950,9606.ENSP00000404190	KIF23,ANLN,AURKB,RACGAP1
GO Process	GO:0051302	Regulation of cell division	8	197	0.67	4.67735	0.0246	9606.ENSP00000216911,9606.ENSP00000260363,9606.ENSP00000313950,9606.ENSP00000340989,9606.ENSP00000376457,9606.ENSP00000377793,9606.ENSP00000404190,9606.ENSP00000453403	AURKA,KIF23,AURKB,SFN,ECT2,PRC1,RACGAP1,NUSAP1
GO Process	GO:0010389	Regulation of G2/M transition of mitotic cell cycle	8	198	0.66	4.57088	0.025	9606.ENSP00000210313,9606.ENSP00000216911,9606.ENSP00000256442,9606.ENSP00000293362,9606.ENSP00000300403,9606.ENSP00000313950,9606.ENSP00000355922,9606.ENSP00000378699	PSMD5,AURKA,CCNB1,PSME3,TPX2,AURKB,CENPF,CDK1
GO Process	GO:0043933	Protein-containing complex subunit organization	27	1539	0.3	1.99526	0.025	9606.ENSP00000210313,9606.ENSP00000245932,9606.ENSP00000256441,9606.ENSP00000256442,9606.ENSP00000262304,9606.ENSP00000263867,9606.ENSP00000265748,9606.ENSP00000269886,9606.ENSP00000274849,9606.ENSP00000300403,9606.ENSP00000326579,9606.ENSP00000355922,9606.ENSP00000358140,9606.ENSP00000361298,9606.ENSP00000362931,9606.ENSP00000370258,9606.ENSP00000370517,9606.ENSP00000376457,9606.ENSP00000378699,…	PSMD5,VASP,MRPS36,CCNB1,PKD1,CAPG,ANLN,SH3GL1,ABT1,TPX2,HCCS,CENPF,EIF3A,KIF2C,SRPK1,EIF3CL,PFKP,ECT2,CDK1,DIAPH1,GSPT1,SLC2A1,EIF3H,EIF3F,EIF3M,SLC1A5,EIF3L
GO Process	GO:0044238	Primary metabolic process	86	7332	0.13	1.34896	0.0253	9606.ENSP00000160827,9606.ENSP00000205402,9606.ENSP00000206765,9606.ENSP00000210313,9606.ENSP00000216911,9606.ENSP00000220003,9606.ENSP00000222399,9606.ENSP00000222553,9606.ENSP00000223127,9606.ENSP00000230085,9606.ENSP00000240874,9606.ENSP00000253792,9606.ENSP00000256441,9606.ENSP00000256442,9606.ENSP00000258418,9606.ENSP00000261942,9606.ENSP00000262027,9606.ENSP00000262030,9606.ENSP00000262304,…	KIF22,DLD,TGM1,PSMD5,AURKA,CSK,LAMB1,NAMPT,PLOD3,SNX3,KALRN,ACLY,MRPS36,CCNB1,CAB39,FAF2,MARS,ATP5B,PKD1,P4HA1,CPEB4,FANCM,ABT1,CDCA5,LONP2,ATP5O,PSME3,UBXN1,COPS2,ATP5L,EVPL,ISG20,PDHB,RAB6A,AURKB,KARS,HCCS,TRIO,HUWE1,CRKL,IGF2R,MYLK,PNP,IRF2BP2,CENPF,QSOX1,APOA1BP,IVL,EIF3A,TTF2,ATP5F1,FLNA,PABPC4,SRPK1,SKIV2L,SDHB,IARS,STK24,ANXA1,AGRN,PDHA1,EIF3CL,PFKP,LAMA1,GRB2,PPP3CA,CDK1,KTN1,ATP5A1,GIGYF…
GO Process	GO:0006090	Pyruvate metabolic process	5	69	0.92	8.31764	0.0255	9606.ENSP00000205402,9606.ENSP00000307241,9606.ENSP00000333769,9606.ENSP00000369134,9606.ENSP00000370517	DLD,PDHB,BSG,PDHA1,PFKP
GO Process	GO:0045930	Negative regulation of mitotic cell cycle	10	308	0.57	3.71535	0.026	9606.ENSP00000210313,9606.ENSP00000216911,9606.ENSP00000256442,9606.ENSP00000293362,9606.ENSP00000313950,9606.ENSP00000340989,9606.ENSP00000355922,9606.ENSP00000378699,9606.ENSP00000387170,9606.ENSP00000411532	PSMD5,AURKA,CCNB1,PSME3,AURKB,SFN,CENPF,CDK1,GIGYF2,TOP2A
GO Process	GO:0044774	Mitotic DNA integrity checkpoint	6	109	0.8	6.30957	0.0276	9606.ENSP00000216911,9606.ENSP00000256442,9606.ENSP00000340989,9606.ENSP00000378699,9606.ENSP00000387170,9606.ENSP00000411532	AURKA,CCNB1,SFN,CDK1,GIGYF2,TOP2A
GO Process	GO:1901698	Response to nitrogen compound	21	1070	0.35	2.23872	0.0277	9606.ENSP00000220003,9606.ENSP00000222553,9606.ENSP00000256644,9606.ENSP00000261574,9606.ENSP00000261942,9606.ENSP00000262027,9606.ENSP00000265085,9606.ENSP00000305422,9606.ENSP00000333769,9606.ENSP00000346300,9606.ENSP00000358866,9606.ENSP00000366109,9606.ENSP00000368678,9606.ENSP00000376345,9606.ENSP00000378323,9606.ENSP00000378699,9606.ENSP00000381565,9606.ENSP00000416293,9606.ENSP00000426632,…	CSK,NAMPT,LAMTOR5,IPO5,FAF2,MARS,CPEB4,CEBPB,BSG,CRKL,FLNA,ANXA1,AGRN,GRB2,PPP3CA,CDK1,DIAPH1,SLC2A1,ERBB2IP,VIM,RAB31
GO Process	GO:0010638	Positive regulation of organelle organization	15	633	0.43	2.69153	0.029	9606.ENSP00000216911,9606.ENSP00000245932,9606.ENSP00000256442,9606.ENSP00000275517,9606.ENSP00000313950,9606.ENSP00000340648,9606.ENSP00000340989,9606.ENSP00000351022,9606.ENSP00000355361,9606.ENSP00000358866,9606.ENSP00000366109,9606.ENSP00000376345,9606.ENSP00000381581,9606.ENSP00000418529,9606.ENSP00000453403	AURKA,VASP,CCNB1,CDCA5,AURKB,HUWE1,SFN,TPM1,CD47,FLNA,ANXA1,GRB2,LCP1,NSFL1C,NUSAP1
GO Process	GO:0046034	ATP metabolic process	8	204	0.65	4.46684	0.029	9606.ENSP00000205402,9606.ENSP00000262030,9606.ENSP00000290299,9606.ENSP00000300688,9606.ENSP00000358737,9606.ENSP00000370517,9606.ENSP00000381736,9606.ENSP00000389649	DLD,ATP5B,ATP5O,ATP5L,ATP5F1,PFKP,ATP5A1,ATP5J
GO Process	GO:0032467	Positive regulation of cytokinesis	4	40	1.06	11.4815	0.0304	9606.ENSP00000260363,9606.ENSP00000313950,9606.ENSP00000376457,9606.ENSP00000404190	KIF23,AURKB,ECT2,RACGAP1
GO Process	GO:0042307	Positive regulation of protein import into nucleus	4	41	1.05	11.2202	0.033	9606.ENSP00000261574,9606.ENSP00000358866,9606.ENSP00000376457,9606.ENSP00000378699	IPO5,FLNA,ECT2,CDK1
GO Process	GO:0071345	Cellular response to cytokine stimulus	20	1013	0.35	2.23872	0.0344	9606.ENSP00000210313,9606.ENSP00000262030,9606.ENSP00000263097,9606.ENSP00000293362,9606.ENSP00000305422,9606.ENSP00000306565,9606.ENSP00000324422,9606.ENSP00000325448,9606.ENSP00000346300,9606.ENSP00000353224,9606.ENSP00000355361,9606.ENSP00000366109,9606.ENSP00000370517,9606.ENSP00000373487,9606.ENSP00000376345,9606.ENSP00000381581,9606.ENSP00000398632,9606.ENSP00000413606,9606.ENSP00000426632,…	PSMD5,ATP5B,CNN2,PSME3,CEBPB,ISG20,ZYX,KARS,CRKL,TFRC,CD47,ANXA1,PFKP,KRT18,GRB2,LCP1,CD44,STXBP2,ERBB2IP,VIM
GO Process	GO:0031100	Animal organ regeneration	5	75	0.88	7.58578	0.0349	9606.ENSP00000216911,9606.ENSP00000305422,9606.ENSP00000349437,9606.ENSP00000378699,9606.ENSP00000381581	AURKA,CEBPB,IGF2R,CDK1,LCP1
GO Process	GO:0010033	Response to organic substance	43	3011	0.21	1.62181	0.0356	9606.ENSP00000210313,9606.ENSP00000220003,9606.ENSP00000222553,9606.ENSP00000223127,9606.ENSP00000248553,9606.ENSP00000256442,9606.ENSP00000256644,9606.ENSP00000258418,9606.ENSP00000261574,9606.ENSP00000261942,9606.ENSP00000262027,9606.ENSP00000262030,9606.ENSP00000263097,9606.ENSP00000265085,9606.ENSP00000268489,9606.ENSP00000285737,9606.ENSP00000293362,9606.ENSP00000305422,9606.ENSP00000306565,…	PSMD5,CSK,NAMPT,PLOD3,HSPB1,CCNB1,LAMTOR5,CAB39,IPO5,FAF2,MARS,ATP5B,CNN2,CPEB4,ZFHX3,LONP2,PSME3,CEBPB,ISG20,HSPH1,ZYX,KARS,BSG,CRKL,IGF2R,TFRC,CD47,FLNA,ANXA1,AGRN,PFKP,KRT18,GRB2,PPP3CA,CDK1,DIAPH1,LCP1,CD44,STXBP2,SLC2A1,ERBB2IP,VIM,RAB31
GO Process	GO:0070887	Cellular response to chemical stimulus	42	2919	0.22	1.65959	0.0359	9606.ENSP00000210313,9606.ENSP00000220003,9606.ENSP00000222553,9606.ENSP00000223127,9606.ENSP00000248553,9606.ENSP00000256442,9606.ENSP00000256644,9606.ENSP00000258418,9606.ENSP00000261574,9606.ENSP00000262027,9606.ENSP00000262030,9606.ENSP00000263097,9606.ENSP00000265085,9606.ENSP00000293362,9606.ENSP00000305422,9606.ENSP00000306565,9606.ENSP00000324422,9606.ENSP00000325448,9606.ENSP00000346300,…	PSMD5,CSK,NAMPT,PLOD3,HSPB1,CCNB1,LAMTOR5,CAB39,IPO5,MARS,ATP5B,CNN2,CPEB4,PSME3,CEBPB,ISG20,ZYX,KARS,CRKL,TPM1,TFRC,MYLK,CD47,FLNA,STK24,ANXA1,AGRN,PFKP,KRT18,GRB2,ECT2,PPP3CA,CDK1,DIAPH1,LCP1,CD44,STXBP2,SLC2A1,ERBB2IP,VIM,RAB31,FAM213A
GO Process	GO:0045927	Positive regulation of growth	9	267	0.59	3.89045	0.0367	9606.ENSP00000256442,9606.ENSP00000292385,9606.ENSP00000308452,9606.ENSP00000340989,9606.ENSP00000354573,9606.ENSP00000368678,9606.ENSP00000378699,9606.ENSP00000391490,9606.ENSP00000433664	CCNB1,DBN1,KRT17,SFN,MACF1,AGRN,CDK1,AGR2,EIF4G2
GO Process	GO:0051781	Positive regulation of cell division	6	117	0.77	5.88844	0.0374	9606.ENSP00000216911,9606.ENSP00000260363,9606.ENSP00000313950,9606.ENSP00000376457,9606.ENSP00000404190,9606.ENSP00000453403	AURKA,KIF23,AURKB,ECT2,RACGAP1,NUSAP1
GO Process	GO:0044380	Protein localization to cytoskeleton	4	43	1.03	10.7152	0.0379	9606.ENSP00000216911,9606.ENSP00000265748,9606.ENSP00000373565,9606.ENSP00000381565	AURKA,ANLN,FAM83H,DIAPH1
GO Process	GO:0043170	Macromolecule metabolic process	74	6137	0.14	1.38038	0.0382	9606.ENSP00000160827,9606.ENSP00000205402,9606.ENSP00000206765,9606.ENSP00000210313,9606.ENSP00000216911,9606.ENSP00000220003,9606.ENSP00000222399,9606.ENSP00000223127,9606.ENSP00000230085,9606.ENSP00000240874,9606.ENSP00000256441,9606.ENSP00000256442,9606.ENSP00000258418,9606.ENSP00000261942,9606.ENSP00000262027,9606.ENSP00000262304,9606.ENSP00000263556,9606.ENSP00000265085,9606.ENSP00000267430,…	KIF22,DLD,TGM1,PSMD5,AURKA,CSK,LAMB1,PLOD3,SNX3,KALRN,MRPS36,CCNB1,CAB39,FAF2,MARS,PKD1,P4HA1,CPEB4,FANCM,ABT1,CDCA5,LONP2,PSME3,UBXN1,COPS2,EVPL,ISG20,RAB6A,AURKB,KARS,HCCS,TRIO,HUWE1,CRKL,IGF2R,TFRC,MYLK,PNP,IRF2BP2,CENPF,QSOX1,IVL,EIF3A,TTF2,FLNA,PABPC4,SRPK1,SKIV2L,IARS,STK24,ANXA1,AGRN,EIF3CL,LAMA1,GRB2,PPP3CA,CDK1,KTN1,GIGYF2,GSPT1,CD44,TOP2A,NSFL1C,EIF3H,EIF3F,LMO7,EIF4G2,EIF3M,TIMM50,RAB3…
GO Process	GO:0050789	Regulation of biological process	121	11475	0.08	1.20226	0.0382	9606.ENSP00000205402,9606.ENSP00000206765,9606.ENSP00000210313,9606.ENSP00000216911,9606.ENSP00000220003,9606.ENSP00000221957,9606.ENSP00000222399,9606.ENSP00000222553,9606.ENSP00000230085,9606.ENSP00000240874,9606.ENSP00000245932,9606.ENSP00000248553,9606.ENSP00000253792,9606.ENSP00000256442,9606.ENSP00000256644,9606.ENSP00000258418,9606.ENSP00000260363,9606.ENSP00000261574,9606.ENSP00000262027,…	DLD,TGM1,PSMD5,AURKA,CSK,PLIN3,LAMB1,NAMPT,SNX3,KALRN,VASP,HSPB1,ACLY,CCNB1,LAMTOR5,CAB39,KIF23,IPO5,MARS,ATP5B,PKD1,CNN2,WDR76,CAPG,CPEB4,ANLN,FANCM,ZFHX3,SH3GL1,ABT1,CDCA5,LONP2,ATAD2,DBN1,NACC1,PSME3,UBXN1,MEMO1,TMEM65,COPS2,TPX2,CEBPB,ISG20,KRT17,ARHGAP32,RAB6A,AURKB,HSPH1,RAP2B,ARHGAP33,ZYX,KARS,BSG,TRIO,HUWE1,SFN,MAFK,CRKL,PDLIM7,IGF2R,TPM1,TFRC,MYLK,PNP,MACF1,CD47,IRF2BP2,CENPF,QSOX1,APOA1…
GO Process	GO:0051239	Regulation of multicellular organismal process	45	3227	0.2	1.58489	0.0411	9606.ENSP00000210313,9606.ENSP00000216911,9606.ENSP00000220003,9606.ENSP00000230085,9606.ENSP00000240874,9606.ENSP00000248553,9606.ENSP00000256442,9606.ENSP00000256644,9606.ENSP00000262030,9606.ENSP00000268489,9606.ENSP00000269886,9606.ENSP00000292385,9606.ENSP00000293362,9606.ENSP00000297632,9606.ENSP00000305422,9606.ENSP00000308452,9606.ENSP00000320038,9606.ENSP00000325448,9606.ENSP00000333769,…	PSMD5,AURKA,CSK,SNX3,KALRN,HSPB1,CCNB1,LAMTOR5,ATP5B,ZFHX3,SH3GL1,DBN1,PSME3,TMEM65,CEBPB,KRT17,ARHGAP33,KARS,BSG,SFN,CRKL,PDLIM7,TPM1,TFRC,PNP,MACF1,CD47,CENPF,APOA1BP,FLNA,STK24,ANXA1,AGRN,LAMA1,ECT2,PPP3CA,CDK1,ATP5A1,ATP5J,CORO1C,RACGAP1,ERBB2IP,VIM,FAM213A,EPPK1
GO Process	GO:0070925	Organelle assembly	16	735	0.4	2.51189	0.0432	9606.ENSP00000216911,9606.ENSP00000260363,9606.ENSP00000265748,9606.ENSP00000274849,9606.ENSP00000300403,9606.ENSP00000313950,9606.ENSP00000351022,9606.ENSP00000355922,9606.ENSP00000358866,9606.ENSP00000363054,9606.ENSP00000377793,9606.ENSP00000378699,9606.ENSP00000393963,9606.ENSP00000404190,9606.ENSP00000418529,9606.ENSP00000481762	AURKA,KIF23,ANLN,ABT1,TPX2,AURKB,TPM1,CENPF,FLNA,STX12,PRC1,CDK1,KIFC1,RACGAP1,NSFL1C,CSDE1
GO Process	GO:0050765	Negative regulation of phagocytosis	3	19	1.26	18.197	0.0439	9606.ENSP00000220003,9606.ENSP00000230085,9606.ENSP00000355361	CSK,SNX3,CD47
GO Process	GO:0030198	Extracellular matrix organization	10	338	0.53	3.38844	0.0471	9606.ENSP00000222399,9606.ENSP00000223127,9606.ENSP00000263556,9606.ENSP00000333769,9606.ENSP00000355361,9606.ENSP00000356574,9606.ENSP00000368678,9606.ENSP00000374309,9606.ENSP00000381581,9606.ENSP00000398632	LAMB1,PLOD3,P4HA1,BSG,CD47,QSOX1,AGRN,LAMA1,LCP1,CD44
GO Process	GO:0006464	Cellular protein modification process	43	3063	0.21	1.62181	0.0476	9606.ENSP00000205402,9606.ENSP00000206765,9606.ENSP00000210313,9606.ENSP00000216911,9606.ENSP00000220003,9606.ENSP00000222399,9606.ENSP00000223127,9606.ENSP00000230085,9606.ENSP00000240874,9606.ENSP00000256442,9606.ENSP00000258418,9606.ENSP00000262304,9606.ENSP00000263556,9606.ENSP00000293362,9606.ENSP00000299259,9606.ENSP00000301607,9606.ENSP00000311449,9606.ENSP00000313950,9606.ENSP00000325448,…	DLD,TGM1,PSMD5,AURKA,CSK,LAMB1,PLOD3,SNX3,KALRN,CCNB1,CAB39,PKD1,P4HA1,PSME3,COPS2,EVPL,RAB6A,AURKB,KARS,HCCS,TRIO,HUWE1,CRKL,IGF2R,MYLK,IRF2BP2,QSOX1,IVL,FLNA,SRPK1,STK24,ANXA1,LAMA1,GRB2,PPP3CA,CDK1,KTN1,GSPT1,EIF3F,LMO7,TIMM50,UHRF1,NTMT1
GO Process	GO:0006839	Mitochondrial transport	8	225	0.61	4.0738	0.0489	9606.ENSP00000262030,9606.ENSP00000290299,9606.ENSP00000300688,9606.ENSP00000340989,9606.ENSP00000358737,9606.ENSP00000381736,9606.ENSP00000389649,9606.ENSP00000445806	ATP5B,ATP5O,ATP5L,SFN,ATP5F1,ATP5A1,ATP5J,TIMM50
GO Function	GO:0045296	Cadherin binding	25	334	0.93	8.51138	2.69e-12	9606.ENSP00000221957,9606.ENSP00000223369,9606.ENSP00000245932,9606.ENSP00000263097,9606.ENSP00000263867,9606.ENSP00000265748,9606.ENSP00000269886,9606.ENSP00000292385,9606.ENSP00000301607,9606.ENSP00000333769,9606.ENSP00000340989,9606.ENSP00000346300,9606.ENSP00000354573,9606.ENSP00000357076,9606.ENSP00000358866,9606.ENSP00000359225,9606.ENSP00000365147,9606.ENSP00000365730,9606.ENSP00000366109,…	PLIN3,YKT6,VASP,CNN2,CAPG,ANLN,SH3GL1,DBN1,EVPL,BSG,SFN,CRKL,MACF1,TAGLN2,FLNA,CNN3,EFHD2,STK24,ANXA1,PFKP,KRT18,LAD1,KTN1,GIGYF2,EIF4G2
GO Function	GO:0050839	Cell adhesion molecule binding	29	538	0.79	6.16595	1.81e-11	9606.ENSP00000221957,9606.ENSP00000222399,9606.ENSP00000223369,9606.ENSP00000245932,9606.ENSP00000263097,9606.ENSP00000263867,9606.ENSP00000265748,9606.ENSP00000269886,9606.ENSP00000292385,9606.ENSP00000301607,9606.ENSP00000333769,9606.ENSP00000340989,9606.ENSP00000346300,9606.ENSP00000354573,9606.ENSP00000355361,9606.ENSP00000357076,9606.ENSP00000358866,9606.ENSP00000359225,9606.ENSP00000365147,…	PLIN3,LAMB1,YKT6,VASP,CNN2,CAPG,ANLN,SH3GL1,DBN1,EVPL,BSG,SFN,CRKL,MACF1,CD47,TAGLN2,FLNA,CNN3,EFHD2,STK24,ANXA1,PFKP,KRT18,LAD1,ACTN1,KTN1,LCP1,GIGYF2,EIF4G2
GO Function	GO:0005515	Protein binding	110	7026	0.25	1.77828	6.03e-11	9606.ENSP00000160827,9606.ENSP00000216911,9606.ENSP00000220003,9606.ENSP00000221166,9606.ENSP00000221957,9606.ENSP00000222399,9606.ENSP00000222553,9606.ENSP00000223369,9606.ENSP00000230085,9606.ENSP00000240874,9606.ENSP00000245932,9606.ENSP00000248553,9606.ENSP00000256442,9606.ENSP00000258418,9606.ENSP00000260363,9606.ENSP00000261574,9606.ENSP00000261942,9606.ENSP00000262030,9606.ENSP00000262304,…	KIF22,AURKA,CSK,NEFM,PLIN3,LAMB1,NAMPT,YKT6,SNX3,KALRN,VASP,HSPB1,CCNB1,CAB39,KIF23,IPO5,FAF2,ATP5B,PKD1,CNN2,CCDC6,P4HA1,WDR76,CAPG,ANLN,ZFHX3,SH3GL1,PPP1R18,LONP2,ATAD2,DBN1,NACC1,PSME3,UBXN1,TPX2,EVPL,CEBPB,RAB6A,PDLIM2,AURKB,HSPH1,RAP2B,ARHGAP33,KARS,FLNC,CCT6B,BSG,TRIO,SFN,MYO1F,MAFK,TPM4,CRKL,PDLIM7,PLS3,IGF2R,TPM1,TFRC,MYLK,PNP,MACF1,CD47,CENPF,TAGLN2,APOA1BP,MKI67,EIF3A,FLNA,CNN3,KIF2C,ST…
GO Function	GO:0008092	Cytoskeletal protein binding	33	973	0.59	3.89045	2.53e-08	9606.ENSP00000160827,9606.ENSP00000221166,9606.ENSP00000245932,9606.ENSP00000260363,9606.ENSP00000263097,9606.ENSP00000263867,9606.ENSP00000265748,9606.ENSP00000274853,9606.ENSP00000292385,9606.ENSP00000311449,9606.ENSP00000312634,9606.ENSP00000318687,9606.ENSP00000327145,9606.ENSP00000344871,9606.ENSP00000345230,9606.ENSP00000348099,9606.ENSP00000348163,9606.ENSP00000351022,9606.ENSP00000353452,…	KIF22,NEFM,VASP,KIF23,CNN2,CAPG,ANLN,PPP1R18,DBN1,RAB6A,PDLIM2,HSPH1,FLNC,MYO1F,TPM4,PDLIM7,PLS3,TPM1,MYLK,MACF1,CENPF,FLNA,CNN3,KIF2C,PRC1,ACTN1,KTN1,DIAPH1,LCP1,KIFC1,CORO1C,RACGAP1,NUSAP1
GO Function	GO:0005488	Binding	146	12516	0.13	1.34896	2.82e-07	9606.ENSP00000160827,9606.ENSP00000205402,9606.ENSP00000206765,9606.ENSP00000216911,9606.ENSP00000220003,9606.ENSP00000221166,9606.ENSP00000221957,9606.ENSP00000222399,9606.ENSP00000222553,9606.ENSP00000223127,9606.ENSP00000223369,9606.ENSP00000230085,9606.ENSP00000240874,9606.ENSP00000245932,9606.ENSP00000248553,9606.ENSP00000253792,9606.ENSP00000256442,9606.ENSP00000258418,9606.ENSP00000260324,…	KIF22,DLD,TGM1,AURKA,CSK,NEFM,PLIN3,LAMB1,NAMPT,PLOD3,YKT6,SNX3,KALRN,VASP,HSPB1,ACLY,CCNB1,CAB39,SQRDL,KIF23,IPO5,FAF2,MARS,ATP5B,PKD1,CNN2,CCDC6,P4HA1,WDR76,CAPG,CPEB4,ANLN,FANCM,ZFHX3,SH3GL1,ABT1,PPP1R18,CDCA5,LONP2,ATAD2,ATP5O,DBN1,NACC1,PSME3,UBXN1,TPX2,EVPL,CEBPB,ISG20,ARHGAP32,RAB6A,ATAD3B,PDLIM2,AURKB,HSPH1,RAP2B,ARHGAP33,ZYX,KARS,HCCS,FLNC,CCT6B,BSG,TRIO,HUWE1,SFN,MYO1F,MAFK,TPM4,CRKL,PD…
GO Function	GO:0003779	Actin binding	21	438	0.74	5.49541	2.91e-07	9606.ENSP00000245932,9606.ENSP00000263097,9606.ENSP00000263867,9606.ENSP00000265748,9606.ENSP00000274853,9606.ENSP00000292385,9606.ENSP00000312634,9606.ENSP00000327145,9606.ENSP00000344871,9606.ENSP00000345230,9606.ENSP00000348099,9606.ENSP00000348163,9606.ENSP00000351022,9606.ENSP00000353452,9606.ENSP00000354573,9606.ENSP00000358866,9606.ENSP00000359225,9606.ENSP00000377941,9606.ENSP00000381565,…	VASP,CNN2,CAPG,ANLN,PPP1R18,DBN1,PDLIM2,FLNC,MYO1F,TPM4,PDLIM7,PLS3,TPM1,MYLK,MACF1,FLNA,CNN3,ACTN1,DIAPH1,LCP1,CORO1C
GO Function	GO:0003723	RNA binding	40	1649	0.44	2.75423	1.53e-06	9606.ENSP00000248553,9606.ENSP00000261574,9606.ENSP00000262027,9606.ENSP00000265085,9606.ENSP00000274849,9606.ENSP00000306565,9606.ENSP00000324422,9606.ENSP00000325448,9606.ENSP00000340648,9606.ENSP00000346300,9606.ENSP00000353224,9606.ENSP00000354573,9606.ENSP00000357643,9606.ENSP00000358140,9606.ENSP00000358866,9606.ENSP00000361949,9606.ENSP00000362931,9606.ENSP00000364543,9606.ENSP00000364794,…	HSPB1,IPO5,MARS,CPEB4,ABT1,ISG20,ZYX,KARS,HUWE1,CRKL,TFRC,MACF1,MKI67,EIF3A,FLNA,PABPC4,SRPK1,SKIV2L,IARS,ANXA1,EIF3CL,KRT18,GRB2,ACTN1,KTN1,DIAPH1,ATP5A1,GIGYF2,GSPT1,TOP2A,EIF3H,EIF3F,EIF4G2,EIF3M,TIMM50,VIM,NUSAP1,CSDE1,EPPK1,EIF3L
GO Function	GO:0043168	Anion binding	52	2805	0.33	2.13796	2.86e-05	9606.ENSP00000160827,9606.ENSP00000205402,9606.ENSP00000216911,9606.ENSP00000220003,9606.ENSP00000223127,9606.ENSP00000230085,9606.ENSP00000240874,9606.ENSP00000253792,9606.ENSP00000260324,9606.ENSP00000260363,9606.ENSP00000262027,9606.ENSP00000262030,9606.ENSP00000263556,9606.ENSP00000263867,9606.ENSP00000267430,9606.ENSP00000285737,9606.ENSP00000287394,9606.ENSP00000310561,9606.ENSP00000311449,…	KIF22,DLD,AURKA,CSK,PLOD3,SNX3,KALRN,ACLY,SQRDL,KIF23,MARS,ATP5B,P4HA1,CAPG,FANCM,LONP2,ATAD2,ARHGAP32,RAB6A,ATAD3B,AURKB,HSPH1,RAP2B,ARHGAP33,KARS,CCT6B,TRIO,MYO1F,IGF2R,MYLK,PNP,QSOX1,MKI67,TTF2,KIF2C,SRPK1,SKIV2L,IARS,STK24,ANXA1,AGRN,PFKP,CDK1,ATP5A1,KIFC1,GSPT1,CD44,RACGAP1,TOP2A,NSFL1C,RAB31,MTHFD1L
GO Function	GO:0008135	Translation factor activity, RNA binding	9	82	1.1	12.5893	3.42e-05	9606.ENSP00000265085,9606.ENSP00000358140,9606.ENSP00000370258,9606.ENSP00000398131,9606.ENSP00000429931,9606.ENSP00000431800,9606.ENSP00000433664,9606.ENSP00000436049,9606.ENSP00000485663	CPEB4,EIF3A,EIF3CL,GSPT1,EIF3H,EIF3F,EIF4G2,EIF3M,EIF3L
GO Function	GO:0036094	Small molecule binding	48	2516	0.34	2.18776	3.82e-05	9606.ENSP00000160827,9606.ENSP00000205402,9606.ENSP00000216911,9606.ENSP00000220003,9606.ENSP00000223127,9606.ENSP00000240874,9606.ENSP00000253792,9606.ENSP00000260324,9606.ENSP00000260363,9606.ENSP00000262027,9606.ENSP00000262030,9606.ENSP00000263556,9606.ENSP00000267430,9606.ENSP00000285737,9606.ENSP00000287394,9606.ENSP00000311449,9606.ENSP00000311766,9606.ENSP00000313950,9606.ENSP00000318687,…	KIF22,DLD,AURKA,CSK,PLOD3,KALRN,ACLY,SQRDL,KIF23,MARS,ATP5B,P4HA1,FANCM,LONP2,ATAD2,RAB6A,ATAD3B,AURKB,HSPH1,RAP2B,KARS,CCT6B,BSG,TRIO,MYO1F,IGF2R,MYLK,PNP,QSOX1,APOA1BP,MKI67,TTF2,KIF2C,SRPK1,SKIV2L,IARS,STK24,AGRN,PFKP,CDK1,ATP5A1,KIFC1,GSPT1,CD44,TOP2A,RAB31,MTHFD1L,UHRF1
GO Function	GO:0044877	Protein-containing complex binding	30	1216	0.45	2.81838	9.18e-05	9606.ENSP00000222399,9606.ENSP00000258418,9606.ENSP00000263867,9606.ENSP00000265085,9606.ENSP00000275517,9606.ENSP00000292385,9606.ENSP00000294119,9606.ENSP00000301607,9606.ENSP00000344871,9606.ENSP00000345230,9606.ENSP00000348163,9606.ENSP00000349437,9606.ENSP00000351022,9606.ENSP00000353224,9606.ENSP00000354573,9606.ENSP00000355922,9606.ENSP00000358866,9606.ENSP00000370517,9606.ENSP00000373565,…	LAMB1,CAB39,CAPG,CPEB4,CDCA5,DBN1,UBXN1,EVPL,MYO1F,TPM4,PLS3,IGF2R,TPM1,TFRC,MACF1,CENPF,FLNA,PFKP,FAM83H,GRB2,ACTN1,PPP3CA,LCP1,ATP5J,CORO1C,CD44,TIMM50,VIM,UHRF1,EPPK1
GO Function	GO:0003743	Translation initiation factor activity	7	50	1.2	15.8489	0.00015	9606.ENSP00000358140,9606.ENSP00000370258,9606.ENSP00000429931,9606.ENSP00000431800,9606.ENSP00000433664,9606.ENSP00000436049,9606.ENSP00000485663	EIF3A,EIF3CL,EIF3H,EIF3F,EIF4G2,EIF3M,EIF3L
GO Function	GO:0000166	Nucleotide binding	41	2119	0.35	2.23872	0.00021	9606.ENSP00000160827,9606.ENSP00000205402,9606.ENSP00000216911,9606.ENSP00000220003,9606.ENSP00000240874,9606.ENSP00000253792,9606.ENSP00000260324,9606.ENSP00000260363,9606.ENSP00000262027,9606.ENSP00000262030,9606.ENSP00000267430,9606.ENSP00000285737,9606.ENSP00000287394,9606.ENSP00000311449,9606.ENSP00000311766,9606.ENSP00000313950,9606.ENSP00000318687,9606.ENSP00000319096,9606.ENSP00000325448,…	KIF22,DLD,AURKA,CSK,KALRN,ACLY,SQRDL,KIF23,MARS,ATP5B,FANCM,LONP2,ATAD2,RAB6A,ATAD3B,AURKB,HSPH1,RAP2B,KARS,CCT6B,TRIO,MYO1F,MYLK,QSOX1,APOA1BP,MKI67,TTF2,KIF2C,SRPK1,SKIV2L,IARS,STK24,PFKP,CDK1,ATP5A1,KIFC1,GSPT1,TOP2A,RAB31,MTHFD1L,UHRF1
GO Function	GO:0005524	ATP binding	32	1464	0.4	2.51189	0.00032	9606.ENSP00000160827,9606.ENSP00000216911,9606.ENSP00000220003,9606.ENSP00000240874,9606.ENSP00000253792,9606.ENSP00000260363,9606.ENSP00000262027,9606.ENSP00000262030,9606.ENSP00000267430,9606.ENSP00000285737,9606.ENSP00000287394,9606.ENSP00000311766,9606.ENSP00000313950,9606.ENSP00000318687,9606.ENSP00000325448,9606.ENSP00000327191,9606.ENSP00000339299,9606.ENSP00000344871,9606.ENSP00000353452,…	KIF22,AURKA,CSK,KALRN,ACLY,KIF23,MARS,ATP5B,FANCM,LONP2,ATAD2,ATAD3B,AURKB,HSPH1,KARS,CCT6B,TRIO,MYO1F,MYLK,MKI67,TTF2,KIF2C,SRPK1,SKIV2L,IARS,STK24,PFKP,CDK1,ATP5A1,KIFC1,TOP2A,MTHFD1L
GO Function	GO:0035639	Purine ribonucleoside triphosphate binding	36	1799	0.36	2.29087	0.00043	9606.ENSP00000160827,9606.ENSP00000216911,9606.ENSP00000220003,9606.ENSP00000240874,9606.ENSP00000253792,9606.ENSP00000260363,9606.ENSP00000262027,9606.ENSP00000262030,9606.ENSP00000267430,9606.ENSP00000285737,9606.ENSP00000287394,9606.ENSP00000311449,9606.ENSP00000311766,9606.ENSP00000313950,9606.ENSP00000318687,9606.ENSP00000319096,9606.ENSP00000325448,9606.ENSP00000327191,9606.ENSP00000339299,…	KIF22,AURKA,CSK,KALRN,ACLY,KIF23,MARS,ATP5B,FANCM,LONP2,ATAD2,RAB6A,ATAD3B,AURKB,HSPH1,RAP2B,KARS,CCT6B,TRIO,MYO1F,MYLK,MKI67,TTF2,KIF2C,SRPK1,SKIV2L,IARS,STK24,PFKP,CDK1,ATP5A1,KIFC1,GSPT1,TOP2A,RAB31,MTHFD1L
GO Function	GO:0051015	Actin filament binding	11	199	0.8	6.30957	0.00043	9606.ENSP00000263867,9606.ENSP00000292385,9606.ENSP00000344871,9606.ENSP00000345230,9606.ENSP00000348163,9606.ENSP00000351022,9606.ENSP00000354573,9606.ENSP00000358866,9606.ENSP00000377941,9606.ENSP00000381581,9606.ENSP00000394496	CAPG,DBN1,MYO1F,TPM4,PLS3,TPM1,MACF1,FLNA,ACTN1,LCP1,CORO1C
GO Function	GO:0019899	Enzyme binding	41	2239	0.32	2.0893	0.00061	9606.ENSP00000216911,9606.ENSP00000220003,9606.ENSP00000230085,9606.ENSP00000240874,9606.ENSP00000248553,9606.ENSP00000256442,9606.ENSP00000258418,9606.ENSP00000261574,9606.ENSP00000261942,9606.ENSP00000262304,9606.ENSP00000263795,9606.ENSP00000265748,9606.ENSP00000268489,9606.ENSP00000269886,9606.ENSP00000274853,9606.ENSP00000285737,9606.ENSP00000292431,9606.ENSP00000294119,9606.ENSP00000300403,…	AURKA,CSK,SNX3,KALRN,HSPB1,CCNB1,CAB39,IPO5,FAF2,PKD1,WDR76,ANLN,ZFHX3,SH3GL1,PPP1R18,LONP2,NACC1,UBXN1,TPX2,CEBPB,AURKB,ARHGAP33,TRIO,SFN,IGF2R,TFRC,EIF3A,FLNA,IARS,FAM83H,GRB2,ECT2,PRC1,PPP3CA,DIAPH1,LCP1,CORO1C,RACGAP1,TOP2A,SLC2A1,NSFL1C
GO Function	GO:0005198	Structural molecule activity	19	635	0.53	3.38844	0.00062	9606.ENSP00000221166,9606.ENSP00000222399,9606.ENSP00000256441,9606.ENSP00000263102,9606.ENSP00000264651,9606.ENSP00000301607,9606.ENSP00000308452,9606.ENSP00000345230,9606.ENSP00000351022,9606.ENSP00000354573,9606.ENSP00000358140,9606.ENSP00000368678,9606.ENSP00000373487,9606.ENSP00000374309,9606.ENSP00000375829,9606.ENSP00000377941,9606.ENSP00000426632,9606.ENSP00000446007,9606.ENSP00000484472	NEFM,LAMB1,MRPS36,CCDC6,KRT24,EVPL,KRT17,TPM4,TPM1,MACF1,EIF3A,AGRN,KRT18,LAMA1,LAD1,ACTN1,ERBB2IP,VIM,EPPK1
GO Function	GO:0032555	Purine ribonucleotide binding	36	1864	0.34	2.18776	0.00071	9606.ENSP00000160827,9606.ENSP00000216911,9606.ENSP00000220003,9606.ENSP00000240874,9606.ENSP00000253792,9606.ENSP00000260363,9606.ENSP00000262027,9606.ENSP00000262030,9606.ENSP00000267430,9606.ENSP00000285737,9606.ENSP00000287394,9606.ENSP00000311449,9606.ENSP00000311766,9606.ENSP00000313950,9606.ENSP00000318687,9606.ENSP00000319096,9606.ENSP00000325448,9606.ENSP00000327191,9606.ENSP00000339299,…	KIF22,AURKA,CSK,KALRN,ACLY,KIF23,MARS,ATP5B,FANCM,LONP2,ATAD2,RAB6A,ATAD3B,AURKB,HSPH1,RAP2B,KARS,CCT6B,TRIO,MYO1F,MYLK,MKI67,TTF2,KIF2C,SRPK1,SKIV2L,IARS,STK24,PFKP,CDK1,ATP5A1,KIFC1,GSPT1,TOP2A,RAB31,MTHFD1L
GO Function	GO:0097367	Carbohydrate derivative binding	40	2226	0.31	2.04174	0.00094	9606.ENSP00000160827,9606.ENSP00000216911,9606.ENSP00000220003,9606.ENSP00000240874,9606.ENSP00000253792,9606.ENSP00000260363,9606.ENSP00000262027,9606.ENSP00000262030,9606.ENSP00000267430,9606.ENSP00000285737,9606.ENSP00000287394,9606.ENSP00000311449,9606.ENSP00000311766,9606.ENSP00000313950,9606.ENSP00000318687,9606.ENSP00000319096,9606.ENSP00000325448,9606.ENSP00000327191,9606.ENSP00000339299,…	KIF22,AURKA,CSK,KALRN,ACLY,KIF23,MARS,ATP5B,FANCM,LONP2,ATAD2,RAB6A,ATAD3B,AURKB,HSPH1,RAP2B,KARS,CCT6B,TRIO,MYO1F,MYLK,PNP,MKI67,TTF2,KIF2C,SRPK1,SKIV2L,IARS,STK24,AGRN,PFKP,LAMA1,CDK1,ATP5A1,KIFC1,GSPT1,CD44,TOP2A,RAB31,MTHFD1L
GO Function	GO:0019900	Kinase binding	20	742	0.49	3.0903	0.0012	9606.ENSP00000216911,9606.ENSP00000220003,9606.ENSP00000248553,9606.ENSP00000256442,9606.ENSP00000258418,9606.ENSP00000262304,9606.ENSP00000300403,9606.ENSP00000305422,9606.ENSP00000313950,9606.ENSP00000320038,9606.ENSP00000340989,9606.ENSP00000353224,9606.ENSP00000358140,9606.ENSP00000358866,9606.ENSP00000373565,9606.ENSP00000376345,9606.ENSP00000377793,9606.ENSP00000404190,9606.ENSP00000411532,…	AURKA,CSK,HSPB1,CCNB1,CAB39,PKD1,TPX2,CEBPB,AURKB,ARHGAP33,SFN,TFRC,EIF3A,FLNA,FAM83H,GRB2,PRC1,RACGAP1,TOP2A,SLC2A1
GO Function	GO:1901363	Heterocyclic compound binding	78	5831	0.18	1.51356	0.0012	9606.ENSP00000160827,9606.ENSP00000205402,9606.ENSP00000216911,9606.ENSP00000220003,9606.ENSP00000240874,9606.ENSP00000248553,9606.ENSP00000253792,9606.ENSP00000260324,9606.ENSP00000260363,9606.ENSP00000261574,9606.ENSP00000262027,9606.ENSP00000262030,9606.ENSP00000263795,9606.ENSP00000265085,9606.ENSP00000267430,9606.ENSP00000268489,9606.ENSP00000274849,9606.ENSP00000285737,9606.ENSP00000287394,…	KIF22,DLD,AURKA,CSK,KALRN,HSPB1,ACLY,SQRDL,KIF23,IPO5,MARS,ATP5B,WDR76,CPEB4,FANCM,ZFHX3,ABT1,LONP2,ATAD2,NACC1,CEBPB,ISG20,RAB6A,ATAD3B,AURKB,HSPH1,RAP2B,ZYX,KARS,CCT6B,TRIO,HUWE1,MYO1F,MAFK,CRKL,TFRC,MYLK,PNP,MACF1,QSOX1,APOA1BP,MKI67,EIF3A,TTF2,FLNA,KIF2C,PABPC4,SRPK1,SKIV2L,IARS,STK24,ANXA1,EIF3CL,PFKP,KRT18,GRB2,ACTN1,CDK1,KTN1,DIAPH1,ATP5A1,GIGYF2,KIFC1,GSPT1,TOP2A,EIF3H,EIF3F,EIF4G2,EIF3M,…
GO Function	GO:0016887	ATPase activity	14	393	0.61	4.0738	0.0014	9606.ENSP00000160827,9606.ENSP00000260363,9606.ENSP00000267430,9606.ENSP00000285737,9606.ENSP00000287394,9606.ENSP00000344871,9606.ENSP00000354573,9606.ENSP00000358478,9606.ENSP00000361298,9606.ENSP00000364543,9606.ENSP00000366109,9606.ENSP00000389649,9606.ENSP00000393963,9606.ENSP00000411532	KIF22,KIF23,FANCM,LONP2,ATAD2,MYO1F,MACF1,TTF2,KIF2C,SKIV2L,ANXA1,ATP5J,KIFC1,TOP2A
GO Function	GO:0097159	Organic cyclic compound binding	78	5916	0.18	1.51356	0.0019	9606.ENSP00000160827,9606.ENSP00000205402,9606.ENSP00000216911,9606.ENSP00000220003,9606.ENSP00000240874,9606.ENSP00000248553,9606.ENSP00000253792,9606.ENSP00000260324,9606.ENSP00000260363,9606.ENSP00000261574,9606.ENSP00000262027,9606.ENSP00000262030,9606.ENSP00000263795,9606.ENSP00000265085,9606.ENSP00000267430,9606.ENSP00000268489,9606.ENSP00000274849,9606.ENSP00000285737,9606.ENSP00000287394,…	KIF22,DLD,AURKA,CSK,KALRN,HSPB1,ACLY,SQRDL,KIF23,IPO5,MARS,ATP5B,WDR76,CPEB4,FANCM,ZFHX3,ABT1,LONP2,ATAD2,NACC1,CEBPB,ISG20,RAB6A,ATAD3B,AURKB,HSPH1,RAP2B,ZYX,KARS,CCT6B,TRIO,HUWE1,MYO1F,MAFK,CRKL,TFRC,MYLK,PNP,MACF1,QSOX1,APOA1BP,MKI67,EIF3A,TTF2,FLNA,KIF2C,PABPC4,SRPK1,SKIV2L,IARS,STK24,ANXA1,EIF3CL,PFKP,KRT18,GRB2,ACTN1,CDK1,KTN1,DIAPH1,ATP5A1,GIGYF2,KIFC1,GSPT1,TOP2A,EIF3H,EIF3F,EIF4G2,EIF3M,…
GO Function	GO:0008017	Microtubule binding	11	257	0.69	4.89779	0.0023	9606.ENSP00000160827,9606.ENSP00000221166,9606.ENSP00000260363,9606.ENSP00000354573,9606.ENSP00000355922,9606.ENSP00000359225,9606.ENSP00000361298,9606.ENSP00000377793,9606.ENSP00000393963,9606.ENSP00000404190,9606.ENSP00000453403	KIF22,NEFM,KIF23,MACF1,CENPF,CNN3,KIF2C,PRC1,KIFC1,RACGAP1,NUSAP1
GO Function	GO:0019215	Intermediate filament binding	4	16	1.46	28.8403	0.0023	9606.ENSP00000301607,9606.ENSP00000373565,9606.ENSP00000446007,9606.ENSP00000484472	EVPL,FAM83H,VIM,EPPK1
GO Function	GO:0035173	Histone kinase activity	4	16	1.46	28.8403	0.0023	9606.ENSP00000216911,9606.ENSP00000256442,9606.ENSP00000313950,9606.ENSP00000378699	AURKA,CCNB1,AURKB,CDK1
GO Function	GO:1990254	Keratin filament binding	3	6	1.76	57.544	0.0048	9606.ENSP00000373565,9606.ENSP00000446007,9606.ENSP00000484472	FAM83H,VIM,EPPK1
GO Function	GO:0015631	Tubulin binding	12	361	0.58	3.80189	0.0093	9606.ENSP00000160827,9606.ENSP00000221166,9606.ENSP00000260363,9606.ENSP00000318687,9606.ENSP00000354573,9606.ENSP00000355922,9606.ENSP00000359225,9606.ENSP00000361298,9606.ENSP00000377793,9606.ENSP00000393963,9606.ENSP00000404190,9606.ENSP00000453403	KIF22,NEFM,KIF23,HSPH1,MACF1,CENPF,CNN3,KIF2C,PRC1,KIFC1,RACGAP1,NUSAP1
GO Function	GO:0098632	Cell-cell adhesion mediator activity	5	51	1.05	11.2202	0.0108	9606.ENSP00000333769,9606.ENSP00000355361,9606.ENSP00000359225,9606.ENSP00000366109,9606.ENSP00000373487	BSG,CD47,CNN3,ANXA1,KRT18
GO Function	GO:0017111	Nucleoside-triphosphatase activity	18	760	0.43	2.69153	0.0126	9606.ENSP00000160827,9606.ENSP00000260363,9606.ENSP00000267430,9606.ENSP00000285737,9606.ENSP00000287394,9606.ENSP00000311449,9606.ENSP00000319096,9606.ENSP00000344871,9606.ENSP00000354573,9606.ENSP00000358478,9606.ENSP00000361298,9606.ENSP00000364543,9606.ENSP00000366109,9606.ENSP00000389649,9606.ENSP00000393963,9606.ENSP00000398131,9606.ENSP00000411532,9606.ENSP00000461945	KIF22,KIF23,FANCM,LONP2,ATAD2,RAB6A,RAP2B,MYO1F,MACF1,TTF2,KIF2C,SKIV2L,ANXA1,ATP5J,KIFC1,GSPT1,TOP2A,RAB31
GO Function	GO:0046933	Proton-transporting ATP synthase activity, rotational mechanism	3	11	1.49	30.903	0.018	9606.ENSP00000262030,9606.ENSP00000290299,9606.ENSP00000381736	ATP5B,ATP5O,ATP5A1
GO Function	GO:0042802	Identical protein binding	32	1896	0.29	1.94984	0.0197	9606.ENSP00000220003,9606.ENSP00000222553,9606.ENSP00000248553,9606.ENSP00000263556,9606.ENSP00000269886,9606.ENSP00000293362,9606.ENSP00000305422,9606.ENSP00000325448,9606.ENSP00000327145,9606.ENSP00000340989,9606.ENSP00000345230,9606.ENSP00000346300,9606.ENSP00000349437,9606.ENSP00000351022,9606.ENSP00000353224,9606.ENSP00000354532,9606.ENSP00000355922,9606.ENSP00000357218,9606.ENSP00000358866,…	CSK,NAMPT,HSPB1,P4HA1,SH3GL1,PSME3,CEBPB,KARS,FLNC,SFN,TPM4,CRKL,IGF2R,TPM1,TFRC,PNP,CENPF,APOA1BP,FLNA,ANXA1,PFKP,GRB2,ECT2,PRC1,ACTN1,LCP1,AGR2,TOP2A,SLC2A1,VIM,MTHFD1L,UHRF1
GO Function	GO:0005200	Structural constituent of cytoskeleton	6	104	0.82	6.60693	0.0284	9606.ENSP00000221166,9606.ENSP00000263102,9606.ENSP00000351022,9606.ENSP00000368678,9606.ENSP00000426632,9606.ENSP00000446007	NEFM,CCDC6,TPM1,AGRN,ERBB2IP,VIM
GO Function	GO:0048029	Monosaccharide binding	5	70	0.91	8.12831	0.0343	9606.ENSP00000223127,9606.ENSP00000263556,9606.ENSP00000333769,9606.ENSP00000349437,9606.ENSP00000370517	PLOD3,P4HA1,BSG,IGF2R,PFKP
GO Function	GO:0017048	Rho GTPase binding	7	154	0.72	5.24807	0.0356	9606.ENSP00000240874,9606.ENSP00000265748,9606.ENSP00000339299,9606.ENSP00000358866,9606.ENSP00000376457,9606.ENSP00000381565,9606.ENSP00000394496	KALRN,ANLN,TRIO,FLNA,ECT2,DIAPH1,CORO1C
GO Function	GO:0016874	Ligase activity	7	156	0.71	5.12861	0.0375	9606.ENSP00000262027,9606.ENSP00000262030,9606.ENSP00000290299,9606.ENSP00000325448,9606.ENSP00000364794,9606.ENSP00000381736,9606.ENSP00000478253	MARS,ATP5B,ATP5O,KARS,IARS,ATP5A1,MTHFD1L
GO Function	GO:0004739	Pyruvate dehydrogenase (acetyl-transferring) activity	2	3	1.88	75.8578	0.048	9606.ENSP00000307241,9606.ENSP00000369134	PDHB,PDHA1
GO Function	GO:0008426	Protein kinase C inhibitor activity	2	3	1.88	75.8578	0.048	9606.ENSP00000248553,9606.ENSP00000340989	HSPB1,SFN
GO Function	GO:0019901	Protein kinase binding	15	653	0.42	2.63027	0.048	9606.ENSP00000216911,9606.ENSP00000220003,9606.ENSP00000248553,9606.ENSP00000256442,9606.ENSP00000262304,9606.ENSP00000300403,9606.ENSP00000320038,9606.ENSP00000340989,9606.ENSP00000353224,9606.ENSP00000358140,9606.ENSP00000373565,9606.ENSP00000376345,9606.ENSP00000377793,9606.ENSP00000404190,9606.ENSP00000411532	AURKA,CSK,HSPB1,CCNB1,PKD1,TPX2,ARHGAP33,SFN,TFRC,EIF3A,FAM83H,GRB2,PRC1,RACGAP1,TOP2A
GO Function	GO:0043130	Ubiquitin binding	5	77	0.87	7.4131	0.048	9606.ENSP00000248553,9606.ENSP00000261942,9606.ENSP00000294119,9606.ENSP00000411532,9606.ENSP00000418529	HSPB1,FAF2,UBXN1,TOP2A,NSFL1C
GO Function	GO:0098641	Cadherin binding involved in cell-cell adhesion	3	18	1.28	19.0546	0.048	9606.ENSP00000359225,9606.ENSP00000366109,9606.ENSP00000373487	CNN3,ANXA1,KRT18
GO Component	GO:0005737	Cytoplasm	155	11428	0.19	1.54882	1.72e-17	9606.ENSP00000160827,9606.ENSP00000205402,9606.ENSP00000206765,9606.ENSP00000210313,9606.ENSP00000216911,9606.ENSP00000220003,9606.ENSP00000221166,9606.ENSP00000221957,9606.ENSP00000222399,9606.ENSP00000222553,9606.ENSP00000223127,9606.ENSP00000223369,9606.ENSP00000230085,9606.ENSP00000240874,9606.ENSP00000245932,9606.ENSP00000248553,9606.ENSP00000253792,9606.ENSP00000256441,9606.ENSP00000256442,…	KIF22,DLD,TGM1,PSMD5,AURKA,CSK,NEFM,PLIN3,LAMB1,NAMPT,PLOD3,YKT6,SNX3,KALRN,VASP,HSPB1,ACLY,MRPS36,CCNB1,LAMTOR5,CAB39,SQRDL,KIF23,IPO5,FAF2,MARS,ATP5B,PKD1,CNN2,CCDC6,P4HA1,CAPG,KRT24,CPEB4,ANLN,ZFHX3,SH3GL1,SH3BGRL3,PPP1R18,CDCA5,LONP2,ATP5O,DBN1,NACC1,PSME3,UBXN1,MEMO1,SLC4A7,TMEM65,COPS2,TPX2,ATP5L,EVPL,CEBPB,ISG20,PDHB,KRT17,ARHGAP32,RAB6A,ATAD3B,PDLIM2,AURKB,HSPH1,RAP2B,ARHGAP33,ZYX,KARS,HC…
GO Component	GO:0005829	Cytosol	96	5193	0.33	2.13796	3.71e-13	9606.ENSP00000160827,9606.ENSP00000206765,9606.ENSP00000210313,9606.ENSP00000216911,9606.ENSP00000220003,9606.ENSP00000221957,9606.ENSP00000222553,9606.ENSP00000223369,9606.ENSP00000230085,9606.ENSP00000240874,9606.ENSP00000245932,9606.ENSP00000248553,9606.ENSP00000253792,9606.ENSP00000256442,9606.ENSP00000256644,9606.ENSP00000258418,9606.ENSP00000260363,9606.ENSP00000262027,9606.ENSP00000263102,…	KIF22,TGM1,PSMD5,AURKA,CSK,PLIN3,NAMPT,YKT6,SNX3,KALRN,VASP,HSPB1,ACLY,CCNB1,LAMTOR5,CAB39,KIF23,MARS,CCDC6,KRT24,SH3GL1,CDCA5,LONP2,DBN1,PSME3,UBXN1,MEMO1,COPS2,TPX2,EVPL,KRT17,ARHGAP32,RAB6A,AURKB,HSPH1,RAP2B,ARHGAP33,ZYX,KARS,FLNC,CCT6B,TRIO,HUWE1,SFN,TPM4,CRKL,PDLIM7,PLS3,TPM1,MYLK,PNP,CENPF,TAGLN2,APOA1BP,IVL,EIF3A,TTF2,FLNA,CNN3,KIF2C,PABPC4,SRPK1,SKIV2L,IARS,STK24,ANXA1,AGRN,KRT81,PFKP,KRT…
GO Component	GO:0005856	Cytoskeleton	59	2221	0.48	3.01995	1.23e-12	9606.ENSP00000160827,9606.ENSP00000216911,9606.ENSP00000221166,9606.ENSP00000240874,9606.ENSP00000245932,9606.ENSP00000248553,9606.ENSP00000256442,9606.ENSP00000260363,9606.ENSP00000263097,9606.ENSP00000263102,9606.ENSP00000263867,9606.ENSP00000264651,9606.ENSP00000265748,9606.ENSP00000269886,9606.ENSP00000274853,9606.ENSP00000292385,9606.ENSP00000300403,9606.ENSP00000301607,9606.ENSP00000308452,…	KIF22,AURKA,NEFM,KALRN,VASP,HSPB1,CCNB1,KIF23,CNN2,CCDC6,CAPG,KRT24,ANLN,SH3GL1,PPP1R18,DBN1,TPX2,EVPL,KRT17,ARHGAP32,PDLIM2,AURKB,HSPH1,ZYX,FLNC,MYO1F,TPM4,PDLIM7,PLS3,TPM1,MYLK,PNP,MACF1,CENPF,IVL,EIF3A,FLNA,CNN3,KIF2C,TM9SF2,KRT81,KRT18,FAM83H,LAD1,ECT2,PRC1,ACTN1,KRT80,CDK1,DIAPH1,LCP1,KIFC1,CORO1C,RACGAP1,SLC2A1,NSFL1C,VIM,NUSAP1,EPPK1
GO Component	GO:0070062	Extracellular exosome	57	2099	0.49	3.0903	1.32e-12	9606.ENSP00000206765,9606.ENSP00000220003,9606.ENSP00000222399,9606.ENSP00000222553,9606.ENSP00000223127,9606.ENSP00000230085,9606.ENSP00000240874,9606.ENSP00000245932,9606.ENSP00000248553,9606.ENSP00000253792,9606.ENSP00000258418,9606.ENSP00000262027,9606.ENSP00000262030,9606.ENSP00000262304,9606.ENSP00000263867,9606.ENSP00000264651,9606.ENSP00000270792,9606.ENSP00000275730,9606.ENSP00000287394,…	TGM1,CSK,LAMB1,NAMPT,PLOD3,SNX3,KALRN,VASP,HSPB1,ACLY,CAB39,MARS,ATP5B,PKD1,CAPG,KRT24,SH3BGRL3,SLC12A9,ATAD2,EVPL,RAB6A,HSPH1,RAP2B,BSG,HUWE1,SFN,TPM4,IGF2R,TFRC,PNP,CD47,QSOX1,TAGLN2,APOA1BP,IVL,FLNA,IARS,TM9SF2,STK24,ANXA1,AGRN,PFKP,KRT18,LAD1,GRB2,ACTN1,CDK1,LCP1,ATP5A1,CD44,RACGAP1,STXBP2,SLC2A1,EIF3H,SLC1A5,VIM,LSR
GO Component	GO:0070161	Anchoring junction	35	820	0.69	4.89779	2.82e-12	9606.ENSP00000220003,9606.ENSP00000245932,9606.ENSP00000248553,9606.ENSP00000260363,9606.ENSP00000263097,9606.ENSP00000292385,9606.ENSP00000297632,9606.ENSP00000301607,9606.ENSP00000312634,9606.ENSP00000319096,9606.ENSP00000324422,9606.ENSP00000327145,9606.ENSP00000333769,9606.ENSP00000345230,9606.ENSP00000348099,9606.ENSP00000349437,9606.ENSP00000358866,9606.ENSP00000359225,9606.ENSP00000366109,…	CSK,VASP,HSPB1,KIF23,CNN2,DBN1,TMEM65,EVPL,PDLIM2,RAP2B,ZYX,FLNC,BSG,TPM4,PDLIM7,IGF2R,FLNA,CNN3,ANXA1,KRT18,LAMA1,GRB2,ECT2,ACTN1,PPP3CA,LCP1,CORO1C,CD44,SLC2A1,ERBB2IP,LMO7,EIF4G2,VIM,LSR,EPPK1
GO Component	GO:0005622	Intracellular	163	14276	0.12	1.31826	6.28e-12	9606.ENSP00000160827,9606.ENSP00000205402,9606.ENSP00000206765,9606.ENSP00000210313,9606.ENSP00000216911,9606.ENSP00000220003,9606.ENSP00000221166,9606.ENSP00000221957,9606.ENSP00000222399,9606.ENSP00000222553,9606.ENSP00000223127,9606.ENSP00000223369,9606.ENSP00000230085,9606.ENSP00000240874,9606.ENSP00000245932,9606.ENSP00000248553,9606.ENSP00000253792,9606.ENSP00000256441,9606.ENSP00000256442,…	KIF22,DLD,TGM1,PSMD5,AURKA,CSK,NEFM,PLIN3,LAMB1,NAMPT,PLOD3,YKT6,SNX3,KALRN,VASP,HSPB1,ACLY,MRPS36,CCNB1,LAMTOR5,CAB39,SQRDL,KIF23,IPO5,FAF2,MARS,ATP5B,PKD1,CNN2,CCDC6,P4HA1,WDR76,CAPG,KRT24,CPEB4,ANLN,FANCM,ZFHX3,SH3GL1,SH3BGRL3,ABT1,PPP1R18,CDCA5,LONP2,ATAD2,ATP5O,DBN1,NACC1,PSME3,UBXN1,MEMO1,SLC4A7,TMEM65,COPS2,TPX2,ATP5L,EVPL,CEBPB,ISG20,PDHB,KRT17,ARHGAP32,RAB6A,ATAD3B,PDLIM2,AURKB,HSPH1,RAP…
GO Component	GO:0031982	Vesicle	77	3879	0.36	2.29087	1.94e-11	9606.ENSP00000205402,9606.ENSP00000206765,9606.ENSP00000220003,9606.ENSP00000221957,9606.ENSP00000222399,9606.ENSP00000222553,9606.ENSP00000223127,9606.ENSP00000223369,9606.ENSP00000230085,9606.ENSP00000240874,9606.ENSP00000245932,9606.ENSP00000248553,9606.ENSP00000253792,9606.ENSP00000256644,9606.ENSP00000258418,9606.ENSP00000261942,9606.ENSP00000262027,9606.ENSP00000262030,9606.ENSP00000262304,…	DLD,TGM1,CSK,PLIN3,LAMB1,NAMPT,PLOD3,YKT6,SNX3,KALRN,VASP,HSPB1,ACLY,LAMTOR5,CAB39,FAF2,MARS,ATP5B,PKD1,CNN2,CAPG,KRT24,SH3GL1,SH3BGRL3,SLC12A9,ATAD2,SLC4A7,EVPL,SLC5A6,ARHGAP32,RAB6A,ATAD3B,HSPH1,RAP2B,ZYX,BSG,HUWE1,SFN,MYO1F,TPM4,IGF2R,TFRC,PNP,CD47,QSOX1,TAGLN2,APOA1BP,IVL,FLNA,STX12,IARS,TM9SF2,STK24,ANXA1,AGRN,PFKP,KRT18,LAD1,GRB2,ACTN1,CDK1,DIAPH1,LCP1,ATP5A1,GIGYF2,KIFC1,CORO1C,CD44,RACGAP…
GO Component	GO:0099512	Supramolecular fiber	36	939	0.64	4.36516	1.94e-11	9606.ENSP00000160827,9606.ENSP00000216911,9606.ENSP00000221166,9606.ENSP00000248553,9606.ENSP00000258418,9606.ENSP00000260363,9606.ENSP00000264651,9606.ENSP00000300403,9606.ENSP00000308452,9606.ENSP00000312634,9606.ENSP00000313950,9606.ENSP00000318687,9606.ENSP00000327145,9606.ENSP00000345230,9606.ENSP00000348099,9606.ENSP00000348163,9606.ENSP00000351022,9606.ENSP00000354573,9606.ENSP00000358140,…	KIF22,AURKA,NEFM,HSPB1,CAB39,KIF23,KRT24,TPX2,KRT17,PDLIM2,AURKB,HSPH1,FLNC,TPM4,PDLIM7,PLS3,TPM1,MACF1,EIF3A,FLNA,KIF2C,KRT81,KRT18,PRC1,ACTN1,KRT80,PPP3CA,CDK1,LCP1,KIFC1,CORO1C,RACGAP1,SLC2A1,VIM,NUSAP1,EPPK1
GO Component	GO:0099080	Supramolecular complex	41	1261	0.57	3.71535	3.97e-11	9606.ENSP00000160827,9606.ENSP00000216911,9606.ENSP00000221166,9606.ENSP00000248553,9606.ENSP00000256442,9606.ENSP00000258418,9606.ENSP00000260363,9606.ENSP00000264651,9606.ENSP00000300403,9606.ENSP00000308452,9606.ENSP00000312634,9606.ENSP00000313950,9606.ENSP00000318687,9606.ENSP00000327145,9606.ENSP00000345230,9606.ENSP00000348099,9606.ENSP00000348163,9606.ENSP00000351022,9606.ENSP00000354573,…	KIF22,AURKA,NEFM,HSPB1,CCNB1,CAB39,KIF23,KRT24,TPX2,KRT17,PDLIM2,AURKB,HSPH1,FLNC,TPM4,PDLIM7,PLS3,TPM1,MACF1,CENPF,EIF3A,FLNA,KIF2C,PABPC4,KRT81,KRT18,PRC1,ACTN1,KRT80,PPP3CA,CDK1,LCP1,GIGYF2,KIFC1,CORO1C,RACGAP1,SLC2A1,VIM,NUSAP1,CSDE1,EPPK1
GO Component	GO:0043226	Organelle	157	13515	0.12	1.31826	1.02e-10	9606.ENSP00000160827,9606.ENSP00000205402,9606.ENSP00000206765,9606.ENSP00000210313,9606.ENSP00000216911,9606.ENSP00000220003,9606.ENSP00000221166,9606.ENSP00000221957,9606.ENSP00000222399,9606.ENSP00000222553,9606.ENSP00000223127,9606.ENSP00000223369,9606.ENSP00000230085,9606.ENSP00000240874,9606.ENSP00000245932,9606.ENSP00000248553,9606.ENSP00000253792,9606.ENSP00000256441,9606.ENSP00000256442,…	KIF22,DLD,TGM1,PSMD5,AURKA,CSK,NEFM,PLIN3,LAMB1,NAMPT,PLOD3,YKT6,SNX3,KALRN,VASP,HSPB1,ACLY,MRPS36,CCNB1,LAMTOR5,CAB39,SQRDL,KIF23,IPO5,FAF2,MARS,ATP5B,PKD1,CNN2,CCDC6,P4HA1,WDR76,CAPG,KRT24,CPEB4,ANLN,FANCM,ZFHX3,SH3GL1,SH3BGRL3,ABT1,PPP1R18,CDCA5,SLC12A9,LONP2,ATAD2,ATP5O,DBN1,NACC1,PSME3,UBXN1,MEMO1,SLC4A7,TMEM65,COPS2,TPX2,ATP5L,EVPL,CEBPB,ISG20,PDHB,KRT17,SLC5A6,ARHGAP32,RAB6A,ATAD3B,PDLIM2,…
GO Component	GO:0043232	Intracellular non-membrane-bounded organelle	86	4880	0.3	1.99526	1.48e-10	9606.ENSP00000160827,9606.ENSP00000216911,9606.ENSP00000221166,9606.ENSP00000221957,9606.ENSP00000240874,9606.ENSP00000245932,9606.ENSP00000248553,9606.ENSP00000256441,9606.ENSP00000256442,9606.ENSP00000258418,9606.ENSP00000260363,9606.ENSP00000261574,9606.ENSP00000261942,9606.ENSP00000262027,9606.ENSP00000262030,9606.ENSP00000263097,9606.ENSP00000263102,9606.ENSP00000263795,9606.ENSP00000263867,…	KIF22,AURKA,NEFM,PLIN3,KALRN,VASP,HSPB1,MRPS36,CCNB1,CAB39,KIF23,IPO5,FAF2,MARS,ATP5B,CNN2,CCDC6,WDR76,CAPG,KRT24,ANLN,ZFHX3,SH3GL1,ABT1,PPP1R18,CDCA5,DBN1,TPX2,EVPL,CEBPB,ISG20,KRT17,ARHGAP32,PDLIM2,AURKB,HSPH1,ZYX,FLNC,MYO1F,MAFK,TPM4,PDLIM7,PLS3,TPM1,MYLK,PNP,MACF1,CENPF,MKI67,IVL,EIF3A,FLNA,CNN3,KIF2C,PABPC4,SRPK1,TM9SF2,STK24,PDHA1,KRT81,KRT18,FAM83H,LAD1,GRB2,ECT2,PRC1,ACTN1,KRT80,PPP3CA,CD…
GO Component	GO:0043229	Intracellular organelle	150	12528	0.14	1.38038	3.07e-10	9606.ENSP00000160827,9606.ENSP00000205402,9606.ENSP00000210313,9606.ENSP00000216911,9606.ENSP00000221166,9606.ENSP00000221957,9606.ENSP00000222399,9606.ENSP00000222553,9606.ENSP00000223127,9606.ENSP00000223369,9606.ENSP00000230085,9606.ENSP00000240874,9606.ENSP00000245932,9606.ENSP00000248553,9606.ENSP00000253792,9606.ENSP00000256441,9606.ENSP00000256442,9606.ENSP00000256644,9606.ENSP00000258418,…	KIF22,DLD,PSMD5,AURKA,NEFM,PLIN3,LAMB1,NAMPT,PLOD3,YKT6,SNX3,KALRN,VASP,HSPB1,ACLY,MRPS36,CCNB1,LAMTOR5,CAB39,SQRDL,KIF23,IPO5,FAF2,MARS,ATP5B,PKD1,CNN2,CCDC6,P4HA1,WDR76,CAPG,KRT24,CPEB4,ANLN,FANCM,ZFHX3,SH3GL1,SH3BGRL3,ABT1,PPP1R18,CDCA5,LONP2,ATAD2,ATP5O,DBN1,NACC1,PSME3,UBXN1,MEMO1,SLC4A7,TMEM65,COPS2,TPX2,ATP5L,EVPL,CEBPB,ISG20,PDHB,KRT17,ARHGAP32,RAB6A,ATAD3B,PDLIM2,AURKB,HSPH1,RAP2B,ZYX,KA…
GO Component	GO:0099513	Polymeric cytoskeletal fiber	29	705	0.67	4.67735	7.13e-10	9606.ENSP00000160827,9606.ENSP00000216911,9606.ENSP00000221166,9606.ENSP00000260363,9606.ENSP00000264651,9606.ENSP00000300403,9606.ENSP00000308452,9606.ENSP00000312634,9606.ENSP00000313950,9606.ENSP00000318687,9606.ENSP00000345230,9606.ENSP00000348099,9606.ENSP00000348163,9606.ENSP00000351022,9606.ENSP00000354573,9606.ENSP00000358140,9606.ENSP00000358866,9606.ENSP00000361298,9606.ENSP00000369349,…	KIF22,AURKA,NEFM,KIF23,KRT24,TPX2,KRT17,PDLIM2,AURKB,HSPH1,TPM4,PDLIM7,PLS3,TPM1,MACF1,EIF3A,FLNA,KIF2C,KRT81,KRT18,PRC1,KRT80,CDK1,LCP1,KIFC1,RACGAP1,VIM,NUSAP1,EPPK1
GO Component	GO:0015629	Actin cytoskeleton	24	477	0.76	5.7544	1.02e-09	9606.ENSP00000240874,9606.ENSP00000245932,9606.ENSP00000263097,9606.ENSP00000263867,9606.ENSP00000265748,9606.ENSP00000269886,9606.ENSP00000292385,9606.ENSP00000310561,9606.ENSP00000312634,9606.ENSP00000324422,9606.ENSP00000344871,9606.ENSP00000345230,9606.ENSP00000348099,9606.ENSP00000348163,9606.ENSP00000351022,9606.ENSP00000353452,9606.ENSP00000354573,9606.ENSP00000358866,9606.ENSP00000359225,…	KALRN,VASP,CNN2,CAPG,ANLN,SH3GL1,DBN1,ARHGAP32,PDLIM2,ZYX,MYO1F,TPM4,PDLIM7,PLS3,TPM1,MYLK,MACF1,FLNA,CNN3,LAD1,ACTN1,LCP1,CORO1C,SLC2A1
GO Component	GO:0030054	Cell junction	49	2075	0.43	2.69153	6.89e-09	9606.ENSP00000220003,9606.ENSP00000222553,9606.ENSP00000245932,9606.ENSP00000248553,9606.ENSP00000260363,9606.ENSP00000263097,9606.ENSP00000265085,9606.ENSP00000269886,9606.ENSP00000292385,9606.ENSP00000292431,9606.ENSP00000295736,9606.ENSP00000297632,9606.ENSP00000301607,9606.ENSP00000310561,9606.ENSP00000312634,9606.ENSP00000319096,9606.ENSP00000320038,9606.ENSP00000324422,9606.ENSP00000327145,…	CSK,NAMPT,VASP,HSPB1,KIF23,CNN2,CPEB4,SH3GL1,DBN1,NACC1,SLC4A7,TMEM65,EVPL,ARHGAP32,PDLIM2,RAP2B,ARHGAP33,ZYX,FLNC,BSG,TPM4,CRKL,PDLIM7,IGF2R,EIF3A,FLNA,CNN3,STX12,TM9SF2,ANXA1,AGRN,KRT18,LAMA1,GRB2,ECT2,ACTN1,PPP3CA,LCP1,CORO1C,CD44,STXBP2,SLC2A1,ERBB2IP,LMO7,EIF4G2,VIM,LSR,GRIA3,EPPK1
GO Component	GO:0032991	Protein-containing complex	84	5073	0.28	1.90546	7.54e-09	9606.ENSP00000160827,9606.ENSP00000205402,9606.ENSP00000210313,9606.ENSP00000216911,9606.ENSP00000222399,9606.ENSP00000223369,9606.ENSP00000248553,9606.ENSP00000256441,9606.ENSP00000256442,9606.ENSP00000256644,9606.ENSP00000258418,9606.ENSP00000260363,9606.ENSP00000261574,9606.ENSP00000261942,9606.ENSP00000262027,9606.ENSP00000262030,9606.ENSP00000262304,9606.ENSP00000263556,9606.ENSP00000263867,…	KIF22,DLD,PSMD5,AURKA,LAMB1,YKT6,HSPB1,MRPS36,CCNB1,LAMTOR5,CAB39,KIF23,IPO5,FAF2,MARS,ATP5B,PKD1,P4HA1,CAPG,CPEB4,FANCM,ZFHX3,ABT1,ATP5O,PSME3,UBXN1,COPS2,ATP5L,CEBPB,PDHB,PDLIM2,AURKB,HSPH1,ARHGAP33,KARS,CCT6B,MYO1F,TPM4,CRKL,PDLIM7,IGF2R,TPM1,TFRC,CENPF,EIF3A,TTF2,ATP5F1,FLNA,KIF2C,PABPC4,STX12,SKIV2L,SDHB,IARS,ANXA1,PDHA1,EIF3CL,PFKP,LAMA1,GRB2,ECT2,PPP3CA,CDK1,ATP5A1,GIGYF2,ATP5J,KIFC1,CORO1…
GO Component	GO:0005911	Cell-cell junction	23	490	0.73	5.37032	9.15e-09	9606.ENSP00000220003,9606.ENSP00000245932,9606.ENSP00000263097,9606.ENSP00000292385,9606.ENSP00000297632,9606.ENSP00000301607,9606.ENSP00000312634,9606.ENSP00000319096,9606.ENSP00000324422,9606.ENSP00000348099,9606.ENSP00000358866,9606.ENSP00000359225,9606.ENSP00000366109,9606.ENSP00000373487,9606.ENSP00000374309,9606.ENSP00000376345,9606.ENSP00000376457,9606.ENSP00000377941,9606.ENSP00000378323,…	CSK,VASP,CNN2,DBN1,TMEM65,EVPL,PDLIM2,RAP2B,ZYX,PDLIM7,FLNA,CNN3,ANXA1,KRT18,LAMA1,GRB2,ECT2,ACTN1,PPP3CA,SLC2A1,EIF4G2,LSR,EPPK1
GO Component	GO:0072686	Mitotic spindle	13	121	1.09	12.3027	1.21e-08	9606.ENSP00000160827,9606.ENSP00000216911,9606.ENSP00000260363,9606.ENSP00000263867,9606.ENSP00000300403,9606.ENSP00000313950,9606.ENSP00000376457,9606.ENSP00000377793,9606.ENSP00000378699,9606.ENSP00000381565,9606.ENSP00000393963,9606.ENSP00000404190,9606.ENSP00000453403	KIF22,AURKA,KIF23,CAPG,TPX2,AURKB,ECT2,PRC1,CDK1,DIAPH1,KIFC1,RACGAP1,NUSAP1
GO Component	GO:0030055	Cell-substrate junction	21	413	0.76	5.7544	1.44e-08	9606.ENSP00000245932,9606.ENSP00000248553,9606.ENSP00000260363,9606.ENSP00000263097,9606.ENSP00000324422,9606.ENSP00000327145,9606.ENSP00000333769,9606.ENSP00000345230,9606.ENSP00000348099,9606.ENSP00000349437,9606.ENSP00000358866,9606.ENSP00000359225,9606.ENSP00000366109,9606.ENSP00000377941,9606.ENSP00000381581,9606.ENSP00000394496,9606.ENSP00000398632,9606.ENSP00000426632,9606.ENSP00000433352,…	VASP,HSPB1,KIF23,CNN2,ZYX,FLNC,BSG,TPM4,PDLIM7,IGF2R,FLNA,CNN3,ANXA1,ACTN1,LCP1,CORO1C,CD44,ERBB2IP,LMO7,VIM,EPPK1
GO Component	GO:0005615	Extracellular space	62	3195	0.35	2.23872	2.11e-08	9606.ENSP00000206765,9606.ENSP00000220003,9606.ENSP00000222399,9606.ENSP00000222553,9606.ENSP00000223127,9606.ENSP00000230085,9606.ENSP00000240874,9606.ENSP00000245932,9606.ENSP00000248553,9606.ENSP00000253792,9606.ENSP00000258418,9606.ENSP00000262027,9606.ENSP00000262030,9606.ENSP00000262304,9606.ENSP00000263867,9606.ENSP00000264651,9606.ENSP00000270792,9606.ENSP00000275730,9606.ENSP00000287394,…	TGM1,CSK,LAMB1,NAMPT,PLOD3,SNX3,KALRN,VASP,HSPB1,ACLY,CAB39,MARS,ATP5B,PKD1,CAPG,KRT24,SH3BGRL3,SLC12A9,ATAD2,EVPL,RAB6A,HSPH1,RAP2B,KARS,BSG,HUWE1,SFN,TPM4,IGF2R,TFRC,PNP,CD47,QSOX1,TAGLN2,APOA1BP,IVL,FLNA,IARS,TM9SF2,STK24,ANXA1,AGRN,KRT81,PFKP,KRT18,LAMA1,LAD1,GRB2,ACTN1,CDK1,LCP1,ATP5A1,ATP5J,AGR2,CD44,RACGAP1,STXBP2,SLC2A1,EIF3H,SLC1A5,VIM,LSR
GO Component	GO:0043227	Membrane-bounded organelle	144	12427	0.12	1.31826	1.45e-07	9606.ENSP00000160827,9606.ENSP00000205402,9606.ENSP00000206765,9606.ENSP00000210313,9606.ENSP00000216911,9606.ENSP00000220003,9606.ENSP00000221957,9606.ENSP00000222399,9606.ENSP00000222553,9606.ENSP00000223127,9606.ENSP00000223369,9606.ENSP00000230085,9606.ENSP00000240874,9606.ENSP00000245932,9606.ENSP00000248553,9606.ENSP00000253792,9606.ENSP00000256441,9606.ENSP00000256442,9606.ENSP00000256644,…	KIF22,DLD,TGM1,PSMD5,AURKA,CSK,PLIN3,LAMB1,NAMPT,PLOD3,YKT6,SNX3,KALRN,VASP,HSPB1,ACLY,MRPS36,CCNB1,LAMTOR5,CAB39,SQRDL,KIF23,IPO5,FAF2,MARS,ATP5B,PKD1,CNN2,P4HA1,WDR76,CAPG,KRT24,CPEB4,ANLN,FANCM,ZFHX3,SH3GL1,SH3BGRL3,ABT1,CDCA5,SLC12A9,LONP2,ATAD2,ATP5O,NACC1,PSME3,UBXN1,MEMO1,SLC4A7,TMEM65,COPS2,TPX2,ATP5L,EVPL,CEBPB,ISG20,PDHB,SLC5A6,ARHGAP32,RAB6A,ATAD3B,PDLIM2,AURKB,HSPH1,RAP2B,ZYX,KARS,HCC…
GO Component	GO:0032432	Actin filament bundle	10	73	1.2	15.8489	1.69e-07	9606.ENSP00000263097,9606.ENSP00000312634,9606.ENSP00000324422,9606.ENSP00000345230,9606.ENSP00000348099,9606.ENSP00000348163,9606.ENSP00000351022,9606.ENSP00000353452,9606.ENSP00000377941,9606.ENSP00000381581	CNN2,PDLIM2,ZYX,TPM4,PDLIM7,PLS3,TPM1,MYLK,ACTN1,LCP1
GO Component	GO:0005819	Spindle	18	353	0.77	5.88844	2.53e-07	9606.ENSP00000160827,9606.ENSP00000216911,9606.ENSP00000248553,9606.ENSP00000256442,9606.ENSP00000260363,9606.ENSP00000263867,9606.ENSP00000300403,9606.ENSP00000313950,9606.ENSP00000355922,9606.ENSP00000361298,9606.ENSP00000376457,9606.ENSP00000377793,9606.ENSP00000378699,9606.ENSP00000381565,9606.ENSP00000393963,9606.ENSP00000404190,9606.ENSP00000418529,9606.ENSP00000453403	KIF22,AURKA,HSPB1,CCNB1,KIF23,CAPG,TPX2,AURKB,CENPF,KIF2C,ECT2,PRC1,CDK1,DIAPH1,KIFC1,RACGAP1,NSFL1C,NUSAP1
GO Component	GO:0005925	Focal adhesion	19	405	0.73	5.37032	3.23e-07	9606.ENSP00000245932,9606.ENSP00000248553,9606.ENSP00000260363,9606.ENSP00000263097,9606.ENSP00000324422,9606.ENSP00000327145,9606.ENSP00000333769,9606.ENSP00000345230,9606.ENSP00000348099,9606.ENSP00000349437,9606.ENSP00000358866,9606.ENSP00000359225,9606.ENSP00000366109,9606.ENSP00000377941,9606.ENSP00000381581,9606.ENSP00000394496,9606.ENSP00000398632,9606.ENSP00000433352,9606.ENSP00000446007	VASP,HSPB1,KIF23,CNN2,ZYX,FLNC,BSG,TPM4,PDLIM7,IGF2R,FLNA,CNN3,ANXA1,ACTN1,LCP1,CORO1C,CD44,LMO7,VIM
GO Component	GO:0005576	Extracellular region	69	4166	0.28	1.90546	9.39e-07	9606.ENSP00000206765,9606.ENSP00000220003,9606.ENSP00000222399,9606.ENSP00000222553,9606.ENSP00000223127,9606.ENSP00000230085,9606.ENSP00000240874,9606.ENSP00000245932,9606.ENSP00000248553,9606.ENSP00000253792,9606.ENSP00000258418,9606.ENSP00000260363,9606.ENSP00000261942,9606.ENSP00000262027,9606.ENSP00000262030,9606.ENSP00000262304,9606.ENSP00000263097,9606.ENSP00000263867,9606.ENSP00000264651,…	TGM1,CSK,LAMB1,NAMPT,PLOD3,SNX3,KALRN,VASP,HSPB1,ACLY,CAB39,KIF23,FAF2,MARS,ATP5B,PKD1,CNN2,CAPG,KRT24,SH3BGRL3,SLC12A9,ATAD2,TPX2,EVPL,RAB6A,HSPH1,RAP2B,KARS,BSG,HUWE1,SFN,TPM4,IGF2R,TFRC,PNP,CD47,QSOX1,TAGLN2,APOA1BP,IVL,FLNA,IARS,TM9SF2,STK24,ANXA1,AGRN,KRT81,PFKP,KRT18,LAMA1,LAD1,GRB2,PRC1,ACTN1,CDK1,LCP1,ATP5A1,ATP5J,AGR2,CD44,RACGAP1,STXBP2,SLC2A1,ERBB2IP,EIF3H,SLC1A5,VIM,LSR,FAM213A
GO Component	GO:0005852	Eukaryotic translation initiation factor 3 complex	6	15	1.66	45.7088	1.07e-06	9606.ENSP00000358140,9606.ENSP00000370258,9606.ENSP00000429931,9606.ENSP00000431800,9606.ENSP00000436049,9606.ENSP00000485663	EIF3A,EIF3CL,EIF3H,EIF3F,EIF3M,EIF3L
GO Component	GO:0033290	Eukaryotic 48S preinitiation complex	6	15	1.66	45.7088	1.07e-06	9606.ENSP00000358140,9606.ENSP00000370258,9606.ENSP00000429931,9606.ENSP00000431800,9606.ENSP00000436049,9606.ENSP00000485663	EIF3A,EIF3CL,EIF3H,EIF3F,EIF3M,EIF3L
GO Component	GO:0016282	Eukaryotic 43S preinitiation complex	6	17	1.61	40.738	1.84e-06	9606.ENSP00000358140,9606.ENSP00000370258,9606.ENSP00000429931,9606.ENSP00000431800,9606.ENSP00000436049,9606.ENSP00000485663	EIF3A,EIF3CL,EIF3H,EIF3F,EIF3M,EIF3L
GO Component	GO:0042641	Actomyosin	9	75	1.14	13.8038	2.36e-06	9606.ENSP00000263097,9606.ENSP00000292385,9606.ENSP00000312634,9606.ENSP00000324422,9606.ENSP00000345230,9606.ENSP00000348099,9606.ENSP00000351022,9606.ENSP00000353452,9606.ENSP00000377941	CNN2,DBN1,PDLIM2,ZYX,TPM4,PDLIM7,TPM1,MYLK,ACTN1
GO Component	GO:0005753	Mitochondrial proton-transporting ATP synthase complex	6	21	1.51	32.3594	4.79e-06	9606.ENSP00000262030,9606.ENSP00000290299,9606.ENSP00000300688,9606.ENSP00000358737,9606.ENSP00000381736,9606.ENSP00000389649	ATP5B,ATP5O,ATP5L,ATP5F1,ATP5A1,ATP5J
GO Component	GO:0001725	Stress fiber	8	65	1.15	14.1254	1.03e-05	9606.ENSP00000263097,9606.ENSP00000312634,9606.ENSP00000324422,9606.ENSP00000345230,9606.ENSP00000348099,9606.ENSP00000351022,9606.ENSP00000353452,9606.ENSP00000377941	CNN2,PDLIM2,ZYX,TPM4,PDLIM7,TPM1,MYLK,ACTN1
GO Component	GO:0030017	Sarcomere	12	207	0.82	6.60693	2.1e-05	9606.ENSP00000248553,9606.ENSP00000258418,9606.ENSP00000312634,9606.ENSP00000327145,9606.ENSP00000345230,9606.ENSP00000348099,9606.ENSP00000351022,9606.ENSP00000358866,9606.ENSP00000377941,9606.ENSP00000378323,9606.ENSP00000394496,9606.ENSP00000416293	HSPB1,CAB39,PDLIM2,FLNC,TPM4,PDLIM7,TPM1,FLNA,ACTN1,PPP3CA,CORO1C,SLC2A1
GO Component	GO:0070013	Intracellular organelle lumen	82	5857	0.2	1.58489	2.72e-05	9606.ENSP00000160827,9606.ENSP00000205402,9606.ENSP00000210313,9606.ENSP00000216911,9606.ENSP00000222399,9606.ENSP00000222553,9606.ENSP00000223127,9606.ENSP00000240874,9606.ENSP00000253792,9606.ENSP00000256441,9606.ENSP00000256442,9606.ENSP00000258418,9606.ENSP00000260363,9606.ENSP00000261574,9606.ENSP00000261942,9606.ENSP00000262027,9606.ENSP00000262030,9606.ENSP00000263097,9606.ENSP00000263556,…	KIF22,DLD,PSMD5,AURKA,LAMB1,NAMPT,PLOD3,KALRN,ACLY,MRPS36,CCNB1,CAB39,KIF23,IPO5,FAF2,MARS,ATP5B,CNN2,P4HA1,CAPG,ANLN,FANCM,ZFHX3,SH3BGRL3,ABT1,CDCA5,LONP2,ATAD2,NACC1,PSME3,COPS2,TPX2,CEBPB,ISG20,PDHB,ARHGAP32,AURKB,HSPH1,KARS,HUWE1,MAFK,CRKL,PDLIM7,IGF2R,PNP,IRF2BP2,CENPF,QSOX1,APOA1BP,MKI67,IVL,EIF3A,TTF2,ATP5F1,FLNA,SRPK1,SDHB,STK24,ANXA1,AGRN,PDHA1,KRT18,GRB2,ECT2,PRC1,ACTN1,PPP3CA,CDK1,KTN1…
GO Component	GO:0030496	Midbody	11	178	0.85	7.07946	3.2e-05	9606.ENSP00000216911,9606.ENSP00000260363,9606.ENSP00000263867,9606.ENSP00000265748,9606.ENSP00000313950,9606.ENSP00000355922,9606.ENSP00000376457,9606.ENSP00000377793,9606.ENSP00000378699,9606.ENSP00000404190,9606.ENSP00000416293	AURKA,KIF23,CAPG,ANLN,AURKB,CENPF,ECT2,PRC1,CDK1,RACGAP1,SLC2A1
GO Component	GO:0071541	Eukaryotic translation initiation factor 3 complex, eIF3m	4	7	1.82	66.0693	6.46e-05	9606.ENSP00000358140,9606.ENSP00000429931,9606.ENSP00000431800,9606.ENSP00000436049	EIF3A,EIF3H,EIF3F,EIF3M
GO Component	GO:0031410	Cytoplasmic vesicle	43	2386	0.31	2.04174	0.00011	9606.ENSP00000205402,9606.ENSP00000221957,9606.ENSP00000223369,9606.ENSP00000230085,9606.ENSP00000253792,9606.ENSP00000256644,9606.ENSP00000258418,9606.ENSP00000261942,9606.ENSP00000262304,9606.ENSP00000263097,9606.ENSP00000263867,9606.ENSP00000269886,9606.ENSP00000295736,9606.ENSP00000310561,9606.ENSP00000311449,9606.ENSP00000311766,9606.ENSP00000318687,9606.ENSP00000319096,9606.ENSP00000324422,…	DLD,PLIN3,YKT6,SNX3,ACLY,LAMTOR5,CAB39,FAF2,PKD1,CNN2,CAPG,SH3GL1,SLC4A7,ARHGAP32,RAB6A,ATAD3B,HSPH1,RAP2B,ZYX,BSG,HUWE1,IGF2R,TFRC,PNP,CD47,QSOX1,STX12,TM9SF2,ANXA1,GRB2,ACTN1,DIAPH1,GIGYF2,KIFC1,CORO1C,CD44,RACGAP1,STXBP2,SLC2A1,SLC1A5,VIM,RAB31,GRIA3
GO Component	GO:0030018	Z disc	9	131	0.9	7.94328	0.00013	9606.ENSP00000248553,9606.ENSP00000258418,9606.ENSP00000312634,9606.ENSP00000327145,9606.ENSP00000348099,9606.ENSP00000358866,9606.ENSP00000377941,9606.ENSP00000378323,9606.ENSP00000416293	HSPB1,CAB39,PDLIM2,FLNC,PDLIM7,FLNA,ACTN1,PPP3CA,SLC2A1
GO Component	GO:0097149	Centralspindlin complex	3	3	2.06	114.815	0.00041	9606.ENSP00000260363,9606.ENSP00000376457,9606.ENSP00000404190	KIF23,ECT2,RACGAP1
GO Component	GO:0042995	Cell projection	40	2287	0.3	1.99526	0.00048	9606.ENSP00000205402,9606.ENSP00000216911,9606.ENSP00000221166,9606.ENSP00000223369,9606.ENSP00000245932,9606.ENSP00000248553,9606.ENSP00000262304,9606.ENSP00000263867,9606.ENSP00000265085,9606.ENSP00000265748,9606.ENSP00000269886,9606.ENSP00000292385,9606.ENSP00000294119,9606.ENSP00000295736,9606.ENSP00000300403,9606.ENSP00000310208,9606.ENSP00000310561,9606.ENSP00000320038,9606.ENSP00000333769,…	DLD,AURKA,NEFM,YKT6,VASP,HSPB1,PKD1,CAPG,CPEB4,ANLN,SH3GL1,DBN1,UBXN1,SLC4A7,TPX2,SLC5A6,ARHGAP32,ARHGAP33,BSG,TRIO,MYO1F,PDLIM7,TPM1,MYLK,MACF1,CENPF,APOA1BP,FLNA,CNN3,ANXA1,ACTN1,PPP3CA,DIAPH1,LCP1,GIGYF2,CORO1C,CD44,VIM,GRIA3,EPPK1
GO Component	GO:0005874	Microtubule	14	407	0.6	3.98107	0.00059	9606.ENSP00000160827,9606.ENSP00000216911,9606.ENSP00000260363,9606.ENSP00000300403,9606.ENSP00000313950,9606.ENSP00000318687,9606.ENSP00000354573,9606.ENSP00000358140,9606.ENSP00000361298,9606.ENSP00000377793,9606.ENSP00000378699,9606.ENSP00000393963,9606.ENSP00000404190,9606.ENSP00000453403	KIF22,AURKA,KIF23,TPX2,AURKB,HSPH1,MACF1,EIF3A,KIF2C,PRC1,CDK1,KIFC1,RACGAP1,NUSAP1
GO Component	GO:0098798	Mitochondrial protein complex	11	262	0.68	4.7863	0.00084	9606.ENSP00000256441,9606.ENSP00000262030,9606.ENSP00000290299,9606.ENSP00000300688,9606.ENSP00000307241,9606.ENSP00000358737,9606.ENSP00000364649,9606.ENSP00000369134,9606.ENSP00000381736,9606.ENSP00000389649,9606.ENSP00000445806	MRPS36,ATP5B,ATP5O,ATP5L,PDHB,ATP5F1,SDHB,PDHA1,ATP5A1,ATP5J,TIMM50
GO Component	GO:0098800	Inner mitochondrial membrane protein complex	8	131	0.84	6.91831	0.00088	9606.ENSP00000262030,9606.ENSP00000290299,9606.ENSP00000300688,9606.ENSP00000358737,9606.ENSP00000364649,9606.ENSP00000381736,9606.ENSP00000389649,9606.ENSP00000445806	ATP5B,ATP5O,ATP5L,ATP5F1,SDHB,ATP5A1,ATP5J,TIMM50
GO Component	GO:0016020	Membrane	106	9072	0.13	1.34896	0.00093	9606.ENSP00000206765,9606.ENSP00000220003,9606.ENSP00000221957,9606.ENSP00000222553,9606.ENSP00000223127,9606.ENSP00000223369,9606.ENSP00000230085,9606.ENSP00000245932,9606.ENSP00000248553,9606.ENSP00000253792,9606.ENSP00000256441,9606.ENSP00000256442,9606.ENSP00000256644,9606.ENSP00000258418,9606.ENSP00000260324,9606.ENSP00000261574,9606.ENSP00000261942,9606.ENSP00000262027,9606.ENSP00000262030,…	TGM1,CSK,PLIN3,NAMPT,PLOD3,YKT6,SNX3,VASP,HSPB1,ACLY,MRPS36,CCNB1,LAMTOR5,CAB39,SQRDL,IPO5,FAF2,MARS,ATP5B,PKD1,CNN2,P4HA1,SH3GL1,SLC12A9,LONP2,ATP5O,DBN1,PSME3,UBXN1,SLC4A7,TMEM65,ATP5L,EVPL,SLC5A6,ARHGAP32,RAB6A,ATAD3B,RAP2B,ARHGAP33,KARS,HCCS,FLNC,BSG,HUWE1,TPM4,CRKL,PLS3,IGF2R,TPM1,TFRC,MYLK,MACF1,CD47,QSOX1,APOA1BP,MKI67,IVL,EIF3A,ATP5F1,FLNA,KIF2C,SRPK1,STX12,SDHB,IARS,EFHD2,TM9SF2,STK24,AN…
GO Component	GO:0005884	Actin filament	7	101	0.9	7.94328	0.0013	9606.ENSP00000312634,9606.ENSP00000345230,9606.ENSP00000348099,9606.ENSP00000348163,9606.ENSP00000351022,9606.ENSP00000358866,9606.ENSP00000381581	PDLIM2,TPM4,PDLIM7,PLS3,TPM1,FLNA,LCP1
GO Component	GO:0016323	Basolateral plasma membrane	10	237	0.68	4.7863	0.0018	9606.ENSP00000262304,9606.ENSP00000295736,9606.ENSP00000310208,9606.ENSP00000353224,9606.ENSP00000366109,9606.ENSP00000398632,9606.ENSP00000416293,9606.ENSP00000426632,9606.ENSP00000444408,9606.ENSP00000484472	PKD1,SLC4A7,SLC5A6,TFRC,ANXA1,CD44,SLC2A1,ERBB2IP,SLC1A5,EPPK1
GO Component	GO:0030141	Secretory granule	20	845	0.43	2.69153	0.0018	9606.ENSP00000205402,9606.ENSP00000253792,9606.ENSP00000258418,9606.ENSP00000261942,9606.ENSP00000263097,9606.ENSP00000311449,9606.ENSP00000311766,9606.ENSP00000319096,9606.ENSP00000333769,9606.ENSP00000340648,9606.ENSP00000349437,9606.ENSP00000354532,9606.ENSP00000355361,9606.ENSP00000356574,9606.ENSP00000377941,9606.ENSP00000381565,9606.ENSP00000398632,9606.ENSP00000404190,9606.ENSP00000413606,…	DLD,ACLY,CAB39,FAF2,CNN2,RAB6A,ATAD3B,RAP2B,BSG,HUWE1,IGF2R,PNP,CD47,QSOX1,ACTN1,DIAPH1,CD44,RACGAP1,STXBP2,RAB31
GO Component	GO:0045111	Intermediate filament cytoskeleton	10	237	0.68	4.7863	0.0018	9606.ENSP00000221166,9606.ENSP00000264651,9606.ENSP00000301607,9606.ENSP00000308452,9606.ENSP00000369349,9606.ENSP00000373487,9606.ENSP00000378292,9606.ENSP00000418529,9606.ENSP00000446007,9606.ENSP00000484472	NEFM,KRT24,EVPL,KRT17,KRT81,KRT18,KRT80,NSFL1C,VIM,EPPK1
GO Component	GO:0120025	Plasma membrane bounded cell projection	37	2193	0.29	1.94984	0.002	9606.ENSP00000205402,9606.ENSP00000216911,9606.ENSP00000221166,9606.ENSP00000223369,9606.ENSP00000245932,9606.ENSP00000248553,9606.ENSP00000262304,9606.ENSP00000263867,9606.ENSP00000265085,9606.ENSP00000265748,9606.ENSP00000292385,9606.ENSP00000294119,9606.ENSP00000295736,9606.ENSP00000300403,9606.ENSP00000310208,9606.ENSP00000310561,9606.ENSP00000320038,9606.ENSP00000333769,9606.ENSP00000344871,…	DLD,AURKA,NEFM,YKT6,VASP,HSPB1,PKD1,CAPG,CPEB4,ANLN,DBN1,UBXN1,SLC4A7,TPX2,SLC5A6,ARHGAP32,ARHGAP33,BSG,MYO1F,PDLIM7,TPM1,MYLK,MACF1,CENPF,APOA1BP,FLNA,CNN3,ANXA1,ACTN1,PPP3CA,DIAPH1,LCP1,GIGYF2,CORO1C,CD44,VIM,GRIA3
GO Component	GO:0031981	Nuclear lumen	64	4733	0.19	1.54882	0.0023	9606.ENSP00000160827,9606.ENSP00000205402,9606.ENSP00000210313,9606.ENSP00000216911,9606.ENSP00000222553,9606.ENSP00000240874,9606.ENSP00000253792,9606.ENSP00000256442,9606.ENSP00000260363,9606.ENSP00000261574,9606.ENSP00000262027,9606.ENSP00000263867,9606.ENSP00000265748,9606.ENSP00000267430,9606.ENSP00000268489,9606.ENSP00000270792,9606.ENSP00000274849,9606.ENSP00000275517,9606.ENSP00000287394,…	KIF22,DLD,PSMD5,AURKA,NAMPT,KALRN,ACLY,CCNB1,KIF23,IPO5,MARS,CAPG,ANLN,FANCM,ZFHX3,SH3BGRL3,ABT1,CDCA5,ATAD2,NACC1,PSME3,COPS2,TPX2,CEBPB,ISG20,PDHB,ARHGAP32,AURKB,HSPH1,HUWE1,MAFK,CRKL,PDLIM7,IRF2BP2,CENPF,APOA1BP,MKI67,IVL,EIF3A,TTF2,ATP5F1,FLNA,SRPK1,SDHB,STK24,ANXA1,PDHA1,KRT18,GRB2,ECT2,PRC1,PPP3CA,CDK1,RACGAP1,TOP2A,NSFL1C,ERBB2IP,TIMM50,VIM,NUSAP1,UHRF1,NTMT1,EPPK1,EIF3L
GO Component	GO:0110165	Cellular anatomical entity	168	17788	0.03	1.07152	0.0023	9606.ENSP00000160827,9606.ENSP00000205402,9606.ENSP00000206765,9606.ENSP00000210313,9606.ENSP00000216911,9606.ENSP00000220003,9606.ENSP00000221166,9606.ENSP00000221957,9606.ENSP00000222399,9606.ENSP00000222553,9606.ENSP00000223127,9606.ENSP00000223369,9606.ENSP00000230085,9606.ENSP00000240874,9606.ENSP00000245932,9606.ENSP00000248553,9606.ENSP00000253792,9606.ENSP00000256441,9606.ENSP00000256442,…	KIF22,DLD,TGM1,PSMD5,AURKA,CSK,NEFM,PLIN3,LAMB1,NAMPT,PLOD3,YKT6,SNX3,KALRN,VASP,HSPB1,ACLY,MRPS36,CCNB1,LAMTOR5,CAB39,SQRDL,KIF23,IPO5,FAF2,MARS,ATP5B,PKD1,CNN2,CCDC6,P4HA1,WDR76,CAPG,KRT24,CPEB4,ANLN,FANCM,ZFHX3,SH3GL1,SH3BGRL3,ABT1,PPP1R18,CDCA5,SLC12A9,LONP2,ATAD2,ATP5O,DBN1,NACC1,PSME3,UBXN1,MEMO1,SLC4A7,TMEM65,COPS2,TPX2,ATP5L,EVPL,CEBPB,ISG20,PDHB,KRT17,SLC5A6,ARHGAP32,RAB6A,ATAD3B,PDLIM2,…
GO Component	GO:0045254	Pyruvate dehydrogenase complex	3	8	1.63	42.658	0.0026	9606.ENSP00000205402,9606.ENSP00000307241,9606.ENSP00000369134	DLD,PDHB,PDHA1
GO Component	GO:0031252	Cell leading edge	13	425	0.54	3.46737	0.0031	9606.ENSP00000245932,9606.ENSP00000263867,9606.ENSP00000292385,9606.ENSP00000348099,9606.ENSP00000351022,9606.ENSP00000353452,9606.ENSP00000354573,9606.ENSP00000377941,9606.ENSP00000381565,9606.ENSP00000381581,9606.ENSP00000394496,9606.ENSP00000398632,9606.ENSP00000446007	VASP,CAPG,DBN1,PDLIM7,TPM1,MYLK,MACF1,ACTN1,DIAPH1,LCP1,CORO1C,CD44,VIM
GO Component	GO:0043231	Intracellular membrane-bounded organelle	118	10761	0.1	1.25893	0.0034	9606.ENSP00000160827,9606.ENSP00000205402,9606.ENSP00000210313,9606.ENSP00000216911,9606.ENSP00000221957,9606.ENSP00000222399,9606.ENSP00000222553,9606.ENSP00000223127,9606.ENSP00000223369,9606.ENSP00000240874,9606.ENSP00000248553,9606.ENSP00000253792,9606.ENSP00000256441,9606.ENSP00000256442,9606.ENSP00000256644,9606.ENSP00000260324,9606.ENSP00000260363,9606.ENSP00000261574,9606.ENSP00000261942,…	KIF22,DLD,PSMD5,AURKA,PLIN3,LAMB1,NAMPT,PLOD3,YKT6,KALRN,HSPB1,ACLY,MRPS36,CCNB1,LAMTOR5,SQRDL,KIF23,IPO5,FAF2,MARS,ATP5B,PKD1,P4HA1,WDR76,CAPG,CPEB4,ANLN,FANCM,ZFHX3,SH3BGRL3,ABT1,CDCA5,LONP2,ATAD2,ATP5O,NACC1,PSME3,UBXN1,MEMO1,TMEM65,COPS2,TPX2,ATP5L,CEBPB,ISG20,PDHB,ARHGAP32,RAB6A,ATAD3B,PDLIM2,AURKB,HSPH1,ZYX,KARS,HCCS,BSG,HUWE1,SFN,MAFK,CRKL,PDLIM7,IGF2R,TFRC,PNP,MACF1,IRF2BP2,CENPF,QSOX1,AP…
GO Component	GO:0098590	Plasma membrane region	24	1219	0.35	2.23872	0.0047	9606.ENSP00000245932,9606.ENSP00000262304,9606.ENSP00000292385,9606.ENSP00000295736,9606.ENSP00000310208,9606.ENSP00000346300,9606.ENSP00000351022,9606.ENSP00000353224,9606.ENSP00000353452,9606.ENSP00000354573,9606.ENSP00000366109,9606.ENSP00000376457,9606.ENSP00000381565,9606.ENSP00000381581,9606.ENSP00000394496,9606.ENSP00000398632,9606.ENSP00000404190,9606.ENSP00000413606,9606.ENSP00000416293,…	VASP,PKD1,DBN1,SLC4A7,SLC5A6,CRKL,TPM1,TFRC,MYLK,MACF1,ANXA1,ECT2,DIAPH1,LCP1,CORO1C,CD44,RACGAP1,STXBP2,SLC2A1,ERBB2IP,LMO7,SLC1A5,GRIA3,EPPK1
GO Component	GO:0005654	Nucleoplasm	55	3973	0.2	1.58489	0.0048	9606.ENSP00000160827,9606.ENSP00000205402,9606.ENSP00000210313,9606.ENSP00000216911,9606.ENSP00000222553,9606.ENSP00000240874,9606.ENSP00000253792,9606.ENSP00000256442,9606.ENSP00000260363,9606.ENSP00000263867,9606.ENSP00000265748,9606.ENSP00000267430,9606.ENSP00000268489,9606.ENSP00000270792,9606.ENSP00000275517,9606.ENSP00000287394,9606.ENSP00000292431,9606.ENSP00000293362,9606.ENSP00000299259,…	KIF22,DLD,PSMD5,AURKA,NAMPT,KALRN,ACLY,CCNB1,KIF23,CAPG,ANLN,FANCM,ZFHX3,SH3BGRL3,CDCA5,ATAD2,NACC1,PSME3,COPS2,TPX2,CEBPB,ISG20,PDHB,ARHGAP32,AURKB,HSPH1,HUWE1,MAFK,CRKL,PDLIM7,IRF2BP2,CENPF,APOA1BP,MKI67,IVL,EIF3A,TTF2,ATP5F1,SRPK1,SDHB,STK24,ANXA1,GRB2,ECT2,PRC1,PPP3CA,CDK1,RACGAP1,TOP2A,NSFL1C,ERBB2IP,TIMM50,UHRF1,NTMT1,EIF3L
GO Component	GO:0000276	Mitochondrial proton-transporting ATP synthase complex, coupling factor F(o)	3	11	1.49	30.903	0.0053	9606.ENSP00000300688,9606.ENSP00000358737,9606.ENSP00000389649	ATP5L,ATP5F1,ATP5J
GO Component	GO:0017101	aminoacyl-tRNA synthetase multienzyme complex	3	11	1.49	30.903	0.0053	9606.ENSP00000262027,9606.ENSP00000325448,9606.ENSP00000364794	MARS,KARS,IARS
GO Component	GO:0001726	Ruffle	8	179	0.71	5.12861	0.0054	9606.ENSP00000263867,9606.ENSP00000348099,9606.ENSP00000351022,9606.ENSP00000354573,9606.ENSP00000377941,9606.ENSP00000381565,9606.ENSP00000381581,9606.ENSP00000394496	CAPG,PDLIM7,TPM1,MACF1,ACTN1,DIAPH1,LCP1,CORO1C
GO Component	GO:0099503	Secretory vesicle	21	1010	0.38	2.39883	0.0055	9606.ENSP00000205402,9606.ENSP00000253792,9606.ENSP00000258418,9606.ENSP00000261942,9606.ENSP00000263097,9606.ENSP00000311449,9606.ENSP00000311766,9606.ENSP00000319096,9606.ENSP00000333769,9606.ENSP00000340648,9606.ENSP00000349437,9606.ENSP00000354532,9606.ENSP00000355361,9606.ENSP00000356574,9606.ENSP00000363054,9606.ENSP00000377941,9606.ENSP00000381565,9606.ENSP00000398632,9606.ENSP00000404190,…	DLD,ACLY,CAB39,FAF2,CNN2,RAB6A,ATAD3B,RAP2B,BSG,HUWE1,IGF2R,PNP,CD47,QSOX1,STX12,ACTN1,DIAPH1,CD44,RACGAP1,STXBP2,RAB31
GO Component	GO:0031616	Spindle pole centrosome	3	13	1.42	26.3027	0.0076	9606.ENSP00000216911,9606.ENSP00000313950,9606.ENSP00000418529	AURKA,AURKB,NSFL1C
GO Component	GO:0005634	Nucleus	87	7390	0.13	1.34896	0.0078	9606.ENSP00000160827,9606.ENSP00000205402,9606.ENSP00000210313,9606.ENSP00000216911,9606.ENSP00000222553,9606.ENSP00000240874,9606.ENSP00000248553,9606.ENSP00000253792,9606.ENSP00000256442,9606.ENSP00000260363,9606.ENSP00000261574,9606.ENSP00000262027,9606.ENSP00000262030,9606.ENSP00000262304,9606.ENSP00000263795,9606.ENSP00000263867,9606.ENSP00000265085,9606.ENSP00000265748,9606.ENSP00000267430,…	KIF22,DLD,PSMD5,AURKA,NAMPT,KALRN,HSPB1,ACLY,CCNB1,KIF23,IPO5,MARS,ATP5B,PKD1,WDR76,CAPG,CPEB4,ANLN,FANCM,ZFHX3,SH3BGRL3,ABT1,CDCA5,LONP2,ATAD2,ATP5O,NACC1,PSME3,UBXN1,MEMO1,COPS2,TPX2,CEBPB,ISG20,PDHB,ARHGAP32,PDLIM2,AURKB,HSPH1,ZYX,KARS,HUWE1,SFN,MAFK,CRKL,PDLIM7,IGF2R,PNP,IRF2BP2,CENPF,APOA1BP,MKI67,IVL,EIF3A,TTF2,ATP5F1,FLNA,KIF2C,PABPC4,SRPK1,SKIV2L,SDHB,STK24,ANXA1,PDHA1,PFKP,KRT18,GRB2,ECT…
GO Component	GO:0000775	Chromosome, centromeric region	8	193	0.68	4.7863	0.0083	9606.ENSP00000160827,9606.ENSP00000216911,9606.ENSP00000256442,9606.ENSP00000275517,9606.ENSP00000305422,9606.ENSP00000313950,9606.ENSP00000355922,9606.ENSP00000361298	KIF22,AURKA,CCNB1,CDCA5,CEBPB,AURKB,CENPF,KIF2C
GO Component	GO:0005743	Mitochondrial inner membrane	13	480	0.49	3.0903	0.0083	9606.ENSP00000256441,9606.ENSP00000260324,9606.ENSP00000262030,9606.ENSP00000290299,9606.ENSP00000297632,9606.ENSP00000300688,9606.ENSP00000311766,9606.ENSP00000326579,9606.ENSP00000358737,9606.ENSP00000364649,9606.ENSP00000381736,9606.ENSP00000389649,9606.ENSP00000445806	MRPS36,SQRDL,ATP5B,ATP5O,TMEM65,ATP5L,ATAD3B,HCCS,ATP5F1,SDHB,ATP5A1,ATP5J,TIMM50
GO Component	GO:0030667	Secretory granule membrane	10	300	0.58	3.80189	0.0083	9606.ENSP00000311449,9606.ENSP00000311766,9606.ENSP00000319096,9606.ENSP00000333769,9606.ENSP00000349437,9606.ENSP00000355361,9606.ENSP00000381565,9606.ENSP00000398632,9606.ENSP00000413606,9606.ENSP00000461945	RAB6A,ATAD3B,RAP2B,BSG,IGF2R,CD47,DIAPH1,CD44,STXBP2,RAB31
GO Component	GO:0051233	Spindle midzone	4	36	1.1	12.5893	0.0083	9606.ENSP00000216911,9606.ENSP00000313950,9606.ENSP00000377793,9606.ENSP00000404190	AURKA,AURKB,PRC1,RACGAP1
GO Component	GO:0097125	Cyclin B1-CDK1 complex	2	2	2.06	114.815	0.0093	9606.ENSP00000256442,9606.ENSP00000378699	CCNB1,CDK1
GO Component	GO:0005882	Intermediate filament	8	199	0.66	4.57088	0.0094	9606.ENSP00000221166,9606.ENSP00000264651,9606.ENSP00000308452,9606.ENSP00000369349,9606.ENSP00000373487,9606.ENSP00000378292,9606.ENSP00000446007,9606.ENSP00000484472	NEFM,KRT24,KRT17,KRT81,KRT18,KRT80,VIM,EPPK1
GO Component	GO:0015630	Microtubule cytoskeleton	23	1219	0.33	2.13796	0.0094	9606.ENSP00000160827,9606.ENSP00000216911,9606.ENSP00000248553,9606.ENSP00000256442,9606.ENSP00000260363,9606.ENSP00000263867,9606.ENSP00000300403,9606.ENSP00000313950,9606.ENSP00000318687,9606.ENSP00000354573,9606.ENSP00000355922,9606.ENSP00000357753,9606.ENSP00000358140,9606.ENSP00000361298,9606.ENSP00000373487,9606.ENSP00000376457,9606.ENSP00000377793,9606.ENSP00000378699,9606.ENSP00000381565,…	KIF22,AURKA,HSPB1,CCNB1,KIF23,CAPG,TPX2,AURKB,HSPH1,MACF1,CENPF,IVL,EIF3A,KIF2C,KRT18,ECT2,PRC1,CDK1,DIAPH1,KIFC1,RACGAP1,NSFL1C,NUSAP1
GO Component	GO:1990204	Oxidoreductase complex	6	107	0.81	6.45654	0.0094	9606.ENSP00000205402,9606.ENSP00000256441,9606.ENSP00000263556,9606.ENSP00000307241,9606.ENSP00000364649,9606.ENSP00000369134	DLD,MRPS36,P4HA1,PDHB,SDHB,PDHA1
GO Component	GO:0010008	Endosome membrane	13	499	0.47	2.95121	0.0107	9606.ENSP00000221957,9606.ENSP00000230085,9606.ENSP00000256644,9606.ENSP00000269886,9606.ENSP00000310561,9606.ENSP00000319096,9606.ENSP00000349437,9606.ENSP00000353224,9606.ENSP00000363054,9606.ENSP00000365567,9606.ENSP00000366109,9606.ENSP00000394496,9606.ENSP00000461945	PLIN3,SNX3,LAMTOR5,SH3GL1,ARHGAP32,RAP2B,IGF2R,TFRC,STX12,TM9SF2,ANXA1,CORO1C,RAB31
GO Component	GO:0045120	Pronucleus	3	16	1.33	21.3796	0.011	9606.ENSP00000216911,9606.ENSP00000355922,9606.ENSP00000416293	AURKA,CENPF,SLC2A1
GO Component	GO:0000922	Spindle pole	7	161	0.7	5.01187	0.013	9606.ENSP00000216911,9606.ENSP00000256442,9606.ENSP00000300403,9606.ENSP00000313950,9606.ENSP00000355922,9606.ENSP00000377793,9606.ENSP00000418529	AURKA,CCNB1,TPX2,AURKB,CENPF,PRC1,NSFL1C
GO Component	GO:0012506	Vesicle membrane	17	793	0.39	2.45471	0.0133	9606.ENSP00000223369,9606.ENSP00000310208,9606.ENSP00000311449,9606.ENSP00000311766,9606.ENSP00000319096,9606.ENSP00000333769,9606.ENSP00000349437,9606.ENSP00000353224,9606.ENSP00000355361,9606.ENSP00000363054,9606.ENSP00000366109,9606.ENSP00000376345,9606.ENSP00000381565,9606.ENSP00000398632,9606.ENSP00000413606,9606.ENSP00000461945,9606.ENSP00000481554	YKT6,SLC5A6,RAB6A,ATAD3B,RAP2B,BSG,IGF2R,TFRC,CD47,STX12,ANXA1,GRB2,DIAPH1,CD44,STXBP2,RAB31,GRIA3
GO Component	GO:0005606	laminin-1 complex	2	3	1.88	75.8578	0.014	9606.ENSP00000222399,9606.ENSP00000374309	LAMB1,LAMA1
GO Component	GO:0070820	Tertiary granule	7	164	0.69	4.89779	0.014	9606.ENSP00000263097,9606.ENSP00000311766,9606.ENSP00000319096,9606.ENSP00000355361,9606.ENSP00000356574,9606.ENSP00000381565,9606.ENSP00000413606	CNN2,ATAD3B,RAP2B,CD47,QSOX1,DIAPH1,STXBP2
GO Component	GO:0000779	Condensed chromosome, centromeric region	6	120	0.76	5.7544	0.0151	9606.ENSP00000216911,9606.ENSP00000256442,9606.ENSP00000305422,9606.ENSP00000313950,9606.ENSP00000355922,9606.ENSP00000361298	AURKA,CCNB1,CEBPB,AURKB,CENPF,KIF2C
GO Component	GO:0001533	Cornified envelope	4	45	1.01	10.2329	0.0157	9606.ENSP00000206765,9606.ENSP00000301607,9606.ENSP00000357753,9606.ENSP00000366109	TGM1,EVPL,IVL,ANXA1
GO Component	GO:0005739	Mitochondrion	27	1611	0.28	1.90546	0.0161	9606.ENSP00000205402,9606.ENSP00000223369,9606.ENSP00000256441,9606.ENSP00000256442,9606.ENSP00000260324,9606.ENSP00000262030,9606.ENSP00000263556,9606.ENSP00000290299,9606.ENSP00000297632,9606.ENSP00000300688,9606.ENSP00000307241,9606.ENSP00000311766,9606.ENSP00000325448,9606.ENSP00000326579,9606.ENSP00000333769,9606.ENSP00000340989,9606.ENSP00000357218,9606.ENSP00000358737,9606.ENSP00000364649,…	DLD,YKT6,MRPS36,CCNB1,SQRDL,ATP5B,P4HA1,ATP5O,TMEM65,ATP5L,PDHB,ATAD3B,KARS,HCCS,BSG,SFN,APOA1BP,ATP5F1,SDHB,ANXA1,PDHA1,PPP3CA,CDK1,ATP5A1,ATP5J,TIMM50,MTHFD1L
GO Component	GO:0005912	Adherens junction	7	170	0.67	4.67735	0.0163	9606.ENSP00000312634,9606.ENSP00000324422,9606.ENSP00000348099,9606.ENSP00000359225,9606.ENSP00000366109,9606.ENSP00000373487,9606.ENSP00000433664	PDLIM2,ZYX,PDLIM7,CNN3,ANXA1,KRT18,EIF4G2
GO Component	GO:0031256	Leading edge membrane	7	174	0.66	4.57088	0.0184	9606.ENSP00000245932,9606.ENSP00000351022,9606.ENSP00000354573,9606.ENSP00000381565,9606.ENSP00000381581,9606.ENSP00000394496,9606.ENSP00000398632	VASP,TPM1,MACF1,DIAPH1,LCP1,CORO1C,CD44
GO Component	GO:0005862	Muscle thin filament tropomyosin	2	4	1.76	57.544	0.0194	9606.ENSP00000345230,9606.ENSP00000351022	TPM4,TPM1
GO Component	GO:0005759	Mitochondrial matrix	12	479	0.46	2.88403	0.0211	9606.ENSP00000205402,9606.ENSP00000256441,9606.ENSP00000256442,9606.ENSP00000262030,9606.ENSP00000307241,9606.ENSP00000325448,9606.ENSP00000357218,9606.ENSP00000358737,9606.ENSP00000369134,9606.ENSP00000378699,9606.ENSP00000381736,9606.ENSP00000478253	DLD,MRPS36,CCNB1,ATP5B,PDHB,KARS,APOA1BP,ATP5F1,PDHA1,CDK1,ATP5A1,MTHFD1L
GO Component	GO:0042383	Sarcolemma	6	132	0.72	5.24807	0.0223	9606.ENSP00000327145,9606.ENSP00000333769,9606.ENSP00000366109,9606.ENSP00000378323,9606.ENSP00000394496,9606.ENSP00000416293	FLNC,BSG,ANXA1,PPP3CA,CORO1C,SLC2A1
GO Component	GO:0071944	Cell periphery	66	5432	0.14	1.38038	0.0245	9606.ENSP00000206765,9606.ENSP00000220003,9606.ENSP00000222553,9606.ENSP00000223369,9606.ENSP00000245932,9606.ENSP00000248553,9606.ENSP00000253792,9606.ENSP00000262030,9606.ENSP00000262304,9606.ENSP00000265748,9606.ENSP00000275730,9606.ENSP00000290299,9606.ENSP00000292385,9606.ENSP00000295736,9606.ENSP00000297632,9606.ENSP00000301607,9606.ENSP00000308452,9606.ENSP00000310208,9606.ENSP00000310561,…	TGM1,CSK,NAMPT,YKT6,VASP,HSPB1,ACLY,ATP5B,PKD1,ANLN,SLC12A9,ATP5O,DBN1,SLC4A7,TMEM65,EVPL,KRT17,SLC5A6,ARHGAP32,RAB6A,ATAD3B,RAP2B,ARHGAP33,KARS,FLNC,BSG,CRKL,PLS3,IGF2R,TPM1,TFRC,MYLK,MACF1,CD47,IVL,FLNA,SRPK1,SDHB,TM9SF2,ANXA1,AGRN,KRT18,GRB2,ECT2,PRC1,ACTN1,PPP3CA,KTN1,DIAPH1,LCP1,ATP5A1,CORO1C,CD44,RACGAP1,STXBP2,SLC2A1,NSFL1C,ERBB2IP,LMO7,SLC1A5,VIM,RAB31,LSR,GRIA3,CSDE1,EPPK1
GO Component	GO:0005871	Kinesin complex	4	53	0.94	8.70964	0.025	9606.ENSP00000160827,9606.ENSP00000260363,9606.ENSP00000361298,9606.ENSP00000393963	KIF22,KIF23,KIF2C,KIFC1
GO Component	GO:0030139	Endocytic vesicle	9	301	0.53	3.38844	0.0257	9606.ENSP00000230085,9606.ENSP00000318687,9606.ENSP00000324422,9606.ENSP00000349437,9606.ENSP00000363054,9606.ENSP00000413606,9606.ENSP00000446007,9606.ENSP00000461945,9606.ENSP00000481554	SNX3,HSPH1,ZYX,IGF2R,STX12,STXBP2,VIM,RAB31,GRIA3
GO Component	GO:0032587	Ruffle membrane	5	92	0.79	6.16595	0.0257	9606.ENSP00000351022,9606.ENSP00000354573,9606.ENSP00000381565,9606.ENSP00000381581,9606.ENSP00000394496	TPM1,MACF1,DIAPH1,LCP1,CORO1C
GO Component	GO:0045335	Phagocytic vesicle	6	137	0.7	5.01187	0.0257	9606.ENSP00000230085,9606.ENSP00000324422,9606.ENSP00000363054,9606.ENSP00000413606,9606.ENSP00000446007,9606.ENSP00000461945	SNX3,ZYX,STX12,STXBP2,VIM,RAB31
GO Component	GO:0098794	Postsynapse	14	643	0.4	2.51189	0.0286	9606.ENSP00000265085,9606.ENSP00000269886,9606.ENSP00000292385,9606.ENSP00000310561,9606.ENSP00000320038,9606.ENSP00000346300,9606.ENSP00000358140,9606.ENSP00000358866,9606.ENSP00000359225,9606.ENSP00000363054,9606.ENSP00000365567,9606.ENSP00000378323,9606.ENSP00000426632,9606.ENSP00000481554	CPEB4,SH3GL1,DBN1,ARHGAP32,ARHGAP33,CRKL,EIF3A,FLNA,CNN3,STX12,TM9SF2,PPP3CA,ERBB2IP,GRIA3
GO Component	GO:0005604	Basement membrane	5	96	0.78	6.0256	0.0296	9606.ENSP00000222399,9606.ENSP00000368678,9606.ENSP00000374309,9606.ENSP00000375829,9606.ENSP00000426632	LAMB1,AGRN,LAMA1,LAD1,ERBB2IP
GO Component	GO:0005967	Mitochondrial pyruvate dehydrogenase complex	2	6	1.58	38.0189	0.0318	9606.ENSP00000307241,9606.ENSP00000369134	PDHB,PDHA1
GO Component	GO:0032133	Chromosome passenger complex	2	6	1.58	38.0189	0.0318	9606.ENSP00000216911,9606.ENSP00000313950	AURKA,AURKB
GO Component	GO:0045252	Oxoglutarate dehydrogenase complex	2	6	1.58	38.0189	0.0318	9606.ENSP00000205402,9606.ENSP00000256441	DLD,MRPS36
GO Component	GO:0045261	Proton-transporting ATP synthase complex, catalytic core F(1)	2	6	1.58	38.0189	0.0318	9606.ENSP00000262030,9606.ENSP00000381736	ATP5B,ATP5A1
GO Component	GO:0001891	Phagocytic cup	3	27	1.1	12.5893	0.0331	9606.ENSP00000366109,9606.ENSP00000381581,9606.ENSP00000461945	ANXA1,LCP1,RAB31
GO Component	GO:0098687	Chromosomal region	9	318	0.51	3.23594	0.0338	9606.ENSP00000160827,9606.ENSP00000216911,9606.ENSP00000256442,9606.ENSP00000275517,9606.ENSP00000305422,9606.ENSP00000313950,9606.ENSP00000355922,9606.ENSP00000361298,9606.ENSP00000378699	KIF22,AURKA,CCNB1,CDCA5,CEBPB,AURKB,CENPF,KIF2C,CDK1
GO Component	GO:0005875	Microtubule associated complex	6	152	0.65	4.46684	0.0383	9606.ENSP00000160827,9606.ENSP00000216911,9606.ENSP00000260363,9606.ENSP00000313950,9606.ENSP00000361298,9606.ENSP00000393963	KIF22,AURKA,KIF23,AURKB,KIF2C,KIFC1
GO Component	GO:0030056	Hemidesmosome	2	7	1.51	32.3594	0.0383	9606.ENSP00000426632,9606.ENSP00000484472	ERBB2IP,EPPK1
GO Component	GO:0042470	Melanosome	5	104	0.74	5.49541	0.0383	9606.ENSP00000263867,9606.ENSP00000333769,9606.ENSP00000353224,9606.ENSP00000416293,9606.ENSP00000444408	CAPG,BSG,TFRC,SLC2A1,SLC1A5
GO Component	GO:0000780	Condensed nuclear chromosome, centromeric region	3	30	1.06	11.4815	0.0415	9606.ENSP00000216911,9606.ENSP00000256442,9606.ENSP00000313950	AURKA,CCNB1,AURKB
GO Component	GO:0016363	Nuclear matrix	5	108	0.72	5.24807	0.0435	9606.ENSP00000305422,9606.ENSP00000355922,9606.ENSP00000362931,9606.ENSP00000446007,9606.ENSP00000479617	CEBPB,CENPF,SRPK1,VIM,UHRF1
GO Component	GO:0090543	Flemming body	3	31	1.04	10.9648	0.0444	9606.ENSP00000260363,9606.ENSP00000263867,9606.ENSP00000404190	KIF23,CAPG,RACGAP1
GO Component	GO:0034098	VCP-NPL4-UFD1 AAA ATPase complex	2	8	1.46	28.8403	0.045	9606.ENSP00000261942,9606.ENSP00000294119	FAF2,UBXN1
GO Component	GO:0043203	Axon hillock	2	8	1.46	28.8403	0.045	9606.ENSP00000216911,9606.ENSP00000300403	AURKA,TPX2
GO Component	GO:0070938	Contractile ring	2	8	1.46	28.8403	0.045	9606.ENSP00000265748,9606.ENSP00000377793	ANLN,PRC1
GO Component	GO:0000793	Condensed chromosome	7	216	0.57	3.71535	0.0458	9606.ENSP00000216911,9606.ENSP00000256442,9606.ENSP00000305422,9606.ENSP00000313950,9606.ENSP00000355922,9606.ENSP00000361298,9606.ENSP00000411532	AURKA,CCNB1,CEBPB,AURKB,CENPF,KIF2C,TOP2A
GO Component	GO:0031253	Cell projection membrane	9	338	0.48	3.01995	0.0458	9606.ENSP00000245932,9606.ENSP00000262304,9606.ENSP00000310208,9606.ENSP00000351022,9606.ENSP00000354573,9606.ENSP00000381565,9606.ENSP00000381581,9606.ENSP00000394496,9606.ENSP00000398632	VASP,PKD1,SLC5A6,TPM1,MACF1,DIAPH1,LCP1,CORO1C,CD44
GO Component	GO:0030659	Cytoplasmic vesicle membrane	15	770	0.35	2.23872	0.0471	9606.ENSP00000223369,9606.ENSP00000311449,9606.ENSP00000311766,9606.ENSP00000319096,9606.ENSP00000333769,9606.ENSP00000349437,9606.ENSP00000353224,9606.ENSP00000355361,9606.ENSP00000363054,9606.ENSP00000366109,9606.ENSP00000381565,9606.ENSP00000398632,9606.ENSP00000413606,9606.ENSP00000461945,9606.ENSP00000481554	YKT6,RAB6A,ATAD3B,RAP2B,BSG,IGF2R,TFRC,CD47,STX12,ANXA1,DIAPH1,CD44,STXBP2,RAB31,GRIA3
STRING clusters	CL:4861	Mitotic nuclear division, and Gastric cancer network 1	17	50	1.59	38.9045	4.09e-17	9606.ENSP00000160827,9606.ENSP00000216911,9606.ENSP00000256442,9606.ENSP00000260363,9606.ENSP00000265748,9606.ENSP00000300403,9606.ENSP00000313950,9606.ENSP00000355922,9606.ENSP00000357643,9606.ENSP00000361298,9606.ENSP00000376457,9606.ENSP00000377793,9606.ENSP00000378699,9606.ENSP00000393963,9606.ENSP00000404190,9606.ENSP00000411532,9606.ENSP00000453403	KIF22,AURKA,CCNB1,KIF23,ANLN,TPX2,AURKB,CENPF,MKI67,KIF2C,ECT2,PRC1,CDK1,KIFC1,RACGAP1,TOP2A,NUSAP1
STRING clusters	CL:4867	Mixed, incl. mitotic cytokinesis, and Gastric cancer network 1	15	39	1.64	43.6516	4.57e-16	9606.ENSP00000216911,9606.ENSP00000256442,9606.ENSP00000260363,9606.ENSP00000265748,9606.ENSP00000300403,9606.ENSP00000313950,9606.ENSP00000355922,9606.ENSP00000357643,9606.ENSP00000361298,9606.ENSP00000376457,9606.ENSP00000377793,9606.ENSP00000378699,9606.ENSP00000404190,9606.ENSP00000411532,9606.ENSP00000453403	AURKA,CCNB1,KIF23,ANLN,TPX2,AURKB,CENPF,MKI67,KIF2C,ECT2,PRC1,CDK1,RACGAP1,TOP2A,NUSAP1
STRING clusters	CL:4869	Mixed, incl. spindle midzone assembly, and Gastric cancer network 1	14	34	1.67	46.7735	1.9e-15	9606.ENSP00000256442,9606.ENSP00000260363,9606.ENSP00000265748,9606.ENSP00000300403,9606.ENSP00000313950,9606.ENSP00000355922,9606.ENSP00000357643,9606.ENSP00000361298,9606.ENSP00000376457,9606.ENSP00000377793,9606.ENSP00000378699,9606.ENSP00000404190,9606.ENSP00000411532,9606.ENSP00000453403	CCNB1,KIF23,ANLN,TPX2,AURKB,CENPF,MKI67,KIF2C,ECT2,PRC1,CDK1,RACGAP1,TOP2A,NUSAP1
STRING clusters	CL:17044	Mixed, incl. actin filament organization, and filamentous actin	16	163	1.05	11.2202	1.36e-09	9606.ENSP00000245932,9606.ENSP00000263867,9606.ENSP00000292385,9606.ENSP00000312634,9606.ENSP00000324422,9606.ENSP00000339299,9606.ENSP00000344871,9606.ENSP00000348099,9606.ENSP00000348163,9606.ENSP00000357076,9606.ENSP00000358866,9606.ENSP00000359225,9606.ENSP00000377941,9606.ENSP00000381565,9606.ENSP00000394496,9606.ENSP00000482445	VASP,CAPG,DBN1,PDLIM2,ZYX,TRIO,MYO1F,PDLIM7,PLS3,TAGLN2,FLNA,CNN3,ACTN1,DIAPH1,CORO1C,FAM213A
STRING clusters	CL:4913	Spindle midzone assembly, and chromosome passenger complex	7	12	1.82	66.0693	4.85e-08	9606.ENSP00000260363,9606.ENSP00000265748,9606.ENSP00000313950,9606.ENSP00000361298,9606.ENSP00000376457,9606.ENSP00000377793,9606.ENSP00000404190	KIF23,ANLN,AURKB,KIF2C,ECT2,PRC1,RACGAP1
STRING clusters	CL:4870	Mixed, incl. G2/M DNA replication checkpoint, and Gastric cancer network 1	7	22	1.56	36.3078	1.3e-06	9606.ENSP00000256442,9606.ENSP00000300403,9606.ENSP00000355922,9606.ENSP00000357643,9606.ENSP00000378699,9606.ENSP00000411532,9606.ENSP00000453403	CCNB1,TPX2,CENPF,MKI67,CDK1,TOP2A,NUSAP1
STRING clusters	CL:13502	Formation of ATP by chemiosmotic coupling	6	15	1.66	45.7088	5.36e-06	9606.ENSP00000262030,9606.ENSP00000290299,9606.ENSP00000300688,9606.ENSP00000358737,9606.ENSP00000381736,9606.ENSP00000389649	ATP5B,ATP5O,ATP5L,ATP5F1,ATP5A1,ATP5J
STRING clusters	CL:4925	Centralspindlin complex, and Anillin N-terminus	5	6	1.98	95.4993	5.45e-06	9606.ENSP00000260363,9606.ENSP00000265748,9606.ENSP00000376457,9606.ENSP00000377793,9606.ENSP00000404190	KIF23,ANLN,ECT2,PRC1,RACGAP1
STRING clusters	CL:17045	Mixed, incl. regulation of actin polymerization or depolymerization, and Formin, FH2 domain	11	129	0.99	9.77237	9.75e-06	9606.ENSP00000245932,9606.ENSP00000263867,9606.ENSP00000324422,9606.ENSP00000348163,9606.ENSP00000357076,9606.ENSP00000358866,9606.ENSP00000359225,9606.ENSP00000377941,9606.ENSP00000381565,9606.ENSP00000394496,9606.ENSP00000482445	VASP,CAPG,ZYX,PLS3,TAGLN2,FLNA,CNN3,ACTN1,DIAPH1,CORO1C,FAM213A
STRING clusters	CL:17048	RHO GTPases Activate WASPs and WAVEs, and actin filament organization	10	105	1.04	10.9648	1.49e-05	9606.ENSP00000245932,9606.ENSP00000263867,9606.ENSP00000324422,9606.ENSP00000348163,9606.ENSP00000357076,9606.ENSP00000358866,9606.ENSP00000359225,9606.ENSP00000377941,9606.ENSP00000381565,9606.ENSP00000394496	VASP,CAPG,ZYX,PLS3,TAGLN2,FLNA,CNN3,ACTN1,DIAPH1,CORO1C
STRING clusters	CL:363	Formation of cytoplasmic translation initiation complex, and Eukaryotic translation initiation factor SUI1	6	21	1.51	32.3594	2.13e-05	9606.ENSP00000358140,9606.ENSP00000370258,9606.ENSP00000429931,9606.ENSP00000431800,9606.ENSP00000436049,9606.ENSP00000485663	EIF3A,EIF3CL,EIF3H,EIF3F,EIF3M,EIF3L
STRING clusters	CL:13504	Formation of ATP by chemiosmotic coupling	5	10	1.76	57.544	2.66e-05	9606.ENSP00000262030,9606.ENSP00000290299,9606.ENSP00000300688,9606.ENSP00000381736,9606.ENSP00000389649	ATP5B,ATP5O,ATP5L,ATP5A1,ATP5J
STRING clusters	CL:364	Eukaryotic 48S preinitiation complex	5	14	1.61	40.738	8.82e-05	9606.ENSP00000370258,9606.ENSP00000429931,9606.ENSP00000431800,9606.ENSP00000436049,9606.ENSP00000485663	EIF3CL,EIF3H,EIF3F,EIF3M,EIF3L
STRING clusters	CL:17049	RHO GTPases Activate WASPs and WAVEs, and actin filament organization	8	96	0.98	9.54993	0.0006	9606.ENSP00000245932,9606.ENSP00000263867,9606.ENSP00000324422,9606.ENSP00000348163,9606.ENSP00000359225,9606.ENSP00000377941,9606.ENSP00000381565,9606.ENSP00000394496	VASP,CAPG,ZYX,PLS3,CNN3,ACTN1,DIAPH1,CORO1C
STRING clusters	CL:17302	Filamentous actin, and Putative adherens-junction anchoring domain	5	34	1.23	16.9824	0.0035	9606.ENSP00000292385,9606.ENSP00000312634,9606.ENSP00000339299,9606.ENSP00000344871,9606.ENSP00000348099	DBN1,PDLIM2,TRIO,MYO1F,PDLIM7
STRING clusters	CL:13506	Formation of ATP by chemiosmotic coupling	3	5	1.84	69.1831	0.0056	9606.ENSP00000262030,9606.ENSP00000290299,9606.ENSP00000389649	ATP5B,ATP5O,ATP5J
STRING clusters	CL:17204	Mixed, incl. Coronin, and Actin-depolymerising factor homology domain	4	18	1.41	25.704	0.0056	9606.ENSP00000263867,9606.ENSP00000348163,9606.ENSP00000359225,9606.ENSP00000394496	CAPG,PLS3,CNN3,CORO1C
STRING clusters	CL:17220	Coronin, and Plastin-2/3	3	6	1.76	57.544	0.0078	9606.ENSP00000348163,9606.ENSP00000359225,9606.ENSP00000394496	PLS3,CNN3,CORO1C
STRING clusters	CL:4898	G2/M DNA replication checkpoint, and DNA topoisomerase type II (double strand cut, ATP-hydrolyzing) complex	3	6	1.76	57.544	0.0078	9606.ENSP00000256442,9606.ENSP00000378699,9606.ENSP00000411532	CCNB1,CDK1,TOP2A
STRING clusters	CL:657	aminoacyl-tRNA synthetase multienzyme complex	3	6	1.76	57.544	0.0078	9606.ENSP00000262027,9606.ENSP00000325448,9606.ENSP00000364794	MARS,KARS,IARS
STRING clusters	CL:17129	Mixed, incl. Profilin, and Diaphanous autoregulatory (DAD) domain	4	23	1.3	19.9526	0.0113	9606.ENSP00000245932,9606.ENSP00000324422,9606.ENSP00000377941,9606.ENSP00000381565	VASP,ZYX,ACTN1,DIAPH1
STRING clusters	CL:17304	Filamentous actin, and Putative adherens-junction anchoring domain	4	26	1.25	17.7828	0.0167	9606.ENSP00000312634,9606.ENSP00000339299,9606.ENSP00000344871,9606.ENSP00000348099	PDLIM2,TRIO,MYO1F,PDLIM7
STRING clusters	CL:4873	Mixed, incl. mitotic chromosome movement towards spindle pole, and Stromme syndrome	3	10	1.54	34.6737	0.0223	9606.ENSP00000355922,9606.ENSP00000357643,9606.ENSP00000453403	CENPF,MKI67,NUSAP1
STRING clusters	CL:2273	Mixed, incl. Deadenylation-dependent mRNA decay, and cytoplasmic stress granule	6	91	0.88	7.58578	0.0252	9606.ENSP00000265085,9606.ENSP00000361949,9606.ENSP00000378292,9606.ENSP00000387170,9606.ENSP00000433664,9606.ENSP00000466718	CPEB4,PABPC4,KRT80,GIGYF2,EIF4G2,LSM12
STRING clusters	CL:11718	Pyruvate dehydrogenase complex, and regulation of acyl-CoA biosynthetic process	3	11	1.49	30.903	0.0266	9606.ENSP00000205402,9606.ENSP00000307241,9606.ENSP00000369134	DLD,PDHB,PDHA1
STRING clusters	CL:17370	Muscle protein, and Sarcoplasmic reticulum	6	101	0.83	6.76083	0.0377	9606.ENSP00000327145,9606.ENSP00000345230,9606.ENSP00000351022,9606.ENSP00000353452,9606.ENSP00000433352,9606.ENSP00000446007	FLNC,TPM4,TPM1,MYLK,LMO7,VIM
STRING clusters	CL:11669	Tricarboxylic acid cycle, and regulation of acyl-CoA biosynthetic process	4	36	1.1	12.5893	0.0412	9606.ENSP00000205402,9606.ENSP00000307241,9606.ENSP00000364649,9606.ENSP00000369134	DLD,PDHB,SDHB,PDHA1
STRING clusters	CL:17374	Muscle filament sliding, and Myofibrillar myopathy 2	4	36	1.1	12.5893	0.0412	9606.ENSP00000327145,9606.ENSP00000345230,9606.ENSP00000351022,9606.ENSP00000446007	FLNC,TPM4,TPM1,VIM
STRING clusters	CL:17373	Muscle protein, and sarcomere organization	5	68	0.92	8.31764	0.0434	9606.ENSP00000327145,9606.ENSP00000345230,9606.ENSP00000351022,9606.ENSP00000353452,9606.ENSP00000446007	FLNC,TPM4,TPM1,MYLK,VIM
KEGG	hsa04510	Focal adhesion	11	198	0.8	6.30957	0.00073	9606.ENSP00000222399,9606.ENSP00000245932,9606.ENSP00000324422,9606.ENSP00000327145,9606.ENSP00000346300,9606.ENSP00000353452,9606.ENSP00000358866,9606.ENSP00000374309,9606.ENSP00000376345,9606.ENSP00000377941,9606.ENSP00000381565	LAMB1,VASP,ZYX,FLNC,CRKL,MYLK,FLNA,LAMA1,GRB2,ACTN1,DIAPH1
KEGG	hsa00020	Citrate cycle (TCA cycle)	4	29	1.2	15.8489	0.0307	9606.ENSP00000205402,9606.ENSP00000253792,9606.ENSP00000307241,9606.ENSP00000364649	DLD,ACLY,PDHB,SDHB
KEGG	hsa00190	Oxidative phosphorylation	7	130	0.79	6.16595	0.0307	9606.ENSP00000262030,9606.ENSP00000290299,9606.ENSP00000300688,9606.ENSP00000358737,9606.ENSP00000364649,9606.ENSP00000381736,9606.ENSP00000389649	ATP5B,ATP5O,ATP5L,ATP5F1,SDHB,ATP5A1,ATP5J
Reactome	HSA-163210	Formation of ATP by chemiosmotic coupling	6	18	1.58	38.0189	9.95e-05	9606.ENSP00000262030,9606.ENSP00000290299,9606.ENSP00000300688,9606.ENSP00000358737,9606.ENSP00000381736,9606.ENSP00000389649	ATP5B,ATP5O,ATP5L,ATP5F1,ATP5A1,ATP5J
Reactome	HSA-194315	Signaling by Rho GTPases	17	429	0.66	4.57088	0.00039	9606.ENSP00000221957,9606.ENSP00000240874,9606.ENSP00000310561,9606.ENSP00000313950,9606.ENSP00000320038,9606.ENSP00000339299,9606.ENSP00000340989,9606.ENSP00000353452,9606.ENSP00000355922,9606.ENSP00000358866,9606.ENSP00000361298,9606.ENSP00000376345,9606.ENSP00000376457,9606.ENSP00000377793,9606.ENSP00000378725,9606.ENSP00000381565,9606.ENSP00000404190	PLIN3,KALRN,ARHGAP32,AURKB,ARHGAP33,TRIO,SFN,MYLK,CENPF,FLNA,KIF2C,GRB2,ECT2,PRC1,KTN1,DIAPH1,RACGAP1
Reactome	HSA-1428517	The citric acid (TCA) cycle and respiratory electron transport	11	176	0.85	7.07946	0.00052	9606.ENSP00000205402,9606.ENSP00000262030,9606.ENSP00000290299,9606.ENSP00000300688,9606.ENSP00000307241,9606.ENSP00000333769,9606.ENSP00000358737,9606.ENSP00000364649,9606.ENSP00000369134,9606.ENSP00000381736,9606.ENSP00000389649	DLD,ATP5B,ATP5O,ATP5L,PDHB,BSG,ATP5F1,SDHB,PDHA1,ATP5A1,ATP5J
Reactome	HSA-8949613	Cristae formation	6	31	1.35	22.3872	0.00052	9606.ENSP00000262030,9606.ENSP00000290299,9606.ENSP00000300688,9606.ENSP00000358737,9606.ENSP00000381736,9606.ENSP00000389649	ATP5B,ATP5O,ATP5L,ATP5F1,ATP5A1,ATP5J
Reactome	HSA-6798695	Neutrophil degranulation	15	473	0.56	3.63078	0.0102	9606.ENSP00000253792,9606.ENSP00000258418,9606.ENSP00000261942,9606.ENSP00000263097,9606.ENSP00000311449,9606.ENSP00000311766,9606.ENSP00000319096,9606.ENSP00000340648,9606.ENSP00000349437,9606.ENSP00000354532,9606.ENSP00000355361,9606.ENSP00000356574,9606.ENSP00000381565,9606.ENSP00000398632,9606.ENSP00000461945	ACLY,CAB39,FAF2,CNN2,RAB6A,ATAD3B,RAP2B,HUWE1,IGF2R,PNP,CD47,QSOX1,DIAPH1,CD44,RAB31
Reactome	HSA-6809371	Formation of the cornified envelope	8	127	0.86	7.24436	0.0102	9606.ENSP00000206765,9606.ENSP00000264651,9606.ENSP00000301607,9606.ENSP00000308452,9606.ENSP00000357753,9606.ENSP00000369349,9606.ENSP00000373487,9606.ENSP00000378292	TGM1,KRT24,EVPL,KRT17,IVL,KRT81,KRT18,KRT80
Reactome	HSA-446353	Cell-extracellular matrix interactions	4	18	1.41	25.704	0.0109	9606.ENSP00000245932,9606.ENSP00000327145,9606.ENSP00000358866,9606.ENSP00000377941	VASP,FLNC,FLNA,ACTN1
Reactome	HSA-6804114	TP53 Regulates Transcription of Genes Involved in G2 Cell Cycle Arrest	4	18	1.41	25.704	0.0109	9606.ENSP00000216911,9606.ENSP00000256442,9606.ENSP00000340989,9606.ENSP00000378699	AURKA,CCNB1,SFN,CDK1
Reactome	HSA-168256	Immune System	34	1956	0.3	1.99526	0.02	9606.ENSP00000160827,9606.ENSP00000210313,9606.ENSP00000220003,9606.ENSP00000245932,9606.ENSP00000253792,9606.ENSP00000258418,9606.ENSP00000260363,9606.ENSP00000261942,9606.ENSP00000263097,9606.ENSP00000293362,9606.ENSP00000306565,9606.ENSP00000311449,9606.ENSP00000311766,9606.ENSP00000319096,9606.ENSP00000340648,9606.ENSP00000346300,9606.ENSP00000349437,9606.ENSP00000354532,9606.ENSP00000355361,…	KIF22,PSMD5,CSK,VASP,ACLY,CAB39,KIF23,FAF2,CNN2,PSME3,ISG20,RAB6A,ATAD3B,RAP2B,HUWE1,CRKL,IGF2R,PNP,CD47,QSOX1,FLNA,KIF2C,ANXA1,GRB2,PPP3CA,DIAPH1,LCP1,CD44,RACGAP1,STXBP2,LMO7,EIF4G2,VIM,RAB31
Reactome	HSA-6811442	Intra-Golgi and retrograde Golgi-to-ER traffic	9	198	0.72	5.24807	0.02	9606.ENSP00000160827,9606.ENSP00000221957,9606.ENSP00000223369,9606.ENSP00000260363,9606.ENSP00000311449,9606.ENSP00000349437,9606.ENSP00000361298,9606.ENSP00000393963,9606.ENSP00000404190	KIF22,PLIN3,YKT6,KIF23,RAB6A,IGF2R,KIF2C,KIFC1,RACGAP1
Reactome	HSA-109582	Hemostasis	16	605	0.48	3.01995	0.0204	9606.ENSP00000160827,9606.ENSP00000220003,9606.ENSP00000260363,9606.ENSP00000333769,9606.ENSP00000344903,9606.ENSP00000355361,9606.ENSP00000356574,9606.ENSP00000357076,9606.ENSP00000358866,9606.ENSP00000361298,9606.ENSP00000376345,9606.ENSP00000377941,9606.ENSP00000393963,9606.ENSP00000398632,9606.ENSP00000404190,9606.ENSP00000413606	KIF22,CSK,KIF23,BSG,MAFK,CD47,QSOX1,TAGLN2,FLNA,KIF2C,GRB2,ACTN1,KIFC1,CD44,RACGAP1,STXBP2
Reactome	HSA-72695	Formation of the ternary complex, and subsequently, the 43S complex	5	49	1.07	11.749	0.0204	9606.ENSP00000358140,9606.ENSP00000429931,9606.ENSP00000431800,9606.ENSP00000436049,9606.ENSP00000485663	EIF3A,EIF3H,EIF3F,EIF3M,EIF3L
Reactome	HSA-163200	Respiratory electron transport, ATP synthesis by chemiosmotic coupling, and heat production by uncoupling proteins.	7	125	0.81	6.45654	0.0235	9606.ENSP00000262030,9606.ENSP00000290299,9606.ENSP00000300688,9606.ENSP00000358737,9606.ENSP00000364649,9606.ENSP00000381736,9606.ENSP00000389649	ATP5B,ATP5O,ATP5L,ATP5F1,SDHB,ATP5A1,ATP5J
Reactome	HSA-174143	APC/C-mediated degradation of cell cycle proteins	6	85	0.91	8.12831	0.0235	9606.ENSP00000210313,9606.ENSP00000216911,9606.ENSP00000256442,9606.ENSP00000293362,9606.ENSP00000313950,9606.ENSP00000378699	PSMD5,AURKA,CCNB1,PSME3,AURKB,CDK1
Reactome	HSA-71406	Pyruvate metabolism and Citric Acid (TCA) cycle	5	55	1.02	10.4713	0.0235	9606.ENSP00000205402,9606.ENSP00000307241,9606.ENSP00000333769,9606.ENSP00000364649,9606.ENSP00000369134	DLD,PDHB,BSG,SDHB,PDHA1
Reactome	HSA-72649	Translation initiation complex formation	5	55	1.02	10.4713	0.0235	9606.ENSP00000358140,9606.ENSP00000429931,9606.ENSP00000431800,9606.ENSP00000436049,9606.ENSP00000485663	EIF3A,EIF3H,EIF3F,EIF3M,EIF3L
Reactome	HSA-72702	Ribosomal scanning and start codon recognition	5	55	1.02	10.4713	0.0235	9606.ENSP00000358140,9606.ENSP00000429931,9606.ENSP00000431800,9606.ENSP00000436049,9606.ENSP00000485663	EIF3A,EIF3H,EIF3F,EIF3M,EIF3L
Reactome	HSA-70268	Pyruvate metabolism	4	31	1.17	14.7911	0.0242	9606.ENSP00000205402,9606.ENSP00000307241,9606.ENSP00000333769,9606.ENSP00000369134	DLD,PDHB,BSG,PDHA1
Reactome	HSA-983189	Kinesins	5	59	0.99	9.77237	0.0242	9606.ENSP00000160827,9606.ENSP00000260363,9606.ENSP00000361298,9606.ENSP00000393963,9606.ENSP00000404190	KIF22,KIF23,KIF2C,KIFC1,RACGAP1
Reactome	HSA-5653656	Vesicle-mediated transport	16	660	0.44	2.75423	0.0256	9606.ENSP00000160827,9606.ENSP00000221957,9606.ENSP00000223369,9606.ENSP00000260363,9606.ENSP00000269886,9606.ENSP00000299259,9606.ENSP00000311449,9606.ENSP00000318687,9606.ENSP00000340989,9606.ENSP00000349437,9606.ENSP00000353224,9606.ENSP00000361298,9606.ENSP00000376345,9606.ENSP00000393963,9606.ENSP00000404190,9606.ENSP00000461945	KIF22,PLIN3,YKT6,KIF23,SH3GL1,COPS2,RAB6A,HSPH1,SFN,IGF2R,TFRC,KIF2C,GRB2,KIFC1,RACGAP1,RAB31
Reactome	HSA-195258	RHO GTPase Effectors	10	289	0.6	3.98107	0.0262	9606.ENSP00000313950,9606.ENSP00000340989,9606.ENSP00000353452,9606.ENSP00000355922,9606.ENSP00000358866,9606.ENSP00000361298,9606.ENSP00000376345,9606.ENSP00000377793,9606.ENSP00000378725,9606.ENSP00000381565	AURKB,SFN,MYLK,CENPF,FLNA,KIF2C,GRB2,PRC1,KTN1,DIAPH1
Reactome	HSA-72766	Translation	10	289	0.6	3.98107	0.0262	9606.ENSP00000256441,9606.ENSP00000262027,9606.ENSP00000325448,9606.ENSP00000358140,9606.ENSP00000364794,9606.ENSP00000398131,9606.ENSP00000429931,9606.ENSP00000431800,9606.ENSP00000436049,9606.ENSP00000485663	MRPS36,MARS,KARS,EIF3A,IARS,GSPT1,EIF3H,EIF3F,EIF3M,EIF3L
Reactome	HSA-75035	Chk1/Chk2(Cds1) mediated inactivation of Cyclin B:Cdk1 complex	3	13	1.42	26.3027	0.0275	9606.ENSP00000256442,9606.ENSP00000340989,9606.ENSP00000378699	CCNB1,SFN,CDK1
Reactome	HSA-199991	Membrane Trafficking	15	622	0.44	2.75423	0.0359	9606.ENSP00000160827,9606.ENSP00000221957,9606.ENSP00000223369,9606.ENSP00000260363,9606.ENSP00000269886,9606.ENSP00000299259,9606.ENSP00000311449,9606.ENSP00000340989,9606.ENSP00000349437,9606.ENSP00000353224,9606.ENSP00000361298,9606.ENSP00000376345,9606.ENSP00000393963,9606.ENSP00000404190,9606.ENSP00000461945	KIF22,PLIN3,YKT6,KIF23,SH3GL1,COPS2,RAB6A,SFN,IGF2R,TFRC,KIF2C,GRB2,KIFC1,RACGAP1,RAB31
Reactome	HSA-194840	Rho GTPase cycle	7	152	0.72	5.24807	0.0365	9606.ENSP00000221957,9606.ENSP00000240874,9606.ENSP00000310561,9606.ENSP00000320038,9606.ENSP00000339299,9606.ENSP00000376457,9606.ENSP00000404190	PLIN3,KALRN,ARHGAP32,ARHGAP33,TRIO,ECT2,RACGAP1
Reactome	HSA-445355	Smooth Muscle Contraction	4	38	1.08	12.0226	0.0365	9606.ENSP00000345230,9606.ENSP00000351022,9606.ENSP00000353452,9606.ENSP00000366109	TPM4,TPM1,MYLK,ANXA1
Reactome	HSA-204174	Regulation of pyruvate dehydrogenase (PDH) complex	3	16	1.33	21.3796	0.0405	9606.ENSP00000205402,9606.ENSP00000307241,9606.ENSP00000369134	DLD,PDHB,PDHA1
Reactome	HSA-8875878	MET promotes cell motility	4	41	1.05	11.2202	0.043	9606.ENSP00000222399,9606.ENSP00000346300,9606.ENSP00000374309,9606.ENSP00000376345	LAMB1,CRKL,LAMA1,GRB2
WikiPathways	WP306	Focal adhesion	11	196	0.81	6.45654	0.0013	9606.ENSP00000222399,9606.ENSP00000245932,9606.ENSP00000324422,9606.ENSP00000327145,9606.ENSP00000346300,9606.ENSP00000353452,9606.ENSP00000358866,9606.ENSP00000374309,9606.ENSP00000376345,9606.ENSP00000377941,9606.ENSP00000381565	LAMB1,VASP,ZYX,FLNC,CRKL,MYLK,FLNA,LAMA1,GRB2,ACTN1,DIAPH1
WikiPathways	WP4290	Metabolic reprogramming in colon cancer	6	42	1.21	16.2181	0.0013	9606.ENSP00000253792,9606.ENSP00000307241,9606.ENSP00000364649,9606.ENSP00000369134,9606.ENSP00000416293,9606.ENSP00000444408	ACLY,PDHB,SDHB,PDHA1,SLC2A1,SLC1A5
WikiPathways	WP2361	Gastric cancer network 1	5	28	1.31	20.4174	0.002	9606.ENSP00000216911,9606.ENSP00000300403,9606.ENSP00000355922,9606.ENSP00000376457,9606.ENSP00000411532	AURKA,TPX2,CENPF,ECT2,TOP2A
WikiPathways	WP3888	VEGFA-VEGFR2 signaling pathway	14	428	0.57	3.71535	0.0039	9606.ENSP00000220003,9606.ENSP00000223127,9606.ENSP00000248553,9606.ENSP00000270792,9606.ENSP00000333769,9606.ENSP00000354532,9606.ENSP00000362931,9606.ENSP00000366109,9606.ENSP00000376345,9606.ENSP00000378323,9606.ENSP00000387170,9606.ENSP00000429931,9606.ENSP00000431800,9606.ENSP00000433664	CSK,PLOD3,HSPB1,SH3BGRL3,BSG,PNP,SRPK1,ANXA1,GRB2,PPP3CA,GIGYF2,EIF3H,EIF3F,EIF4G2
WikiPathways	WP5027	nsp1 from SARS-CoV-2 inhibits translation initiation in the host cell	4	17	1.43	26.9153	0.0039	9606.ENSP00000358140,9606.ENSP00000370258,9606.ENSP00000429931,9606.ENSP00000431800	EIF3A,EIF3CL,EIF3H,EIF3F
WikiPathways	WP623	Oxidative phosphorylation	6	60	1.06	11.4815	0.0039	9606.ENSP00000262030,9606.ENSP00000290299,9606.ENSP00000300688,9606.ENSP00000358737,9606.ENSP00000381736,9606.ENSP00000389649	ATP5B,ATP5O,ATP5L,ATP5F1,ATP5A1,ATP5J
WikiPathways	WP111	Electron transport chain: OXPHOS system in mitochondria	7	103	0.89	7.76247	0.0047	9606.ENSP00000262030,9606.ENSP00000290299,9606.ENSP00000300688,9606.ENSP00000358737,9606.ENSP00000364649,9606.ENSP00000381736,9606.ENSP00000389649	ATP5B,ATP5O,ATP5L,ATP5F1,SDHB,ATP5A1,ATP5J
WikiPathways	WP2038	Microtubule cytoskeleton regulation	5	46	1.09	12.3027	0.0066	9606.ENSP00000313950,9606.ENSP00000339299,9606.ENSP00000361298,9606.ENSP00000378699,9606.ENSP00000381565	AURKB,TRIO,KIF2C,CDK1,DIAPH1
WikiPathways	WP4932	7q11.23 copy number variation syndrome	6	104	0.82	6.60693	0.0297	9606.ENSP00000205402,9606.ENSP00000262030,9606.ENSP00000290299,9606.ENSP00000358737,9606.ENSP00000376345,9606.ENSP00000381736	DLD,ATP5B,ATP5O,ATP5F1,GRB2,ATP5A1
WikiPathways	WP2453	TCA cycle and deficiency of pyruvate dehydrogenase complex (PDHc)	3	16	1.33	21.3796	0.0379	9606.ENSP00000205402,9606.ENSP00000253792,9606.ENSP00000369134	DLD,ACLY,PDHA1
TISSUES	BTO:0001491	Viscus	113	5020	0.41	2.5704	6.13e-25	9606.ENSP00000160827,9606.ENSP00000205402,9606.ENSP00000206765,9606.ENSP00000210313,9606.ENSP00000216911,9606.ENSP00000221166,9606.ENSP00000221957,9606.ENSP00000222399,9606.ENSP00000222553,9606.ENSP00000223127,9606.ENSP00000223369,9606.ENSP00000230085,9606.ENSP00000245932,9606.ENSP00000248553,9606.ENSP00000253792,9606.ENSP00000256441,9606.ENSP00000256442,9606.ENSP00000256644,9606.ENSP00000258418,…	KIF22,DLD,TGM1,PSMD5,AURKA,NEFM,PLIN3,LAMB1,NAMPT,PLOD3,YKT6,SNX3,VASP,HSPB1,ACLY,MRPS36,CCNB1,LAMTOR5,CAB39,SQRDL,FAF2,MARS,ATP5B,PKD1,CCDC6,P4HA1,CAPG,KRT24,ANLN,SH3BGRL3,ABT1,ATP5O,UBXN1,SLC4A7,TPX2,ATP5L,CEBPB,PDHB,KRT17,SLC5A6,ARHGAP32,RAB6A,PDLIM2,AURKB,HSPH1,ZYX,FLNC,BSG,HUWE1,MYO1F,TPM4,CRKL,PDLIM7,PLS3,IGF2R,TFRC,MYLK,PNP,MACF1,CD47,IRF2BP2,QSOX1,TAGLN2,AIM1,EIF3A,ATP5F1,FLNA,CNN3,KIF2C,…
TISSUES	BTO:0000345	Digestive gland	76	2645	0.52	3.31131	1.26e-19	9606.ENSP00000205402,9606.ENSP00000210313,9606.ENSP00000221957,9606.ENSP00000222399,9606.ENSP00000222553,9606.ENSP00000223127,9606.ENSP00000223369,9606.ENSP00000230085,9606.ENSP00000245932,9606.ENSP00000248553,9606.ENSP00000253792,9606.ENSP00000256644,9606.ENSP00000260324,9606.ENSP00000261942,9606.ENSP00000262027,9606.ENSP00000262030,9606.ENSP00000263556,9606.ENSP00000263867,9606.ENSP00000265748,…	DLD,PSMD5,PLIN3,LAMB1,NAMPT,PLOD3,YKT6,SNX3,VASP,HSPB1,ACLY,LAMTOR5,SQRDL,FAF2,MARS,ATP5B,P4HA1,CAPG,ANLN,SH3GL1,SH3BGRL3,ATP5O,TPX2,ATP5L,PDHB,KRT17,RAB6A,AURKB,ZYX,FLNC,BSG,HUWE1,PLS3,IGF2R,TFRC,MYLK,PNP,MACF1,CD47,IRF2BP2,TAGLN2,EIF3A,ATP5F1,FLNA,PABPC4,SDHB,IARS,ANXA1,AGRN,PDHA1,PFKP,KRT18,FAM83H,ACTN1,KTN1,DIAPH1,LCP1,ATP5A1,GIGYF2,ATP5J,AGR2,CORO1C,CD44,SLC2A1,EIF3H,EIF3F,LMO7,EIF4G2,EIF3M,…
TISSUES	BTO:0001488	Endocrine gland	110	6036	0.32	2.0893	2.13e-16	9606.ENSP00000160827,9606.ENSP00000205402,9606.ENSP00000210313,9606.ENSP00000216911,9606.ENSP00000221957,9606.ENSP00000222399,9606.ENSP00000222553,9606.ENSP00000223127,9606.ENSP00000223369,9606.ENSP00000230085,9606.ENSP00000245932,9606.ENSP00000248553,9606.ENSP00000253792,9606.ENSP00000256441,9606.ENSP00000256644,9606.ENSP00000258418,9606.ENSP00000260324,9606.ENSP00000261574,9606.ENSP00000261942,…	KIF22,DLD,PSMD5,AURKA,PLIN3,LAMB1,NAMPT,PLOD3,YKT6,SNX3,VASP,HSPB1,ACLY,MRPS36,LAMTOR5,CAB39,SQRDL,IPO5,FAF2,MARS,ATP5B,CCDC6,P4HA1,CAPG,ANLN,FANCM,ZFHX3,SH3GL1,SH3BGRL3,CDCA5,ATAD2,ATP5O,DBN1,PSME3,COPS2,TPX2,ATP5L,CEBPB,PDHB,KRT17,RAB6A,AURKB,HSPH1,ZYX,HCCS,FLNC,CCT6B,BSG,HUWE1,TPM4,CRKL,PDLIM7,PLS3,IGF2R,TFRC,MYLK,PNP,MACF1,CD47,IRF2BP2,QSOX1,TAGLN2,EIF3A,ATP5F1,FLNA,CNN3,KIF2C,PABPC4,SRPK1,SK…
TISSUES	BTO:0001489	Whole body	160	12619	0.16	1.44544	2.13e-16	9606.ENSP00000160827,9606.ENSP00000205402,9606.ENSP00000206765,9606.ENSP00000210313,9606.ENSP00000216911,9606.ENSP00000220003,9606.ENSP00000221166,9606.ENSP00000221957,9606.ENSP00000222399,9606.ENSP00000222553,9606.ENSP00000223127,9606.ENSP00000223369,9606.ENSP00000230085,9606.ENSP00000240874,9606.ENSP00000245932,9606.ENSP00000248553,9606.ENSP00000253792,9606.ENSP00000256441,9606.ENSP00000256442,…	KIF22,DLD,TGM1,PSMD5,AURKA,CSK,NEFM,PLIN3,LAMB1,NAMPT,PLOD3,YKT6,SNX3,KALRN,VASP,HSPB1,ACLY,MRPS36,CCNB1,LAMTOR5,CAB39,SQRDL,KIF23,IPO5,FAF2,MARS,ATP5B,PKD1,CNN2,CCDC6,P4HA1,CAPG,KRT24,CPEB4,ANLN,FANCM,ZFHX3,SH3GL1,SH3BGRL3,ABT1,PPP1R18,CDCA5,LONP2,ATAD2,ATP5O,DBN1,NACC1,PSME3,UBXN1,MEMO1,SLC4A7,COPS2,TPX2,ATP5L,EVPL,CEBPB,PDHB,KRT17,SLC5A6,ARHGAP32,RAB6A,ATAD3B,PDLIM2,AURKB,HSPH1,RAP2B,ARHGAP33,…
TISSUES	BTO:0000522	Gland	115	6602	0.3	1.99526	2.35e-16	9606.ENSP00000160827,9606.ENSP00000205402,9606.ENSP00000210313,9606.ENSP00000216911,9606.ENSP00000221166,9606.ENSP00000221957,9606.ENSP00000222399,9606.ENSP00000222553,9606.ENSP00000223127,9606.ENSP00000223369,9606.ENSP00000230085,9606.ENSP00000245932,9606.ENSP00000248553,9606.ENSP00000253792,9606.ENSP00000256441,9606.ENSP00000256644,9606.ENSP00000258418,9606.ENSP00000260324,9606.ENSP00000261574,…	KIF22,DLD,PSMD5,AURKA,NEFM,PLIN3,LAMB1,NAMPT,PLOD3,YKT6,SNX3,VASP,HSPB1,ACLY,MRPS36,LAMTOR5,CAB39,SQRDL,IPO5,FAF2,MARS,ATP5B,PKD1,CCDC6,P4HA1,CAPG,ANLN,FANCM,ZFHX3,SH3GL1,SH3BGRL3,CDCA5,ATAD2,ATP5O,DBN1,PSME3,SLC4A7,COPS2,TPX2,ATP5L,CEBPB,PDHB,KRT17,RAB6A,AURKB,HSPH1,ZYX,HCCS,FLNC,CCT6B,BSG,HUWE1,TPM4,CRKL,PDLIM7,PLS3,IGF2R,TFRC,MYLK,PNP,MACF1,CD47,IRF2BP2,QSOX1,TAGLN2,EIF3A,ATP5F1,FLNA,CNN3,KIF2…
TISSUES	BTO:0000089	Blood	55	1675	0.57	3.71535	1.17e-15	9606.ENSP00000210313,9606.ENSP00000216911,9606.ENSP00000222553,9606.ENSP00000245932,9606.ENSP00000248553,9606.ENSP00000253792,9606.ENSP00000256441,9606.ENSP00000261574,9606.ENSP00000261942,9606.ENSP00000262027,9606.ENSP00000262030,9606.ENSP00000263097,9606.ENSP00000263102,9606.ENSP00000269886,9606.ENSP00000290299,9606.ENSP00000292385,9606.ENSP00000300688,9606.ENSP00000311449,9606.ENSP00000318687,…	PSMD5,AURKA,NAMPT,VASP,HSPB1,ACLY,MRPS36,IPO5,FAF2,MARS,ATP5B,CNN2,CCDC6,SH3GL1,ATP5O,DBN1,ATP5L,RAB6A,HSPH1,RAP2B,ZYX,FLNC,HUWE1,MYO1F,TPM4,PDLIM7,IGF2R,TFRC,MYLK,PNP,MACF1,CD47,TAGLN2,EIF3A,FLNA,KIF2C,PABPC4,SKIV2L,PDHA1,PFKP,GRB2,ACTN1,CDK1,KTN1,DIAPH1,LCP1,ATP5A1,CD44,ERBB2IP,EIF4G2,EIF3M,VIM,NUSAP1,RAB31,EIF3L
TISSUES	BTO:0000203	Respiratory system	50	1436	0.6	3.98107	5.44e-15	9606.ENSP00000160827,9606.ENSP00000220003,9606.ENSP00000222553,9606.ENSP00000245932,9606.ENSP00000248553,9606.ENSP00000260324,9606.ENSP00000260363,9606.ENSP00000261574,9606.ENSP00000262030,9606.ENSP00000268489,9606.ENSP00000270792,9606.ENSP00000293362,9606.ENSP00000300403,9606.ENSP00000300688,9606.ENSP00000305422,9606.ENSP00000307241,9606.ENSP00000313950,9606.ENSP00000327145,9606.ENSP00000333769,…	KIF22,CSK,NAMPT,VASP,HSPB1,SQRDL,KIF23,IPO5,ATP5B,ZFHX3,SH3BGRL3,PSME3,TPX2,ATP5L,CEBPB,PDHB,AURKB,FLNC,BSG,SFN,CRKL,MYLK,MACF1,IRF2BP2,QSOX1,FLNA,IARS,EFHD2,ANXA1,KRT81,KRT18,GRB2,ACTN1,KTN1,DIAPH1,ATP5A1,CORO1C,GSPT1,CD44,SLC2A1,EIF3H,EIF3F,EIF4G2,EIF3M,VIM,NUSAP1,RAB31,CSDE1,EPPK1,EIF3L
TISSUES	BTO:0000763	Lung	45	1162	0.65	4.46684	6.46e-15	9606.ENSP00000160827,9606.ENSP00000220003,9606.ENSP00000222553,9606.ENSP00000245932,9606.ENSP00000248553,9606.ENSP00000260324,9606.ENSP00000261574,9606.ENSP00000262030,9606.ENSP00000268489,9606.ENSP00000270792,9606.ENSP00000293362,9606.ENSP00000300403,9606.ENSP00000300688,9606.ENSP00000305422,9606.ENSP00000307241,9606.ENSP00000313950,9606.ENSP00000327145,9606.ENSP00000333769,9606.ENSP00000340989,…	KIF22,CSK,NAMPT,VASP,HSPB1,SQRDL,IPO5,ATP5B,ZFHX3,SH3BGRL3,PSME3,TPX2,ATP5L,CEBPB,PDHB,AURKB,FLNC,BSG,SFN,MYLK,MACF1,IRF2BP2,QSOX1,FLNA,EFHD2,ANXA1,KRT81,KRT18,GRB2,ACTN1,KTN1,DIAPH1,ATP5A1,CORO1C,GSPT1,CD44,EIF3H,EIF3F,EIF4G2,EIF3M,VIM,NUSAP1,RAB31,EPPK1,EIF3L
TISSUES	BTO:0000570	Hematopoietic system	66	2543	0.47	2.95121	1.32e-14	9606.ENSP00000210313,9606.ENSP00000216911,9606.ENSP00000222553,9606.ENSP00000230085,9606.ENSP00000245932,9606.ENSP00000248553,9606.ENSP00000253792,9606.ENSP00000256441,9606.ENSP00000260363,9606.ENSP00000261574,9606.ENSP00000261942,9606.ENSP00000262027,9606.ENSP00000262030,9606.ENSP00000263097,9606.ENSP00000263102,9606.ENSP00000269886,9606.ENSP00000274853,9606.ENSP00000287394,9606.ENSP00000290299,…	PSMD5,AURKA,NAMPT,SNX3,VASP,HSPB1,ACLY,MRPS36,KIF23,IPO5,FAF2,MARS,ATP5B,CNN2,CCDC6,SH3GL1,PPP1R18,ATAD2,ATP5O,DBN1,PSME3,ATP5L,RAB6A,PDLIM2,AURKB,HSPH1,RAP2B,ZYX,FLNC,HUWE1,MYO1F,TPM4,CRKL,PDLIM7,IGF2R,TFRC,MYLK,PNP,MACF1,CD47,TAGLN2,EIF3A,FLNA,KIF2C,PABPC4,SKIV2L,PDHA1,PFKP,GRB2,ACTN1,CDK1,KTN1,DIAPH1,LCP1,ATP5A1,CD44,ERBB2IP,EIF4G2,EIF3M,SLC1A5,VIM,NUSAP1,RAB31,UHRF1,CSDE1,EIF3L
TISSUES	BTO:0000042	Animal	167	14895	0.11	1.28825	4.51e-13	9606.ENSP00000160827,9606.ENSP00000205402,9606.ENSP00000206765,9606.ENSP00000210313,9606.ENSP00000216911,9606.ENSP00000220003,9606.ENSP00000221166,9606.ENSP00000221957,9606.ENSP00000222399,9606.ENSP00000222553,9606.ENSP00000223127,9606.ENSP00000223369,9606.ENSP00000230085,9606.ENSP00000240874,9606.ENSP00000245932,9606.ENSP00000248553,9606.ENSP00000253792,9606.ENSP00000256441,9606.ENSP00000256442,…	KIF22,DLD,TGM1,PSMD5,AURKA,CSK,NEFM,PLIN3,LAMB1,NAMPT,PLOD3,YKT6,SNX3,KALRN,VASP,HSPB1,ACLY,MRPS36,CCNB1,LAMTOR5,CAB39,SQRDL,KIF23,IPO5,FAF2,MARS,ATP5B,PKD1,CNN2,CCDC6,P4HA1,WDR76,CAPG,KRT24,CPEB4,ANLN,FANCM,ZFHX3,SH3GL1,SH3BGRL3,ABT1,PPP1R18,CDCA5,SLC12A9,LONP2,ATAD2,ATP5O,DBN1,NACC1,PSME3,UBXN1,MEMO1,SLC4A7,TMEM65,COPS2,TPX2,ATP5L,EVPL,CEBPB,ISG20,PDHB,KRT17,SLC5A6,ARHGAP32,RAB6A,ATAD3B,PDLIM2,…
TISSUES	BTO:0000759	Liver	54	1882	0.52	3.31131	4.51e-13	9606.ENSP00000205402,9606.ENSP00000210313,9606.ENSP00000221957,9606.ENSP00000222553,9606.ENSP00000245932,9606.ENSP00000248553,9606.ENSP00000253792,9606.ENSP00000256644,9606.ENSP00000260324,9606.ENSP00000262027,9606.ENSP00000262030,9606.ENSP00000263556,9606.ENSP00000265748,9606.ENSP00000290299,9606.ENSP00000300403,9606.ENSP00000300688,9606.ENSP00000307241,9606.ENSP00000313950,9606.ENSP00000327145,…	DLD,PSMD5,PLIN3,NAMPT,VASP,HSPB1,ACLY,LAMTOR5,SQRDL,MARS,ATP5B,P4HA1,ANLN,ATP5O,TPX2,ATP5L,PDHB,AURKB,FLNC,BSG,HUWE1,IGF2R,TFRC,MYLK,PNP,MACF1,CD47,IRF2BP2,EIF3A,ATP5F1,FLNA,SDHB,IARS,ANXA1,AGRN,PDHA1,KRT18,ACTN1,KTN1,DIAPH1,LCP1,ATP5A1,ATP5J,CD44,SLC2A1,EIF3H,EIF3F,LMO7,EIF4G2,VIM,NUSAP1,LSR,CSDE1,EIF3L
TISSUES	BTO:0000131	Blood plasma	26	391	0.88	7.58578	4.73e-13	9606.ENSP00000210313,9606.ENSP00000245932,9606.ENSP00000248553,9606.ENSP00000253792,9606.ENSP00000263097,9606.ENSP00000263102,9606.ENSP00000269886,9606.ENSP00000290299,9606.ENSP00000292385,9606.ENSP00000311449,9606.ENSP00000319096,9606.ENSP00000324422,9606.ENSP00000327145,9606.ENSP00000340648,9606.ENSP00000345230,9606.ENSP00000348099,9606.ENSP00000353452,9606.ENSP00000354532,9606.ENSP00000357076,…	PSMD5,VASP,HSPB1,ACLY,CNN2,CCDC6,SH3GL1,ATP5O,DBN1,RAB6A,RAP2B,ZYX,FLNC,HUWE1,TPM4,PDLIM7,MYLK,PNP,TAGLN2,FLNA,SKIV2L,PDHA1,ACTN1,DIAPH1,EIF4G2,RAB31
TISSUES	BTO:0000580	Blood cancer cell	41	1098	0.63	4.2658	4.73e-13	9606.ENSP00000205402,9606.ENSP00000210313,9606.ENSP00000221957,9606.ENSP00000245932,9606.ENSP00000248553,9606.ENSP00000253792,9606.ENSP00000260363,9606.ENSP00000262030,9606.ENSP00000300403,9606.ENSP00000313950,9606.ENSP00000333769,9606.ENSP00000346300,9606.ENSP00000349437,9606.ENSP00000353224,9606.ENSP00000355361,9606.ENSP00000355922,9606.ENSP00000357643,9606.ENSP00000358140,9606.ENSP00000361298,…	DLD,PSMD5,PLIN3,VASP,HSPB1,ACLY,KIF23,ATP5B,TPX2,AURKB,BSG,CRKL,IGF2R,TFRC,CD47,CENPF,MKI67,EIF3A,KIF2C,PABPC4,IARS,ANXA1,PFKP,GRB2,CDK1,ATP5A1,ATP5J,CD44,RACGAP1,TOP2A,SLC2A1,EIF3H,EIF3F,EIF4G2,SLC1A5,TIMM50,VIM,NUSAP1,UHRF1,FAM213A,NTMT1
TISSUES	BTO:0000132	Blood platelet	24	337	0.91	8.12831	1.17e-12	9606.ENSP00000210313,9606.ENSP00000245932,9606.ENSP00000248553,9606.ENSP00000253792,9606.ENSP00000263097,9606.ENSP00000269886,9606.ENSP00000290299,9606.ENSP00000292385,9606.ENSP00000311449,9606.ENSP00000319096,9606.ENSP00000324422,9606.ENSP00000327145,9606.ENSP00000340648,9606.ENSP00000345230,9606.ENSP00000348099,9606.ENSP00000353452,9606.ENSP00000354532,9606.ENSP00000357076,9606.ENSP00000358866,…	PSMD5,VASP,HSPB1,ACLY,CNN2,SH3GL1,ATP5O,DBN1,RAB6A,RAP2B,ZYX,FLNC,HUWE1,TPM4,PDLIM7,MYLK,PNP,TAGLN2,FLNA,SKIV2L,ACTN1,DIAPH1,EIF4G2,RAB31
TISSUES	BTO:0003099	Internal female genital organ	63	2593	0.44	2.75423	1.19e-12	9606.ENSP00000205402,9606.ENSP00000216911,9606.ENSP00000220003,9606.ENSP00000221957,9606.ENSP00000248553,9606.ENSP00000253792,9606.ENSP00000256442,9606.ENSP00000256644,9606.ENSP00000260363,9606.ENSP00000262030,9606.ENSP00000263097,9606.ENSP00000263102,9606.ENSP00000269886,9606.ENSP00000275517,9606.ENSP00000287394,9606.ENSP00000293362,9606.ENSP00000305422,9606.ENSP00000308452,9606.ENSP00000310208,…	DLD,AURKA,CSK,PLIN3,HSPB1,ACLY,CCNB1,LAMTOR5,KIF23,ATP5B,CNN2,CCDC6,SH3GL1,CDCA5,ATAD2,PSME3,CEBPB,KRT17,SLC5A6,RAB6A,ZYX,KARS,HCCS,FLNC,BSG,HUWE1,SFN,TPM4,PDLIM7,PLS3,TFRC,MYLK,PNP,MACF1,CD47,QSOX1,TAGLN2,AIM1,EIF3A,FLNA,CNN3,KIF2C,PABPC4,SDHB,ANXA1,PFKP,KRT18,GRB2,ACTN1,KTN1,LCP1,ATP5A1,CD44,SLC2A1,NSFL1C,ERBB2IP,EIF4G2,EIF3M,VIM,NUSAP1,LSR,CSDE1,EIF3L
TISSUES	BTO:0003091	Urogenital system	107	6716	0.26	1.8197	7.08e-12	9606.ENSP00000160827,9606.ENSP00000205402,9606.ENSP00000210313,9606.ENSP00000216911,9606.ENSP00000220003,9606.ENSP00000221166,9606.ENSP00000221957,9606.ENSP00000240874,9606.ENSP00000248553,9606.ENSP00000253792,9606.ENSP00000256442,9606.ENSP00000256644,9606.ENSP00000258418,9606.ENSP00000260363,9606.ENSP00000261574,9606.ENSP00000262027,9606.ENSP00000262030,9606.ENSP00000262304,9606.ENSP00000263097,…	KIF22,DLD,PSMD5,AURKA,CSK,NEFM,PLIN3,KALRN,HSPB1,ACLY,CCNB1,LAMTOR5,CAB39,KIF23,IPO5,MARS,ATP5B,PKD1,CNN2,CCDC6,CAPG,ANLN,FANCM,SH3GL1,CDCA5,LONP2,ATAD2,ATP5O,DBN1,PSME3,UBXN1,SLC4A7,TPX2,ATP5L,CEBPB,KRT17,SLC5A6,RAB6A,PDLIM2,HSPH1,RAP2B,ZYX,KARS,HCCS,FLNC,CCT6B,BSG,HUWE1,SFN,TPM4,PDLIM7,PLS3,TFRC,MYLK,PNP,MACF1,CD47,QSOX1,TAGLN2,AIM1,EIF3A,ATP5F1,FLNA,CNN3,KIF2C,PABPC4,SRPK1,SDHB,IARS,EFHD2,TM9S…
TISSUES	BTO:0000083	Female reproductive system	98	5799	0.29	1.94984	7.43e-12	9606.ENSP00000160827,9606.ENSP00000205402,9606.ENSP00000210313,9606.ENSP00000216911,9606.ENSP00000220003,9606.ENSP00000221957,9606.ENSP00000240874,9606.ENSP00000248553,9606.ENSP00000253792,9606.ENSP00000256442,9606.ENSP00000256644,9606.ENSP00000258418,9606.ENSP00000260363,9606.ENSP00000261574,9606.ENSP00000262027,9606.ENSP00000262030,9606.ENSP00000263097,9606.ENSP00000263102,9606.ENSP00000263867,…	KIF22,DLD,PSMD5,AURKA,CSK,PLIN3,KALRN,HSPB1,ACLY,CCNB1,LAMTOR5,CAB39,KIF23,IPO5,MARS,ATP5B,CNN2,CCDC6,CAPG,ANLN,FANCM,SH3GL1,CDCA5,LONP2,ATAD2,ATP5O,DBN1,PSME3,UBXN1,TPX2,CEBPB,KRT17,SLC5A6,RAB6A,PDLIM2,HSPH1,RAP2B,ZYX,KARS,HCCS,FLNC,CCT6B,BSG,HUWE1,SFN,TPM4,PDLIM7,PLS3,TFRC,MYLK,PNP,MACF1,CD47,QSOX1,TAGLN2,AIM1,EIF3A,ATP5F1,FLNA,CNN3,KIF2C,PABPC4,SRPK1,SDHB,IARS,EFHD2,TM9SF2,ANXA1,EIF3CL,PFKP,KR…
TISSUES	BTO:0000058	Alimentary canal	51	1865	0.5	3.16228	1.19e-11	9606.ENSP00000206765,9606.ENSP00000216911,9606.ENSP00000221957,9606.ENSP00000222399,9606.ENSP00000223127,9606.ENSP00000230085,9606.ENSP00000248553,9606.ENSP00000256442,9606.ENSP00000256644,9606.ENSP00000258418,9606.ENSP00000262027,9606.ENSP00000262030,9606.ENSP00000264651,9606.ENSP00000274849,9606.ENSP00000294119,9606.ENSP00000305422,9606.ENSP00000310208,9606.ENSP00000310561,9606.ENSP00000327145,…	TGM1,AURKA,PLIN3,LAMB1,PLOD3,SNX3,HSPB1,CCNB1,LAMTOR5,CAB39,MARS,ATP5B,KRT24,ABT1,UBXN1,CEBPB,SLC5A6,ARHGAP32,FLNC,BSG,HUWE1,TPM4,TFRC,MYLK,MACF1,QSOX1,EIF3A,FLNA,STX12,IARS,TM9SF2,ANXA1,AGRN,EIF3CL,KRT18,LAMA1,GRB2,ACTN1,CDK1,ATP5A1,AGR2,CORO1C,CD44,EIF3H,EIF4G2,SLC1A5,VIM,LSR,CSDE1,EPPK1,EIF3L
TISSUES	BTO:0001271	Leukemia cell	36	949	0.64	4.36516	1.33e-11	9606.ENSP00000205402,9606.ENSP00000221957,9606.ENSP00000245932,9606.ENSP00000248553,9606.ENSP00000253792,9606.ENSP00000260363,9606.ENSP00000262030,9606.ENSP00000300403,9606.ENSP00000313950,9606.ENSP00000333769,9606.ENSP00000346300,9606.ENSP00000349437,9606.ENSP00000353224,9606.ENSP00000355361,9606.ENSP00000355922,9606.ENSP00000357643,9606.ENSP00000358140,9606.ENSP00000361949,9606.ENSP00000364794,…	DLD,PLIN3,VASP,HSPB1,ACLY,KIF23,ATP5B,TPX2,AURKB,BSG,CRKL,IGF2R,TFRC,CD47,CENPF,MKI67,EIF3A,PABPC4,IARS,ANXA1,PFKP,GRB2,CDK1,ATP5A1,ATP5J,CD44,RACGAP1,TOP2A,SLC2A1,EIF3H,EIF3F,EIF4G2,SLC1A5,VIM,NUSAP1,UHRF1
TISSUES	BTO:0001253	Skin	38	1069	0.61	4.0738	1.64e-11	9606.ENSP00000206765,9606.ENSP00000210313,9606.ENSP00000222553,9606.ENSP00000230085,9606.ENSP00000245932,9606.ENSP00000248553,9606.ENSP00000262030,9606.ENSP00000263867,9606.ENSP00000270792,9606.ENSP00000292431,9606.ENSP00000294119,9606.ENSP00000301607,9606.ENSP00000305422,9606.ENSP00000308452,9606.ENSP00000324422,9606.ENSP00000333769,9606.ENSP00000340989,9606.ENSP00000345230,9606.ENSP00000348163,…	TGM1,PSMD5,NAMPT,SNX3,VASP,HSPB1,ATP5B,CAPG,SH3BGRL3,NACC1,UBXN1,EVPL,CEBPB,KRT17,ZYX,BSG,SFN,TPM4,PLS3,TAGLN2,IVL,EIF3A,FLNA,PABPC4,KRT81,LAD1,GRB2,ACTN1,KRT80,CDK1,ATP5A1,CD44,ERBB2IP,EIF4G2,VIM,RAB31,CSDE1,EIF3L
TISSUES	BTO:0000634	Integument	52	1970	0.48	3.01995	2.11e-11	9606.ENSP00000160827,9606.ENSP00000206765,9606.ENSP00000210313,9606.ENSP00000222553,9606.ENSP00000230085,9606.ENSP00000245932,9606.ENSP00000248553,9606.ENSP00000256442,9606.ENSP00000262030,9606.ENSP00000262304,9606.ENSP00000263867,9606.ENSP00000264651,9606.ENSP00000270792,9606.ENSP00000292431,9606.ENSP00000294119,9606.ENSP00000295736,9606.ENSP00000301607,9606.ENSP00000305422,9606.ENSP00000308452,…	KIF22,TGM1,PSMD5,NAMPT,SNX3,VASP,HSPB1,CCNB1,ATP5B,PKD1,CAPG,KRT24,SH3BGRL3,NACC1,UBXN1,SLC4A7,EVPL,CEBPB,KRT17,ZYX,BSG,SFN,TPM4,CRKL,PDLIM7,PLS3,MYLK,TAGLN2,IVL,EIF3A,FLNA,PABPC4,AGRN,KRT81,PFKP,KRT18,FAM83H,LAD1,GRB2,ACTN1,KRT80,CDK1,LCP1,ATP5A1,CD44,ERBB2IP,EIF4G2,EIF3M,VIM,RAB31,CSDE1,EIF3L
TISSUES	BTO:0000511	Gastrointestinal tract	47	1680	0.51	3.23594	5.57e-11	9606.ENSP00000216911,9606.ENSP00000221957,9606.ENSP00000222399,9606.ENSP00000223127,9606.ENSP00000230085,9606.ENSP00000248553,9606.ENSP00000256442,9606.ENSP00000256644,9606.ENSP00000258418,9606.ENSP00000262027,9606.ENSP00000262030,9606.ENSP00000264651,9606.ENSP00000274849,9606.ENSP00000294119,9606.ENSP00000305422,9606.ENSP00000310208,9606.ENSP00000310561,9606.ENSP00000327145,9606.ENSP00000333769,…	AURKA,PLIN3,LAMB1,PLOD3,SNX3,HSPB1,CCNB1,LAMTOR5,CAB39,MARS,ATP5B,KRT24,ABT1,UBXN1,CEBPB,SLC5A6,ARHGAP32,FLNC,BSG,HUWE1,TPM4,MYLK,MACF1,QSOX1,FLNA,STX12,IARS,TM9SF2,ANXA1,AGRN,EIF3CL,KRT18,LAMA1,GRB2,ACTN1,CDK1,ATP5A1,AGR2,CD44,EIF3H,EIF4G2,SLC1A5,VIM,LSR,CSDE1,EPPK1,EIF3L
TISSUES	BTO:0000081	Reproductive system	99	6107	0.27	1.86209	5.68e-11	9606.ENSP00000160827,9606.ENSP00000205402,9606.ENSP00000210313,9606.ENSP00000216911,9606.ENSP00000220003,9606.ENSP00000221957,9606.ENSP00000240874,9606.ENSP00000248553,9606.ENSP00000253792,9606.ENSP00000256442,9606.ENSP00000256644,9606.ENSP00000258418,9606.ENSP00000260363,9606.ENSP00000261574,9606.ENSP00000262027,9606.ENSP00000262030,9606.ENSP00000263097,9606.ENSP00000263102,9606.ENSP00000263867,…	KIF22,DLD,PSMD5,AURKA,CSK,PLIN3,KALRN,HSPB1,ACLY,CCNB1,LAMTOR5,CAB39,KIF23,IPO5,MARS,ATP5B,CNN2,CCDC6,CAPG,ANLN,FANCM,SH3GL1,CDCA5,LONP2,ATAD2,ATP5O,DBN1,PSME3,UBXN1,TPX2,CEBPB,KRT17,SLC5A6,RAB6A,PDLIM2,HSPH1,RAP2B,ZYX,KARS,HCCS,FLNC,CCT6B,BSG,HUWE1,SFN,TPM4,PDLIM7,PLS3,TFRC,MYLK,PNP,MACF1,CD47,QSOX1,TAGLN2,AIM1,EIF3A,ATP5F1,FLNA,CNN3,KIF2C,PABPC4,SRPK1,SDHB,IARS,EFHD2,TM9SF2,ANXA1,EIF3CL,PFKP,KR…
TISSUES	BTO:0000284	Organism form	52	2239	0.42	2.63027	2.25e-09	9606.ENSP00000160827,9606.ENSP00000221957,9606.ENSP00000248553,9606.ENSP00000256442,9606.ENSP00000256644,9606.ENSP00000262030,9606.ENSP00000262304,9606.ENSP00000263097,9606.ENSP00000293362,9606.ENSP00000295736,9606.ENSP00000301607,9606.ENSP00000305422,9606.ENSP00000310208,9606.ENSP00000311449,9606.ENSP00000313950,9606.ENSP00000324422,9606.ENSP00000325448,9606.ENSP00000327145,9606.ENSP00000333769,…	KIF22,PLIN3,HSPB1,CCNB1,LAMTOR5,ATP5B,PKD1,CNN2,PSME3,SLC4A7,EVPL,CEBPB,SLC5A6,RAB6A,AURKB,ZYX,KARS,FLNC,BSG,HUWE1,SFN,MAFK,TPM4,PDLIM7,PLS3,TFRC,MYLK,MACF1,CENPF,QSOX1,TAGLN2,AIM1,EIF3A,FLNA,CNN3,KIF2C,PABPC4,ANXA1,PFKP,KRT18,GRB2,ACTN1,CDK1,LCP1,ATP5A1,GIGYF2,SLC2A1,NSFL1C,EIF4G2,VIM,LSR,EIF3L
TISSUES	BTO:0000648	Intestine	37	1249	0.53	3.38844	5.21e-09	9606.ENSP00000216911,9606.ENSP00000221957,9606.ENSP00000222399,9606.ENSP00000223127,9606.ENSP00000230085,9606.ENSP00000248553,9606.ENSP00000256442,9606.ENSP00000256644,9606.ENSP00000258418,9606.ENSP00000262027,9606.ENSP00000262030,9606.ENSP00000264651,9606.ENSP00000274849,9606.ENSP00000305422,9606.ENSP00000310208,9606.ENSP00000310561,9606.ENSP00000327145,9606.ENSP00000333769,9606.ENSP00000340648,…	AURKA,PLIN3,LAMB1,PLOD3,SNX3,HSPB1,CCNB1,LAMTOR5,CAB39,MARS,ATP5B,KRT24,ABT1,CEBPB,SLC5A6,ARHGAP32,FLNC,BSG,HUWE1,MYLK,MACF1,FLNA,STX12,IARS,TM9SF2,AGRN,KRT18,LAMA1,ACTN1,CDK1,ATP5A1,AGR2,EIF3H,VIM,LSR,EPPK1,EIF3L
TISSUES	BTO:0000174	Embryonic structure	49	2132	0.42	2.63027	1.37e-08	9606.ENSP00000160827,9606.ENSP00000221957,9606.ENSP00000248553,9606.ENSP00000256442,9606.ENSP00000256644,9606.ENSP00000262030,9606.ENSP00000263097,9606.ENSP00000293362,9606.ENSP00000295736,9606.ENSP00000301607,9606.ENSP00000305422,9606.ENSP00000310208,9606.ENSP00000311449,9606.ENSP00000324422,9606.ENSP00000325448,9606.ENSP00000327145,9606.ENSP00000333769,9606.ENSP00000340648,9606.ENSP00000340989,…	KIF22,PLIN3,HSPB1,CCNB1,LAMTOR5,ATP5B,CNN2,PSME3,SLC4A7,EVPL,CEBPB,SLC5A6,RAB6A,ZYX,KARS,FLNC,BSG,HUWE1,SFN,MAFK,TPM4,PDLIM7,PLS3,TFRC,MYLK,MACF1,CENPF,QSOX1,TAGLN2,AIM1,EIF3A,FLNA,CNN3,KIF2C,PABPC4,ANXA1,PFKP,KRT18,GRB2,ACTN1,LCP1,ATP5A1,GIGYF2,SLC2A1,NSFL1C,EIF4G2,VIM,LSR,EIF3L
TISSUES	BTO:0000449	Fetus	34	1229	0.5	3.16228	1.85e-07	9606.ENSP00000221957,9606.ENSP00000248553,9606.ENSP00000256442,9606.ENSP00000262030,9606.ENSP00000263097,9606.ENSP00000301607,9606.ENSP00000305422,9606.ENSP00000310208,9606.ENSP00000311449,9606.ENSP00000324422,9606.ENSP00000325448,9606.ENSP00000333769,9606.ENSP00000340648,9606.ENSP00000345230,9606.ENSP00000348163,9606.ENSP00000353224,9606.ENSP00000353452,9606.ENSP00000356574,9606.ENSP00000357076,…	PLIN3,HSPB1,CCNB1,ATP5B,CNN2,EVPL,CEBPB,SLC5A6,RAB6A,ZYX,KARS,BSG,HUWE1,TPM4,PLS3,TFRC,MYLK,QSOX1,TAGLN2,AIM1,CNN3,ANXA1,PFKP,KRT18,GRB2,ACTN1,LCP1,ATP5A1,SLC2A1,NSFL1C,EIF4G2,VIM,LSR,EIF3L
TISSUES	BTO:0001078	Placenta	33	1176	0.51	3.23594	2.27e-07	9606.ENSP00000221957,9606.ENSP00000248553,9606.ENSP00000256442,9606.ENSP00000262030,9606.ENSP00000263097,9606.ENSP00000305422,9606.ENSP00000310208,9606.ENSP00000311449,9606.ENSP00000324422,9606.ENSP00000325448,9606.ENSP00000333769,9606.ENSP00000340648,9606.ENSP00000345230,9606.ENSP00000348163,9606.ENSP00000353224,9606.ENSP00000353452,9606.ENSP00000356574,9606.ENSP00000357076,9606.ENSP00000358062,…	PLIN3,HSPB1,CCNB1,ATP5B,CNN2,CEBPB,SLC5A6,RAB6A,ZYX,KARS,BSG,HUWE1,TPM4,PLS3,TFRC,MYLK,QSOX1,TAGLN2,AIM1,CNN3,ANXA1,PFKP,KRT18,GRB2,ACTN1,LCP1,ATP5A1,SLC2A1,NSFL1C,EIF4G2,VIM,LSR,EIF3L
TISSUES	BTO:0000753	Lymphoid tissue	37	1496	0.45	2.81838	5.72e-07	9606.ENSP00000245932,9606.ENSP00000256441,9606.ENSP00000261574,9606.ENSP00000261942,9606.ENSP00000262027,9606.ENSP00000262030,9606.ENSP00000274853,9606.ENSP00000287394,9606.ENSP00000293362,9606.ENSP00000300688,9606.ENSP00000311449,9606.ENSP00000312634,9606.ENSP00000313950,9606.ENSP00000318687,9606.ENSP00000344871,9606.ENSP00000346300,9606.ENSP00000349437,9606.ENSP00000354573,9606.ENSP00000355361,…	VASP,MRPS36,IPO5,FAF2,MARS,ATP5B,PPP1R18,ATAD2,PSME3,ATP5L,RAB6A,PDLIM2,AURKB,HSPH1,MYO1F,CRKL,IGF2R,MACF1,CD47,EIF3A,FLNA,KIF2C,PABPC4,PFKP,GRB2,CDK1,KTN1,LCP1,ATP5A1,CD44,EIF4G2,EIF3M,SLC1A5,VIM,UHRF1,CSDE1,EIF3L
TISSUES	BTO:0000254	Female reproductive gland	53	2783	0.34	2.18776	1.25e-06	9606.ENSP00000160827,9606.ENSP00000205402,9606.ENSP00000210313,9606.ENSP00000216911,9606.ENSP00000221957,9606.ENSP00000248553,9606.ENSP00000258418,9606.ENSP00000261574,9606.ENSP00000262027,9606.ENSP00000262030,9606.ENSP00000265748,9606.ENSP00000267430,9606.ENSP00000275517,9606.ENSP00000287394,9606.ENSP00000290299,9606.ENSP00000292385,9606.ENSP00000293362,9606.ENSP00000300403,9606.ENSP00000305422,…	KIF22,DLD,PSMD5,AURKA,PLIN3,HSPB1,CAB39,IPO5,MARS,ATP5B,ANLN,FANCM,CDCA5,ATAD2,ATP5O,DBN1,PSME3,TPX2,CEBPB,RAB6A,HSPH1,HCCS,FLNC,CCT6B,BSG,HUWE1,TPM4,PDLIM7,PLS3,MYLK,PNP,MACF1,CD47,QSOX1,EIF3A,FLNA,KIF2C,IARS,TM9SF2,PFKP,KRT18,ECT2,ACTN1,KTN1,ATP5A1,GIGYF2,AGR2,SLC2A1,EIF4G2,VIM,LSR,CSDE1,EIF3L
TISSUES	BTO:0001484	Nervous system	84	5707	0.23	1.69824	2.14e-06	9606.ENSP00000160827,9606.ENSP00000205402,9606.ENSP00000220003,9606.ENSP00000221166,9606.ENSP00000223127,9606.ENSP00000223369,9606.ENSP00000230085,9606.ENSP00000240874,9606.ENSP00000245932,9606.ENSP00000248553,9606.ENSP00000253792,9606.ENSP00000258418,9606.ENSP00000261574,9606.ENSP00000261942,9606.ENSP00000262027,9606.ENSP00000262030,9606.ENSP00000265085,9606.ENSP00000265748,9606.ENSP00000269886,…	KIF22,DLD,CSK,NEFM,PLOD3,YKT6,SNX3,KALRN,VASP,HSPB1,ACLY,CAB39,IPO5,FAF2,MARS,ATP5B,CPEB4,ANLN,SH3GL1,LONP2,ATP5O,DBN1,PSME3,MEMO1,COPS2,TPX2,ATP5L,PDHB,KRT17,SLC5A6,ARHGAP32,RAB6A,HSPH1,ARHGAP33,KARS,FLNC,BSG,TRIO,HUWE1,TPM4,PDLIM7,PLS3,TFRC,MYLK,MACF1,CD47,QSOX1,APOA1BP,ATP5F1,FLNA,CNN3,SRPK1,STX12,SDHB,IARS,TM9SF2,AGRN,PDHA1,EIF3CL,PFKP,GRB2,ACTN1,PPP3CA,KTN1,DIAPH1,LCP1,ATP5A1,GIGYF2,CORO1C,C…
TISSUES	BTO:0000269	Colon	21	577	0.62	4.16869	3.12e-06	9606.ENSP00000216911,9606.ENSP00000221957,9606.ENSP00000222399,9606.ENSP00000230085,9606.ENSP00000256644,9606.ENSP00000262027,9606.ENSP00000264651,9606.ENSP00000305422,9606.ENSP00000327145,9606.ENSP00000354573,9606.ENSP00000358866,9606.ENSP00000363054,9606.ENSP00000364794,9606.ENSP00000365567,9606.ENSP00000368678,9606.ENSP00000373487,9606.ENSP00000374309,9606.ENSP00000377941,9606.ENSP00000391490,…	AURKA,PLIN3,LAMB1,SNX3,LAMTOR5,MARS,KRT24,CEBPB,FLNC,MACF1,FLNA,STX12,IARS,TM9SF2,AGRN,KRT18,LAMA1,ACTN1,AGR2,LSR,EIF3L
TISSUES	BTO:0000227	Central nervous system	82	5558	0.23	1.69824	3.14e-06	9606.ENSP00000160827,9606.ENSP00000205402,9606.ENSP00000220003,9606.ENSP00000221166,9606.ENSP00000223127,9606.ENSP00000230085,9606.ENSP00000240874,9606.ENSP00000245932,9606.ENSP00000248553,9606.ENSP00000253792,9606.ENSP00000258418,9606.ENSP00000261574,9606.ENSP00000261942,9606.ENSP00000262027,9606.ENSP00000262030,9606.ENSP00000265085,9606.ENSP00000265748,9606.ENSP00000269886,9606.ENSP00000285737,…	KIF22,DLD,CSK,NEFM,PLOD3,SNX3,KALRN,VASP,HSPB1,ACLY,CAB39,IPO5,FAF2,MARS,ATP5B,CPEB4,ANLN,SH3GL1,LONP2,ATP5O,DBN1,PSME3,COPS2,TPX2,ATP5L,PDHB,KRT17,SLC5A6,ARHGAP32,RAB6A,HSPH1,ARHGAP33,KARS,FLNC,BSG,TRIO,HUWE1,TPM4,PDLIM7,PLS3,TFRC,MYLK,MACF1,CD47,QSOX1,APOA1BP,ATP5F1,FLNA,CNN3,SRPK1,STX12,SDHB,IARS,TM9SF2,AGRN,PDHA1,EIF3CL,PFKP,GRB2,ACTN1,PPP3CA,KTN1,DIAPH1,LCP1,ATP5A1,GIGYF2,CORO1C,CD44,SLC2A1,…
TISSUES	BTO:0000562	Heart	23	695	0.58	3.80189	3.48e-06	9606.ENSP00000205402,9606.ENSP00000248553,9606.ENSP00000262030,9606.ENSP00000263097,9606.ENSP00000290299,9606.ENSP00000295736,9606.ENSP00000305422,9606.ENSP00000307241,9606.ENSP00000311449,9606.ENSP00000327145,9606.ENSP00000340648,9606.ENSP00000348099,9606.ENSP00000351022,9606.ENSP00000353452,9606.ENSP00000354573,9606.ENSP00000358737,9606.ENSP00000358866,9606.ENSP00000381565,9606.ENSP00000381736,…	DLD,HSPB1,ATP5B,CNN2,ATP5O,SLC4A7,CEBPB,PDHB,RAB6A,FLNC,HUWE1,PDLIM7,TPM1,MYLK,MACF1,ATP5F1,FLNA,DIAPH1,ATP5A1,EIF3M,VIM,FAM213A,EIF3L
TISSUES	BTO:0001613	Colorectum	22	642	0.59	3.89045	3.74e-06	9606.ENSP00000216911,9606.ENSP00000221957,9606.ENSP00000222399,9606.ENSP00000230085,9606.ENSP00000256644,9606.ENSP00000262027,9606.ENSP00000264651,9606.ENSP00000305422,9606.ENSP00000327145,9606.ENSP00000354573,9606.ENSP00000358866,9606.ENSP00000363054,9606.ENSP00000364794,9606.ENSP00000365567,9606.ENSP00000368678,9606.ENSP00000373487,9606.ENSP00000374309,9606.ENSP00000377941,9606.ENSP00000391490,…	AURKA,PLIN3,LAMB1,SNX3,LAMTOR5,MARS,KRT24,CEBPB,FLNC,MACF1,FLNA,STX12,IARS,TM9SF2,AGRN,KRT18,LAMA1,ACTN1,AGR2,LSR,EPPK1,EIF3L
TISSUES	BTO:0000775	Lymphocyte	22	648	0.59	3.89045	4.26e-06	9606.ENSP00000261574,9606.ENSP00000261942,9606.ENSP00000262027,9606.ENSP00000262030,9606.ENSP00000318687,9606.ENSP00000344871,9606.ENSP00000349437,9606.ENSP00000354573,9606.ENSP00000355361,9606.ENSP00000358140,9606.ENSP00000358866,9606.ENSP00000361298,9606.ENSP00000361949,9606.ENSP00000370517,9606.ENSP00000376345,9606.ENSP00000378699,9606.ENSP00000378725,9606.ENSP00000381581,9606.ENSP00000381736,…	IPO5,FAF2,MARS,ATP5B,HSPH1,MYO1F,IGF2R,MACF1,CD47,EIF3A,FLNA,KIF2C,PABPC4,PFKP,GRB2,CDK1,KTN1,LCP1,ATP5A1,CD44,VIM,EIF3L
TISSUES	BTO:0001424	Uterus	28	1020	0.5	3.16228	4.75e-06	9606.ENSP00000216911,9606.ENSP00000220003,9606.ENSP00000248553,9606.ENSP00000253792,9606.ENSP00000256644,9606.ENSP00000260363,9606.ENSP00000263097,9606.ENSP00000263102,9606.ENSP00000269886,9606.ENSP00000287394,9606.ENSP00000308452,9606.ENSP00000324422,9606.ENSP00000340989,9606.ENSP00000348099,9606.ENSP00000353452,9606.ENSP00000357076,9606.ENSP00000361298,9606.ENSP00000364649,9606.ENSP00000366109,…	AURKA,CSK,HSPB1,ACLY,LAMTOR5,KIF23,CNN2,CCDC6,SH3GL1,ATAD2,KRT17,ZYX,SFN,PDLIM7,MYLK,TAGLN2,KIF2C,SDHB,ANXA1,KRT18,ATP5A1,CD44,ERBB2IP,EIF3M,VIM,NUSAP1,CSDE1,EIF3L
TISSUES	BTO:0000142	Brain	80	5462	0.22	1.65959	6.43e-06	9606.ENSP00000160827,9606.ENSP00000205402,9606.ENSP00000220003,9606.ENSP00000221166,9606.ENSP00000223127,9606.ENSP00000230085,9606.ENSP00000240874,9606.ENSP00000245932,9606.ENSP00000248553,9606.ENSP00000253792,9606.ENSP00000258418,9606.ENSP00000261574,9606.ENSP00000261942,9606.ENSP00000262027,9606.ENSP00000262030,9606.ENSP00000265085,9606.ENSP00000265748,9606.ENSP00000269886,9606.ENSP00000285737,…	KIF22,DLD,CSK,NEFM,PLOD3,SNX3,KALRN,VASP,HSPB1,ACLY,CAB39,IPO5,FAF2,MARS,ATP5B,CPEB4,ANLN,SH3GL1,LONP2,ATP5O,DBN1,PSME3,COPS2,TPX2,ATP5L,PDHB,KRT17,SLC5A6,ARHGAP32,RAB6A,HSPH1,ARHGAP33,KARS,BSG,TRIO,HUWE1,TPM4,PDLIM7,PLS3,TFRC,MYLK,MACF1,CD47,QSOX1,APOA1BP,ATP5F1,CNN3,SRPK1,STX12,SDHB,IARS,TM9SF2,AGRN,PDHA1,EIF3CL,PFKP,GRB2,ACTN1,PPP3CA,KTN1,DIAPH1,LCP1,ATP5A1,GIGYF2,CORO1C,CD44,SLC2A1,NSFL1C,ERB…
TISSUES	BTO:0001363	Testis	38	1756	0.39	2.45471	7.77e-06	9606.ENSP00000160827,9606.ENSP00000210313,9606.ENSP00000258418,9606.ENSP00000261574,9606.ENSP00000262027,9606.ENSP00000262030,9606.ENSP00000265748,9606.ENSP00000290299,9606.ENSP00000292385,9606.ENSP00000300403,9606.ENSP00000305422,9606.ENSP00000311449,9606.ENSP00000318687,9606.ENSP00000327145,9606.ENSP00000327191,9606.ENSP00000333769,9606.ENSP00000340648,9606.ENSP00000345230,9606.ENSP00000348163,…	KIF22,PSMD5,CAB39,IPO5,MARS,ATP5B,ANLN,ATP5O,DBN1,TPX2,CEBPB,RAB6A,HSPH1,FLNC,CCT6B,BSG,HUWE1,TPM4,PLS3,MYLK,MACF1,QSOX1,EIF3A,FLNA,KIF2C,TM9SF2,PFKP,ECT2,ACTN1,KTN1,ATP5A1,GIGYF2,SLC2A1,EIF4G2,VIM,LSR,CSDE1,EIF3L
TISSUES	BTO:0003096	Internal male genital organ	44	2229	0.35	2.23872	8.26e-06	9606.ENSP00000160827,9606.ENSP00000210313,9606.ENSP00000258418,9606.ENSP00000261574,9606.ENSP00000262027,9606.ENSP00000262030,9606.ENSP00000265748,9606.ENSP00000290299,9606.ENSP00000292385,9606.ENSP00000300403,9606.ENSP00000305422,9606.ENSP00000311449,9606.ENSP00000318687,9606.ENSP00000327145,9606.ENSP00000327191,9606.ENSP00000333769,9606.ENSP00000340648,9606.ENSP00000345230,9606.ENSP00000348163,…	KIF22,PSMD5,CAB39,IPO5,MARS,ATP5B,ANLN,ATP5O,DBN1,TPX2,CEBPB,RAB6A,HSPH1,FLNC,CCT6B,BSG,HUWE1,TPM4,PLS3,MYLK,MACF1,QSOX1,TAGLN2,EIF3A,FLNA,KIF2C,EFHD2,TM9SF2,PFKP,KRT18,FAM83H,ECT2,ACTN1,KTN1,LCP1,ATP5A1,GIGYF2,SLC2A1,EIF4G2,VIM,LSR,CSDE1,EPPK1,EIF3L
TISSUES	BTO:0000744	Lymphocytic leukemia cell	16	361	0.71	5.12861	8.33e-06	9606.ENSP00000253792,9606.ENSP00000333769,9606.ENSP00000346300,9606.ENSP00000349437,9606.ENSP00000353224,9606.ENSP00000355361,9606.ENSP00000355922,9606.ENSP00000357643,9606.ENSP00000376345,9606.ENSP00000378699,9606.ENSP00000398632,9606.ENSP00000411532,9606.ENSP00000416293,9606.ENSP00000444408,9606.ENSP00000446007,9606.ENSP00000479617	ACLY,BSG,CRKL,IGF2R,TFRC,CD47,CENPF,MKI67,GRB2,CDK1,CD44,TOP2A,SLC2A1,SLC1A5,VIM,UHRF1
TISSUES	BTO:0000282	Head	88	6329	0.2	1.58489	8.66e-06	9606.ENSP00000160827,9606.ENSP00000205402,9606.ENSP00000220003,9606.ENSP00000221166,9606.ENSP00000223127,9606.ENSP00000230085,9606.ENSP00000240874,9606.ENSP00000245932,9606.ENSP00000248553,9606.ENSP00000253792,9606.ENSP00000258418,9606.ENSP00000261574,9606.ENSP00000261942,9606.ENSP00000262027,9606.ENSP00000262030,9606.ENSP00000265085,9606.ENSP00000265748,9606.ENSP00000269886,9606.ENSP00000285737,…	KIF22,DLD,CSK,NEFM,PLOD3,SNX3,KALRN,VASP,HSPB1,ACLY,CAB39,IPO5,FAF2,MARS,ATP5B,CPEB4,ANLN,SH3GL1,LONP2,ATP5O,DBN1,PSME3,SLC4A7,COPS2,TPX2,ATP5L,PDHB,KRT17,SLC5A6,ARHGAP32,RAB6A,HSPH1,ARHGAP33,KARS,BSG,TRIO,HUWE1,TPM4,PDLIM7,PLS3,TPM1,TFRC,MYLK,PNP,MACF1,CD47,QSOX1,APOA1BP,ATP5F1,CNN3,SRPK1,STX12,SDHB,IARS,TM9SF2,ANXA1,AGRN,PDHA1,KRT81,EIF3CL,PFKP,KRT18,GRB2,ACTN1,KRT80,PPP3CA,KTN1,DIAPH1,LCP1,ATP…
TISSUES	BTO:0000706	Large intestine	22	683	0.57	3.71535	8.66e-06	9606.ENSP00000216911,9606.ENSP00000221957,9606.ENSP00000222399,9606.ENSP00000230085,9606.ENSP00000256644,9606.ENSP00000262027,9606.ENSP00000264651,9606.ENSP00000305422,9606.ENSP00000327145,9606.ENSP00000354573,9606.ENSP00000358866,9606.ENSP00000363054,9606.ENSP00000364794,9606.ENSP00000365567,9606.ENSP00000368678,9606.ENSP00000373487,9606.ENSP00000374309,9606.ENSP00000377941,9606.ENSP00000391490,…	AURKA,PLIN3,LAMB1,SNX3,LAMTOR5,MARS,KRT24,CEBPB,FLNC,MACF1,FLNA,STX12,IARS,TM9SF2,AGRN,KRT18,LAMA1,ACTN1,AGR2,LSR,EPPK1,EIF3L
TISSUES	BTO:0000082	Male reproductive system	49	2671	0.32	2.0893	1.1e-05	9606.ENSP00000160827,9606.ENSP00000210313,9606.ENSP00000221957,9606.ENSP00000253792,9606.ENSP00000258418,9606.ENSP00000261574,9606.ENSP00000262027,9606.ENSP00000262030,9606.ENSP00000265748,9606.ENSP00000290299,9606.ENSP00000292385,9606.ENSP00000300403,9606.ENSP00000305422,9606.ENSP00000311449,9606.ENSP00000318687,9606.ENSP00000327145,9606.ENSP00000327191,9606.ENSP00000333769,9606.ENSP00000340648,…	KIF22,PSMD5,PLIN3,ACLY,CAB39,IPO5,MARS,ATP5B,ANLN,ATP5O,DBN1,TPX2,CEBPB,RAB6A,HSPH1,FLNC,CCT6B,BSG,HUWE1,TPM4,PLS3,MYLK,MACF1,QSOX1,TAGLN2,EIF3A,ATP5F1,FLNA,KIF2C,IARS,EFHD2,TM9SF2,PFKP,KRT18,FAM83H,ECT2,ACTN1,KTN1,LCP1,ATP5A1,GIGYF2,CD44,SLC2A1,EIF4G2,VIM,LSR,CSDE1,EPPK1,EIF3L
TISSUES	BTO:0000080	Male reproductive gland	46	2505	0.32	2.0893	2.74e-05	9606.ENSP00000160827,9606.ENSP00000210313,9606.ENSP00000221957,9606.ENSP00000253792,9606.ENSP00000258418,9606.ENSP00000261574,9606.ENSP00000262027,9606.ENSP00000262030,9606.ENSP00000265748,9606.ENSP00000290299,9606.ENSP00000292385,9606.ENSP00000300403,9606.ENSP00000305422,9606.ENSP00000311449,9606.ENSP00000318687,9606.ENSP00000327145,9606.ENSP00000327191,9606.ENSP00000333769,9606.ENSP00000340648,…	KIF22,PSMD5,PLIN3,ACLY,CAB39,IPO5,MARS,ATP5B,ANLN,ATP5O,DBN1,TPX2,CEBPB,RAB6A,HSPH1,FLNC,CCT6B,BSG,HUWE1,TPM4,PLS3,MYLK,MACF1,QSOX1,EIF3A,ATP5F1,FLNA,KIF2C,IARS,EFHD2,TM9SF2,PFKP,KRT18,FAM83H,ECT2,ACTN1,KTN1,LCP1,ATP5A1,GIGYF2,SLC2A1,EIF4G2,VIM,LSR,CSDE1,EIF3L
TISSUES	BTO:0000088	Cardiovascular system	26	1005	0.47	2.95121	3.45e-05	9606.ENSP00000205402,9606.ENSP00000248553,9606.ENSP00000262030,9606.ENSP00000263097,9606.ENSP00000290299,9606.ENSP00000295736,9606.ENSP00000305422,9606.ENSP00000307241,9606.ENSP00000311449,9606.ENSP00000327145,9606.ENSP00000340648,9606.ENSP00000348099,9606.ENSP00000348163,9606.ENSP00000351022,9606.ENSP00000353452,9606.ENSP00000354573,9606.ENSP00000358737,9606.ENSP00000358866,9606.ENSP00000381565,…	DLD,HSPB1,ATP5B,CNN2,ATP5O,SLC4A7,CEBPB,PDHB,RAB6A,FLNC,HUWE1,PDLIM7,PLS3,TPM1,MYLK,MACF1,ATP5F1,FLNA,DIAPH1,ATP5A1,CD44,EIF4G2,EIF3M,VIM,FAM213A,EIF3L
TISSUES	BTO:0000862	Heart ventricle	8	84	1.04	10.9648	5.04e-05	9606.ENSP00000205402,9606.ENSP00000248553,9606.ENSP00000262030,9606.ENSP00000290299,9606.ENSP00000327145,9606.ENSP00000351022,9606.ENSP00000358737,9606.ENSP00000381736	DLD,HSPB1,ATP5B,ATP5O,FLNC,TPM1,ATP5F1,ATP5A1
TISSUES	BTO:0000751	Leukocyte	23	849	0.49	3.0903	7.17e-05	9606.ENSP00000261574,9606.ENSP00000261942,9606.ENSP00000262027,9606.ENSP00000262030,9606.ENSP00000318687,9606.ENSP00000344871,9606.ENSP00000349437,9606.ENSP00000354573,9606.ENSP00000355361,9606.ENSP00000358140,9606.ENSP00000358866,9606.ENSP00000361298,9606.ENSP00000361949,9606.ENSP00000369134,9606.ENSP00000370517,9606.ENSP00000376345,9606.ENSP00000378699,9606.ENSP00000378725,9606.ENSP00000381581,…	IPO5,FAF2,MARS,ATP5B,HSPH1,MYO1F,IGF2R,MACF1,CD47,EIF3A,FLNA,KIF2C,PABPC4,PDHA1,PFKP,GRB2,CDK1,KTN1,LCP1,ATP5A1,CD44,VIM,EIF3L
TISSUES	BTO:0001702	Left atrium	7	61	1.12	13.1826	7.23e-05	9606.ENSP00000248553,9606.ENSP00000262030,9606.ENSP00000327145,9606.ENSP00000351022,9606.ENSP00000358866,9606.ENSP00000381736,9606.ENSP00000446007	HSPB1,ATP5B,FLNC,TPM1,FLNA,ATP5A1,VIM
TISSUES	BTO:0000574	Hematopoietic cell	24	933	0.47	2.95121	9.7e-05	9606.ENSP00000261574,9606.ENSP00000261942,9606.ENSP00000262027,9606.ENSP00000262030,9606.ENSP00000318687,9606.ENSP00000344871,9606.ENSP00000349437,9606.ENSP00000353224,9606.ENSP00000354573,9606.ENSP00000355361,9606.ENSP00000358140,9606.ENSP00000358866,9606.ENSP00000361298,9606.ENSP00000361949,9606.ENSP00000369134,9606.ENSP00000370517,9606.ENSP00000376345,9606.ENSP00000378699,9606.ENSP00000378725,…	IPO5,FAF2,MARS,ATP5B,HSPH1,MYO1F,IGF2R,TFRC,MACF1,CD47,EIF3A,FLNA,KIF2C,PABPC4,PDHA1,PFKP,GRB2,CDK1,KTN1,LCP1,ATP5A1,CD44,VIM,EIF3L
TISSUES	BTO:0000150	Breast cancer cell	10	165	0.84	6.91831	0.00011	9606.ENSP00000210313,9606.ENSP00000248553,9606.ENSP00000351022,9606.ENSP00000355922,9606.ENSP00000358140,9606.ENSP00000369349,9606.ENSP00000378699,9606.ENSP00000398632,9606.ENSP00000446007,9606.ENSP00000478253	PSMD5,HSPB1,TPM1,CENPF,EIF3A,KRT81,CDK1,CD44,VIM,MTHFD1L
TISSUES	BTO:0000988	Pancreas	18	568	0.56	3.63078	0.00012	9606.ENSP00000223127,9606.ENSP00000223369,9606.ENSP00000230085,9606.ENSP00000248553,9606.ENSP00000270792,9606.ENSP00000308452,9606.ENSP00000327145,9606.ENSP00000333769,9606.ENSP00000354573,9606.ENSP00000358866,9606.ENSP00000370517,9606.ENSP00000373487,9606.ENSP00000391490,9606.ENSP00000398632,9606.ENSP00000445806,9606.ENSP00000446007,9606.ENSP00000480821,9606.ENSP00000484472	PLOD3,YKT6,SNX3,HSPB1,SH3BGRL3,KRT17,FLNC,BSG,MACF1,FLNA,PFKP,KRT18,AGR2,CD44,TIMM50,VIM,LSR,EPPK1
TISSUES	BTO:0001244	Urinary tract	27	1159	0.43	2.69153	0.00012	9606.ENSP00000160827,9606.ENSP00000221166,9606.ENSP00000262304,9606.ENSP00000295736,9606.ENSP00000300688,9606.ENSP00000311449,9606.ENSP00000324422,9606.ENSP00000327145,9606.ENSP00000333769,9606.ENSP00000348099,9606.ENSP00000348163,9606.ENSP00000354573,9606.ENSP00000356574,9606.ENSP00000358866,9606.ENSP00000359225,9606.ENSP00000361298,9606.ENSP00000368678,9606.ENSP00000374309,9606.ENSP00000381736,…	KIF22,NEFM,PKD1,SLC4A7,ATP5L,RAB6A,ZYX,FLNC,BSG,PDLIM7,PLS3,MACF1,QSOX1,FLNA,CNN3,KIF2C,AGRN,LAMA1,ATP5A1,GIGYF2,ATP5J,CD44,STXBP2,EIF4G2,SLC1A5,VIM,EIF3L
TISSUES	BTO:0003092	Urinary system	27	1155	0.43	2.69153	0.00012	9606.ENSP00000160827,9606.ENSP00000221166,9606.ENSP00000262304,9606.ENSP00000295736,9606.ENSP00000300688,9606.ENSP00000311449,9606.ENSP00000324422,9606.ENSP00000327145,9606.ENSP00000333769,9606.ENSP00000348099,9606.ENSP00000348163,9606.ENSP00000354573,9606.ENSP00000356574,9606.ENSP00000358866,9606.ENSP00000359225,9606.ENSP00000361298,9606.ENSP00000368678,9606.ENSP00000374309,9606.ENSP00000381736,…	KIF22,NEFM,PKD1,SLC4A7,ATP5L,RAB6A,ZYX,FLNC,BSG,PDLIM7,PLS3,MACF1,QSOX1,FLNA,CNN3,KIF2C,AGRN,LAMA1,ATP5A1,GIGYF2,ATP5J,CD44,STXBP2,EIF4G2,SLC1A5,VIM,EIF3L
TISSUES	BTO:0001629	Left ventricle	7	74	1.03	10.7152	0.00021	9606.ENSP00000205402,9606.ENSP00000248553,9606.ENSP00000262030,9606.ENSP00000290299,9606.ENSP00000327145,9606.ENSP00000351022,9606.ENSP00000381736	DLD,HSPB1,ATP5B,ATP5O,FLNC,TPM1,ATP5A1
TISSUES	BTO:0000180	Cervical carcinoma cell	12	271	0.7	5.01187	0.00022	9606.ENSP00000216911,9606.ENSP00000256442,9606.ENSP00000308452,9606.ENSP00000313950,9606.ENSP00000333769,9606.ENSP00000353224,9606.ENSP00000376345,9606.ENSP00000378699,9606.ENSP00000398632,9606.ENSP00000411532,9606.ENSP00000416293,9606.ENSP00000479617	AURKA,CCNB1,KRT17,AURKB,BSG,TFRC,GRB2,CDK1,CD44,TOP2A,SLC2A1,UHRF1
TISSUES	BTO:0000975	Ovary	16	482	0.58	3.80189	0.00022	9606.ENSP00000205402,9606.ENSP00000248553,9606.ENSP00000275517,9606.ENSP00000293362,9606.ENSP00000305422,9606.ENSP00000326579,9606.ENSP00000327145,9606.ENSP00000340648,9606.ENSP00000354532,9606.ENSP00000354573,9606.ENSP00000355361,9606.ENSP00000358140,9606.ENSP00000358866,9606.ENSP00000373487,9606.ENSP00000378725,9606.ENSP00000446007	DLD,HSPB1,CDCA5,PSME3,CEBPB,HCCS,FLNC,HUWE1,PNP,MACF1,CD47,EIF3A,FLNA,KRT18,KTN1,VIM
TISSUES	BTO:0001470	Epidermal cell	10	185	0.79	6.16595	0.00024	9606.ENSP00000206765,9606.ENSP00000270792,9606.ENSP00000292431,9606.ENSP00000301607,9606.ENSP00000340989,9606.ENSP00000345230,9606.ENSP00000357753,9606.ENSP00000358140,9606.ENSP00000398632,9606.ENSP00000461945	TGM1,SH3BGRL3,NACC1,EVPL,SFN,TPM4,IVL,EIF3A,CD44,RAB31
TISSUES	BTO:0000671	Kidney	23	941	0.45	2.81838	0.0003	9606.ENSP00000160827,9606.ENSP00000221166,9606.ENSP00000262304,9606.ENSP00000295736,9606.ENSP00000300688,9606.ENSP00000311449,9606.ENSP00000324422,9606.ENSP00000333769,9606.ENSP00000348099,9606.ENSP00000348163,9606.ENSP00000356574,9606.ENSP00000359225,9606.ENSP00000361298,9606.ENSP00000368678,9606.ENSP00000381736,9606.ENSP00000387170,9606.ENSP00000389649,9606.ENSP00000398632,9606.ENSP00000413606,…	KIF22,NEFM,PKD1,SLC4A7,ATP5L,RAB6A,ZYX,BSG,PDLIM7,PLS3,QSOX1,CNN3,KIF2C,AGRN,ATP5A1,GIGYF2,ATP5J,CD44,STXBP2,EIF4G2,SLC1A5,VIM,EIF3L
TISSUES	BTO:0000404	Epidermis	11	277	0.66	4.57088	0.0013	9606.ENSP00000206765,9606.ENSP00000270792,9606.ENSP00000292431,9606.ENSP00000301607,9606.ENSP00000340989,9606.ENSP00000345230,9606.ENSP00000357753,9606.ENSP00000358140,9606.ENSP00000376345,9606.ENSP00000398632,9606.ENSP00000461945	TGM1,SH3BGRL3,NACC1,EVPL,SFN,TPM4,IVL,EIF3A,GRB2,CD44,RAB31
TISSUES	BTO:0001421	Uterine cervix	11	277	0.66	4.57088	0.0013	9606.ENSP00000216911,9606.ENSP00000269886,9606.ENSP00000287394,9606.ENSP00000308452,9606.ENSP00000340989,9606.ENSP00000366109,9606.ENSP00000373487,9606.ENSP00000446007,9606.ENSP00000453403,9606.ENSP00000481762,9606.ENSP00000485663	AURKA,SH3GL1,ATAD2,KRT17,SFN,ANXA1,KRT18,VIM,NUSAP1,CSDE1,EIF3L
TISSUES	BTO:0000772	Lymphoblast	10	235	0.69	4.89779	0.0016	9606.ENSP00000262030,9606.ENSP00000318687,9606.ENSP00000361949,9606.ENSP00000370517,9606.ENSP00000378699,9606.ENSP00000381581,9606.ENSP00000381736,9606.ENSP00000398632,9606.ENSP00000446007,9606.ENSP00000485663	ATP5B,HSPH1,PABPC4,PFKP,CDK1,LCP1,ATP5A1,CD44,VIM,EIF3L
TISSUES	BTO:0001493	Trunk	21	927	0.41	2.5704	0.0021	9606.ENSP00000216911,9606.ENSP00000248553,9606.ENSP00000262027,9606.ENSP00000263102,9606.ENSP00000293362,9606.ENSP00000300688,9606.ENSP00000308452,9606.ENSP00000311766,9606.ENSP00000348099,9606.ENSP00000366109,9606.ENSP00000368678,9606.ENSP00000373487,9606.ENSP00000376345,9606.ENSP00000381581,9606.ENSP00000381736,9606.ENSP00000391490,9606.ENSP00000398632,9606.ENSP00000444408,9606.ENSP00000446007,…	AURKA,HSPB1,MARS,CCDC6,PSME3,ATP5L,KRT17,ATAD3B,PDLIM7,ANXA1,AGRN,KRT18,GRB2,LCP1,ATP5A1,AGR2,CD44,SLC1A5,VIM,UHRF1,EIF3L
TISSUES	BTO:0000782	T-lymphocyte	10	255	0.65	4.46684	0.003	9606.ENSP00000261574,9606.ENSP00000344871,9606.ENSP00000349437,9606.ENSP00000355361,9606.ENSP00000358866,9606.ENSP00000361298,9606.ENSP00000376345,9606.ENSP00000381581,9606.ENSP00000398632,9606.ENSP00000446007	IPO5,MYO1F,IGF2R,CD47,FLNA,KIF2C,GRB2,LCP1,CD44,VIM
TISSUES	BTO:0000431	Excretory gland	25	1277	0.35	2.23872	0.004	9606.ENSP00000160827,9606.ENSP00000216911,9606.ENSP00000221166,9606.ENSP00000262304,9606.ENSP00000295736,9606.ENSP00000300688,9606.ENSP00000311449,9606.ENSP00000324422,9606.ENSP00000333769,9606.ENSP00000348099,9606.ENSP00000348163,9606.ENSP00000356574,9606.ENSP00000359225,9606.ENSP00000361298,9606.ENSP00000368678,9606.ENSP00000381736,9606.ENSP00000387170,9606.ENSP00000389649,9606.ENSP00000391490,…	KIF22,AURKA,NEFM,PKD1,SLC4A7,ATP5L,RAB6A,ZYX,BSG,PDLIM7,PLS3,QSOX1,CNN3,KIF2C,AGRN,ATP5A1,GIGYF2,ATP5J,AGR2,CD44,STXBP2,EIF4G2,SLC1A5,VIM,EIF3L
TISSUES	BTO:0001703	Right atrium	5	54	1.03	10.7152	0.0042	9606.ENSP00000248553,9606.ENSP00000262030,9606.ENSP00000351022,9606.ENSP00000381736,9606.ENSP00000446007	HSPB1,ATP5B,TPM1,ATP5A1,VIM
TISSUES	BTO:0000176	Carcinoma cell	15	571	0.48	3.01995	0.0049	9606.ENSP00000210313,9606.ENSP00000223369,9606.ENSP00000248553,9606.ENSP00000262027,9606.ENSP00000274853,9606.ENSP00000300403,9606.ENSP00000351022,9606.ENSP00000355922,9606.ENSP00000358140,9606.ENSP00000369349,9606.ENSP00000378292,9606.ENSP00000378699,9606.ENSP00000398632,9606.ENSP00000446007,9606.ENSP00000478253	PSMD5,YKT6,HSPB1,MARS,PPP1R18,TPX2,TPM1,CENPF,EIF3A,KRT81,KRT80,CDK1,CD44,VIM,MTHFD1L
TISSUES	BTO:0000545	Gut	5	56	1.01	10.2329	0.0049	9606.ENSP00000305422,9606.ENSP00000327145,9606.ENSP00000354573,9606.ENSP00000358140,9606.ENSP00000358866	CEBPB,FLNC,MACF1,EIF3A,FLNA
TISSUES	BTO:0000604	Adenocarcinoma cell	14	524	0.49	3.0903	0.0065	9606.ENSP00000210313,9606.ENSP00000248553,9606.ENSP00000262027,9606.ENSP00000274853,9606.ENSP00000300403,9606.ENSP00000351022,9606.ENSP00000355922,9606.ENSP00000358140,9606.ENSP00000369349,9606.ENSP00000378292,9606.ENSP00000378699,9606.ENSP00000398632,9606.ENSP00000446007,9606.ENSP00000478253	PSMD5,HSPB1,MARS,PPP1R18,TPX2,TPM1,CENPF,EIF3A,KRT81,KRT80,CDK1,CD44,VIM,MTHFD1L
TISSUES	BTO:0001158	Rectum	5	62	0.97	9.33254	0.0072	9606.ENSP00000305422,9606.ENSP00000327145,9606.ENSP00000354573,9606.ENSP00000358866,9606.ENSP00000484472	CEBPB,FLNC,MACF1,FLNA,EPPK1
TISSUES	BTO:0000667	Keratinocyte	6	99	0.84	6.91831	0.0076	9606.ENSP00000206765,9606.ENSP00000301607,9606.ENSP00000340989,9606.ENSP00000345230,9606.ENSP00000357753,9606.ENSP00000398632	TGM1,EVPL,SFN,TPM4,IVL,CD44
TISSUES	BTO:0000416	Epithelium	15	624	0.44	2.75423	0.0111	9606.ENSP00000160827,9606.ENSP00000256442,9606.ENSP00000262304,9606.ENSP00000295736,9606.ENSP00000340989,9606.ENSP00000348099,9606.ENSP00000353452,9606.ENSP00000368678,9606.ENSP00000370517,9606.ENSP00000373487,9606.ENSP00000373565,9606.ENSP00000378699,9606.ENSP00000381581,9606.ENSP00000398632,9606.ENSP00000436049	KIF22,CCNB1,PKD1,SLC4A7,SFN,PDLIM7,MYLK,AGRN,PFKP,KRT18,FAM83H,CDK1,LCP1,CD44,EIF3M
TISSUES	BTO:0001374	Thymus	9	252	0.61	4.0738	0.0111	9606.ENSP00000262027,9606.ENSP00000293362,9606.ENSP00000376345,9606.ENSP00000381581,9606.ENSP00000381736,9606.ENSP00000444408,9606.ENSP00000446007,9606.ENSP00000479617,9606.ENSP00000485663	MARS,PSME3,GRB2,LCP1,ATP5A1,SLC1A5,VIM,UHRF1,EIF3L
TISSUES	BTO:0000493	Gall bladder	4	39	1.07	11.749	0.0121	9606.ENSP00000264651,9606.ENSP00000327145,9606.ENSP00000358866,9606.ENSP00000374309	KRT24,FLNC,FLNA,LAMA1
TISSUES	BTO:0001129	Prostate gland	12	446	0.49	3.0903	0.0155	9606.ENSP00000262030,9606.ENSP00000327145,9606.ENSP00000333769,9606.ENSP00000353452,9606.ENSP00000354573,9606.ENSP00000358866,9606.ENSP00000370517,9606.ENSP00000373487,9606.ENSP00000373565,9606.ENSP00000381581,9606.ENSP00000446007,9606.ENSP00000485663	ATP5B,FLNC,BSG,MYLK,MACF1,FLNA,PFKP,KRT18,FAM83H,LCP1,VIM,EIF3L
TISSUES	BTO:0000202	Sense organ	20	1020	0.35	2.23872	0.016	9606.ENSP00000221166,9606.ENSP00000248553,9606.ENSP00000262030,9606.ENSP00000295736,9606.ENSP00000308452,9606.ENSP00000310561,9606.ENSP00000333769,9606.ENSP00000345230,9606.ENSP00000351022,9606.ENSP00000353224,9606.ENSP00000354532,9606.ENSP00000354573,9606.ENSP00000368678,9606.ENSP00000373487,9606.ENSP00000377941,9606.ENSP00000381736,9606.ENSP00000389649,9606.ENSP00000398632,9606.ENSP00000446007,…	NEFM,HSPB1,ATP5B,SLC4A7,KRT17,ARHGAP32,BSG,TPM4,TPM1,TFRC,PNP,MACF1,AGRN,KRT18,ACTN1,ATP5A1,ATP5J,CD44,VIM,EIF3L
TISSUES	BTO:0003600	M cell	2	3	1.88	75.8578	0.0166	9606.ENSP00000256442,9606.ENSP00000378699	CCNB1,CDK1
TISSUES	BTO:0001368	Thorax	14	595	0.43	2.69153	0.0195	9606.ENSP00000216911,9606.ENSP00000248553,9606.ENSP00000262027,9606.ENSP00000293362,9606.ENSP00000311766,9606.ENSP00000348099,9606.ENSP00000376345,9606.ENSP00000381581,9606.ENSP00000381736,9606.ENSP00000391490,9606.ENSP00000444408,9606.ENSP00000446007,9606.ENSP00000479617,9606.ENSP00000485663	AURKA,HSPB1,MARS,PSME3,ATAD3B,PDLIM7,GRB2,LCP1,ATP5A1,AGR2,SLC1A5,VIM,UHRF1,EIF3L
TISSUES	BTO:0001476	Mitotic cell	2	4	1.76	57.544	0.0242	9606.ENSP00000313950,9606.ENSP00000378699	AURKB,CDK1
TISSUES	BTO:0002510	Myelomonocytic leukemia cell	2	5	1.66	45.7088	0.0333	9606.ENSP00000355361,9606.ENSP00000358140	CD47,EIF3A
TISSUES	BTO:0000379	Embryo	15	708	0.38	2.39883	0.0346	9606.ENSP00000248553,9606.ENSP00000256644,9606.ENSP00000293362,9606.ENSP00000295736,9606.ENSP00000305422,9606.ENSP00000327145,9606.ENSP00000340648,9606.ENSP00000348099,9606.ENSP00000354573,9606.ENSP00000355922,9606.ENSP00000358140,9606.ENSP00000358866,9606.ENSP00000361298,9606.ENSP00000387170,9606.ENSP00000446007	HSPB1,LAMTOR5,PSME3,SLC4A7,CEBPB,FLNC,HUWE1,PDLIM7,MACF1,CENPF,EIF3A,FLNA,KIF2C,GIGYF2,VIM
TISSUES	BTO:0001690	B-cell lymphoma cell	6	140	0.69	4.89779	0.037	9606.ENSP00000210313,9606.ENSP00000262030,9606.ENSP00000381736,9606.ENSP00000445806,9606.ENSP00000482445,9606.ENSP00000483489	PSMD5,ATP5B,ATP5A1,TIMM50,FAM213A,NTMT1
TISSUES	BTO:0001486	Skeletal system	21	1203	0.3	1.99526	0.0451	9606.ENSP00000210313,9606.ENSP00000222399,9606.ENSP00000240874,9606.ENSP00000248553,9606.ENSP00000261574,9606.ENSP00000263867,9606.ENSP00000292385,9606.ENSP00000295736,9606.ENSP00000299259,9606.ENSP00000318687,9606.ENSP00000325448,9606.ENSP00000327145,9606.ENSP00000353224,9606.ENSP00000356574,9606.ENSP00000357076,9606.ENSP00000366109,9606.ENSP00000378725,9606.ENSP00000398632,9606.ENSP00000416293,…	PSMD5,LAMB1,KALRN,HSPB1,IPO5,CAPG,DBN1,SLC4A7,COPS2,HSPH1,KARS,FLNC,TFRC,QSOX1,TAGLN2,ANXA1,KTN1,CD44,SLC2A1,VIM,NUSAP1
COMPARTMENTS	GOCC:0005737	Cytoplasm	137	7871	0.3	1.99526	6.33e-23	9606.ENSP00000160827,9606.ENSP00000205402,9606.ENSP00000206765,9606.ENSP00000210313,9606.ENSP00000216911,9606.ENSP00000220003,9606.ENSP00000221166,9606.ENSP00000221957,9606.ENSP00000222553,9606.ENSP00000223127,9606.ENSP00000223369,9606.ENSP00000230085,9606.ENSP00000240874,9606.ENSP00000245932,9606.ENSP00000248553,9606.ENSP00000253792,9606.ENSP00000256441,9606.ENSP00000256442,9606.ENSP00000256644,…	KIF22,DLD,TGM1,PSMD5,AURKA,CSK,NEFM,PLIN3,NAMPT,PLOD3,YKT6,SNX3,KALRN,VASP,HSPB1,ACLY,MRPS36,CCNB1,LAMTOR5,CAB39,SQRDL,KIF23,IPO5,FAF2,MARS,ATP5B,PKD1,CNN2,CCDC6,P4HA1,CAPG,KRT24,CPEB4,ANLN,ZFHX3,SH3GL1,SH3BGRL3,LONP2,ATP5O,DBN1,NACC1,PSME3,UBXN1,TMEM65,COPS2,ATP5L,ISG20,PDHB,KRT17,RAB6A,ATAD3B,AURKB,HSPH1,RAP2B,ARHGAP33,ZYX,KARS,HCCS,FLNC,CCT6B,BSG,TRIO,HUWE1,SFN,MYO1F,TPM4,CRKL,PDLIM7,PLS3,IGF2…
COMPARTMENTS	GOCC:0005622	Intracellular	157	11202	0.21	1.62181	1.47e-20	9606.ENSP00000160827,9606.ENSP00000205402,9606.ENSP00000206765,9606.ENSP00000210313,9606.ENSP00000216911,9606.ENSP00000220003,9606.ENSP00000221166,9606.ENSP00000221957,9606.ENSP00000222553,9606.ENSP00000223127,9606.ENSP00000223369,9606.ENSP00000230085,9606.ENSP00000240874,9606.ENSP00000245932,9606.ENSP00000248553,9606.ENSP00000253792,9606.ENSP00000256441,9606.ENSP00000256442,9606.ENSP00000256644,…	KIF22,DLD,TGM1,PSMD5,AURKA,CSK,NEFM,PLIN3,NAMPT,PLOD3,YKT6,SNX3,KALRN,VASP,HSPB1,ACLY,MRPS36,CCNB1,LAMTOR5,CAB39,SQRDL,KIF23,IPO5,FAF2,MARS,ATP5B,PKD1,CNN2,CCDC6,P4HA1,WDR76,CAPG,KRT24,CPEB4,ANLN,FANCM,ZFHX3,SH3GL1,SH3BGRL3,ABT1,CDCA5,LONP2,ATAD2,ATP5O,DBN1,NACC1,PSME3,UBXN1,MEMO1,TMEM65,COPS2,TPX2,ATP5L,EVPL,CEBPB,ISG20,PDHB,KRT17,ARHGAP32,RAB6A,ATAD3B,PDLIM2,AURKB,HSPH1,RAP2B,ARHGAP33,ZYX,KARS,…
COMPARTMENTS	GOCC:0005829	Cytosol	76	2919	0.47	2.95121	3.62e-17	9606.ENSP00000160827,9606.ENSP00000206765,9606.ENSP00000210313,9606.ENSP00000216911,9606.ENSP00000220003,9606.ENSP00000221957,9606.ENSP00000222553,9606.ENSP00000223369,9606.ENSP00000230085,9606.ENSP00000240874,9606.ENSP00000245932,9606.ENSP00000248553,9606.ENSP00000253792,9606.ENSP00000256442,9606.ENSP00000256644,9606.ENSP00000258418,9606.ENSP00000260363,9606.ENSP00000262027,9606.ENSP00000263102,…	KIF22,TGM1,PSMD5,AURKA,CSK,PLIN3,NAMPT,YKT6,SNX3,KALRN,VASP,HSPB1,ACLY,CCNB1,LAMTOR5,CAB39,KIF23,MARS,CCDC6,KRT24,SH3GL1,PSME3,KRT17,RAB6A,AURKB,HSPH1,RAP2B,ARHGAP33,ZYX,KARS,FLNC,CCT6B,TRIO,HUWE1,SFN,MYO1F,TPM4,CRKL,PDLIM7,PLS3,MYLK,PNP,TAGLN2,IVL,EIF3A,FLNA,CNN3,KIF2C,PABPC4,SRPK1,IARS,STK24,ANXA1,PFKP,KRT18,GRB2,ECT2,ACTN1,PPP3CA,CDK1,DIAPH1,LCP1,GIGYF2,GSPT1,CD44,RACGAP1,STXBP2,NSFL1C,EIF3H,L…
COMPARTMENTS	GOCC:0043229	Intracellular organelle	133	9242	0.22	1.65959	2.18e-13	9606.ENSP00000160827,9606.ENSP00000205402,9606.ENSP00000210313,9606.ENSP00000216911,9606.ENSP00000221166,9606.ENSP00000221957,9606.ENSP00000222553,9606.ENSP00000223127,9606.ENSP00000223369,9606.ENSP00000230085,9606.ENSP00000240874,9606.ENSP00000245932,9606.ENSP00000248553,9606.ENSP00000253792,9606.ENSP00000256441,9606.ENSP00000256442,9606.ENSP00000256644,9606.ENSP00000258418,9606.ENSP00000260324,…	KIF22,DLD,PSMD5,AURKA,NEFM,PLIN3,NAMPT,PLOD3,YKT6,SNX3,KALRN,VASP,HSPB1,ACLY,MRPS36,CCNB1,LAMTOR5,CAB39,SQRDL,KIF23,IPO5,FAF2,ATP5B,PKD1,CNN2,P4HA1,WDR76,CAPG,KRT24,CPEB4,ANLN,FANCM,ZFHX3,SH3GL1,SH3BGRL3,CDCA5,LONP2,ATAD2,ATP5O,DBN1,NACC1,PSME3,UBXN1,TMEM65,COPS2,TPX2,ATP5L,EVPL,CEBPB,ISG20,PDHB,KRT17,ARHGAP32,RAB6A,ATAD3B,PDLIM2,AURKB,HSPH1,RAP2B,ZYX,KARS,HCCS,FLNC,BSG,HUWE1,MYO1F,MAFK,TPM4,CRKL…
COMPARTMENTS	GOCC:0043226	Organelle	137	9848	0.2	1.58489	4.43e-13	9606.ENSP00000160827,9606.ENSP00000205402,9606.ENSP00000206765,9606.ENSP00000210313,9606.ENSP00000216911,9606.ENSP00000220003,9606.ENSP00000221166,9606.ENSP00000221957,9606.ENSP00000222553,9606.ENSP00000223127,9606.ENSP00000223369,9606.ENSP00000230085,9606.ENSP00000240874,9606.ENSP00000245932,9606.ENSP00000248553,9606.ENSP00000253792,9606.ENSP00000256441,9606.ENSP00000256442,9606.ENSP00000256644,…	KIF22,DLD,TGM1,PSMD5,AURKA,CSK,NEFM,PLIN3,NAMPT,PLOD3,YKT6,SNX3,KALRN,VASP,HSPB1,ACLY,MRPS36,CCNB1,LAMTOR5,CAB39,SQRDL,KIF23,IPO5,FAF2,ATP5B,PKD1,CNN2,P4HA1,WDR76,CAPG,KRT24,CPEB4,ANLN,FANCM,ZFHX3,SH3GL1,SH3BGRL3,CDCA5,LONP2,ATAD2,ATP5O,DBN1,NACC1,PSME3,UBXN1,TMEM65,COPS2,TPX2,ATP5L,EVPL,CEBPB,ISG20,PDHB,KRT17,ARHGAP32,RAB6A,ATAD3B,PDLIM2,AURKB,HSPH1,RAP2B,ZYX,KARS,HCCS,FLNC,BSG,HUWE1,SFN,MYO1F,M…
COMPARTMENTS	GOCC:0110165	Cellular anatomical entity	162	13853	0.13	1.34896	1.19e-12	9606.ENSP00000160827,9606.ENSP00000205402,9606.ENSP00000206765,9606.ENSP00000210313,9606.ENSP00000216911,9606.ENSP00000220003,9606.ENSP00000221166,9606.ENSP00000221957,9606.ENSP00000222399,9606.ENSP00000222553,9606.ENSP00000223127,9606.ENSP00000223369,9606.ENSP00000230085,9606.ENSP00000240874,9606.ENSP00000245932,9606.ENSP00000248553,9606.ENSP00000253792,9606.ENSP00000256441,9606.ENSP00000256442,…	KIF22,DLD,TGM1,PSMD5,AURKA,CSK,NEFM,PLIN3,LAMB1,NAMPT,PLOD3,YKT6,SNX3,KALRN,VASP,HSPB1,ACLY,MRPS36,CCNB1,LAMTOR5,CAB39,SQRDL,KIF23,IPO5,FAF2,MARS,ATP5B,PKD1,CNN2,CCDC6,P4HA1,WDR76,CAPG,KRT24,CPEB4,ANLN,FANCM,ZFHX3,SH3GL1,SH3BGRL3,CDCA5,SLC12A9,LONP2,ATAD2,ATP5O,DBN1,NACC1,PSME3,UBXN1,SLC4A7,TMEM65,COPS2,TPX2,ATP5L,EVPL,CEBPB,ISG20,PDHB,KRT17,SLC5A6,ARHGAP32,RAB6A,ATAD3B,PDLIM2,AURKB,HSPH1,RAP2B,A…
COMPARTMENTS	GOCC:0005856	Cytoskeleton	48	1526	0.56	3.63078	1.61e-12	9606.ENSP00000160827,9606.ENSP00000216911,9606.ENSP00000221166,9606.ENSP00000240874,9606.ENSP00000245932,9606.ENSP00000248553,9606.ENSP00000256442,9606.ENSP00000260363,9606.ENSP00000263097,9606.ENSP00000263867,9606.ENSP00000264651,9606.ENSP00000265748,9606.ENSP00000269886,9606.ENSP00000292385,9606.ENSP00000300403,9606.ENSP00000301607,9606.ENSP00000308452,9606.ENSP00000312634,9606.ENSP00000313950,…	KIF22,AURKA,NEFM,KALRN,VASP,HSPB1,CCNB1,KIF23,CNN2,CAPG,KRT24,ANLN,SH3GL1,DBN1,TPX2,EVPL,KRT17,PDLIM2,AURKB,ZYX,MYO1F,TPM4,PDLIM7,PLS3,TPM1,MYLK,MACF1,CENPF,IVL,FLNA,CNN3,KIF2C,KRT18,LAD1,ECT2,PRC1,ACTN1,KRT80,CDK1,DIAPH1,LCP1,KIFC1,CORO1C,RACGAP1,SLC2A1,NSFL1C,VIM,EPPK1
COMPARTMENTS	GOCC:0030055	Cell-substrate junction	20	262	0.94	8.70964	1.58e-10	9606.ENSP00000245932,9606.ENSP00000248553,9606.ENSP00000263097,9606.ENSP00000324422,9606.ENSP00000327145,9606.ENSP00000333769,9606.ENSP00000345230,9606.ENSP00000348099,9606.ENSP00000349437,9606.ENSP00000358866,9606.ENSP00000359225,9606.ENSP00000366109,9606.ENSP00000377941,9606.ENSP00000381581,9606.ENSP00000394496,9606.ENSP00000398632,9606.ENSP00000426632,9606.ENSP00000433352,9606.ENSP00000446007,…	VASP,HSPB1,CNN2,ZYX,FLNC,BSG,TPM4,PDLIM7,IGF2R,FLNA,CNN3,ANXA1,ACTN1,LCP1,CORO1C,CD44,ERBB2IP,LMO7,VIM,EPPK1
COMPARTMENTS	GOCC:0043232	Intracellular non-membrane-bounded organelle	65	3196	0.37	2.34423	2.78e-09	9606.ENSP00000160827,9606.ENSP00000216911,9606.ENSP00000221166,9606.ENSP00000221957,9606.ENSP00000240874,9606.ENSP00000245932,9606.ENSP00000248553,9606.ENSP00000256441,9606.ENSP00000256442,9606.ENSP00000260363,9606.ENSP00000261574,9606.ENSP00000261942,9606.ENSP00000262030,9606.ENSP00000263097,9606.ENSP00000263795,9606.ENSP00000263867,9606.ENSP00000264651,9606.ENSP00000265748,9606.ENSP00000269886,…	KIF22,AURKA,NEFM,PLIN3,KALRN,VASP,HSPB1,MRPS36,CCNB1,KIF23,IPO5,FAF2,ATP5B,CNN2,WDR76,CAPG,KRT24,ANLN,SH3GL1,CDCA5,DBN1,TPX2,EVPL,ISG20,KRT17,ARHGAP32,PDLIM2,AURKB,ZYX,FLNC,MYO1F,TPM4,PDLIM7,PLS3,TPM1,MYLK,MACF1,CENPF,MKI67,IVL,FLNA,CNN3,KIF2C,PABPC4,SRPK1,KRT18,LAD1,GRB2,ECT2,PRC1,ACTN1,KRT80,CDK1,DIAPH1,LCP1,GIGYF2,KIFC1,CORO1C,RACGAP1,TOP2A,SLC2A1,NSFL1C,VIM,UHRF1,EPPK1
COMPARTMENTS	GOCC:0015629	Actin cytoskeleton	21	355	0.83	6.76083	2.88e-09	9606.ENSP00000240874,9606.ENSP00000245932,9606.ENSP00000263097,9606.ENSP00000263867,9606.ENSP00000265748,9606.ENSP00000269886,9606.ENSP00000292385,9606.ENSP00000324422,9606.ENSP00000344871,9606.ENSP00000345230,9606.ENSP00000348099,9606.ENSP00000348163,9606.ENSP00000351022,9606.ENSP00000353452,9606.ENSP00000358866,9606.ENSP00000359225,9606.ENSP00000375829,9606.ENSP00000377941,9606.ENSP00000381581,…	KALRN,VASP,CNN2,CAPG,ANLN,SH3GL1,DBN1,ZYX,MYO1F,TPM4,PDLIM7,PLS3,TPM1,MYLK,FLNA,CNN3,LAD1,ACTN1,LCP1,CORO1C,SLC2A1
COMPARTMENTS	GOCC:0070161	Anchoring junction	25	540	0.72	5.24807	4.13e-09	9606.ENSP00000245932,9606.ENSP00000248553,9606.ENSP00000263097,9606.ENSP00000297632,9606.ENSP00000301607,9606.ENSP00000319096,9606.ENSP00000324422,9606.ENSP00000327145,9606.ENSP00000333769,9606.ENSP00000345230,9606.ENSP00000348099,9606.ENSP00000349437,9606.ENSP00000358866,9606.ENSP00000359225,9606.ENSP00000366109,9606.ENSP00000376457,9606.ENSP00000377941,9606.ENSP00000381581,9606.ENSP00000394496,…	VASP,HSPB1,CNN2,TMEM65,EVPL,RAP2B,ZYX,FLNC,BSG,TPM4,PDLIM7,IGF2R,FLNA,CNN3,ANXA1,ECT2,ACTN1,LCP1,CORO1C,CD44,ERBB2IP,LMO7,VIM,LSR,EPPK1
COMPARTMENTS	GOCC:0032991	Protein-containing complex	86	5142	0.28	1.90546	4.21e-09	9606.ENSP00000160827,9606.ENSP00000205402,9606.ENSP00000210313,9606.ENSP00000216911,9606.ENSP00000222399,9606.ENSP00000222553,9606.ENSP00000223127,9606.ENSP00000223369,9606.ENSP00000245932,9606.ENSP00000248553,9606.ENSP00000253792,9606.ENSP00000256441,9606.ENSP00000256442,9606.ENSP00000256644,9606.ENSP00000260363,9606.ENSP00000261574,9606.ENSP00000261942,9606.ENSP00000262027,9606.ENSP00000262030,…	KIF22,DLD,PSMD5,AURKA,LAMB1,NAMPT,PLOD3,YKT6,VASP,HSPB1,ACLY,MRPS36,CCNB1,LAMTOR5,KIF23,IPO5,FAF2,MARS,ATP5B,PKD1,P4HA1,CAPG,CPEB4,ANLN,FANCM,ZFHX3,ATP5O,PSME3,UBXN1,COPS2,ATP5L,EVPL,CEBPB,PDHB,AURKB,HSPH1,ARHGAP33,KARS,CCT6B,MYO1F,TPM4,TPM1,TFRC,CENPF,EIF3A,TTF2,ATP5F1,FLNA,KIF2C,PABPC4,STX12,SKIV2L,SDHB,IARS,PDHA1,EIF3CL,PFKP,LAMA1,GRB2,ECT2,PPP3CA,CDK1,ATP5A1,GIGYF2,ATP5J,KIFC1,CORO1C,GSPT1,CD…
COMPARTMENTS	GOCC:0005925	Focal adhesion	18	255	0.91	8.12831	4.71e-09	9606.ENSP00000245932,9606.ENSP00000248553,9606.ENSP00000263097,9606.ENSP00000324422,9606.ENSP00000327145,9606.ENSP00000333769,9606.ENSP00000345230,9606.ENSP00000348099,9606.ENSP00000349437,9606.ENSP00000358866,9606.ENSP00000359225,9606.ENSP00000366109,9606.ENSP00000377941,9606.ENSP00000381581,9606.ENSP00000394496,9606.ENSP00000398632,9606.ENSP00000433352,9606.ENSP00000446007	VASP,HSPB1,CNN2,ZYX,FLNC,BSG,TPM4,PDLIM7,IGF2R,FLNA,CNN3,ANXA1,ACTN1,LCP1,CORO1C,CD44,LMO7,VIM
COMPARTMENTS	GOCC:0030054	Cell junction	34	1045	0.57	3.71535	6.79e-09	9606.ENSP00000245932,9606.ENSP00000248553,9606.ENSP00000263097,9606.ENSP00000265085,9606.ENSP00000269886,9606.ENSP00000292385,9606.ENSP00000292431,9606.ENSP00000297632,9606.ENSP00000301607,9606.ENSP00000310561,9606.ENSP00000319096,9606.ENSP00000324422,9606.ENSP00000327145,9606.ENSP00000333769,9606.ENSP00000345230,9606.ENSP00000348099,9606.ENSP00000349437,9606.ENSP00000358866,9606.ENSP00000359225,…	VASP,HSPB1,CNN2,CPEB4,SH3GL1,DBN1,NACC1,TMEM65,EVPL,ARHGAP32,RAP2B,ZYX,FLNC,BSG,TPM4,PDLIM7,IGF2R,FLNA,CNN3,STX12,ANXA1,AGRN,ECT2,ACTN1,PPP3CA,LCP1,CORO1C,CD44,ERBB2IP,LMO7,VIM,LSR,GRIA3,EPPK1
COMPARTMENTS	GOCC:0099513	Polymeric cytoskeletal fiber	18	330	0.8	6.30957	2.11e-07	9606.ENSP00000221166,9606.ENSP00000300403,9606.ENSP00000308452,9606.ENSP00000313950,9606.ENSP00000345230,9606.ENSP00000348099,9606.ENSP00000348163,9606.ENSP00000351022,9606.ENSP00000354573,9606.ENSP00000358866,9606.ENSP00000361298,9606.ENSP00000373487,9606.ENSP00000377793,9606.ENSP00000378292,9606.ENSP00000378699,9606.ENSP00000381581,9606.ENSP00000446007,9606.ENSP00000484472	NEFM,TPX2,KRT17,AURKB,TPM4,PDLIM7,PLS3,TPM1,MACF1,FLNA,KIF2C,KRT18,PRC1,KRT80,CDK1,LCP1,VIM,EPPK1
COMPARTMENTS	GOCC:0043227	Membrane-bounded organelle	115	8685	0.18	1.51356	2.25e-07	9606.ENSP00000160827,9606.ENSP00000205402,9606.ENSP00000206765,9606.ENSP00000216911,9606.ENSP00000220003,9606.ENSP00000221957,9606.ENSP00000222553,9606.ENSP00000223127,9606.ENSP00000223369,9606.ENSP00000230085,9606.ENSP00000248553,9606.ENSP00000253792,9606.ENSP00000256441,9606.ENSP00000256442,9606.ENSP00000256644,9606.ENSP00000258418,9606.ENSP00000260324,9606.ENSP00000260363,9606.ENSP00000261574,…	KIF22,DLD,TGM1,AURKA,CSK,PLIN3,NAMPT,PLOD3,YKT6,SNX3,HSPB1,ACLY,MRPS36,CCNB1,LAMTOR5,CAB39,SQRDL,KIF23,IPO5,FAF2,ATP5B,PKD1,CNN2,P4HA1,WDR76,CAPG,CPEB4,ANLN,FANCM,ZFHX3,SH3BGRL3,CDCA5,LONP2,ATAD2,ATP5O,NACC1,PSME3,UBXN1,TMEM65,COPS2,TPX2,ATP5L,EVPL,CEBPB,ISG20,PDHB,ARHGAP32,RAB6A,ATAD3B,PDLIM2,AURKB,HSPH1,RAP2B,ZYX,KARS,HCCS,BSG,HUWE1,SFN,MAFK,CRKL,PDLIM7,IGF2R,TFRC,PNP,MACF1,CD47,IRF2BP2,CENPF,Q…
COMPARTMENTS	GOCC:0072686	Mitotic spindle	11	120	1.02	10.4713	2.48e-06	9606.ENSP00000160827,9606.ENSP00000216911,9606.ENSP00000260363,9606.ENSP00000263867,9606.ENSP00000265748,9606.ENSP00000300403,9606.ENSP00000376457,9606.ENSP00000377793,9606.ENSP00000378699,9606.ENSP00000381565,9606.ENSP00000404190	KIF22,AURKA,KIF23,CAPG,ANLN,TPX2,ECT2,PRC1,CDK1,DIAPH1,RACGAP1
COMPARTMENTS	GOCC:0099512	Supramolecular fiber	20	490	0.67	4.67735	2.48e-06	9606.ENSP00000221166,9606.ENSP00000300403,9606.ENSP00000308452,9606.ENSP00000313950,9606.ENSP00000327145,9606.ENSP00000345230,9606.ENSP00000348099,9606.ENSP00000348163,9606.ENSP00000351022,9606.ENSP00000354573,9606.ENSP00000358866,9606.ENSP00000361298,9606.ENSP00000373487,9606.ENSP00000377793,9606.ENSP00000377941,9606.ENSP00000378292,9606.ENSP00000378699,9606.ENSP00000381581,9606.ENSP00000446007,…	NEFM,TPX2,KRT17,AURKB,FLNC,TPM4,PDLIM7,PLS3,TPM1,MACF1,FLNA,KIF2C,KRT18,PRC1,ACTN1,KRT80,CDK1,LCP1,VIM,EPPK1
COMPARTMENTS	GOCC:0005819	Spindle	15	264	0.81	6.45654	2.52e-06	9606.ENSP00000160827,9606.ENSP00000216911,9606.ENSP00000256442,9606.ENSP00000260363,9606.ENSP00000263867,9606.ENSP00000265748,9606.ENSP00000300403,9606.ENSP00000313950,9606.ENSP00000355922,9606.ENSP00000361298,9606.ENSP00000376457,9606.ENSP00000377793,9606.ENSP00000378699,9606.ENSP00000381565,9606.ENSP00000404190	KIF22,AURKA,CCNB1,KIF23,CAPG,ANLN,TPX2,AURKB,CENPF,KIF2C,ECT2,PRC1,CDK1,DIAPH1,RACGAP1
COMPARTMENTS	GOCC:0099080	Supramolecular complex	25	769	0.57	3.71535	2.56e-06	9606.ENSP00000160827,9606.ENSP00000221166,9606.ENSP00000256442,9606.ENSP00000300403,9606.ENSP00000308452,9606.ENSP00000313950,9606.ENSP00000327145,9606.ENSP00000345230,9606.ENSP00000348099,9606.ENSP00000348163,9606.ENSP00000351022,9606.ENSP00000354573,9606.ENSP00000355922,9606.ENSP00000358866,9606.ENSP00000361298,9606.ENSP00000361949,9606.ENSP00000373487,9606.ENSP00000377793,9606.ENSP00000377941,…	KIF22,NEFM,CCNB1,TPX2,KRT17,AURKB,FLNC,TPM4,PDLIM7,PLS3,TPM1,MACF1,CENPF,FLNA,KIF2C,PABPC4,KRT18,PRC1,ACTN1,KRT80,CDK1,LCP1,GIGYF2,VIM,EPPK1
COMPARTMENTS	GOCC:0030496	Midbody	11	132	0.98	9.54993	4.83e-06	9606.ENSP00000216911,9606.ENSP00000260363,9606.ENSP00000263867,9606.ENSP00000265748,9606.ENSP00000313950,9606.ENSP00000355922,9606.ENSP00000376457,9606.ENSP00000377793,9606.ENSP00000378699,9606.ENSP00000404190,9606.ENSP00000416293	AURKA,KIF23,CAPG,ANLN,AURKB,CENPF,ECT2,PRC1,CDK1,RACGAP1,SLC2A1
COMPARTMENTS	GOCC:0005753	Mitochondrial proton-transporting ATP synthase complex	6	20	1.54	34.6737	7.43e-06	9606.ENSP00000262030,9606.ENSP00000290299,9606.ENSP00000300688,9606.ENSP00000358737,9606.ENSP00000381736,9606.ENSP00000389649	ATP5B,ATP5O,ATP5L,ATP5F1,ATP5A1,ATP5J
COMPARTMENTS	GOCC:0005852	Eukaryotic translation initiation factor 3 complex	6	20	1.54	34.6737	7.43e-06	9606.ENSP00000358140,9606.ENSP00000370258,9606.ENSP00000429931,9606.ENSP00000431800,9606.ENSP00000436049,9606.ENSP00000485663	EIF3A,EIF3CL,EIF3H,EIF3F,EIF3M,EIF3L
COMPARTMENTS	GOCC:0043231	Intracellular membrane-bounded organelle	99	7476	0.18	1.51356	1.43e-05	9606.ENSP00000160827,9606.ENSP00000205402,9606.ENSP00000216911,9606.ENSP00000221957,9606.ENSP00000222553,9606.ENSP00000223369,9606.ENSP00000248553,9606.ENSP00000253792,9606.ENSP00000256441,9606.ENSP00000256442,9606.ENSP00000256644,9606.ENSP00000260324,9606.ENSP00000260363,9606.ENSP00000261574,9606.ENSP00000261942,9606.ENSP00000262030,9606.ENSP00000262304,9606.ENSP00000263556,9606.ENSP00000263795,…	KIF22,DLD,AURKA,PLIN3,NAMPT,YKT6,HSPB1,ACLY,MRPS36,CCNB1,LAMTOR5,SQRDL,KIF23,IPO5,FAF2,ATP5B,PKD1,P4HA1,WDR76,CAPG,CPEB4,ANLN,FANCM,ZFHX3,SH3BGRL3,CDCA5,LONP2,ATAD2,ATP5O,NACC1,PSME3,UBXN1,TMEM65,COPS2,TPX2,ATP5L,CEBPB,ISG20,PDHB,ARHGAP32,RAB6A,PDLIM2,AURKB,HSPH1,ZYX,KARS,HCCS,HUWE1,MAFK,CRKL,PDLIM7,IGF2R,TFRC,MACF1,IRF2BP2,CENPF,QSOX1,APOA1BP,MKI67,EIF3A,TTF2,ATP5F1,FLNA,PABPC4,SRPK1,STX12,SDHB,…
COMPARTMENTS	GOCC:0032432	Actin filament bundle	7	43	1.27	18.6209	1.95e-05	9606.ENSP00000263097,9606.ENSP00000324422,9606.ENSP00000345230,9606.ENSP00000351022,9606.ENSP00000353452,9606.ENSP00000377941,9606.ENSP00000381581	CNN2,ZYX,TPM4,TPM1,MYLK,ACTN1,LCP1
COMPARTMENTS	GOCC:0042641	Actomyosin	7	43	1.27	18.6209	1.95e-05	9606.ENSP00000263097,9606.ENSP00000292385,9606.ENSP00000324422,9606.ENSP00000345230,9606.ENSP00000351022,9606.ENSP00000353452,9606.ENSP00000377941	CNN2,DBN1,ZYX,TPM4,TPM1,MYLK,ACTN1
COMPARTMENTS	GOCC:0097149	Centralspindlin complex	4	4	2.06	114.815	2.85e-05	9606.ENSP00000260363,9606.ENSP00000265748,9606.ENSP00000376457,9606.ENSP00000404190	KIF23,ANLN,ECT2,RACGAP1
COMPARTMENTS	GOCC:0031982	Vesicle	40	2051	0.35	2.23872	8.03e-05	9606.ENSP00000206765,9606.ENSP00000220003,9606.ENSP00000221957,9606.ENSP00000223127,9606.ENSP00000223369,9606.ENSP00000230085,9606.ENSP00000248553,9606.ENSP00000253792,9606.ENSP00000256644,9606.ENSP00000258418,9606.ENSP00000261942,9606.ENSP00000262304,9606.ENSP00000263097,9606.ENSP00000311449,9606.ENSP00000311766,9606.ENSP00000318687,9606.ENSP00000319096,9606.ENSP00000333769,9606.ENSP00000340648,…	TGM1,CSK,PLIN3,PLOD3,YKT6,SNX3,HSPB1,ACLY,LAMTOR5,CAB39,FAF2,PKD1,CNN2,RAB6A,ATAD3B,HSPH1,RAP2B,BSG,HUWE1,SFN,IGF2R,TFRC,PNP,CD47,QSOX1,FLNA,STX12,ANXA1,KRT18,GRB2,ACTN1,CDK1,DIAPH1,CORO1C,CD44,STXBP2,SLC2A1,SLC1A5,VIM,RAB31
COMPARTMENTS	GOCC:0045111	Intermediate filament cytoskeleton	9	116	0.95	8.91251	0.0001	9606.ENSP00000221166,9606.ENSP00000264651,9606.ENSP00000301607,9606.ENSP00000308452,9606.ENSP00000373487,9606.ENSP00000378292,9606.ENSP00000418529,9606.ENSP00000446007,9606.ENSP00000484472	NEFM,KRT24,EVPL,KRT17,KRT18,KRT80,NSFL1C,VIM,EPPK1
COMPARTMENTS	GOCC:0001725	Stress fiber	6	36	1.28	19.0546	0.00011	9606.ENSP00000263097,9606.ENSP00000324422,9606.ENSP00000345230,9606.ENSP00000351022,9606.ENSP00000353452,9606.ENSP00000377941	CNN2,ZYX,TPM4,TPM1,MYLK,ACTN1
COMPARTMENTS	GOCC:0098798	Mitochondrial protein complex	13	291	0.71	5.12861	0.00017	9606.ENSP00000256441,9606.ENSP00000262030,9606.ENSP00000290299,9606.ENSP00000300688,9606.ENSP00000307241,9606.ENSP00000358737,9606.ENSP00000364649,9606.ENSP00000369134,9606.ENSP00000381736,9606.ENSP00000389649,9606.ENSP00000445806,9606.ENSP00000446007,9606.ENSP00000478253	MRPS36,ATP5B,ATP5O,ATP5L,PDHB,ATP5F1,SDHB,PDHA1,ATP5A1,ATP5J,TIMM50,VIM,MTHFD1L
COMPARTMENTS	GOCC:1903561	Extracellular vesicle	16	444	0.62	4.16869	0.00017	9606.ENSP00000248553,9606.ENSP00000262304,9606.ENSP00000319096,9606.ENSP00000333769,9606.ENSP00000340989,9606.ENSP00000353224,9606.ENSP00000356574,9606.ENSP00000358866,9606.ENSP00000366109,9606.ENSP00000373487,9606.ENSP00000376345,9606.ENSP00000378699,9606.ENSP00000398632,9606.ENSP00000416293,9606.ENSP00000444408,9606.ENSP00000446007	HSPB1,PKD1,RAP2B,BSG,SFN,TFRC,QSOX1,FLNA,ANXA1,KRT18,GRB2,CDK1,CD44,SLC2A1,SLC1A5,VIM
COMPARTMENTS	GOCC:0000276	Mitochondrial proton-transporting ATP synthase complex, coupling factor F(o)	4	9	1.71	51.2861	0.00022	9606.ENSP00000290299,9606.ENSP00000300688,9606.ENSP00000358737,9606.ENSP00000389649	ATP5O,ATP5L,ATP5F1,ATP5J
COMPARTMENTS	GOCC:0045254	Pyruvate dehydrogenase complex	4	10	1.66	45.7088	0.00029	9606.ENSP00000205402,9606.ENSP00000253792,9606.ENSP00000307241,9606.ENSP00000369134	DLD,ACLY,PDHB,PDHA1
COMPARTMENTS	GOCC:0070062	Extracellular exosome	14	368	0.64	4.36516	0.00034	9606.ENSP00000248553,9606.ENSP00000262304,9606.ENSP00000319096,9606.ENSP00000333769,9606.ENSP00000340989,9606.ENSP00000353224,9606.ENSP00000356574,9606.ENSP00000366109,9606.ENSP00000373487,9606.ENSP00000378699,9606.ENSP00000398632,9606.ENSP00000416293,9606.ENSP00000444408,9606.ENSP00000446007	HSPB1,PKD1,RAP2B,BSG,SFN,TFRC,QSOX1,ANXA1,KRT18,CDK1,CD44,SLC2A1,SLC1A5,VIM
COMPARTMENTS	GOCC:0098800	Inner mitochondrial membrane protein complex	9	143	0.86	7.24436	0.00038	9606.ENSP00000262030,9606.ENSP00000290299,9606.ENSP00000300688,9606.ENSP00000358737,9606.ENSP00000364649,9606.ENSP00000381736,9606.ENSP00000389649,9606.ENSP00000445806,9606.ENSP00000446007	ATP5B,ATP5O,ATP5L,ATP5F1,SDHB,ATP5A1,ATP5J,TIMM50,VIM
COMPARTMENTS	GOCC:0005743	Mitochondrial inner membrane	12	314	0.64	4.36516	0.0015	9606.ENSP00000260324,9606.ENSP00000262030,9606.ENSP00000290299,9606.ENSP00000297632,9606.ENSP00000300688,9606.ENSP00000326579,9606.ENSP00000358737,9606.ENSP00000364649,9606.ENSP00000381736,9606.ENSP00000389649,9606.ENSP00000445806,9606.ENSP00000446007	SQRDL,ATP5B,ATP5O,TMEM65,ATP5L,HCCS,ATP5F1,SDHB,ATP5A1,ATP5J,TIMM50,VIM
COMPARTMENTS	GOCC:0005884	Actin filament	6	63	1.04	10.9648	0.0015	9606.ENSP00000345230,9606.ENSP00000348099,9606.ENSP00000348163,9606.ENSP00000351022,9606.ENSP00000358866,9606.ENSP00000381581	TPM4,PDLIM7,PLS3,TPM1,FLNA,LCP1
COMPARTMENTS	GOCC:0070013	Intracellular organelle lumen	45	2812	0.26	1.8197	0.0017	9606.ENSP00000205402,9606.ENSP00000216911,9606.ENSP00000253792,9606.ENSP00000256441,9606.ENSP00000256442,9606.ENSP00000258418,9606.ENSP00000261574,9606.ENSP00000261942,9606.ENSP00000262030,9606.ENSP00000263097,9606.ENSP00000263556,9606.ENSP00000263867,9606.ENSP00000267430,9606.ENSP00000268489,9606.ENSP00000285737,9606.ENSP00000293362,9606.ENSP00000305422,9606.ENSP00000306565,9606.ENSP00000307241,…	DLD,AURKA,ACLY,MRPS36,CCNB1,CAB39,IPO5,FAF2,ATP5B,CNN2,P4HA1,CAPG,FANCM,ZFHX3,LONP2,PSME3,CEBPB,ISG20,PDHB,ARHGAP32,AURKB,HSPH1,KARS,HUWE1,PNP,CENPF,QSOX1,MKI67,TTF2,ATP5F1,SRPK1,SDHB,AGRN,PDHA1,KRT18,GRB2,ACTN1,CDK1,KTN1,ATP5A1,TOP2A,TIMM50,MTHFD1L,UHRF1,EPPK1
COMPARTMENTS	GOCC:0045261	Proton-transporting ATP synthase complex, catalytic core F(1)	3	6	1.76	57.544	0.0024	9606.ENSP00000262030,9606.ENSP00000290299,9606.ENSP00000381736	ATP5B,ATP5O,ATP5A1
COMPARTMENTS	GOCC:0005615	Extracellular space	22	985	0.41	2.5704	0.0028	9606.ENSP00000222399,9606.ENSP00000222553,9606.ENSP00000248553,9606.ENSP00000253792,9606.ENSP00000262304,9606.ENSP00000319096,9606.ENSP00000333769,9606.ENSP00000340989,9606.ENSP00000349437,9606.ENSP00000353224,9606.ENSP00000356574,9606.ENSP00000366109,9606.ENSP00000373487,9606.ENSP00000374309,9606.ENSP00000376345,9606.ENSP00000378699,9606.ENSP00000391490,9606.ENSP00000398632,9606.ENSP00000416293,…	LAMB1,NAMPT,HSPB1,ACLY,PKD1,RAP2B,BSG,SFN,IGF2R,TFRC,QSOX1,ANXA1,KRT18,LAMA1,GRB2,CDK1,AGR2,CD44,SLC2A1,SLC1A5,VIM,LSR
COMPARTMENTS	GOCC:0005882	Intermediate filament	6	73	0.97	9.33254	0.0028	9606.ENSP00000221166,9606.ENSP00000308452,9606.ENSP00000373487,9606.ENSP00000378292,9606.ENSP00000446007,9606.ENSP00000484472	NEFM,KRT17,KRT18,KRT80,VIM,EPPK1
COMPARTMENTS	GOCC:0031410	Cytoplasmic vesicle	31	1709	0.32	2.0893	0.0038	9606.ENSP00000221957,9606.ENSP00000223127,9606.ENSP00000223369,9606.ENSP00000230085,9606.ENSP00000253792,9606.ENSP00000256644,9606.ENSP00000258418,9606.ENSP00000261942,9606.ENSP00000262304,9606.ENSP00000263097,9606.ENSP00000311449,9606.ENSP00000311766,9606.ENSP00000318687,9606.ENSP00000319096,9606.ENSP00000333769,9606.ENSP00000340648,9606.ENSP00000349437,9606.ENSP00000353224,9606.ENSP00000354532,…	PLIN3,PLOD3,YKT6,SNX3,ACLY,LAMTOR5,CAB39,FAF2,PKD1,CNN2,RAB6A,ATAD3B,HSPH1,RAP2B,BSG,HUWE1,IGF2R,TFRC,PNP,CD47,QSOX1,STX12,ANXA1,GRB2,ACTN1,DIAPH1,CORO1C,CD44,STXBP2,SLC1A5,RAB31
COMPARTMENTS	GOCC:0005911	Cell-cell junction	11	303	0.62	4.16869	0.004	9606.ENSP00000263097,9606.ENSP00000297632,9606.ENSP00000301607,9606.ENSP00000319096,9606.ENSP00000324422,9606.ENSP00000348099,9606.ENSP00000358866,9606.ENSP00000376457,9606.ENSP00000377941,9606.ENSP00000480821,9606.ENSP00000484472	CNN2,TMEM65,EVPL,RAP2B,ZYX,PDLIM7,FLNA,ECT2,ACTN1,LSR,EPPK1
COMPARTMENTS	GOCC:0005739	Mitochondrion	23	1149	0.36	2.29087	0.0081	9606.ENSP00000205402,9606.ENSP00000223369,9606.ENSP00000256441,9606.ENSP00000260324,9606.ENSP00000262030,9606.ENSP00000263556,9606.ENSP00000265748,9606.ENSP00000290299,9606.ENSP00000297632,9606.ENSP00000300688,9606.ENSP00000307241,9606.ENSP00000325448,9606.ENSP00000326579,9606.ENSP00000357218,9606.ENSP00000358737,9606.ENSP00000364649,9606.ENSP00000369134,9606.ENSP00000378699,9606.ENSP00000381736,…	DLD,YKT6,MRPS36,SQRDL,ATP5B,P4HA1,ANLN,ATP5O,TMEM65,ATP5L,PDHB,KARS,HCCS,APOA1BP,ATP5F1,SDHB,PDHA1,CDK1,ATP5A1,ATP5J,TIMM50,VIM,MTHFD1L
COMPARTMENTS	GOCC:0051233	Spindle midzone	4	32	1.16	14.4544	0.0101	9606.ENSP00000216911,9606.ENSP00000313950,9606.ENSP00000377793,9606.ENSP00000404190	AURKA,AURKB,PRC1,RACGAP1
COMPARTMENTS	GOCC:0017101	aminoacyl-tRNA synthetase multienzyme complex	3	12	1.46	28.8403	0.0104	9606.ENSP00000262027,9606.ENSP00000325448,9606.ENSP00000364794	MARS,KARS,IARS
COMPARTMENTS	GOCC:0098590	Plasma membrane region	16	676	0.43	2.69153	0.0133	9606.ENSP00000245932,9606.ENSP00000262304,9606.ENSP00000295736,9606.ENSP00000351022,9606.ENSP00000353224,9606.ENSP00000353452,9606.ENSP00000354573,9606.ENSP00000366109,9606.ENSP00000376457,9606.ENSP00000394496,9606.ENSP00000398632,9606.ENSP00000404190,9606.ENSP00000416293,9606.ENSP00000426632,9606.ENSP00000481554,9606.ENSP00000484472	VASP,PKD1,SLC4A7,TPM1,TFRC,MYLK,MACF1,ANXA1,ECT2,CORO1C,CD44,RACGAP1,SLC2A1,ERBB2IP,GRIA3,EPPK1
COMPARTMENTS	GOCC:0000940	Condensed chromosome outer kinetochore	3	14	1.39	24.5471	0.0148	9606.ENSP00000256442,9606.ENSP00000313950,9606.ENSP00000355922	CCNB1,AURKB,CENPF
COMPARTMENTS	GOCC:0031090	Organelle membrane	35	2219	0.26	1.8197	0.0154	9606.ENSP00000223369,9606.ENSP00000230085,9606.ENSP00000256644,9606.ENSP00000260324,9606.ENSP00000261942,9606.ENSP00000262030,9606.ENSP00000262304,9606.ENSP00000290299,9606.ENSP00000294119,9606.ENSP00000297632,9606.ENSP00000300688,9606.ENSP00000311449,9606.ENSP00000311766,9606.ENSP00000319096,9606.ENSP00000326579,9606.ENSP00000333769,9606.ENSP00000349437,9606.ENSP00000353224,9606.ENSP00000355361,…	YKT6,SNX3,LAMTOR5,SQRDL,FAF2,ATP5B,PKD1,ATP5O,UBXN1,TMEM65,ATP5L,RAB6A,ATAD3B,RAP2B,HCCS,BSG,IGF2R,TFRC,CD47,QSOX1,ATP5F1,SDHB,ANXA1,GRB2,CDK1,KTN1,DIAPH1,ATP5A1,ATP5J,CORO1C,CD44,SLC2A1,TIMM50,VIM,RAB31
COMPARTMENTS	GOCC:0097125	Cyclin B1-CDK1 complex	2	2	2.06	114.815	0.016	9606.ENSP00000256442,9606.ENSP00000378699	CCNB1,CDK1
COMPARTMENTS	GOCC:1990753	Equatorial cell cortex	2	2	2.06	114.815	0.016	9606.ENSP00000265748,9606.ENSP00000404190	ANLN,RACGAP1
COMPARTMENTS	GOCC:0005634	Nucleus	60	4636	0.17	1.47911	0.0189	9606.ENSP00000205402,9606.ENSP00000216911,9606.ENSP00000222553,9606.ENSP00000248553,9606.ENSP00000253792,9606.ENSP00000256442,9606.ENSP00000260363,9606.ENSP00000261574,9606.ENSP00000263795,9606.ENSP00000263867,9606.ENSP00000265085,9606.ENSP00000265748,9606.ENSP00000267430,9606.ENSP00000268489,9606.ENSP00000270792,9606.ENSP00000275517,9606.ENSP00000287394,9606.ENSP00000292431,9606.ENSP00000293362,…	DLD,AURKA,NAMPT,HSPB1,ACLY,CCNB1,KIF23,IPO5,WDR76,CAPG,CPEB4,ANLN,FANCM,ZFHX3,SH3BGRL3,CDCA5,ATAD2,NACC1,PSME3,UBXN1,COPS2,TPX2,CEBPB,ISG20,ARHGAP32,PDLIM2,AURKB,HSPH1,ZYX,KARS,HUWE1,MAFK,CRKL,PDLIM7,IRF2BP2,CENPF,MKI67,EIF3A,TTF2,FLNA,PABPC4,SRPK1,STK24,ANXA1,KRT18,GRB2,ECT2,PRC1,PPP3CA,CDK1,RACGAP1,TOP2A,NSFL1C,ERBB2IP,LMO7,SLC1A5,TIMM50,UHRF1,NTMT1,EPPK1
COMPARTMENTS	GOCC:0015630	Microtubule cytoskeleton	19	924	0.37	2.34423	0.0189	9606.ENSP00000160827,9606.ENSP00000216911,9606.ENSP00000256442,9606.ENSP00000260363,9606.ENSP00000263867,9606.ENSP00000265748,9606.ENSP00000300403,9606.ENSP00000313950,9606.ENSP00000354573,9606.ENSP00000355922,9606.ENSP00000361298,9606.ENSP00000373487,9606.ENSP00000376457,9606.ENSP00000377793,9606.ENSP00000378699,9606.ENSP00000381565,9606.ENSP00000393963,9606.ENSP00000404190,9606.ENSP00000446007	KIF22,AURKA,CCNB1,KIF23,CAPG,ANLN,TPX2,AURKB,MACF1,CENPF,KIF2C,KRT18,ECT2,PRC1,CDK1,DIAPH1,KIFC1,RACGAP1,VIM
COMPARTMENTS	GOCC:0030141	Secretory granule	16	704	0.42	2.63027	0.0189	9606.ENSP00000253792,9606.ENSP00000258418,9606.ENSP00000261942,9606.ENSP00000263097,9606.ENSP00000311449,9606.ENSP00000311766,9606.ENSP00000319096,9606.ENSP00000340648,9606.ENSP00000349437,9606.ENSP00000354532,9606.ENSP00000355361,9606.ENSP00000356574,9606.ENSP00000377941,9606.ENSP00000381565,9606.ENSP00000398632,9606.ENSP00000413606	ACLY,CAB39,FAF2,CNN2,RAB6A,ATAD3B,RAP2B,HUWE1,IGF2R,PNP,CD47,QSOX1,ACTN1,DIAPH1,CD44,STXBP2
COMPARTMENTS	GOCC:0001533	Cornified envelope	4	43	1.03	10.7152	0.0243	9606.ENSP00000206765,9606.ENSP00000301607,9606.ENSP00000357753,9606.ENSP00000366109	TGM1,EVPL,IVL,ANXA1
COMPARTMENTS	GOCC:0070820	Tertiary granule	7	164	0.69	4.89779	0.0243	9606.ENSP00000263097,9606.ENSP00000311766,9606.ENSP00000319096,9606.ENSP00000355361,9606.ENSP00000356574,9606.ENSP00000381565,9606.ENSP00000413606	CNN2,ATAD3B,RAP2B,CD47,QSOX1,DIAPH1,STXBP2
COMPARTMENTS	GOCC:0071541	Eukaryotic translation initiation factor 3 complex, eIF3m	2	3	1.88	75.8578	0.0243	9606.ENSP00000358140,9606.ENSP00000431800	EIF3A,EIF3F
COMPARTMENTS	GOCC:0005871	Kinesin complex	4	45	1.01	10.2329	0.0273	9606.ENSP00000160827,9606.ENSP00000260363,9606.ENSP00000361298,9606.ENSP00000393963	KIF22,KIF23,KIF2C,KIFC1
COMPARTMENTS	GOCC:0005862	Muscle thin filament tropomyosin	2	4	1.76	57.544	0.0342	9606.ENSP00000345230,9606.ENSP00000351022	TPM4,TPM1
COMPARTMENTS	GOCC:1990204	Oxidoreductase complex	7	182	0.64	4.36516	0.0408	9606.ENSP00000205402,9606.ENSP00000253792,9606.ENSP00000256441,9606.ENSP00000263556,9606.ENSP00000307241,9606.ENSP00000364649,9606.ENSP00000369134	DLD,ACLY,MRPS36,P4HA1,PDHB,SDHB,PDHA1
COMPARTMENTS	GOCC:0005606	laminin-1 complex	2	5	1.66	45.7088	0.0463	9606.ENSP00000222399,9606.ENSP00000374309	LAMB1,LAMA1
COMPARTMENTS	GOCC:0045252	Oxoglutarate dehydrogenase complex	2	5	1.66	45.7088	0.0463	9606.ENSP00000205402,9606.ENSP00000256441	DLD,MRPS36
COMPARTMENTS	GOCC:0032153	Cell division site	4	55	0.92	8.31764	0.0493	9606.ENSP00000265748,9606.ENSP00000353452,9606.ENSP00000376457,9606.ENSP00000404190	ANLN,MYLK,ECT2,RACGAP1
UniProt Keywords	KW-0007	Acetylation	91	3341	0.49	3.0903	9.21e-24	9606.ENSP00000205402,9606.ENSP00000210313,9606.ENSP00000220003,9606.ENSP00000221166,9606.ENSP00000221957,9606.ENSP00000222553,9606.ENSP00000230085,9606.ENSP00000245932,9606.ENSP00000248553,9606.ENSP00000253792,9606.ENSP00000256441,9606.ENSP00000256442,9606.ENSP00000256644,9606.ENSP00000260324,9606.ENSP00000261574,9606.ENSP00000261942,9606.ENSP00000262030,9606.ENSP00000263097,9606.ENSP00000263102,…	DLD,PSMD5,CSK,NEFM,PLIN3,NAMPT,SNX3,VASP,HSPB1,ACLY,MRPS36,CCNB1,LAMTOR5,SQRDL,IPO5,FAF2,ATP5B,CNN2,CCDC6,CAPG,ANLN,SH3BGRL3,ABT1,PPP1R18,LONP2,ATP5O,DBN1,PSME3,UBXN1,TPX2,ATP5L,CEBPB,PDHB,RAB6A,ATAD3B,HSPH1,ZYX,KARS,HUWE1,TPM4,IGF2R,TPM1,MYLK,PNP,MACF1,IRF2BP2,CENPF,TAGLN2,MKI67,EIF3A,ATP5F1,FLNA,CNN3,KIF2C,STX12,SDHB,IARS,EFHD2,STK24,ANXA1,PDHA1,EIF3CL,PFKP,KRT18,GRB2,ECT2,ACTN1,PPP3CA,CDK1,DIA…
UniProt Keywords	KW-0597	Phosphoprotein	138	8057	0.29	1.94984	2.25e-23	9606.ENSP00000160827,9606.ENSP00000205402,9606.ENSP00000206765,9606.ENSP00000216911,9606.ENSP00000220003,9606.ENSP00000221166,9606.ENSP00000221957,9606.ENSP00000222399,9606.ENSP00000222553,9606.ENSP00000223369,9606.ENSP00000230085,9606.ENSP00000240874,9606.ENSP00000245932,9606.ENSP00000248553,9606.ENSP00000253792,9606.ENSP00000256441,9606.ENSP00000256442,9606.ENSP00000260324,9606.ENSP00000260363,…	KIF22,DLD,TGM1,AURKA,CSK,NEFM,PLIN3,LAMB1,NAMPT,YKT6,SNX3,KALRN,VASP,HSPB1,ACLY,MRPS36,CCNB1,SQRDL,KIF23,IPO5,MARS,ATP5B,PKD1,CNN2,CCDC6,CAPG,CPEB4,ANLN,FANCM,ZFHX3,SH3GL1,PPP1R18,CDCA5,SLC12A9,ATAD2,DBN1,NACC1,PSME3,UBXN1,MEMO1,SLC4A7,COPS2,TPX2,EVPL,CEBPB,PDHB,KRT17,ARHGAP32,RAB6A,PDLIM2,AURKB,HSPH1,ZYX,KARS,FLNC,BSG,TRIO,HUWE1,SFN,MYO1F,MAFK,TPM4,CRKL,PDLIM7,PLS3,IGF2R,TPM1,TFRC,MYLK,PNP,MACF1…
UniProt Keywords	KW-0963	Cytoplasm	94	5028	0.33	2.13796	1.36e-13	9606.ENSP00000160827,9606.ENSP00000216911,9606.ENSP00000220003,9606.ENSP00000221957,9606.ENSP00000222553,9606.ENSP00000223369,9606.ENSP00000240874,9606.ENSP00000245932,9606.ENSP00000248553,9606.ENSP00000253792,9606.ENSP00000256442,9606.ENSP00000256644,9606.ENSP00000258418,9606.ENSP00000260363,9606.ENSP00000261574,9606.ENSP00000261942,9606.ENSP00000262027,9606.ENSP00000263102,9606.ENSP00000263867,…	KIF22,AURKA,CSK,PLIN3,NAMPT,YKT6,KALRN,VASP,HSPB1,ACLY,CCNB1,LAMTOR5,CAB39,KIF23,IPO5,FAF2,MARS,CCDC6,CAPG,CPEB4,ANLN,ZFHX3,SH3GL1,SH3BGRL3,PPP1R18,CDCA5,DBN1,NACC1,PSME3,UBXN1,COPS2,TPX2,EVPL,CEBPB,ISG20,KRT17,ARHGAP32,PDLIM2,AURKB,HSPH1,ZYX,KARS,FLNC,CCT6B,TRIO,HUWE1,SFN,TPM4,PDLIM7,PLS3,TPM1,MYLK,PNP,MACF1,IRF2BP2,CENPF,IVL,EIF3A,TTF2,FLNA,KIF2C,PABPC4,SRPK1,SKIV2L,IARS,TM9SF2,STK24,ANXA1,EIF3…
UniProt Keywords	KW-0206	Cytoskeleton	40	1215	0.58	3.80189	6.74e-11	9606.ENSP00000160827,9606.ENSP00000216911,9606.ENSP00000240874,9606.ENSP00000245932,9606.ENSP00000248553,9606.ENSP00000256442,9606.ENSP00000260363,9606.ENSP00000263102,9606.ENSP00000265748,9606.ENSP00000274853,9606.ENSP00000300403,9606.ENSP00000301607,9606.ENSP00000312634,9606.ENSP00000313950,9606.ENSP00000324422,9606.ENSP00000327145,9606.ENSP00000345230,9606.ENSP00000348099,9606.ENSP00000351022,…	KIF22,AURKA,KALRN,VASP,HSPB1,CCNB1,KIF23,CCDC6,ANLN,PPP1R18,TPX2,EVPL,PDLIM2,AURKB,ZYX,FLNC,TPM4,PDLIM7,TPM1,MYLK,PNP,MACF1,CENPF,FLNA,KIF2C,TM9SF2,FAM83H,ECT2,PRC1,ACTN1,CDK1,DIAPH1,LCP1,KIFC1,CORO1C,RACGAP1,NSFL1C,VIM,NUSAP1,EPPK1
UniProt Keywords	KW-0009	Actin-binding	19	265	0.91	8.12831	8.16e-10	9606.ENSP00000245932,9606.ENSP00000263097,9606.ENSP00000263867,9606.ENSP00000265748,9606.ENSP00000274853,9606.ENSP00000292385,9606.ENSP00000327145,9606.ENSP00000344871,9606.ENSP00000345230,9606.ENSP00000348163,9606.ENSP00000351022,9606.ENSP00000353452,9606.ENSP00000354573,9606.ENSP00000358866,9606.ENSP00000359225,9606.ENSP00000377941,9606.ENSP00000381565,9606.ENSP00000381581,9606.ENSP00000394496	VASP,CNN2,CAPG,ANLN,PPP1R18,DBN1,FLNC,MYO1F,TPM4,PLS3,TPM1,MYLK,MACF1,FLNA,CNN3,ACTN1,DIAPH1,LCP1,CORO1C
UniProt Keywords	KW-0648	Protein biosynthesis	11	128	0.99	9.77237	4.04e-06	9606.ENSP00000262027,9606.ENSP00000325448,9606.ENSP00000358140,9606.ENSP00000364794,9606.ENSP00000370258,9606.ENSP00000398131,9606.ENSP00000429931,9606.ENSP00000431800,9606.ENSP00000433664,9606.ENSP00000436049,9606.ENSP00000485663	MARS,KARS,EIF3A,IARS,EIF3CL,GSPT1,EIF3H,EIF3F,EIF4G2,EIF3M,EIF3L
UniProt Keywords	KW-0067	ATP-binding	32	1368	0.43	2.69153	3.64e-05	9606.ENSP00000160827,9606.ENSP00000216911,9606.ENSP00000220003,9606.ENSP00000240874,9606.ENSP00000253792,9606.ENSP00000260363,9606.ENSP00000262027,9606.ENSP00000262030,9606.ENSP00000267430,9606.ENSP00000285737,9606.ENSP00000287394,9606.ENSP00000311766,9606.ENSP00000313950,9606.ENSP00000318687,9606.ENSP00000325448,9606.ENSP00000327191,9606.ENSP00000339299,9606.ENSP00000344871,9606.ENSP00000353452,…	KIF22,AURKA,CSK,KALRN,ACLY,KIF23,MARS,ATP5B,FANCM,LONP2,ATAD2,ATAD3B,AURKB,HSPH1,KARS,CCT6B,TRIO,MYO1F,MYLK,MKI67,TTF2,KIF2C,SRPK1,SKIV2L,IARS,STK24,PFKP,CDK1,ATP5A1,KIFC1,TOP2A,MTHFD1L
UniProt Keywords	KW-0396	Initiation factor	7	47	1.23	16.9824	3.64e-05	9606.ENSP00000358140,9606.ENSP00000370258,9606.ENSP00000429931,9606.ENSP00000431800,9606.ENSP00000433664,9606.ENSP00000436049,9606.ENSP00000485663	EIF3A,EIF3CL,EIF3H,EIF3F,EIF4G2,EIF3M,EIF3L
UniProt Keywords	KW-0547	Nucleotide-binding	37	1760	0.38	2.39883	3.92e-05	9606.ENSP00000160827,9606.ENSP00000216911,9606.ENSP00000220003,9606.ENSP00000240874,9606.ENSP00000253792,9606.ENSP00000260363,9606.ENSP00000262027,9606.ENSP00000262030,9606.ENSP00000267430,9606.ENSP00000285737,9606.ENSP00000287394,9606.ENSP00000311449,9606.ENSP00000311766,9606.ENSP00000313950,9606.ENSP00000318687,9606.ENSP00000319096,9606.ENSP00000325448,9606.ENSP00000327191,9606.ENSP00000339299,…	KIF22,AURKA,CSK,KALRN,ACLY,KIF23,MARS,ATP5B,FANCM,LONP2,ATAD2,RAB6A,ATAD3B,AURKB,HSPH1,RAP2B,KARS,CCT6B,TRIO,MYO1F,MYLK,APOA1BP,MKI67,TTF2,KIF2C,SRPK1,SKIV2L,IARS,STK24,PFKP,CDK1,ATP5A1,KIFC1,GSPT1,TOP2A,RAB31,MTHFD1L
UniProt Keywords	KW-0132	Cell division	15	379	0.66	4.57088	0.00012	9606.ENSP00000216911,9606.ENSP00000256442,9606.ENSP00000260363,9606.ENSP00000265748,9606.ENSP00000275517,9606.ENSP00000300403,9606.ENSP00000313950,9606.ENSP00000355922,9606.ENSP00000361298,9606.ENSP00000376457,9606.ENSP00000377793,9606.ENSP00000378699,9606.ENSP00000393963,9606.ENSP00000404190,9606.ENSP00000453403	AURKA,CCNB1,KIF23,ANLN,CDCA5,TPX2,AURKB,CENPF,KIF2C,ECT2,PRC1,CDK1,KIFC1,RACGAP1,NUSAP1
UniProt Keywords	KW-1017	Isopeptide bond	35	1706	0.37	2.34423	0.00012	9606.ENSP00000160827,9606.ENSP00000216911,9606.ENSP00000221957,9606.ENSP00000230085,9606.ENSP00000253792,9606.ENSP00000260363,9606.ENSP00000265748,9606.ENSP00000268489,9606.ENSP00000287394,9606.ENSP00000292431,9606.ENSP00000300403,9606.ENSP00000305422,9606.ENSP00000308452,9606.ENSP00000344903,9606.ENSP00000355568,9606.ENSP00000357076,9606.ENSP00000357643,9606.ENSP00000357753,9606.ENSP00000358478,…	KIF22,AURKA,PLIN3,SNX3,ACLY,KIF23,ANLN,ZFHX3,ATAD2,NACC1,TPX2,CEBPB,KRT17,MAFK,IRF2BP2,TAGLN2,MKI67,IVL,TTF2,FLNA,PABPC4,ANXA1,KRT81,KRT18,ECT2,CDK1,GIGYF2,RACGAP1,TOP2A,EIF3H,LMO7,EIF4G2,VIM,UHRF1,CSDE1
UniProt Keywords	KW-0131	Cell cycle	19	644	0.53	3.38844	0.00029	9606.ENSP00000216911,9606.ENSP00000256442,9606.ENSP00000260363,9606.ENSP00000265748,9606.ENSP00000275517,9606.ENSP00000293362,9606.ENSP00000300403,9606.ENSP00000313950,9606.ENSP00000355922,9606.ENSP00000357643,9606.ENSP00000361298,9606.ENSP00000373487,9606.ENSP00000376457,9606.ENSP00000377793,9606.ENSP00000378699,9606.ENSP00000393963,9606.ENSP00000404190,9606.ENSP00000453403,9606.ENSP00000479617	AURKA,CCNB1,KIF23,ANLN,CDCA5,PSME3,TPX2,AURKB,CENPF,MKI67,KIF2C,KRT18,ECT2,PRC1,CDK1,KIFC1,RACGAP1,NUSAP1,UHRF1
UniProt Keywords	KW-0728	SH3 domain	11	220	0.76	5.7544	0.0003	9606.ENSP00000220003,9606.ENSP00000240874,9606.ENSP00000269886,9606.ENSP00000301607,9606.ENSP00000310561,9606.ENSP00000320038,9606.ENSP00000339299,9606.ENSP00000344871,9606.ENSP00000346300,9606.ENSP00000354573,9606.ENSP00000376345	CSK,KALRN,SH3GL1,EVPL,ARHGAP32,ARHGAP33,TRIO,MYO1F,CRKL,MACF1,GRB2
UniProt Keywords	KW-0403	Intermediate filament	7	75	1.03	10.7152	0.00032	9606.ENSP00000221166,9606.ENSP00000264651,9606.ENSP00000308452,9606.ENSP00000369349,9606.ENSP00000373487,9606.ENSP00000378292,9606.ENSP00000446007	NEFM,KRT24,KRT17,KRT81,KRT18,KRT80,VIM
UniProt Keywords	KW-0498	Mitosis	12	270	0.71	5.12861	0.00032	9606.ENSP00000216911,9606.ENSP00000256442,9606.ENSP00000260363,9606.ENSP00000265748,9606.ENSP00000275517,9606.ENSP00000300403,9606.ENSP00000313950,9606.ENSP00000355922,9606.ENSP00000361298,9606.ENSP00000378699,9606.ENSP00000393963,9606.ENSP00000453403	AURKA,CCNB1,KIF23,ANLN,CDCA5,TPX2,AURKB,CENPF,KIF2C,CDK1,KIFC1,NUSAP1
UniProt Keywords	KW-0375	Hydrogen ion transport	6	50	1.14	13.8038	0.00037	9606.ENSP00000262030,9606.ENSP00000290299,9606.ENSP00000300688,9606.ENSP00000358737,9606.ENSP00000381736,9606.ENSP00000389649	ATP5B,ATP5O,ATP5L,ATP5F1,ATP5A1,ATP5J
UniProt Keywords	KW-0488	Methylation	23	962	0.44	2.75423	0.00057	9606.ENSP00000221166,9606.ENSP00000223369,9606.ENSP00000230085,9606.ENSP00000248553,9606.ENSP00000263102,9606.ENSP00000305422,9606.ENSP00000310561,9606.ENSP00000311449,9606.ENSP00000319096,9606.ENSP00000324422,9606.ENSP00000327145,9606.ENSP00000340648,9606.ENSP00000348099,9606.ENSP00000349437,9606.ENSP00000355922,9606.ENSP00000357076,9606.ENSP00000359225,9606.ENSP00000361949,9606.ENSP00000373487,…	NEFM,YKT6,SNX3,HSPB1,CCDC6,CEBPB,ARHGAP32,RAB6A,RAP2B,ZYX,FLNC,HUWE1,PDLIM7,IGF2R,CENPF,TAGLN2,CNN3,PABPC4,KRT18,LAD1,ATP5A1,GIGYF2,EIF4G2
UniProt Keywords	KW-0832	Ubl conjugation	41	2383	0.29	1.94984	0.00062	9606.ENSP00000160827,9606.ENSP00000216911,9606.ENSP00000221957,9606.ENSP00000230085,9606.ENSP00000253792,9606.ENSP00000256442,9606.ENSP00000260363,9606.ENSP00000265748,9606.ENSP00000268489,9606.ENSP00000275517,9606.ENSP00000287394,9606.ENSP00000292431,9606.ENSP00000300403,9606.ENSP00000305422,9606.ENSP00000308452,9606.ENSP00000313950,9606.ENSP00000327145,9606.ENSP00000340989,9606.ENSP00000344903,…	KIF22,AURKA,PLIN3,SNX3,ACLY,CCNB1,KIF23,ANLN,ZFHX3,CDCA5,ATAD2,NACC1,TPX2,CEBPB,KRT17,AURKB,FLNC,SFN,MAFK,IRF2BP2,TAGLN2,MKI67,TTF2,FLNA,KIF2C,PABPC4,ANXA1,KRT81,KRT18,ECT2,CDK1,GIGYF2,RACGAP1,TOP2A,EIF3H,LMO7,EIF4G2,VIM,NUSAP1,UHRF1,CSDE1
UniProt Keywords	KW-0175	Coiled coil	38	2139	0.31	2.04174	0.00065	9606.ENSP00000160827,9606.ENSP00000221166,9606.ENSP00000221957,9606.ENSP00000222399,9606.ENSP00000223369,9606.ENSP00000245932,9606.ENSP00000260363,9606.ENSP00000261942,9606.ENSP00000262304,9606.ENSP00000263102,9606.ENSP00000264651,9606.ENSP00000265748,9606.ENSP00000269886,9606.ENSP00000274849,9606.ENSP00000287394,9606.ENSP00000294119,9606.ENSP00000301607,9606.ENSP00000308452,9606.ENSP00000311766,…	KIF22,NEFM,PLIN3,LAMB1,YKT6,VASP,KIF23,FAF2,PKD1,CCDC6,KRT24,ANLN,SH3GL1,ABT1,ATAD2,UBXN1,EVPL,KRT17,ATAD3B,TPM4,TPM1,CENPF,EIF3A,KIF2C,STX12,KRT81,KRT18,LAMA1,PRC1,KRT80,KTN1,DIAPH1,KIFC1,CORO1C,RACGAP1,VIM,NUSAP1,EPPK1
UniProt Keywords	KW-0066	ATP synthesis	4	16	1.46	28.8403	0.0008	9606.ENSP00000262030,9606.ENSP00000290299,9606.ENSP00000300688,9606.ENSP00000381736	ATP5B,ATP5O,ATP5L,ATP5A1
UniProt Keywords	KW-0945	Host-virus interaction	16	534	0.54	3.46737	0.0008	9606.ENSP00000248553,9606.ENSP00000261574,9606.ENSP00000293362,9606.ENSP00000294119,9606.ENSP00000311449,9606.ENSP00000324422,9606.ENSP00000325448,9606.ENSP00000353224,9606.ENSP00000358140,9606.ENSP00000362931,9606.ENSP00000373487,9606.ENSP00000376345,9606.ENSP00000378699,9606.ENSP00000436049,9606.ENSP00000444408,9606.ENSP00000446007	HSPB1,IPO5,PSME3,UBXN1,RAB6A,ZYX,KARS,TFRC,EIF3A,SRPK1,KRT18,GRB2,CDK1,EIF3M,SLC1A5,VIM
UniProt Keywords	KW-0966	Cell projection	23	1009	0.42	2.63027	0.00091	9606.ENSP00000205402,9606.ENSP00000216911,9606.ENSP00000245932,9606.ENSP00000262304,9606.ENSP00000263867,9606.ENSP00000265085,9606.ENSP00000265748,9606.ENSP00000269886,9606.ENSP00000292385,9606.ENSP00000295736,9606.ENSP00000310561,9606.ENSP00000339299,9606.ENSP00000353452,9606.ENSP00000354573,9606.ENSP00000358866,9606.ENSP00000366109,9606.ENSP00000377941,9606.ENSP00000378323,9606.ENSP00000381565,…	DLD,AURKA,VASP,PKD1,CAPG,CPEB4,ANLN,SH3GL1,DBN1,SLC4A7,ARHGAP32,TRIO,MYLK,MACF1,FLNA,ANXA1,ACTN1,PPP3CA,DIAPH1,LCP1,CORO1C,CD44,EPPK1
UniProt Keywords	KW-9995	Disease	58	3996	0.22	1.65959	0.00091	9606.ENSP00000160827,9606.ENSP00000205402,9606.ENSP00000206765,9606.ENSP00000216911,9606.ENSP00000222399,9606.ENSP00000223127,9606.ENSP00000230085,9606.ENSP00000248553,9606.ENSP00000262027,9606.ENSP00000262304,9606.ENSP00000263102,9606.ENSP00000265748,9606.ENSP00000267430,9606.ENSP00000269886,9606.ENSP00000292385,9606.ENSP00000292431,9606.ENSP00000307241,9606.ENSP00000308452,9606.ENSP00000325448,…	KIF22,DLD,TGM1,AURKA,LAMB1,PLOD3,SNX3,HSPB1,MARS,PKD1,CCDC6,ANLN,FANCM,SH3GL1,DBN1,NACC1,PDHB,KRT17,KARS,HCCS,FLNC,TRIO,HUWE1,MYO1F,PLS3,TPM1,TFRC,MYLK,PNP,MACF1,IRF2BP2,CENPF,APOA1BP,FLNA,SKIV2L,SDHB,IARS,AGRN,PDHA1,KRT81,KRT18,FAM83H,ECT2,PRC1,ACTN1,PPP3CA,DIAPH1,LCP1,ATP5A1,GIGYF2,AGR2,STXBP2,SLC2A1,EIF3F,TIMM50,VIM,GRIA3,EPPK1
UniProt Keywords	KW-0225	Disease mutation	48	3145	0.24	1.7378	0.0016	9606.ENSP00000160827,9606.ENSP00000205402,9606.ENSP00000206765,9606.ENSP00000223127,9606.ENSP00000248553,9606.ENSP00000262027,9606.ENSP00000262304,9606.ENSP00000265748,9606.ENSP00000267430,9606.ENSP00000292431,9606.ENSP00000307241,9606.ENSP00000308452,9606.ENSP00000325448,9606.ENSP00000326579,9606.ENSP00000327145,9606.ENSP00000339299,9606.ENSP00000340648,9606.ENSP00000344871,9606.ENSP00000348163,…	KIF22,DLD,TGM1,PLOD3,HSPB1,MARS,PKD1,ANLN,FANCM,NACC1,PDHB,KRT17,KARS,HCCS,FLNC,TRIO,HUWE1,MYO1F,PLS3,TPM1,TFRC,MYLK,PNP,MACF1,IRF2BP2,APOA1BP,FLNA,SKIV2L,SDHB,IARS,AGRN,PDHA1,KRT81,KRT18,FAM83H,ACTN1,PPP3CA,DIAPH1,LCP1,ATP5A1,GIGYF2,STXBP2,SLC2A1,EIF3F,TIMM50,VIM,GRIA3,EPPK1
UniProt Keywords	KW-0999	Mitochondrion inner membrane	11	298	0.63	4.2658	0.0022	9606.ENSP00000262030,9606.ENSP00000290299,9606.ENSP00000297632,9606.ENSP00000300688,9606.ENSP00000311766,9606.ENSP00000326579,9606.ENSP00000358737,9606.ENSP00000364649,9606.ENSP00000381736,9606.ENSP00000389649,9606.ENSP00000445806	ATP5B,ATP5O,TMEM65,ATP5L,ATAD3B,HCCS,ATP5F1,SDHB,ATP5A1,ATP5J,TIMM50
UniProt Keywords	KW-0493	Microtubule	10	276	0.62	4.16869	0.0053	9606.ENSP00000160827,9606.ENSP00000216911,9606.ENSP00000260363,9606.ENSP00000300403,9606.ENSP00000354573,9606.ENSP00000361298,9606.ENSP00000377793,9606.ENSP00000393963,9606.ENSP00000404190,9606.ENSP00000453403	KIF22,AURKA,KIF23,TPX2,MACF1,KIF2C,PRC1,KIFC1,RACGAP1,NUSAP1
UniProt Keywords	KW-0138	CF(0)	3	13	1.42	26.3027	0.0082	9606.ENSP00000300688,9606.ENSP00000358737,9606.ENSP00000389649	ATP5L,ATP5F1,ATP5J
UniProt Keywords	KW-0809	Transit peptide	14	543	0.47	2.95121	0.0088	9606.ENSP00000205402,9606.ENSP00000260324,9606.ENSP00000262030,9606.ENSP00000290299,9606.ENSP00000297632,9606.ENSP00000307241,9606.ENSP00000357218,9606.ENSP00000358737,9606.ENSP00000364649,9606.ENSP00000369134,9606.ENSP00000381736,9606.ENSP00000389649,9606.ENSP00000445806,9606.ENSP00000478253	DLD,SQRDL,ATP5B,ATP5O,TMEM65,PDHB,APOA1BP,ATP5F1,SDHB,PDHA1,ATP5A1,ATP5J,TIMM50,MTHFD1L
UniProt Keywords	KW-0965	Cell junction	17	801	0.39	2.45471	0.0179	9606.ENSP00000245932,9606.ENSP00000265085,9606.ENSP00000269886,9606.ENSP00000292385,9606.ENSP00000301607,9606.ENSP00000310561,9606.ENSP00000324422,9606.ENSP00000365567,9606.ENSP00000368678,9606.ENSP00000376457,9606.ENSP00000377941,9606.ENSP00000378323,9606.ENSP00000381581,9606.ENSP00000394496,9606.ENSP00000426632,9606.ENSP00000481554,9606.ENSP00000484472	VASP,CPEB4,SH3GL1,DBN1,EVPL,ARHGAP32,ZYX,TM9SF2,AGRN,ECT2,ACTN1,PPP3CA,LCP1,CORO1C,ERBB2IP,GRIA3,EPPK1
UniProt Keywords	KW-0025	Alternative splicing	109	10179	0.09	1.23027	0.0307	9606.ENSP00000160827,9606.ENSP00000205402,9606.ENSP00000206765,9606.ENSP00000210313,9606.ENSP00000221166,9606.ENSP00000221957,9606.ENSP00000223369,9606.ENSP00000230085,9606.ENSP00000240874,9606.ENSP00000253792,9606.ENSP00000256442,9606.ENSP00000260363,9606.ENSP00000261574,9606.ENSP00000262027,9606.ENSP00000262304,9606.ENSP00000263097,9606.ENSP00000263556,9606.ENSP00000263867,9606.ENSP00000265085,…	KIF22,DLD,TGM1,PSMD5,NEFM,PLIN3,YKT6,SNX3,KALRN,ACLY,CCNB1,KIF23,IPO5,MARS,PKD1,CNN2,P4HA1,CAPG,CPEB4,ANLN,FANCM,ZFHX3,SH3GL1,PPP1R18,SLC12A9,LONP2,ATAD2,DBN1,PSME3,UBXN1,MEMO1,SLC4A7,COPS2,TPX2,ISG20,PDHB,ARHGAP32,RAB6A,ATAD3B,PDLIM2,AURKB,HSPH1,ZYX,KARS,FLNC,CCT6B,BSG,TRIO,HUWE1,SFN,TPM4,PDLIM7,PLS3,TPM1,MYLK,MACF1,CD47,IRF2BP2,QSOX1,TAGLN2,APOA1BP,MKI67,AIM1,EIF3A,TTF2,FLNA,CNN3,KIF2C,PABPC4,S…
UniProt Keywords	KW-0816	Tricarboxylic acid cycle	3	24	1.16	14.4544	0.035	9606.ENSP00000307241,9606.ENSP00000364649,9606.ENSP00000369134	PDHB,SDHB,PDHA1
UniProt Keywords	KW-0139	CF(1)	2	6	1.58	38.0189	0.0427	9606.ENSP00000262030,9606.ENSP00000381736	ATP5B,ATP5A1
Pfam	PF00307	Calponin homology (CH) domain	9	67	1.19	15.4882	6.65e-05	9606.ENSP00000263097,9606.ENSP00000327145,9606.ENSP00000348163,9606.ENSP00000354573,9606.ENSP00000357076,9606.ENSP00000358866,9606.ENSP00000359225,9606.ENSP00000377941,9606.ENSP00000381581	CNN2,FLNC,PLS3,MACF1,TAGLN2,FLNA,CNN3,ACTN1,LCP1
Pfam	PF00038	Intermediate filament protein	7	72	1.05	11.2202	0.0096	9606.ENSP00000221166,9606.ENSP00000264651,9606.ENSP00000308452,9606.ENSP00000369349,9606.ENSP00000373487,9606.ENSP00000378292,9606.ENSP00000446007	NEFM,KRT24,KRT17,KRT81,KRT18,KRT80,VIM
Pfam	PF01399	PCI domain	4	17	1.43	26.9153	0.0333	9606.ENSP00000299259,9606.ENSP00000358140,9606.ENSP00000370258,9606.ENSP00000436049	COPS2,EIF3A,EIF3CL,EIF3M
Pfam	PF00402	Calponin family repeat	3	6	1.76	57.544	0.0445	9606.ENSP00000263097,9606.ENSP00000357076,9606.ENSP00000359225	CNN2,TAGLN2,CNN3
InterPro	IPR001715	Calponin homology domain	10	82	1.14	13.8038	4.84e-05	9606.ENSP00000263097,9606.ENSP00000327145,9606.ENSP00000348163,9606.ENSP00000354573,9606.ENSP00000357076,9606.ENSP00000358866,9606.ENSP00000359225,9606.ENSP00000377941,9606.ENSP00000381581,9606.ENSP00000433352	CNN2,FLNC,PLS3,MACF1,TAGLN2,FLNA,CNN3,ACTN1,LCP1,LMO7
InterPro	IPR036872	CH domain superfamily	10	83	1.14	13.8038	4.84e-05	9606.ENSP00000263097,9606.ENSP00000327145,9606.ENSP00000348163,9606.ENSP00000354573,9606.ENSP00000357076,9606.ENSP00000358866,9606.ENSP00000359225,9606.ENSP00000377941,9606.ENSP00000381581,9606.ENSP00000433352	CNN2,FLNC,PLS3,MACF1,TAGLN2,FLNA,CNN3,ACTN1,LCP1,LMO7
InterPro	IPR001589	Actinin-type actin-binding domain, conserved site	6	23	1.47	29.5121	0.00035	9606.ENSP00000327145,9606.ENSP00000348163,9606.ENSP00000354573,9606.ENSP00000358866,9606.ENSP00000377941,9606.ENSP00000381581	FLNC,PLS3,MACF1,FLNA,ACTN1,LCP1
InterPro	IPR000717	Proteasome component (PCI) domain	5	22	1.42	26.3027	0.0054	9606.ENSP00000299259,9606.ENSP00000358140,9606.ENSP00000370258,9606.ENSP00000436049,9606.ENSP00000485663	COPS2,EIF3A,EIF3CL,EIF3M,EIF3L
InterPro	IPR001452	SH3 domain	11	221	0.76	5.7544	0.008	9606.ENSP00000220003,9606.ENSP00000240874,9606.ENSP00000269886,9606.ENSP00000301607,9606.ENSP00000310561,9606.ENSP00000320038,9606.ENSP00000339299,9606.ENSP00000344871,9606.ENSP00000346300,9606.ENSP00000354573,9606.ENSP00000376345	CSK,KALRN,SH3GL1,EVPL,ARHGAP32,ARHGAP33,TRIO,MYO1F,CRKL,MACF1,GRB2
InterPro	IPR003096	Smooth muscle protein/calponin	4	11	1.62	41.6869	0.008	9606.ENSP00000263097,9606.ENSP00000357076,9606.ENSP00000359225,9606.ENSP00000433352	CNN2,TAGLN2,CNN3,LMO7
InterPro	IPR039008	Intermediate filament, rod domain	7	73	1.04	10.9648	0.008	9606.ENSP00000221166,9606.ENSP00000264651,9606.ENSP00000308452,9606.ENSP00000369349,9606.ENSP00000373487,9606.ENSP00000378292,9606.ENSP00000446007	NEFM,KRT24,KRT17,KRT81,KRT18,KRT80,VIM
InterPro	IPR018159	Spectrin/alpha-actinin	5	29	1.3	19.9526	0.0088	9606.ENSP00000240874,9606.ENSP00000301607,9606.ENSP00000339299,9606.ENSP00000354573,9606.ENSP00000377941	KALRN,EVPL,TRIO,MACF1,ACTN1
InterPro	IPR018039	Intermediate filament protein, conserved site	6	62	1.04	10.9648	0.0204	9606.ENSP00000221166,9606.ENSP00000264651,9606.ENSP00000308452,9606.ENSP00000369349,9606.ENSP00000373487,9606.ENSP00000446007	NEFM,KRT24,KRT17,KRT81,KRT18,VIM
InterPro	IPR000557	Calponin repeat	3	6	1.76	57.544	0.035	9606.ENSP00000263097,9606.ENSP00000357076,9606.ENSP00000359225	CNN2,TAGLN2,CNN3
InterPro	IPR001101	Plectin repeat	3	7	1.69	48.9779	0.0431	9606.ENSP00000301607,9606.ENSP00000354573,9606.ENSP00000484472	EVPL,MACF1,EPPK1
InterPro	IPR002017	Spectrin repeat	4	22	1.32	20.893	0.0431	9606.ENSP00000240874,9606.ENSP00000339299,9606.ENSP00000354573,9606.ENSP00000377941	KALRN,TRIO,MACF1,ACTN1
InterPro	IPR035915	Plakin repeat superfamily	3	7	1.69	48.9779	0.0431	9606.ENSP00000301607,9606.ENSP00000354573,9606.ENSP00000484472	EVPL,MACF1,EPPK1
InterPro	IPR043197	Plakin	3	8	1.63	42.658	0.0484	9606.ENSP00000301607,9606.ENSP00000354573,9606.ENSP00000484472	EVPL,MACF1,EPPK1
SMART	SM00033	Calponin homology domain	7	55	1.16	14.4544	0.00077	9606.ENSP00000327145,9606.ENSP00000354573,9606.ENSP00000357076,9606.ENSP00000358866,9606.ENSP00000359225,9606.ENSP00000377941,9606.ENSP00000381581	FLNC,MACF1,TAGLN2,FLNA,CNN3,ACTN1,LCP1
SMART	SM00150	Spectrin repeats	5	31	1.27	18.6209	0.0051	9606.ENSP00000240874,9606.ENSP00000301607,9606.ENSP00000339299,9606.ENSP00000354573,9606.ENSP00000377941	KALRN,EVPL,TRIO,MACF1,ACTN1

## Sheet: LapvsEGF_Nuclear fraction_UP
#category	term ID	term description	observed gene count	background gene count	strength	Enrichment	false discovery rate	matching proteins in your network (IDs)	matching proteins in your network (labels)
GO Process	GO:0010467	Gene expression	54	2056	0.49	3.0903	1.51e-10	9606.ENSP00000224140,9606.ENSP00000241502,9606.ENSP00000245838,9606.ENSP00000245934,9606.ENSP00000247001,9606.ENSP00000248643,9606.ENSP00000252996,9606.ENSP00000254730,9606.ENSP00000254928,9606.ENSP00000255764,9606.ENSP00000262415,9606.ENSP00000263208,9606.ENSP00000263736,9606.ENSP00000266070,9606.ENSP00000266126,9606.ENSP00000266735,9606.ENSP00000271526,9606.ENSP00000273783,9606.ENSP00000280557,…	SETX,FYTTD1,THOC2,SYMPK,SUGP1,MTERF1,TAF4,EEFSEC,ERAL1,MED10,DHX8,HIRA,SRBD1,DIDO1,EIF2B2,SNRPF,PRCC,EIF2B5,DENR,LUC7L,ICE1,PCF11,NDUFA7,RSF1,INTS3,ELAC2,RBMX2,TAF3,GTF2F2,MRRF,EIF2B3,TRMT1L,CHTOP,SCAF11,YARS,PIN4,PPIL1,PBRM1,RPP30,PAPD5,INTS2,EIF2B1,LSM6,LARP7,PLRG1,NXF1,ZC3H11A,CYFIP2,RPL28,NDUFAB1,MBD1,TAF15,RPP38,OXA1L
GO Process	GO:0034641	Cellular nitrogen compound metabolic process	70	3282	0.4	2.51189	1.51e-10	9606.ENSP00000217455,9606.ENSP00000224140,9606.ENSP00000242576,9606.ENSP00000244217,9606.ENSP00000245838,9606.ENSP00000245934,9606.ENSP00000247001,9606.ENSP00000248643,9606.ENSP00000252996,9606.ENSP00000254730,9606.ENSP00000254928,9606.ENSP00000255764,9606.ENSP00000262415,9606.ENSP00000263208,9606.ENSP00000263736,9606.ENSP00000265849,9606.ENSP00000266070,9606.ENSP00000266126,9606.ENSP00000266735,…	ACOT8,SETX,UNG,MCEE,THOC2,SYMPK,SUGP1,MTERF1,TAF4,EEFSEC,ERAL1,MED10,DHX8,HIRA,SRBD1,PMS2,DIDO1,EIF2B2,SNRPF,PRCC,EIF2B5,ATM,DENR,OXSM,XPC,LUC7L,ICE1,RAD21,PCF11,NDUFA7,RSF1,INTS3,ELAC2,RBMX2,TAF3,GTF2F2,MRRF,H1F0,TRRAP,EIF2B3,IBA57,TRMT1L,CHTOP,SCAF11,ACADM,ATRX,YARS,PIN4,PPIL1,RAD50,HMGN1,FECH,CNP,MTHFD2,PBRM1,RPP30,PAPD5,INTS2,EIF2B1,LSM6,LARP7,PLRG1,KDM2A,ZC3H11A,ERH,RPL28,MBD1,TAF15,RPP38,OX…
GO Process	GO:0046483	Heterocycle metabolic process	59	2840	0.39	2.45471	5.72e-08	9606.ENSP00000217455,9606.ENSP00000224140,9606.ENSP00000242576,9606.ENSP00000244217,9606.ENSP00000245838,9606.ENSP00000245934,9606.ENSP00000247001,9606.ENSP00000248643,9606.ENSP00000252996,9606.ENSP00000255764,9606.ENSP00000262415,9606.ENSP00000263208,9606.ENSP00000263736,9606.ENSP00000265849,9606.ENSP00000266070,9606.ENSP00000266735,9606.ENSP00000271526,9606.ENSP00000278616,9606.ENSP00000280701,…	ACOT8,SETX,UNG,MCEE,THOC2,SYMPK,SUGP1,MTERF1,TAF4,MED10,DHX8,HIRA,SRBD1,PMS2,DIDO1,SNRPF,PRCC,ATM,OXSM,XPC,LUC7L,ICE1,RAD21,PCF11,RSF1,INTS3,ELAC2,RBMX2,TAF3,GTF2F2,H1F0,TRRAP,IBA57,TRMT1L,CHTOP,SCAF11,ATRX,YARS,PIN4,PPIL1,RAD50,HMGN1,FECH,CNP,MTHFD2,PBRM1,RPP30,PAPD5,INTS2,LSM6,LARP7,PLRG1,KDM2A,ZC3H11A,ERH,RPL28,MBD1,TAF15,RPP38
GO Process	GO:0006139	Nucleobase-containing compound metabolic process	56	2659	0.4	2.51189	7.81e-08	9606.ENSP00000217455,9606.ENSP00000224140,9606.ENSP00000242576,9606.ENSP00000244217,9606.ENSP00000245838,9606.ENSP00000245934,9606.ENSP00000247001,9606.ENSP00000248643,9606.ENSP00000252996,9606.ENSP00000255764,9606.ENSP00000262415,9606.ENSP00000263208,9606.ENSP00000263736,9606.ENSP00000265849,9606.ENSP00000266070,9606.ENSP00000266735,9606.ENSP00000271526,9606.ENSP00000278616,9606.ENSP00000280701,…	ACOT8,SETX,UNG,MCEE,THOC2,SYMPK,SUGP1,MTERF1,TAF4,MED10,DHX8,HIRA,SRBD1,PMS2,DIDO1,SNRPF,PRCC,ATM,OXSM,XPC,LUC7L,ICE1,RAD21,PCF11,RSF1,INTS3,ELAC2,RBMX2,TAF3,GTF2F2,H1F0,TRRAP,TRMT1L,CHTOP,SCAF11,ATRX,YARS,PIN4,PPIL1,RAD50,HMGN1,CNP,PBRM1,RPP30,PAPD5,INTS2,LSM6,LARP7,PLRG1,KDM2A,ZC3H11A,ERH,RPL28,MBD1,TAF15,RPP38
GO Process	GO:0006725	Cellular aromatic compound metabolic process	59	2882	0.39	2.45471	7.81e-08	9606.ENSP00000217455,9606.ENSP00000224140,9606.ENSP00000242576,9606.ENSP00000244217,9606.ENSP00000245838,9606.ENSP00000245934,9606.ENSP00000247001,9606.ENSP00000248643,9606.ENSP00000252996,9606.ENSP00000255764,9606.ENSP00000262415,9606.ENSP00000263208,9606.ENSP00000263736,9606.ENSP00000265849,9606.ENSP00000266070,9606.ENSP00000266735,9606.ENSP00000271526,9606.ENSP00000278616,9606.ENSP00000280701,…	ACOT8,SETX,UNG,MCEE,THOC2,SYMPK,SUGP1,MTERF1,TAF4,MED10,DHX8,HIRA,SRBD1,PMS2,DIDO1,SNRPF,PRCC,ATM,OXSM,XPC,LUC7L,ICE1,RAD21,PCF11,RSF1,INTS3,ELAC2,RBMX2,TAF3,GTF2F2,H1F0,TRRAP,IBA57,TRMT1L,CHTOP,SCAF11,ATRX,YARS,PIN4,PPIL1,RAD50,HMGN1,FECH,CNP,MTHFD2,PBRM1,RPP30,PAPD5,INTS2,LSM6,LARP7,PLRG1,KDM2A,ZC3H11A,ERH,RPL28,MBD1,TAF15,RPP38
GO Process	GO:0090304	Nucleic acid metabolic process	50	2178	0.43	2.69153	7.81e-08	9606.ENSP00000224140,9606.ENSP00000242576,9606.ENSP00000245838,9606.ENSP00000245934,9606.ENSP00000247001,9606.ENSP00000248643,9606.ENSP00000252996,9606.ENSP00000255764,9606.ENSP00000262415,9606.ENSP00000263208,9606.ENSP00000265849,9606.ENSP00000266070,9606.ENSP00000266735,9606.ENSP00000271526,9606.ENSP00000278616,9606.ENSP00000285021,9606.ENSP00000293872,9606.ENSP00000296564,9606.ENSP00000297338,…	SETX,UNG,THOC2,SYMPK,SUGP1,MTERF1,TAF4,MED10,DHX8,HIRA,PMS2,DIDO1,SNRPF,PRCC,ATM,XPC,LUC7L,ICE1,RAD21,PCF11,RSF1,INTS3,ELAC2,RBMX2,TAF3,GTF2F2,H1F0,TRRAP,TRMT1L,CHTOP,SCAF11,ATRX,YARS,PIN4,PPIL1,RAD50,HMGN1,PBRM1,RPP30,PAPD5,INTS2,LSM6,LARP7,PLRG1,KDM2A,ZC3H11A,RPL28,MBD1,TAF15,RPP38
GO Process	GO:1901360	Organic cyclic compound metabolic process	61	3118	0.37	2.34423	1.12e-07	9606.ENSP00000217455,9606.ENSP00000224140,9606.ENSP00000242576,9606.ENSP00000244217,9606.ENSP00000245838,9606.ENSP00000245934,9606.ENSP00000247001,9606.ENSP00000248643,9606.ENSP00000252996,9606.ENSP00000255764,9606.ENSP00000262415,9606.ENSP00000263208,9606.ENSP00000263736,9606.ENSP00000265849,9606.ENSP00000266070,9606.ENSP00000266735,9606.ENSP00000271526,9606.ENSP00000278616,9606.ENSP00000280701,…	ACOT8,SETX,UNG,MCEE,THOC2,SYMPK,SUGP1,MTERF1,TAF4,MED10,DHX8,HIRA,SRBD1,PMS2,DIDO1,SNRPF,PRCC,ATM,OXSM,XPC,ACAA2,LUC7L,ICE1,RAD21,PCF11,RSF1,INTS3,ELAC2,RBMX2,TAF3,GTF2F2,H1F0,TRRAP,IBA57,TRMT1L,CHTOP,SCAF11,ATRX,YARS,PIN4,PPIL1,RAD50,HMGN1,FECH,CNP,MTHFD2,PBRM1,RPP30,PAPD5,INTS2,FDXR,LSM6,LARP7,PLRG1,KDM2A,ZC3H11A,ERH,RPL28,MBD1,TAF15,RPP38
GO Process	GO:0016070	RNA metabolic process	40	1584	0.48	3.01995	5.33e-07	9606.ENSP00000224140,9606.ENSP00000245838,9606.ENSP00000245934,9606.ENSP00000247001,9606.ENSP00000248643,9606.ENSP00000252996,9606.ENSP00000255764,9606.ENSP00000262415,9606.ENSP00000263208,9606.ENSP00000266070,9606.ENSP00000266735,9606.ENSP00000271526,9606.ENSP00000278616,9606.ENSP00000293872,9606.ENSP00000296564,9606.ENSP00000298281,9606.ENSP00000311513,9606.ENSP00000318641,9606.ENSP00000337445,…	SETX,THOC2,SYMPK,SUGP1,MTERF1,TAF4,MED10,DHX8,HIRA,DIDO1,SNRPF,PRCC,ATM,LUC7L,ICE1,PCF11,RSF1,INTS3,ELAC2,RBMX2,TAF3,GTF2F2,TRMT1L,CHTOP,SCAF11,YARS,PIN4,PPIL1,PBRM1,RPP30,PAPD5,INTS2,LSM6,LARP7,PLRG1,ZC3H11A,RPL28,MBD1,TAF15,RPP38
GO Process	GO:0034622	Cellular protein-containing complex assembly	28	816	0.61	4.0738	5.33e-07	9606.ENSP00000217402,9606.ENSP00000224140,9606.ENSP00000242285,9606.ENSP00000244534,9606.ENSP00000251166,9606.ENSP00000254810,9606.ENSP00000254928,9606.ENSP00000263208,9606.ENSP00000266735,9606.ENSP00000271715,9606.ENSP00000276062,9606.ENSP00000280557,9606.ENSP00000281031,9606.ENSP00000285021,9606.ENSP00000293872,9606.ENSP00000301457,9606.ENSP00000311513,9606.ENSP00000312625,9606.ENSP00000333277,…	CHMP4B,SETX,CLTA,HIST1H1D,CORO7,H3F3B,ERAL1,HIRA,SNRPF,POGZ,NDUFB11,DENR,NDUFC2,XPC,LUC7L,NDUFA7,RSF1,HP1BP3,HIST2H3D,H1F0,MT-ND4,SCAF11,PREX1,ATRX,COX7A2L,NDUFAB1,OXA1L,MIS12
GO Process	GO:0044237	Cellular metabolic process	103	7513	0.21	1.62181	5.33e-07	9606.ENSP00000217402,9606.ENSP00000217455,9606.ENSP00000224140,9606.ENSP00000231887,9606.ENSP00000232978,9606.ENSP00000242285,9606.ENSP00000242576,9606.ENSP00000244217,9606.ENSP00000244534,9606.ENSP00000245838,9606.ENSP00000245934,9606.ENSP00000247001,9606.ENSP00000248643,9606.ENSP00000252244,9606.ENSP00000252996,9606.ENSP00000254730,9606.ENSP00000254810,9606.ENSP00000254928,9606.ENSP00000255764,…	CHMP4B,ACOT8,SETX,EHHADH,NKTR,CLTA,UNG,MCEE,HIST1H1D,THOC2,SYMPK,SUGP1,MTERF1,KRT1,TAF4,EEFSEC,H3F3B,ERAL1,MED10,DHX8,HIRA,SRBD1,PMS2,DIDO1,EIF2B2,SNRPF,KRT10,FNBP1L,PRCC,EIF2B5,NDUFB11,ATM,DENR,OXSM,NDUFC2,EPG5,XPC,ACAA2,LUC7L,WDR82,ICE1,RAD21,PCF11,NDUFA7,USP48,KRT2,RSF1,CPNE1,INTS3,HIST2H3D,PPIL2,ELAC2,RBMX2,TAF3,GTF2F2,MRRF,H1F0,CTSL,PHF8,TRRAP,EIF2B3,MT-ND4,IBA57,TRMT1L,CHTOP,SCAF11,ACADM,NF…
GO Process	GO:0071840	Cellular component organization or biogenesis	86	5633	0.26	1.8197	5.33e-07	9606.ENSP00000217402,9606.ENSP00000217455,9606.ENSP00000224140,9606.ENSP00000231887,9606.ENSP00000242285,9606.ENSP00000243253,9606.ENSP00000244534,9606.ENSP00000246662,9606.ENSP00000248643,9606.ENSP00000250448,9606.ENSP00000251166,9606.ENSP00000251808,9606.ENSP00000252244,9606.ENSP00000254810,9606.ENSP00000254928,9606.ENSP00000262415,9606.ENSP00000263208,9606.ENSP00000266735,9606.ENSP00000269576,…	CHMP4B,ACOT8,SETX,EHHADH,CLTA,SEC61A1,HIST1H1D,KRT9,MTERF1,FOXA1,CORO7,GRHL2,KRT1,H3F3B,ERAL1,DHX8,HIRA,SNRPF,KRT10,FNBP1L,POGZ,NDUFB11,ATM,DENR,NDUFC2,EPG5,XPC,ACAA2,ACTR1B,ELMO2,LUC7L,WDR82,RAD21,NDUFA7,BRD3,BPTF,KRT2,RSF1,HP1BP3,CPNE1,ZMYM3,HIST2H2AB,HIST2H3D,ARHGAP10,MPP7,GTF2F2,MRRF,H1F0,CTSL,PHF8,FRYL,TRRAP,MT-ND4,IBA57,S100A6,SCAF11,NFIA,PREX1,ATRX,PIN4,ARHGEF7,COX7A2L,RAD50,PAK1IP1,HMGN1,…
GO Process	GO:0044271	Cellular nitrogen compound biosynthetic process	38	1522	0.47	2.95121	1.56e-06	9606.ENSP00000224140,9606.ENSP00000242576,9606.ENSP00000245934,9606.ENSP00000248643,9606.ENSP00000252996,9606.ENSP00000254730,9606.ENSP00000254928,9606.ENSP00000255764,9606.ENSP00000263208,9606.ENSP00000263736,9606.ENSP00000266070,9606.ENSP00000266126,9606.ENSP00000266735,9606.ENSP00000273783,9606.ENSP00000280557,9606.ENSP00000296564,9606.ENSP00000298281,9606.ENSP00000301457,9606.ENSP00000311513,…	SETX,UNG,SYMPK,MTERF1,TAF4,EEFSEC,ERAL1,MED10,HIRA,SRBD1,DIDO1,EIF2B2,SNRPF,EIF2B5,DENR,ICE1,PCF11,NDUFA7,RSF1,INTS3,TAF3,GTF2F2,MRRF,EIF2B3,IBA57,ACADM,YARS,RAD50,FECH,CNP,PBRM1,PAPD5,INTS2,EIF2B1,RPL28,MBD1,TAF15,OXA1L
GO Process	GO:0008152	Metabolic process	108	8298	0.19	1.54882	2.4e-06	9606.ENSP00000217402,9606.ENSP00000217455,9606.ENSP00000224140,9606.ENSP00000231887,9606.ENSP00000232978,9606.ENSP00000241502,9606.ENSP00000242285,9606.ENSP00000242576,9606.ENSP00000244217,9606.ENSP00000244534,9606.ENSP00000245838,9606.ENSP00000245934,9606.ENSP00000247001,9606.ENSP00000248643,9606.ENSP00000250448,9606.ENSP00000252244,9606.ENSP00000252996,9606.ENSP00000254730,9606.ENSP00000254810,…	CHMP4B,ACOT8,SETX,EHHADH,NKTR,FYTTD1,CLTA,UNG,MCEE,HIST1H1D,THOC2,SYMPK,SUGP1,MTERF1,FOXA1,KRT1,TAF4,EEFSEC,H3F3B,ERAL1,MED10,DHX8,HIRA,SRBD1,PMS2,DIDO1,EIF2B2,SNRPF,KRT10,FNBP1L,PRCC,EIF2B5,NDUFB11,ATM,DENR,OXSM,NDUFC2,EPG5,XPC,ACAA2,LUC7L,WDR82,ICE1,RAD21,PCF11,NDUFA7,USP48,KRT2,RSF1,CPNE1,INTS3,GLYR1,HIST2H3D,PPIL2,ELAC2,RBMX2,TAF3,GTF2F2,MRRF,H1F0,CTSL,PHF8,TRRAP,EIF2B3,MT-ND4,IBA57,TRMT1L,CH…
GO Process	GO:0006396	RNA processing	27	854	0.57	3.71535	4.39e-06	9606.ENSP00000224140,9606.ENSP00000245838,9606.ENSP00000245934,9606.ENSP00000247001,9606.ENSP00000262415,9606.ENSP00000266735,9606.ENSP00000271526,9606.ENSP00000293872,9606.ENSP00000298281,9606.ENSP00000318641,9606.ENSP00000337445,9606.ENSP00000339090,9606.ENSP00000340823,9606.ENSP00000356476,9606.ENSP00000357679,9606.ENSP00000358374,9606.ENSP00000362773,9606.ENSP00000362803,9606.ENSP00000389182,…	SETX,THOC2,SYMPK,SUGP1,DHX8,SNRPF,PRCC,LUC7L,PCF11,INTS3,ELAC2,RBMX2,GTF2F2,TRMT1L,CHTOP,SCAF11,PIN4,PPIL1,RPP30,PAPD5,INTS2,LSM6,LARP7,PLRG1,ZC3H11A,TAF15,RPP38
GO Process	GO:0043933	Protein-containing complex subunit organization	37	1539	0.45	2.81838	5.85e-06	9606.ENSP00000217402,9606.ENSP00000224140,9606.ENSP00000242285,9606.ENSP00000244534,9606.ENSP00000251166,9606.ENSP00000252244,9606.ENSP00000254810,9606.ENSP00000254928,9606.ENSP00000262415,9606.ENSP00000263208,9606.ENSP00000266735,9606.ENSP00000269576,9606.ENSP00000271715,9606.ENSP00000276062,9606.ENSP00000280557,9606.ENSP00000281031,9606.ENSP00000282041,9606.ENSP00000285021,9606.ENSP00000293872,…	CHMP4B,SETX,CLTA,HIST1H1D,CORO7,KRT1,H3F3B,ERAL1,DHX8,HIRA,SNRPF,KRT10,POGZ,NDUFB11,DENR,NDUFC2,EPG5,XPC,LUC7L,NDUFA7,BPTF,RSF1,HP1BP3,HIST2H3D,MRRF,H1F0,TRRAP,MT-ND4,SCAF11,PREX1,ATRX,COX7A2L,GLDC,PBRM1,NDUFAB1,OXA1L,MIS12
GO Process	GO:0051276	Chromosome organization	30	1066	0.52	3.31131	6.48e-06	9606.ENSP00000217402,9606.ENSP00000224140,9606.ENSP00000244534,9606.ENSP00000248643,9606.ENSP00000250448,9606.ENSP00000254810,9606.ENSP00000263208,9606.ENSP00000271715,9606.ENSP00000278616,9606.ENSP00000285021,9606.ENSP00000296490,9606.ENSP00000297338,9606.ENSP00000305918,9606.ENSP00000307208,9606.ENSP00000311513,9606.ENSP00000312625,9606.ENSP00000332790,9606.ENSP00000333277,9606.ENSP00000340823,…	CHMP4B,SETX,HIST1H1D,MTERF1,FOXA1,H3F3B,HIRA,POGZ,ATM,XPC,WDR82,RAD21,BRD3,BPTF,RSF1,HP1BP3,HIST2H2AB,HIST2H3D,GTF2F2,H1F0,PHF8,TRRAP,ATRX,RAD50,HMGN1,PBRM1,BAP1,KDM2A,MBD1,MIS12
GO Process	GO:0006996	Organelle organization	60	3450	0.31	2.04174	7.3e-06	9606.ENSP00000217402,9606.ENSP00000217455,9606.ENSP00000224140,9606.ENSP00000231887,9606.ENSP00000243253,9606.ENSP00000244534,9606.ENSP00000246662,9606.ENSP00000248643,9606.ENSP00000250448,9606.ENSP00000251166,9606.ENSP00000254810,9606.ENSP00000254928,9606.ENSP00000263208,9606.ENSP00000271234,9606.ENSP00000271715,9606.ENSP00000276062,9606.ENSP00000278616,9606.ENSP00000280557,9606.ENSP00000281031,…	CHMP4B,ACOT8,SETX,EHHADH,SEC61A1,HIST1H1D,KRT9,MTERF1,FOXA1,CORO7,H3F3B,ERAL1,HIRA,FNBP1L,POGZ,NDUFB11,ATM,DENR,NDUFC2,XPC,ACAA2,ACTR1B,ELMO2,WDR82,RAD21,NDUFA7,BRD3,BPTF,KRT2,RSF1,HP1BP3,ZMYM3,HIST2H2AB,HIST2H3D,ARHGAP10,GTF2F2,MRRF,H1F0,PHF8,TRRAP,MT-ND4,PREX1,ATRX,ARHGEF7,COX7A2L,RAD50,HMGN1,NUMA1,CNP,PBRM1,DYNC1I2,BAP1,KDM2A,TOMM5,NDUFAB1,CIRBP,MBD1,VPS11,OXA1L,MIS12
GO Process	GO:0034645	Cellular macromolecule biosynthetic process	37	1592	0.44	2.75423	1.17e-05	9606.ENSP00000224140,9606.ENSP00000245934,9606.ENSP00000248643,9606.ENSP00000252996,9606.ENSP00000254730,9606.ENSP00000254928,9606.ENSP00000255764,9606.ENSP00000263208,9606.ENSP00000263736,9606.ENSP00000266070,9606.ENSP00000266126,9606.ENSP00000266735,9606.ENSP00000273783,9606.ENSP00000278616,9606.ENSP00000280557,9606.ENSP00000296564,9606.ENSP00000298281,9606.ENSP00000301457,9606.ENSP00000311513,…	SETX,SYMPK,MTERF1,TAF4,EEFSEC,ERAL1,MED10,HIRA,SRBD1,DIDO1,EIF2B2,SNRPF,EIF2B5,ATM,DENR,ICE1,PCF11,NDUFA7,RSF1,INTS3,TAF3,GTF2F2,MRRF,EIF2B3,NFIA,ATRX,YARS,RAD50,NFIB,PBRM1,PAPD5,INTS2,EIF2B1,RPL28,MBD1,TAF15,OXA1L
GO Process	GO:0016043	Cellular component organization	80	5447	0.24	1.7378	1.19e-05	9606.ENSP00000217402,9606.ENSP00000217455,9606.ENSP00000224140,9606.ENSP00000231887,9606.ENSP00000242285,9606.ENSP00000243253,9606.ENSP00000244534,9606.ENSP00000246662,9606.ENSP00000248643,9606.ENSP00000250448,9606.ENSP00000251166,9606.ENSP00000251808,9606.ENSP00000252244,9606.ENSP00000254810,9606.ENSP00000254928,9606.ENSP00000262415,9606.ENSP00000263208,9606.ENSP00000266735,9606.ENSP00000269576,…	CHMP4B,ACOT8,SETX,EHHADH,CLTA,SEC61A1,HIST1H1D,KRT9,MTERF1,FOXA1,CORO7,GRHL2,KRT1,H3F3B,ERAL1,DHX8,HIRA,SNRPF,KRT10,FNBP1L,POGZ,NDUFB11,ATM,DENR,NDUFC2,EPG5,XPC,ACAA2,ACTR1B,ELMO2,LUC7L,WDR82,RAD21,NDUFA7,BRD3,BPTF,KRT2,RSF1,HP1BP3,CPNE1,ZMYM3,HIST2H2AB,HIST2H3D,ARHGAP10,MPP7,GTF2F2,MRRF,H1F0,CTSL,PHF8,FRYL,TRRAP,MT-ND4,IBA57,S100A6,SCAF11,NFIA,PREX1,ATRX,ARHGEF7,COX7A2L,RAD50,HMGN1,NFIB,GLDC,NUM…
GO Process	GO:0006397	mRNA processing	19	468	0.68	4.7863	1.77e-05	9606.ENSP00000224140,9606.ENSP00000245838,9606.ENSP00000245934,9606.ENSP00000247001,9606.ENSP00000262415,9606.ENSP00000266735,9606.ENSP00000271526,9606.ENSP00000293872,9606.ENSP00000298281,9606.ENSP00000339090,9606.ENSP00000340823,9606.ENSP00000357679,9606.ENSP00000358374,9606.ENSP00000362803,9606.ENSP00000396995,9606.ENSP00000422392,9606.ENSP00000422626,9606.ENSP00000424417,9606.ENSP00000438527	SETX,THOC2,SYMPK,SUGP1,DHX8,SNRPF,PRCC,LUC7L,PCF11,RBMX2,GTF2F2,CHTOP,SCAF11,PPIL1,PAPD5,LSM6,LARP7,PLRG1,ZC3H11A
GO Process	GO:0065003	Protein-containing complex assembly	32	1293	0.47	2.95121	2.69e-05	9606.ENSP00000217402,9606.ENSP00000224140,9606.ENSP00000242285,9606.ENSP00000244534,9606.ENSP00000251166,9606.ENSP00000252244,9606.ENSP00000254810,9606.ENSP00000254928,9606.ENSP00000263208,9606.ENSP00000266735,9606.ENSP00000269576,9606.ENSP00000271715,9606.ENSP00000276062,9606.ENSP00000280557,9606.ENSP00000281031,9606.ENSP00000285021,9606.ENSP00000293872,9606.ENSP00000301457,9606.ENSP00000311513,…	CHMP4B,SETX,CLTA,HIST1H1D,CORO7,KRT1,H3F3B,ERAL1,HIRA,SNRPF,KRT10,POGZ,NDUFB11,DENR,NDUFC2,XPC,LUC7L,NDUFA7,RSF1,HP1BP3,HIST2H3D,H1F0,TRRAP,MT-ND4,SCAF11,PREX1,ATRX,COX7A2L,GLDC,NDUFAB1,OXA1L,MIS12
GO Process	GO:0008380	RNA splicing	17	396	0.71	5.12861	3.92e-05	9606.ENSP00000224140,9606.ENSP00000245838,9606.ENSP00000245934,9606.ENSP00000247001,9606.ENSP00000262415,9606.ENSP00000266735,9606.ENSP00000271526,9606.ENSP00000293872,9606.ENSP00000298281,9606.ENSP00000339090,9606.ENSP00000340823,9606.ENSP00000358374,9606.ENSP00000362803,9606.ENSP00000422392,9606.ENSP00000422626,9606.ENSP00000424417,9606.ENSP00000474096	SETX,THOC2,SYMPK,SUGP1,DHX8,SNRPF,PRCC,LUC7L,PCF11,RBMX2,GTF2F2,SCAF11,PPIL1,LSM6,LARP7,PLRG1,TAF15
GO Process	GO:0043170	Macromolecule metabolic process	85	6137	0.22	1.65959	3.92e-05	9606.ENSP00000217402,9606.ENSP00000224140,9606.ENSP00000231887,9606.ENSP00000232978,9606.ENSP00000241502,9606.ENSP00000242285,9606.ENSP00000242576,9606.ENSP00000244534,9606.ENSP00000245838,9606.ENSP00000245934,9606.ENSP00000247001,9606.ENSP00000248643,9606.ENSP00000252244,9606.ENSP00000252996,9606.ENSP00000254730,9606.ENSP00000254810,9606.ENSP00000254928,9606.ENSP00000255764,9606.ENSP00000262415,…	CHMP4B,SETX,EHHADH,NKTR,FYTTD1,CLTA,UNG,HIST1H1D,THOC2,SYMPK,SUGP1,MTERF1,KRT1,TAF4,EEFSEC,H3F3B,ERAL1,MED10,DHX8,HIRA,SRBD1,PMS2,DIDO1,EIF2B2,SNRPF,KRT10,PRCC,EIF2B5,ATM,DENR,XPC,LUC7L,WDR82,ICE1,RAD21,PCF11,NDUFA7,USP48,KRT2,RSF1,CPNE1,INTS3,HIST2H3D,PPIL2,ELAC2,RBMX2,TAF3,GTF2F2,MRRF,H1F0,CTSL,PHF8,TRRAP,EIF2B3,TRMT1L,CHTOP,SCAF11,NFIA,ATRX,YARS,PIN4,PPIL1,RAD50,HMGN1,NFIB,PBRM1,RPP30,PAPD5,IN…
GO Process	GO:0044085	Cellular component biogenesis	48	2583	0.34	2.18776	4.07e-05	9606.ENSP00000217402,9606.ENSP00000224140,9606.ENSP00000242285,9606.ENSP00000244534,9606.ENSP00000251166,9606.ENSP00000251808,9606.ENSP00000252244,9606.ENSP00000254810,9606.ENSP00000254928,9606.ENSP00000263208,9606.ENSP00000266735,9606.ENSP00000269576,9606.ENSP00000271234,9606.ENSP00000271715,9606.ENSP00000276062,9606.ENSP00000280557,9606.ENSP00000281031,9606.ENSP00000285021,9606.ENSP00000293872,…	CHMP4B,SETX,CLTA,HIST1H1D,CORO7,GRHL2,KRT1,H3F3B,ERAL1,HIRA,SNRPF,KRT10,FNBP1L,POGZ,NDUFB11,DENR,NDUFC2,XPC,LUC7L,NDUFA7,RSF1,HP1BP3,HIST2H3D,MPP7,H1F0,TRRAP,MT-ND4,IBA57,SCAF11,PREX1,ATRX,PIN4,ARHGEF7,COX7A2L,PAK1IP1,GLDC,NUMA1,DYNC1I2,RPP30,PAPD5,LSM6,CYFIP2,NDUFAB1,CIRBP,MBD1,RPP38,OXA1L,MIS12
GO Process	GO:0006807	Nitrogen compound metabolic process	91	6852	0.2	1.58489	5.66e-05	9606.ENSP00000217402,9606.ENSP00000217455,9606.ENSP00000224140,9606.ENSP00000231887,9606.ENSP00000232978,9606.ENSP00000242285,9606.ENSP00000242576,9606.ENSP00000244217,9606.ENSP00000244534,9606.ENSP00000245838,9606.ENSP00000245934,9606.ENSP00000247001,9606.ENSP00000248643,9606.ENSP00000252244,9606.ENSP00000252996,9606.ENSP00000254730,9606.ENSP00000254810,9606.ENSP00000254928,9606.ENSP00000255764,…	CHMP4B,ACOT8,SETX,EHHADH,NKTR,CLTA,UNG,MCEE,HIST1H1D,THOC2,SYMPK,SUGP1,MTERF1,KRT1,TAF4,EEFSEC,H3F3B,ERAL1,MED10,DHX8,HIRA,SRBD1,PMS2,DIDO1,EIF2B2,SNRPF,KRT10,PRCC,EIF2B5,ATM,DENR,OXSM,XPC,LUC7L,WDR82,ICE1,RAD21,PCF11,NDUFA7,USP48,KRT2,RSF1,CPNE1,INTS3,HIST2H3D,PPIL2,ELAC2,RBMX2,TAF3,GTF2F2,MRRF,H1F0,CTSL,PHF8,TRRAP,EIF2B3,IBA57,TRMT1L,CHTOP,SCAF11,ACADM,ATRX,YARS,PIN4,PPIL1,RAD50,HMGN1,GLDC,FECH…
GO Process	GO:0044249	Cellular biosynthetic process	47	2611	0.33	2.13796	0.00014	9606.ENSP00000217455,9606.ENSP00000224140,9606.ENSP00000242576,9606.ENSP00000245934,9606.ENSP00000248643,9606.ENSP00000252996,9606.ENSP00000254730,9606.ENSP00000254928,9606.ENSP00000255764,9606.ENSP00000263208,9606.ENSP00000263736,9606.ENSP00000266070,9606.ENSP00000266126,9606.ENSP00000266735,9606.ENSP00000273783,9606.ENSP00000278616,9606.ENSP00000280557,9606.ENSP00000280701,9606.ENSP00000296564,…	ACOT8,SETX,UNG,SYMPK,MTERF1,TAF4,EEFSEC,ERAL1,MED10,HIRA,SRBD1,DIDO1,EIF2B2,SNRPF,EIF2B5,ATM,DENR,OXSM,ICE1,PCF11,NDUFA7,RSF1,CPNE1,INTS3,TAF3,GTF2F2,MRRF,EIF2B3,IBA57,ACADM,NFIA,ATRX,YARS,RAD50,NFIB,FECH,CNP,PBRM1,PAPD5,INTS2,EIF2B1,FDXR,RPL28,NDUFAB1,MBD1,TAF15,OXA1L
GO Process	GO:0000398	mRNA splicing, via spliceosome	14	294	0.75	5.62341	0.00015	9606.ENSP00000224140,9606.ENSP00000245934,9606.ENSP00000247001,9606.ENSP00000262415,9606.ENSP00000266735,9606.ENSP00000271526,9606.ENSP00000293872,9606.ENSP00000298281,9606.ENSP00000339090,9606.ENSP00000340823,9606.ENSP00000358374,9606.ENSP00000362803,9606.ENSP00000422392,9606.ENSP00000424417	SETX,SYMPK,SUGP1,DHX8,SNRPF,PRCC,LUC7L,PCF11,RBMX2,GTF2F2,SCAF11,PPIL1,LSM6,PLRG1
GO Process	GO:0016071	mRNA metabolic process	21	678	0.57	3.71535	0.00017	9606.ENSP00000224140,9606.ENSP00000245838,9606.ENSP00000245934,9606.ENSP00000247001,9606.ENSP00000262415,9606.ENSP00000266735,9606.ENSP00000271526,9606.ENSP00000278616,9606.ENSP00000293872,9606.ENSP00000298281,9606.ENSP00000339090,9606.ENSP00000340823,9606.ENSP00000357679,9606.ENSP00000358374,9606.ENSP00000362803,9606.ENSP00000396995,9606.ENSP00000422392,9606.ENSP00000422626,9606.ENSP00000424417,…	SETX,THOC2,SYMPK,SUGP1,DHX8,SNRPF,PRCC,ATM,LUC7L,PCF11,RBMX2,GTF2F2,CHTOP,SCAF11,PPIL1,PAPD5,LSM6,LARP7,PLRG1,ZC3H11A,RPL28
GO Process	GO:0071824	protein-DNA complex subunit organization	13	255	0.78	6.0256	0.00017	9606.ENSP00000244534,9606.ENSP00000254810,9606.ENSP00000263208,9606.ENSP00000271715,9606.ENSP00000285021,9606.ENSP00000307208,9606.ENSP00000311513,9606.ENSP00000312625,9606.ENSP00000333277,9606.ENSP00000344504,9606.ENSP00000362441,9606.ENSP00000378307,9606.ENSP00000484532	HIST1H1D,H3F3B,HIRA,POGZ,XPC,BPTF,RSF1,HP1BP3,HIST2H3D,H1F0,ATRX,PBRM1,MIS12
GO Process	GO:1901576	Organic substance biosynthetic process	48	2734	0.32	2.0893	0.00017	9606.ENSP00000217455,9606.ENSP00000224140,9606.ENSP00000242576,9606.ENSP00000245934,9606.ENSP00000248643,9606.ENSP00000252996,9606.ENSP00000254730,9606.ENSP00000254928,9606.ENSP00000255764,9606.ENSP00000263208,9606.ENSP00000263736,9606.ENSP00000266070,9606.ENSP00000266126,9606.ENSP00000266735,9606.ENSP00000273783,9606.ENSP00000278616,9606.ENSP00000280557,9606.ENSP00000280701,9606.ENSP00000285093,…	ACOT8,SETX,UNG,SYMPK,MTERF1,TAF4,EEFSEC,ERAL1,MED10,HIRA,SRBD1,DIDO1,EIF2B2,SNRPF,EIF2B5,ATM,DENR,OXSM,ACAA2,ICE1,PCF11,NDUFA7,RSF1,CPNE1,INTS3,TAF3,GTF2F2,MRRF,EIF2B3,IBA57,ACADM,NFIA,ATRX,YARS,RAD50,NFIB,FECH,CNP,PBRM1,PAPD5,INTS2,EIF2B1,FDXR,RPL28,NDUFAB1,MBD1,TAF15,OXA1L
GO Process	GO:0033044	Regulation of chromosome organization	15	359	0.7	5.01187	0.00022	9606.ENSP00000244534,9606.ENSP00000254810,9606.ENSP00000263208,9606.ENSP00000278616,9606.ENSP00000297338,9606.ENSP00000322716,9606.ENSP00000344504,9606.ENSP00000350676,9606.ENSP00000357679,9606.ENSP00000362441,9606.ENSP00000365694,9606.ENSP00000368100,9606.ENSP00000377298,9606.ENSP00000378935,9606.ENSP00000396995	HIST1H1D,H3F3B,HIRA,ATM,RAD21,GLYR1,H1F0,PHF8,CHTOP,ATRX,PPP1R10,RAD50,NUMA1,PPHLN1,PAPD5
GO Process	GO:0071704	Organic substance metabolic process	97	7755	0.17	1.47911	0.00022	9606.ENSP00000217402,9606.ENSP00000217455,9606.ENSP00000224140,9606.ENSP00000231887,9606.ENSP00000232978,9606.ENSP00000241502,9606.ENSP00000242285,9606.ENSP00000242576,9606.ENSP00000244217,9606.ENSP00000244534,9606.ENSP00000245838,9606.ENSP00000245934,9606.ENSP00000247001,9606.ENSP00000248643,9606.ENSP00000252244,9606.ENSP00000252996,9606.ENSP00000254730,9606.ENSP00000254810,9606.ENSP00000254928,…	CHMP4B,ACOT8,SETX,EHHADH,NKTR,FYTTD1,CLTA,UNG,MCEE,HIST1H1D,THOC2,SYMPK,SUGP1,MTERF1,KRT1,TAF4,EEFSEC,H3F3B,ERAL1,MED10,DHX8,HIRA,SRBD1,PMS2,DIDO1,EIF2B2,SNRPF,KRT10,PRCC,EIF2B5,ATM,DENR,OXSM,XPC,ACAA2,LUC7L,WDR82,ICE1,RAD21,PCF11,NDUFA7,USP48,KRT2,RSF1,CPNE1,INTS3,HIST2H3D,PPIL2,ELAC2,RBMX2,TAF3,GTF2F2,MRRF,H1F0,CTSL,PHF8,TRRAP,EIF2B3,IBA57,TRMT1L,CHTOP,SCAF11,ACADM,NFIA,ATRX,YARS,PIN4,PPIL1,RAD…
GO Process	GO:0006325	Chromatin organization	21	713	0.54	3.46737	0.00031	9606.ENSP00000244534,9606.ENSP00000250448,9606.ENSP00000254810,9606.ENSP00000263208,9606.ENSP00000278616,9606.ENSP00000296490,9606.ENSP00000305918,9606.ENSP00000307208,9606.ENSP00000311513,9606.ENSP00000312625,9606.ENSP00000332790,9606.ENSP00000333277,9606.ENSP00000344504,9606.ENSP00000350676,9606.ENSP00000352925,9606.ENSP00000362441,9606.ENSP00000370125,9606.ENSP00000378307,9606.ENSP00000417132,…	HIST1H1D,FOXA1,H3F3B,HIRA,ATM,WDR82,BRD3,BPTF,RSF1,HP1BP3,HIST2H2AB,HIST2H3D,H1F0,PHF8,TRRAP,ATRX,HMGN1,PBRM1,BAP1,KDM2A,MBD1
GO Process	GO:0071103	DNA conformation change	14	328	0.7	5.01187	0.00039	9606.ENSP00000224140,9606.ENSP00000244534,9606.ENSP00000248643,9606.ENSP00000254810,9606.ENSP00000263208,9606.ENSP00000285021,9606.ENSP00000311513,9606.ENSP00000312625,9606.ENSP00000333277,9606.ENSP00000340823,9606.ENSP00000344504,9606.ENSP00000362441,9606.ENSP00000368100,9606.ENSP00000468785	SETX,HIST1H1D,MTERF1,H3F3B,HIRA,XPC,RSF1,HP1BP3,HIST2H3D,GTF2F2,H1F0,ATRX,RAD50,MBD1
GO Process	GO:2000112	Regulation of cellular macromolecule biosynthetic process	59	3878	0.26	1.8197	0.00051	9606.ENSP00000217455,9606.ENSP00000224073,9606.ENSP00000224140,9606.ENSP00000244534,9606.ENSP00000248643,9606.ENSP00000250448,9606.ENSP00000251808,9606.ENSP00000252542,9606.ENSP00000252996,9606.ENSP00000254730,9606.ENSP00000254810,9606.ENSP00000255764,9606.ENSP00000263208,9606.ENSP00000263381,9606.ENSP00000264908,9606.ENSP00000266126,9606.ENSP00000273783,9606.ENSP00000278616,9606.ENSP00000280557,…	ACOT8,EDF1,SETX,HIST1H1D,MTERF1,FOXA1,GRHL2,SAFB2,TAF4,EEFSEC,H3F3B,MED10,HIRA,WIZ,ANXA3,EIF2B2,EIF2B5,ATM,DENR,XPC,ELMSAN1,RFX5,ICE1,RAD21,BRD3,BPTF,RSF1,HP1BP3,GLYR1,ZMYM3,ZKSCAN1,HIST2H2AB,HIST2H3D,TAF3,GTF2F2,H1F0,PHF8,RAB3GAP2,TRRAP,EIF2B3,VGLL1,NFIA,ATRX,SPEN,CASZ1,HMGN1,NFIB,CBX1,PPHLN1,PAPD5,SP140L,EIF2B1,BAP1,LARP7,KDM2A,NKRF,CIRBP,MBD1,TAF15
GO Process	GO:0006351	Transcription, DNA-templated	18	567	0.58	3.80189	0.00066	9606.ENSP00000224140,9606.ENSP00000245934,9606.ENSP00000248643,9606.ENSP00000252996,9606.ENSP00000255764,9606.ENSP00000263208,9606.ENSP00000266070,9606.ENSP00000266735,9606.ENSP00000296564,9606.ENSP00000298281,9606.ENSP00000311513,9606.ENSP00000318641,9606.ENSP00000340271,9606.ENSP00000340823,9606.ENSP00000378307,9606.ENSP00000414237,9606.ENSP00000468785,9606.ENSP00000474096	SETX,SYMPK,MTERF1,TAF4,MED10,HIRA,DIDO1,SNRPF,ICE1,PCF11,RSF1,INTS3,TAF3,GTF2F2,PBRM1,INTS2,MBD1,TAF15
GO Process	GO:0022607	Cellular component assembly	42	2359	0.32	2.0893	0.00066	9606.ENSP00000217402,9606.ENSP00000224140,9606.ENSP00000242285,9606.ENSP00000244534,9606.ENSP00000251166,9606.ENSP00000251808,9606.ENSP00000252244,9606.ENSP00000254810,9606.ENSP00000254928,9606.ENSP00000263208,9606.ENSP00000266735,9606.ENSP00000269576,9606.ENSP00000271234,9606.ENSP00000271715,9606.ENSP00000276062,9606.ENSP00000280557,9606.ENSP00000281031,9606.ENSP00000285021,9606.ENSP00000293872,…	CHMP4B,SETX,CLTA,HIST1H1D,CORO7,GRHL2,KRT1,H3F3B,ERAL1,HIRA,SNRPF,KRT10,FNBP1L,POGZ,NDUFB11,DENR,NDUFC2,XPC,LUC7L,NDUFA7,RSF1,HP1BP3,HIST2H3D,MPP7,H1F0,TRRAP,MT-ND4,IBA57,SCAF11,PREX1,ATRX,ARHGEF7,COX7A2L,GLDC,NUMA1,DYNC1I2,CYFIP2,NDUFAB1,CIRBP,MBD1,OXA1L,MIS12
GO Process	GO:0065004	protein-DNA complex assembly	11	213	0.79	6.16595	0.00088	9606.ENSP00000244534,9606.ENSP00000254810,9606.ENSP00000263208,9606.ENSP00000271715,9606.ENSP00000285021,9606.ENSP00000311513,9606.ENSP00000312625,9606.ENSP00000333277,9606.ENSP00000344504,9606.ENSP00000362441,9606.ENSP00000484532	HIST1H1D,H3F3B,HIRA,POGZ,XPC,RSF1,HP1BP3,HIST2H3D,H1F0,ATRX,MIS12
GO Process	GO:0031123	RNA 3-end processing	9	135	0.9	7.94328	0.00099	9606.ENSP00000245838,9606.ENSP00000245934,9606.ENSP00000298281,9606.ENSP00000337445,9606.ENSP00000357679,9606.ENSP00000396995,9606.ENSP00000414237,9606.ENSP00000422626,9606.ENSP00000438527	THOC2,SYMPK,PCF11,ELAC2,CHTOP,PAPD5,INTS2,LARP7,ZC3H11A
GO Process	GO:0034728	Nucleosome organization	10	176	0.83	6.76083	0.0011	9606.ENSP00000244534,9606.ENSP00000254810,9606.ENSP00000263208,9606.ENSP00000307208,9606.ENSP00000311513,9606.ENSP00000312625,9606.ENSP00000333277,9606.ENSP00000344504,9606.ENSP00000362441,9606.ENSP00000378307	HIST1H1D,H3F3B,HIRA,BPTF,RSF1,HP1BP3,HIST2H3D,H1F0,ATRX,PBRM1
GO Process	GO:1901362	Organic cyclic compound biosynthetic process	27	1211	0.42	2.63027	0.0011	9606.ENSP00000217455,9606.ENSP00000224140,9606.ENSP00000242576,9606.ENSP00000245934,9606.ENSP00000248643,9606.ENSP00000252996,9606.ENSP00000255764,9606.ENSP00000263208,9606.ENSP00000266070,9606.ENSP00000266735,9606.ENSP00000285093,9606.ENSP00000296564,9606.ENSP00000298281,9606.ENSP00000311513,9606.ENSP00000318641,9606.ENSP00000340271,9606.ENSP00000340823,9606.ENSP00000355672,9606.ENSP00000368100,…	ACOT8,SETX,UNG,SYMPK,MTERF1,TAF4,MED10,HIRA,DIDO1,SNRPF,ACAA2,ICE1,PCF11,RSF1,INTS3,TAF3,GTF2F2,IBA57,RAD50,FECH,CNP,PBRM1,PAPD5,INTS2,FDXR,MBD1,TAF15
GO Process	GO:2001251	Negative regulation of chromosome organization	9	137	0.89	7.76247	0.0011	9606.ENSP00000244534,9606.ENSP00000254810,9606.ENSP00000278616,9606.ENSP00000297338,9606.ENSP00000344504,9606.ENSP00000350676,9606.ENSP00000362441,9606.ENSP00000368100,9606.ENSP00000396995	HIST1H1D,H3F3B,ATM,RAD21,H1F0,PHF8,ATRX,RAD50,PAPD5
GO Process	GO:0044238	Primary metabolic process	90	7332	0.16	1.44544	0.0018	9606.ENSP00000217402,9606.ENSP00000217455,9606.ENSP00000224140,9606.ENSP00000231887,9606.ENSP00000232978,9606.ENSP00000242285,9606.ENSP00000242576,9606.ENSP00000244217,9606.ENSP00000244534,9606.ENSP00000245838,9606.ENSP00000245934,9606.ENSP00000247001,9606.ENSP00000248643,9606.ENSP00000252244,9606.ENSP00000252996,9606.ENSP00000254730,9606.ENSP00000254810,9606.ENSP00000254928,9606.ENSP00000255764,…	CHMP4B,ACOT8,SETX,EHHADH,NKTR,CLTA,UNG,MCEE,HIST1H1D,THOC2,SYMPK,SUGP1,MTERF1,KRT1,TAF4,EEFSEC,H3F3B,ERAL1,MED10,DHX8,HIRA,SRBD1,PMS2,DIDO1,EIF2B2,SNRPF,KRT10,PRCC,EIF2B5,ATM,DENR,OXSM,XPC,ACAA2,LUC7L,WDR82,ICE1,RAD21,PCF11,NDUFA7,USP48,KRT2,RSF1,CPNE1,INTS3,HIST2H3D,PPIL2,ELAC2,RBMX2,TAF3,GTF2F2,MRRF,H1F0,CTSL,PHF8,TRRAP,EIF2B3,TRMT1L,CHTOP,SCAF11,ACADM,ATRX,YARS,PIN4,PPIL1,RAD50,HMGN1,GLDC,CNP,…
GO Process	GO:0044260	Cellular macromolecule metabolic process	68	4976	0.21	1.62181	0.0019	9606.ENSP00000217402,9606.ENSP00000224140,9606.ENSP00000231887,9606.ENSP00000232978,9606.ENSP00000242285,9606.ENSP00000242576,9606.ENSP00000244534,9606.ENSP00000245934,9606.ENSP00000248643,9606.ENSP00000252244,9606.ENSP00000252996,9606.ENSP00000254730,9606.ENSP00000254810,9606.ENSP00000254928,9606.ENSP00000255764,9606.ENSP00000263208,9606.ENSP00000263736,9606.ENSP00000265849,9606.ENSP00000266070,…	CHMP4B,SETX,EHHADH,NKTR,CLTA,UNG,HIST1H1D,SYMPK,MTERF1,KRT1,TAF4,EEFSEC,H3F3B,ERAL1,MED10,HIRA,SRBD1,PMS2,DIDO1,EIF2B2,SNRPF,KRT10,EIF2B5,ATM,DENR,XPC,WDR82,ICE1,RAD21,PCF11,NDUFA7,USP48,KRT2,RSF1,INTS3,HIST2H3D,PPIL2,TAF3,GTF2F2,MRRF,H1F0,CTSL,PHF8,TRRAP,EIF2B3,TRMT1L,NFIA,ATRX,YARS,PIN4,PPIL1,RAD50,HMGN1,NFIB,PBRM1,PAPD5,INTS2,EIF2B1,BAP1,LSM6,LARP7,KDM2A,TRIM3,RPL28,NDUFAB1,MBD1,TAF15,OXA1L
GO Process	GO:0006333	Chromatin assembly or disassembly	10	193	0.79	6.16595	0.0021	9606.ENSP00000244534,9606.ENSP00000254810,9606.ENSP00000263208,9606.ENSP00000311513,9606.ENSP00000312625,9606.ENSP00000333277,9606.ENSP00000344504,9606.ENSP00000362441,9606.ENSP00000378307,9606.ENSP00000468785	HIST1H1D,H3F3B,HIRA,RSF1,HP1BP3,HIST2H3D,H1F0,ATRX,PBRM1,MBD1
GO Process	GO:0006366	Transcription by RNA polymerase II	14	406	0.61	4.0738	0.0029	9606.ENSP00000224140,9606.ENSP00000245934,9606.ENSP00000252996,9606.ENSP00000255764,9606.ENSP00000266735,9606.ENSP00000296564,9606.ENSP00000298281,9606.ENSP00000318641,9606.ENSP00000340271,9606.ENSP00000340823,9606.ENSP00000378307,9606.ENSP00000414237,9606.ENSP00000468785,9606.ENSP00000474096	SETX,SYMPK,TAF4,MED10,SNRPF,ICE1,PCF11,INTS3,TAF3,GTF2F2,PBRM1,INTS2,MBD1,TAF15
GO Process	GO:0018130	Heterocycle biosynthetic process	24	1061	0.43	2.69153	0.0029	9606.ENSP00000224140,9606.ENSP00000242576,9606.ENSP00000245934,9606.ENSP00000248643,9606.ENSP00000252996,9606.ENSP00000255764,9606.ENSP00000263208,9606.ENSP00000266070,9606.ENSP00000266735,9606.ENSP00000296564,9606.ENSP00000298281,9606.ENSP00000311513,9606.ENSP00000318641,9606.ENSP00000340271,9606.ENSP00000340823,9606.ENSP00000355672,9606.ENSP00000368100,9606.ENSP00000372326,9606.ENSP00000377470,…	SETX,UNG,SYMPK,MTERF1,TAF4,MED10,HIRA,DIDO1,SNRPF,ICE1,PCF11,RSF1,INTS3,TAF3,GTF2F2,IBA57,RAD50,FECH,CNP,PBRM1,PAPD5,INTS2,MBD1,TAF15
GO Process	GO:0019438	Aromatic compound biosynthetic process	24	1070	0.42	2.63027	0.0032	9606.ENSP00000224140,9606.ENSP00000242576,9606.ENSP00000245934,9606.ENSP00000248643,9606.ENSP00000252996,9606.ENSP00000255764,9606.ENSP00000263208,9606.ENSP00000266070,9606.ENSP00000266735,9606.ENSP00000296564,9606.ENSP00000298281,9606.ENSP00000311513,9606.ENSP00000318641,9606.ENSP00000340271,9606.ENSP00000340823,9606.ENSP00000355672,9606.ENSP00000368100,9606.ENSP00000372326,9606.ENSP00000377470,…	SETX,UNG,SYMPK,MTERF1,TAF4,MED10,HIRA,DIDO1,SNRPF,ICE1,PCF11,RSF1,INTS3,TAF3,GTF2F2,IBA57,RAD50,FECH,CNP,PBRM1,PAPD5,INTS2,MBD1,TAF15
GO Process	GO:0006412	Translation	13	366	0.62	4.16869	0.0043	9606.ENSP00000254730,9606.ENSP00000254928,9606.ENSP00000263736,9606.ENSP00000266126,9606.ENSP00000273783,9606.ENSP00000280557,9606.ENSP00000301457,9606.ENSP00000343867,9606.ENSP00000353575,9606.ENSP00000362576,9606.ENSP00000416250,9606.ENSP00000452909,9606.ENSP00000483491	EEFSEC,ERAL1,SRBD1,EIF2B2,EIF2B5,DENR,NDUFA7,MRRF,EIF2B3,YARS,EIF2B1,RPL28,OXA1L
GO Process	GO:0031497	Chromatin assembly	9	172	0.79	6.16595	0.0048	9606.ENSP00000244534,9606.ENSP00000254810,9606.ENSP00000263208,9606.ENSP00000311513,9606.ENSP00000312625,9606.ENSP00000333277,9606.ENSP00000344504,9606.ENSP00000362441,9606.ENSP00000468785	HIST1H1D,H3F3B,HIRA,RSF1,HP1BP3,HIST2H3D,H1F0,ATRX,MBD1
GO Process	GO:0006334	Nucleosome assembly	8	135	0.85	7.07946	0.0059	9606.ENSP00000244534,9606.ENSP00000254810,9606.ENSP00000263208,9606.ENSP00000311513,9606.ENSP00000312625,9606.ENSP00000333277,9606.ENSP00000344504,9606.ENSP00000362441	HIST1H1D,H3F3B,HIRA,RSF1,HP1BP3,HIST2H3D,H1F0,ATRX
GO Process	GO:0032981	Mitochondrial respiratory chain complex I assembly	6	66	1.03	10.7152	0.0065	9606.ENSP00000276062,9606.ENSP00000281031,9606.ENSP00000301457,9606.ENSP00000354961,9606.ENSP00000458770,9606.ENSP00000483491	NDUFB11,NDUFC2,NDUFA7,MT-ND4,NDUFAB1,OXA1L
GO Process	GO:2001252	Positive regulation of chromosome organization	9	184	0.76	5.7544	0.0074	9606.ENSP00000278616,9606.ENSP00000297338,9606.ENSP00000322716,9606.ENSP00000357679,9606.ENSP00000362441,9606.ENSP00000365694,9606.ENSP00000368100,9606.ENSP00000377298,9606.ENSP00000378935	ATM,RAD21,GLYR1,CHTOP,ATRX,PPP1R10,RAD50,NUMA1,PPHLN1
GO Process	GO:0034654	Nucleobase-containing compound biosynthetic process	22	995	0.42	2.63027	0.0081	9606.ENSP00000224140,9606.ENSP00000242576,9606.ENSP00000245934,9606.ENSP00000248643,9606.ENSP00000252996,9606.ENSP00000255764,9606.ENSP00000263208,9606.ENSP00000266070,9606.ENSP00000266735,9606.ENSP00000296564,9606.ENSP00000298281,9606.ENSP00000311513,9606.ENSP00000318641,9606.ENSP00000340271,9606.ENSP00000340823,9606.ENSP00000368100,9606.ENSP00000377470,9606.ENSP00000378307,9606.ENSP00000396995,…	SETX,UNG,SYMPK,MTERF1,TAF4,MED10,HIRA,DIDO1,SNRPF,ICE1,PCF11,RSF1,INTS3,TAF3,GTF2F2,RAD50,CNP,PBRM1,PAPD5,INTS2,MBD1,TAF15
GO Process	GO:1902275	Regulation of chromatin organization	9	198	0.73	5.37032	0.0123	9606.ENSP00000244534,9606.ENSP00000263208,9606.ENSP00000278616,9606.ENSP00000322716,9606.ENSP00000344504,9606.ENSP00000350676,9606.ENSP00000357679,9606.ENSP00000362441,9606.ENSP00000378935	HIST1H1D,HIRA,ATM,GLYR1,H1F0,PHF8,CHTOP,ATRX,PPHLN1
GO Process	GO:0006355	Regulation of transcription, DNA-templated	49	3388	0.23	1.69824	0.0132	9606.ENSP00000224073,9606.ENSP00000224140,9606.ENSP00000244534,9606.ENSP00000248643,9606.ENSP00000250448,9606.ENSP00000251808,9606.ENSP00000252542,9606.ENSP00000252996,9606.ENSP00000254810,9606.ENSP00000255764,9606.ENSP00000263208,9606.ENSP00000263381,9606.ENSP00000264908,9606.ENSP00000278616,9606.ENSP00000285021,9606.ENSP00000286523,9606.ENSP00000290524,9606.ENSP00000296564,9606.ENSP00000297338,…	EDF1,SETX,HIST1H1D,MTERF1,FOXA1,GRHL2,SAFB2,TAF4,H3F3B,MED10,HIRA,WIZ,ANXA3,ATM,XPC,ELMSAN1,RFX5,ICE1,RAD21,BRD3,BPTF,RSF1,HP1BP3,GLYR1,ZMYM3,ZKSCAN1,HIST2H2AB,HIST2H3D,TAF3,GTF2F2,H1F0,PHF8,TRRAP,VGLL1,NFIA,ATRX,SPEN,CASZ1,HMGN1,NFIB,CBX1,PPHLN1,SP140L,BAP1,LARP7,KDM2A,NKRF,MBD1,TAF15
GO Process	GO:0006120	Mitochondrial electron transport, NADH to ubiquinone	5	49	1.08	12.0226	0.0165	9606.ENSP00000276062,9606.ENSP00000281031,9606.ENSP00000301457,9606.ENSP00000354961,9606.ENSP00000458770	NDUFB11,NDUFC2,NDUFA7,MT-ND4,NDUFAB1
GO Process	GO:0031124	mRNA 3-end processing	6	83	0.93	8.51138	0.019	9606.ENSP00000245838,9606.ENSP00000245934,9606.ENSP00000298281,9606.ENSP00000357679,9606.ENSP00000396995,9606.ENSP00000438527	THOC2,SYMPK,PCF11,CHTOP,PAPD5,ZC3H11A
GO Process	GO:0042775	Mitochondrial ATP synthesis coupled electron transport	6	87	0.91	8.12831	0.023	9606.ENSP00000276062,9606.ENSP00000281031,9606.ENSP00000301457,9606.ENSP00000354961,9606.ENSP00000367938,9606.ENSP00000458770	NDUFB11,NDUFC2,NDUFA7,MT-ND4,COX7A2L,NDUFAB1
GO Process	GO:0010468	Regulation of gene expression	62	4813	0.18	1.51356	0.0269	9606.ENSP00000224073,9606.ENSP00000224140,9606.ENSP00000244534,9606.ENSP00000245838,9606.ENSP00000248643,9606.ENSP00000250448,9606.ENSP00000251808,9606.ENSP00000252542,9606.ENSP00000252996,9606.ENSP00000254730,9606.ENSP00000254810,9606.ENSP00000255764,9606.ENSP00000263208,9606.ENSP00000263381,9606.ENSP00000264908,9606.ENSP00000266126,9606.ENSP00000271715,9606.ENSP00000273783,9606.ENSP00000278616,…	EDF1,SETX,HIST1H1D,THOC2,MTERF1,FOXA1,GRHL2,SAFB2,TAF4,EEFSEC,H3F3B,MED10,HIRA,WIZ,ANXA3,EIF2B2,POGZ,EIF2B5,ATM,DENR,XPC,ELMSAN1,RFX5,ICE1,RAD21,BRD3,BPTF,RSF1,HP1BP3,CPNE1,GLYR1,ZMYM3,ZKSCAN1,HIST2H2AB,HIST2H3D,TAF3,GTF2F2,H1F0,PHF8,TRRAP,EIF2B3,VGLL1,NFIA,ATRX,SPEN,CASZ1,HMGN1,NFIB,CBX1,PPHLN1,PAPD5,SP140L,EIF2B1,BAP1,LSM6,LARP7,KDM2A,NKRF,RPL28,CIRBP,MBD1,TAF15
GO Process	GO:0051252	Regulation of RNA metabolic process	51	3722	0.21	1.62181	0.0313	9606.ENSP00000224073,9606.ENSP00000224140,9606.ENSP00000244534,9606.ENSP00000248643,9606.ENSP00000250448,9606.ENSP00000251808,9606.ENSP00000252542,9606.ENSP00000252996,9606.ENSP00000254810,9606.ENSP00000255764,9606.ENSP00000263208,9606.ENSP00000263381,9606.ENSP00000264908,9606.ENSP00000278616,9606.ENSP00000285021,9606.ENSP00000286523,9606.ENSP00000290524,9606.ENSP00000296564,9606.ENSP00000297338,…	EDF1,SETX,HIST1H1D,MTERF1,FOXA1,GRHL2,SAFB2,TAF4,H3F3B,MED10,HIRA,WIZ,ANXA3,ATM,XPC,ELMSAN1,RFX5,ICE1,RAD21,BRD3,BPTF,RSF1,HP1BP3,GLYR1,ZMYM3,ZKSCAN1,HIST2H2AB,HIST2H3D,TAF3,GTF2F2,H1F0,PHF8,TRRAP,VGLL1,NFIA,ATRX,SPEN,CASZ1,HMGN1,NFIB,CBX1,PPHLN1,PAPD5,SP140L,BAP1,LARP7,KDM2A,NKRF,CIRBP,MBD1,TAF15
GO Process	GO:0033365	Protein localization to organelle	17	743	0.43	2.69153	0.0368	9606.ENSP00000016946,9606.ENSP00000217402,9606.ENSP00000217455,9606.ENSP00000231887,9606.ENSP00000243253,9606.ENSP00000278616,9606.ENSP00000297338,9606.ENSP00000340271,9606.ENSP00000351832,9606.ENSP00000362441,9606.ENSP00000365694,9606.ENSP00000378935,9606.ENSP00000424417,9606.ENSP00000438204,9606.ENSP00000452909,9606.ENSP00000483491,9606.ENSP00000484532	RGPD5,CHMP4B,ACOT8,EHHADH,SEC61A1,ATM,RAD21,TAF3,RAB3GAP2,ATRX,PPP1R10,PPHLN1,PLRG1,TOMM5,RPL28,OXA1L,MIS12
GO Process	GO:0019219	Regulation of nucleobase-containing compound metabolic process	53	3982	0.2	1.58489	0.0452	9606.ENSP00000224073,9606.ENSP00000224140,9606.ENSP00000244534,9606.ENSP00000248643,9606.ENSP00000250448,9606.ENSP00000251808,9606.ENSP00000252542,9606.ENSP00000252996,9606.ENSP00000254810,9606.ENSP00000255764,9606.ENSP00000263208,9606.ENSP00000263381,9606.ENSP00000264908,9606.ENSP00000278616,9606.ENSP00000285021,9606.ENSP00000286523,9606.ENSP00000290524,9606.ENSP00000296564,9606.ENSP00000297338,…	EDF1,SETX,HIST1H1D,MTERF1,FOXA1,GRHL2,SAFB2,TAF4,H3F3B,MED10,HIRA,WIZ,ANXA3,ATM,XPC,ELMSAN1,RFX5,ICE1,RAD21,BRD3,BPTF,RSF1,HP1BP3,GLYR1,ZMYM3,ZKSCAN1,HIST2H2AB,HIST2H3D,TAF3,GTF2F2,H1F0,PHF8,TRRAP,VGLL1,NFIA,ATRX,SPEN,PPP1R10,CASZ1,RAD50,HMGN1,NFIB,CBX1,PPHLN1,PAPD5,SP140L,BAP1,LARP7,KDM2A,NKRF,CIRBP,MBD1,TAF15
GO Process	GO:0006369	Termination of RNA polymerase II transcription	4	34	1.14	13.8038	0.0454	9606.ENSP00000224140,9606.ENSP00000245934,9606.ENSP00000266735,9606.ENSP00000298281	SETX,SYMPK,SNRPF,PCF11
GO Process	GO:0034502	Protein localization to chromosome	5	64	0.97	9.33254	0.0454	9606.ENSP00000278616,9606.ENSP00000297338,9606.ENSP00000362441,9606.ENSP00000378935,9606.ENSP00000484532	ATM,RAD21,ATRX,PPHLN1,MIS12
GO Process	GO:0022613	Ribonucleoprotein complex biogenesis	12	423	0.53	3.38844	0.0481	9606.ENSP00000224140,9606.ENSP00000254928,9606.ENSP00000266735,9606.ENSP00000280557,9606.ENSP00000293872,9606.ENSP00000358374,9606.ENSP00000362773,9606.ENSP00000368887,9606.ENSP00000389182,9606.ENSP00000396995,9606.ENSP00000422392,9606.ENSP00000478982	SETX,ERAL1,SNRPF,DENR,LUC7L,SCAF11,PIN4,PAK1IP1,RPP30,PAPD5,LSM6,RPP38
GO Function	GO:0003676	Nucleic acid binding	79	3947	0.38	2.39883	7.12e-12	9606.ENSP00000224073,9606.ENSP00000224140,9606.ENSP00000241502,9606.ENSP00000242576,9606.ENSP00000244534,9606.ENSP00000245838,9606.ENSP00000247001,9606.ENSP00000248643,9606.ENSP00000250448,9606.ENSP00000251808,9606.ENSP00000252542,9606.ENSP00000252996,9606.ENSP00000254730,9606.ENSP00000254810,9606.ENSP00000254928,9606.ENSP00000262415,9606.ENSP00000263736,9606.ENSP00000265849,9606.ENSP00000266070,…	EDF1,SETX,FYTTD1,UNG,HIST1H1D,THOC2,SUGP1,MTERF1,FOXA1,GRHL2,SAFB2,TAF4,EEFSEC,H3F3B,ERAL1,DHX8,SRBD1,PMS2,DIDO1,EIF2B2,SNRPF,POGZ,EIF2B5,ATM,DENR,XPC,ACAA2,ELMSAN1,RFX5,LUC7L,PCF11,BPTF,HP1BP3,GLYR1,ZMYM3,ZKSCAN1,HIST2H2AB,HIST2H3D,ELAC2,RBMX2,GTF2F2,H1F0,ZNF512,EIF2B3,IBA57,TRMT1L,CHTOP,SCAF11,NFIA,DNTTIP1,ATRX,YARS,PIN4,SPEN,PPP1R10,CASZ1,RAD50,CENPB,HMGN1,NFIB,CNP,PBRM1,PPHLN1,RPP30,PAPD5,SP1…
GO Function	GO:0003723	RNA binding	47	1649	0.53	3.38844	1.34e-10	9606.ENSP00000224073,9606.ENSP00000224140,9606.ENSP00000241502,9606.ENSP00000244534,9606.ENSP00000245838,9606.ENSP00000247001,9606.ENSP00000248643,9606.ENSP00000252542,9606.ENSP00000254730,9606.ENSP00000254928,9606.ENSP00000262415,9606.ENSP00000263736,9606.ENSP00000266070,9606.ENSP00000266126,9606.ENSP00000266735,9606.ENSP00000273783,9606.ENSP00000280557,9606.ENSP00000285093,9606.ENSP00000293872,…	EDF1,SETX,FYTTD1,HIST1H1D,THOC2,SUGP1,MTERF1,SAFB2,EEFSEC,ERAL1,DHX8,SRBD1,DIDO1,EIF2B2,SNRPF,EIF2B5,DENR,ACAA2,LUC7L,PCF11,ELAC2,RBMX2,H1F0,EIF2B3,IBA57,TRMT1L,CHTOP,SCAF11,YARS,PIN4,SPEN,PPP1R10,CNP,PPHLN1,RPP30,PAPD5,EIF2B1,LSM6,LARP7,NXF1,ZC3H11A,NKRF,ERH,RPL28,CIRBP,TAF15,RPP38
GO Function	GO:0003682	Chromatin binding	22	570	0.66	4.57088	5.26e-06	9606.ENSP00000244534,9606.ENSP00000250448,9606.ENSP00000251808,9606.ENSP00000254810,9606.ENSP00000296490,9606.ENSP00000297338,9606.ENSP00000305151,9606.ENSP00000305918,9606.ENSP00000312625,9606.ENSP00000322716,9606.ENSP00000344504,9606.ENSP00000350676,9606.ENSP00000360231,9606.ENSP00000361705,9606.ENSP00000362441,9606.ENSP00000365919,9606.ENSP00000369075,9606.ENSP00000370125,9606.ENSP00000377060,…	HIST1H1D,FOXA1,GRHL2,H3F3B,WDR82,RAD21,PWWP2A,BRD3,HP1BP3,GLYR1,H1F0,PHF8,NFIA,DNTTIP1,ATRX,WDR13,CENPB,HMGN1,CBX1,PBRM1,BAP1,MBD1
GO Function	GO:1901363	Heterocyclic compound binding	83	5831	0.23	1.69824	2.63e-05	9606.ENSP00000224073,9606.ENSP00000224140,9606.ENSP00000241502,9606.ENSP00000242576,9606.ENSP00000244534,9606.ENSP00000245838,9606.ENSP00000247001,9606.ENSP00000248643,9606.ENSP00000250448,9606.ENSP00000251808,9606.ENSP00000252542,9606.ENSP00000252996,9606.ENSP00000254730,9606.ENSP00000254810,9606.ENSP00000254928,9606.ENSP00000262415,9606.ENSP00000263736,9606.ENSP00000265849,9606.ENSP00000266070,…	EDF1,SETX,FYTTD1,UNG,HIST1H1D,THOC2,SUGP1,MTERF1,FOXA1,GRHL2,SAFB2,TAF4,EEFSEC,H3F3B,ERAL1,DHX8,SRBD1,PMS2,DIDO1,EIF2B2,SNRPF,POGZ,EIF2B5,ATM,DENR,XPC,ACAA2,ELMSAN1,ACTR1B,RFX5,LUC7L,PCF11,BPTF,HP1BP3,GLYR1,ZMYM3,ZKSCAN1,HIST2H2AB,HIST2H3D,ELAC2,RBMX2,GTF2F2,H1F0,ZNF512,EIF2B3,IBA57,TRMT1L,CHTOP,SCAF11,ACADM,NFIA,DNTTIP1,ATRX,YARS,PIN4,SPEN,PPP1R10,CASZ1,RAD50,CENPB,HMGN1,NFIB,GLDC,CNP,PBRM1,PPHL…
GO Function	GO:0097159	Organic cyclic compound binding	83	5916	0.22	1.65959	4.24e-05	9606.ENSP00000224073,9606.ENSP00000224140,9606.ENSP00000241502,9606.ENSP00000242576,9606.ENSP00000244534,9606.ENSP00000245838,9606.ENSP00000247001,9606.ENSP00000248643,9606.ENSP00000250448,9606.ENSP00000251808,9606.ENSP00000252542,9606.ENSP00000252996,9606.ENSP00000254730,9606.ENSP00000254810,9606.ENSP00000254928,9606.ENSP00000262415,9606.ENSP00000263736,9606.ENSP00000265849,9606.ENSP00000266070,…	EDF1,SETX,FYTTD1,UNG,HIST1H1D,THOC2,SUGP1,MTERF1,FOXA1,GRHL2,SAFB2,TAF4,EEFSEC,H3F3B,ERAL1,DHX8,SRBD1,PMS2,DIDO1,EIF2B2,SNRPF,POGZ,EIF2B5,ATM,DENR,XPC,ACAA2,ELMSAN1,ACTR1B,RFX5,LUC7L,PCF11,BPTF,HP1BP3,GLYR1,ZMYM3,ZKSCAN1,HIST2H2AB,HIST2H3D,ELAC2,RBMX2,GTF2F2,H1F0,ZNF512,EIF2B3,IBA57,TRMT1L,CHTOP,SCAF11,ACADM,NFIA,DNTTIP1,ATRX,YARS,PIN4,SPEN,PPP1R10,CASZ1,RAD50,CENPB,HMGN1,NFIB,GLDC,CNP,PBRM1,PPHL…
GO Function	GO:0003677	DNA binding	46	2470	0.34	2.18776	8.33e-05	9606.ENSP00000224073,9606.ENSP00000224140,9606.ENSP00000242576,9606.ENSP00000244534,9606.ENSP00000248643,9606.ENSP00000250448,9606.ENSP00000251808,9606.ENSP00000252542,9606.ENSP00000252996,9606.ENSP00000254810,9606.ENSP00000265849,9606.ENSP00000271715,9606.ENSP00000278616,9606.ENSP00000285021,9606.ENSP00000286523,9606.ENSP00000290524,9606.ENSP00000307208,9606.ENSP00000312625,9606.ENSP00000322716,…	EDF1,SETX,UNG,HIST1H1D,MTERF1,FOXA1,GRHL2,SAFB2,TAF4,H3F3B,PMS2,POGZ,ATM,XPC,ELMSAN1,RFX5,BPTF,HP1BP3,GLYR1,ZMYM3,ZKSCAN1,HIST2H2AB,HIST2H3D,GTF2F2,H1F0,ZNF512,CHTOP,NFIA,DNTTIP1,ATRX,PIN4,SPEN,PPP1R10,CASZ1,RAD50,CENPB,HMGN1,NFIB,PBRM1,PAPD5,SP140L,KDM2A,NKRF,ERH,MBD1,TAF15
GO Function	GO:0031491	Nucleosome binding	7	47	1.25	17.7828	0.00015	9606.ENSP00000244534,9606.ENSP00000254810,9606.ENSP00000312625,9606.ENSP00000322716,9606.ENSP00000344504,9606.ENSP00000361705,9606.ENSP00000370125	HIST1H1D,H3F3B,HP1BP3,GLYR1,H1F0,DNTTIP1,HMGN1
GO Function	GO:0005488	Binding	132	12516	0.1	1.25893	0.0025	9606.ENSP00000016946,9606.ENSP00000217402,9606.ENSP00000224073,9606.ENSP00000224140,9606.ENSP00000231887,9606.ENSP00000232978,9606.ENSP00000241502,9606.ENSP00000242285,9606.ENSP00000242576,9606.ENSP00000243253,9606.ENSP00000244217,9606.ENSP00000244534,9606.ENSP00000245838,9606.ENSP00000247001,9606.ENSP00000248643,9606.ENSP00000250448,9606.ENSP00000251166,9606.ENSP00000251808,9606.ENSP00000252244,…	RGPD5,CHMP4B,EDF1,SETX,EHHADH,NKTR,FYTTD1,CLTA,UNG,SEC61A1,MCEE,HIST1H1D,THOC2,SUGP1,MTERF1,FOXA1,CORO7,GRHL2,KRT1,SAFB2,TAF4,EEFSEC,H3F3B,ERAL1,DHX8,WIZ,SRBD1,ZC2HC1A,ANXA3,PMS2,DIDO1,EIF2B2,SNRPF,KRT10,FNBP1L,POGZ,EIF2B5,ATM,DENR,XPC,ACAA2,ELMSAN1,ACTR1B,ELMO2,RFX5,LUC7L,WDR82,ANXA5,RAD21,PCF11,PWWP2A,BRD3,BPTF,KRT2,RSF1,HP1BP3,CPNE1,GLYR1,ZMYM3,ZKSCAN1,HIST2H2AB,HIST2H3D,ELAC2,MPP7,RBMX2,TAF3,…
GO Function	GO:0003729	mRNA binding	11	289	0.65	4.46684	0.0166	9606.ENSP00000241502,9606.ENSP00000245838,9606.ENSP00000254730,9606.ENSP00000263736,9606.ENSP00000280557,9606.ENSP00000293872,9606.ENSP00000298281,9606.ENSP00000436679,9606.ENSP00000438527,9606.ENSP00000466897,9606.ENSP00000474096	FYTTD1,THOC2,EEFSEC,SRBD1,DENR,LUC7L,PCF11,NXF1,ZC3H11A,CIRBP,TAF15
GO Function	GO:0031492	Nucleosomal DNA binding	4	23	1.31	20.4174	0.0231	9606.ENSP00000244534,9606.ENSP00000254810,9606.ENSP00000344504,9606.ENSP00000370125	HIST1H1D,H3F3B,H1F0,HMGN1
GO Function	GO:0003743	Translation initiation factor activity	5	50	1.07	11.749	0.0281	9606.ENSP00000266126,9606.ENSP00000273783,9606.ENSP00000280557,9606.ENSP00000353575,9606.ENSP00000416250	EIF2B2,EIF2B5,DENR,EIF2B3,EIF2B1
GO Function	GO:0008135	Translation factor activity, RNA binding	6	82	0.94	8.70964	0.0281	9606.ENSP00000254730,9606.ENSP00000266126,9606.ENSP00000273783,9606.ENSP00000280557,9606.ENSP00000353575,9606.ENSP00000416250	EEFSEC,EIF2B2,EIF2B5,DENR,EIF2B3,EIF2B1
GO Function	GO:0045182	Translation regulator activity	7	131	0.8	6.30957	0.0406	9606.ENSP00000254730,9606.ENSP00000266126,9606.ENSP00000273783,9606.ENSP00000280557,9606.ENSP00000353575,9606.ENSP00000416250,9606.ENSP00000466897	EEFSEC,EIF2B2,EIF2B5,DENR,EIF2B3,EIF2B1,CIRBP
GO Component	GO:0070013	Intracellular organelle lumen	109	5857	0.34	2.18776	3.15e-18	9606.ENSP00000217455,9606.ENSP00000224073,9606.ENSP00000224140,9606.ENSP00000231887,9606.ENSP00000241502,9606.ENSP00000242576,9606.ENSP00000244217,9606.ENSP00000244534,9606.ENSP00000245838,9606.ENSP00000245934,9606.ENSP00000247001,9606.ENSP00000248643,9606.ENSP00000250448,9606.ENSP00000251808,9606.ENSP00000252244,9606.ENSP00000252542,9606.ENSP00000252996,9606.ENSP00000254810,9606.ENSP00000254928,…	ACOT8,EDF1,SETX,EHHADH,FYTTD1,UNG,MCEE,HIST1H1D,THOC2,SYMPK,SUGP1,MTERF1,FOXA1,GRHL2,KRT1,SAFB2,TAF4,H3F3B,ERAL1,MED10,DHX8,HIRA,WIZ,PMS2,SNRPF,PRCC,POGZ,ATM,XPC,ACAA2,ELMSAN1,ACTR1B,RFX5,WDR82,ICE1,RAD21,PCF11,NDUFA7,BPTF,USP48,RSF1,HP1BP3,CPNE1,INTS3,GLYR1,ZMYM3,HIST2H2AB,HIST2H3D,PPIL2,ELAC2,MPP7,TAF3,GTF2F2,MRRF,H1F0,CTSL,DENND2D,PHF8,TRRAP,IBA57,CHTOP,SCAF11,VGLL1,ACADM,NFIA,DNTTIP1,ATRX,YAR…
GO Component	GO:0005654	Nucleoplasm	84	3973	0.4	2.51189	1.7e-15	9606.ENSP00000224073,9606.ENSP00000224140,9606.ENSP00000241502,9606.ENSP00000242576,9606.ENSP00000245838,9606.ENSP00000245934,9606.ENSP00000247001,9606.ENSP00000250448,9606.ENSP00000251808,9606.ENSP00000252542,9606.ENSP00000252996,9606.ENSP00000254810,9606.ENSP00000255764,9606.ENSP00000262415,9606.ENSP00000263208,9606.ENSP00000263381,9606.ENSP00000265849,9606.ENSP00000266735,9606.ENSP00000271526,…	EDF1,SETX,FYTTD1,UNG,THOC2,SYMPK,SUGP1,FOXA1,GRHL2,SAFB2,TAF4,H3F3B,MED10,DHX8,HIRA,WIZ,PMS2,SNRPF,PRCC,POGZ,ATM,XPC,ELMSAN1,WDR82,ICE1,RAD21,PCF11,BPTF,USP48,RSF1,HP1BP3,CPNE1,INTS3,GLYR1,ZMYM3,HIST2H3D,PPIL2,ELAC2,MPP7,TAF3,GTF2F2,H1F0,DENND2D,PHF8,TRRAP,CHTOP,SCAF11,VGLL1,NFIA,DNTTIP1,ATRX,YARS,PIN4,PPIL1,SPEN,PPP1R10,WDR13,CASZ1,RAD50,CENPB,HMGN1,NFIB,GLDC,CBX1,NUMA1,CNP,PBRM1,PPHLN1,ARGLU1,R…
GO Component	GO:0043231	Intracellular membrane-bounded organelle	142	10761	0.19	1.54882	6.15e-15	9606.ENSP00000016946,9606.ENSP00000217402,9606.ENSP00000217455,9606.ENSP00000224073,9606.ENSP00000224140,9606.ENSP00000231887,9606.ENSP00000232978,9606.ENSP00000241502,9606.ENSP00000242285,9606.ENSP00000242576,9606.ENSP00000243253,9606.ENSP00000244217,9606.ENSP00000244534,9606.ENSP00000245838,9606.ENSP00000245934,9606.ENSP00000246662,9606.ENSP00000247001,9606.ENSP00000248643,9606.ENSP00000250448,…	RGPD5,CHMP4B,ACOT8,EDF1,SETX,EHHADH,NKTR,FYTTD1,CLTA,UNG,SEC61A1,MCEE,HIST1H1D,THOC2,SYMPK,KRT9,SUGP1,MTERF1,FOXA1,CORO7,GRHL2,KRT1,SAFB2,TAF4,EEFSEC,H3F3B,ERAL1,MED10,DHX8,HIRA,WIZ,PMS2,DIDO1,SNRPF,KRT10,PRCC,POGZ,EIF2B5,NDUFB11,ATM,OXSM,NDUFC2,EPG5,XPC,ACAA2,ELMSAN1,RFX5,LUC7L,WDR82,ICE1,RAD21,PCF11,NDUFA7,PWWP2A,BRD3,BPTF,USP48,KRT2,RSF1,HP1BP3,CPNE1,INTS3,GLYR1,ZMYM3,ZKSCAN1,HIST2H2AB,HIST2H3…
GO Component	GO:0031981	Nuclear lumen	91	4733	0.36	2.29087	6.82e-15	9606.ENSP00000224073,9606.ENSP00000224140,9606.ENSP00000241502,9606.ENSP00000242576,9606.ENSP00000244534,9606.ENSP00000245838,9606.ENSP00000245934,9606.ENSP00000247001,9606.ENSP00000250448,9606.ENSP00000251808,9606.ENSP00000252542,9606.ENSP00000252996,9606.ENSP00000254810,9606.ENSP00000255764,9606.ENSP00000262415,9606.ENSP00000263208,9606.ENSP00000263381,9606.ENSP00000265849,9606.ENSP00000266735,…	EDF1,SETX,FYTTD1,UNG,HIST1H1D,THOC2,SYMPK,SUGP1,FOXA1,GRHL2,SAFB2,TAF4,H3F3B,MED10,DHX8,HIRA,WIZ,PMS2,SNRPF,PRCC,POGZ,ATM,XPC,ELMSAN1,RFX5,WDR82,ICE1,RAD21,PCF11,BPTF,USP48,RSF1,HP1BP3,CPNE1,INTS3,GLYR1,ZMYM3,HIST2H2AB,HIST2H3D,PPIL2,ELAC2,MPP7,TAF3,GTF2F2,H1F0,DENND2D,PHF8,TRRAP,CHTOP,SCAF11,VGLL1,NFIA,DNTTIP1,ATRX,YARS,PIN4,PPIL1,SPEN,PPP1R10,WDR13,CASZ1,COX7A2L,RAD50,PAK1IP1,CENPB,HMGN1,NFIB,G…
GO Component	GO:0005634	Nucleus	115	7390	0.27	1.86209	3.19e-14	9606.ENSP00000016946,9606.ENSP00000217402,9606.ENSP00000224073,9606.ENSP00000224140,9606.ENSP00000232978,9606.ENSP00000241502,9606.ENSP00000242576,9606.ENSP00000244534,9606.ENSP00000245838,9606.ENSP00000245934,9606.ENSP00000246662,9606.ENSP00000247001,9606.ENSP00000250448,9606.ENSP00000251808,9606.ENSP00000252244,9606.ENSP00000252542,9606.ENSP00000252996,9606.ENSP00000254730,9606.ENSP00000254810,…	RGPD5,CHMP4B,EDF1,SETX,NKTR,FYTTD1,UNG,HIST1H1D,THOC2,SYMPK,KRT9,SUGP1,FOXA1,GRHL2,KRT1,SAFB2,TAF4,EEFSEC,H3F3B,MED10,DHX8,HIRA,WIZ,PMS2,DIDO1,SNRPF,KRT10,PRCC,POGZ,EIF2B5,ATM,XPC,ELMSAN1,RFX5,LUC7L,WDR82,ICE1,RAD21,PCF11,PWWP2A,BRD3,BPTF,USP48,KRT2,RSF1,HP1BP3,CPNE1,INTS3,GLYR1,ZMYM3,ZKSCAN1,HIST2H2AB,HIST2H3D,PPIL2,ELAC2,MPP7,RBMX2,TAF3,GTF2F2,THYN1,H1F0,CTSL,ZNF512,DENND2D,PHF8,WDR37,TRRAP,TRM…
GO Component	GO:0005622	Intracellular	160	14276	0.12	1.31826	4.91e-14	9606.ENSP00000016946,9606.ENSP00000217402,9606.ENSP00000217455,9606.ENSP00000224073,9606.ENSP00000224140,9606.ENSP00000231887,9606.ENSP00000232978,9606.ENSP00000241502,9606.ENSP00000242285,9606.ENSP00000242576,9606.ENSP00000243253,9606.ENSP00000244217,9606.ENSP00000244534,9606.ENSP00000245838,9606.ENSP00000245934,9606.ENSP00000246662,9606.ENSP00000247001,9606.ENSP00000248643,9606.ENSP00000250448,…	RGPD5,CHMP4B,ACOT8,EDF1,SETX,EHHADH,NKTR,FYTTD1,CLTA,UNG,SEC61A1,MCEE,HIST1H1D,THOC2,SYMPK,KRT9,SUGP1,MTERF1,FOXA1,CORO7,GRHL2,KRT1,SAFB2,TAF4,EEFSEC,H3F3B,ERAL1,MED10,DHX8,HIRA,WIZ,ANXA3,PMS2,DIDO1,EIF2B2,SNRPF,KRT10,FNBP1L,PRCC,POGZ,EIF2B5,NDUFB11,ATM,OXSM,NDUFC2,EPG5,XPC,ACAA2,CCDC146,ELMSAN1,ACTR1B,ELMO2,RFX5,LUC7L,WDR82,ANXA5,ICE1,RAD21,PCF11,NDUFA7,PWWP2A,BRD3,BPTF,USP48,KRT2,RSF1,HP1BP3,CP…
GO Component	GO:0043227	Membrane-bounded organelle	150	12427	0.16	1.44544	1.51e-13	9606.ENSP00000016946,9606.ENSP00000217402,9606.ENSP00000217455,9606.ENSP00000224073,9606.ENSP00000224140,9606.ENSP00000231887,9606.ENSP00000232978,9606.ENSP00000241502,9606.ENSP00000242285,9606.ENSP00000242576,9606.ENSP00000243253,9606.ENSP00000244217,9606.ENSP00000244534,9606.ENSP00000245838,9606.ENSP00000245934,9606.ENSP00000246662,9606.ENSP00000247001,9606.ENSP00000248643,9606.ENSP00000250448,…	RGPD5,CHMP4B,ACOT8,EDF1,SETX,EHHADH,NKTR,FYTTD1,CLTA,UNG,SEC61A1,MCEE,HIST1H1D,THOC2,SYMPK,KRT9,SUGP1,MTERF1,FOXA1,CORO7,GRHL2,KRT1,SAFB2,TAF4,EEFSEC,H3F3B,ERAL1,MED10,DHX8,HIRA,WIZ,ANXA3,PMS2,DIDO1,SNRPF,KRT10,FNBP1L,PRCC,POGZ,EIF2B5,NDUFB11,ATM,OXSM,NDUFC2,EPG5,XPC,ACAA2,ELMSAN1,ACTR1B,RFX5,LUC7L,WDR82,ANXA5,ICE1,RAD21,PCF11,NDUFA7,PWWP2A,BRD3,BPTF,USP48,KRT2,RSF1,HP1BP3,CPNE1,INTS3,GLYR1,ZMYM3…
GO Component	GO:0043229	Intracellular organelle	149	12528	0.15	1.41254	1.95e-12	9606.ENSP00000016946,9606.ENSP00000217402,9606.ENSP00000217455,9606.ENSP00000224073,9606.ENSP00000224140,9606.ENSP00000231887,9606.ENSP00000232978,9606.ENSP00000241502,9606.ENSP00000242285,9606.ENSP00000242576,9606.ENSP00000243253,9606.ENSP00000244217,9606.ENSP00000244534,9606.ENSP00000245838,9606.ENSP00000245934,9606.ENSP00000246662,9606.ENSP00000247001,9606.ENSP00000248643,9606.ENSP00000250448,…	RGPD5,CHMP4B,ACOT8,EDF1,SETX,EHHADH,NKTR,FYTTD1,CLTA,UNG,SEC61A1,MCEE,HIST1H1D,THOC2,SYMPK,KRT9,SUGP1,MTERF1,FOXA1,CORO7,GRHL2,KRT1,SAFB2,TAF4,EEFSEC,H3F3B,ERAL1,MED10,DHX8,HIRA,WIZ,ANXA3,PMS2,DIDO1,SNRPF,KRT10,FNBP1L,PRCC,POGZ,EIF2B5,NDUFB11,ATM,OXSM,NDUFC2,EPG5,XPC,ACAA2,CCDC146,ELMSAN1,ACTR1B,RFX5,LUC7L,WDR82,ICE1,RAD21,PCF11,NDUFA7,PWWP2A,BRD3,BPTF,USP48,KRT2,RSF1,HP1BP3,CPNE1,INTS3,GLYR1,ZMY…
GO Component	GO:0043226	Organelle	151	13515	0.12	1.31826	6.57e-10	9606.ENSP00000016946,9606.ENSP00000217402,9606.ENSP00000217455,9606.ENSP00000224073,9606.ENSP00000224140,9606.ENSP00000231887,9606.ENSP00000232978,9606.ENSP00000241502,9606.ENSP00000242285,9606.ENSP00000242576,9606.ENSP00000243253,9606.ENSP00000244217,9606.ENSP00000244534,9606.ENSP00000245838,9606.ENSP00000245934,9606.ENSP00000246662,9606.ENSP00000247001,9606.ENSP00000248643,9606.ENSP00000250448,…	RGPD5,CHMP4B,ACOT8,EDF1,SETX,EHHADH,NKTR,FYTTD1,CLTA,UNG,SEC61A1,MCEE,HIST1H1D,THOC2,SYMPK,KRT9,SUGP1,MTERF1,FOXA1,CORO7,GRHL2,KRT1,SAFB2,TAF4,EEFSEC,H3F3B,ERAL1,MED10,DHX8,HIRA,WIZ,ANXA3,PMS2,DIDO1,SNRPF,KRT10,FNBP1L,PRCC,POGZ,EIF2B5,NDUFB11,ATM,OXSM,NDUFC2,EPG5,XPC,ACAA2,CCDC146,ELMSAN1,ACTR1B,RFX5,LUC7L,WDR82,ANXA5,ICE1,RAD21,PCF11,NDUFA7,PWWP2A,BRD3,BPTF,USP48,KRT2,RSF1,HP1BP3,CPNE1,INTS3,GLY…
GO Component	GO:0032991	Protein-containing complex	79	5073	0.27	1.86209	2.02e-07	9606.ENSP00000016946,9606.ENSP00000217402,9606.ENSP00000242285,9606.ENSP00000243253,9606.ENSP00000244534,9606.ENSP00000245838,9606.ENSP00000245934,9606.ENSP00000247001,9606.ENSP00000252996,9606.ENSP00000254730,9606.ENSP00000254810,9606.ENSP00000255764,9606.ENSP00000262415,9606.ENSP00000263208,9606.ENSP00000265849,9606.ENSP00000266126,9606.ENSP00000266735,9606.ENSP00000273783,9606.ENSP00000276062,…	RGPD5,CHMP4B,CLTA,SEC61A1,HIST1H1D,THOC2,SYMPK,SUGP1,TAF4,EEFSEC,H3F3B,MED10,DHX8,HIRA,PMS2,EIF2B2,SNRPF,EIF2B5,NDUFB11,ATM,NDUFC2,XPC,ELMSAN1,ACTR1B,RFX5,LUC7L,WDR82,ICE1,RAD21,PCF11,NDUFA7,BPTF,RSF1,HP1BP3,INTS3,GLYR1,HIST2H2AB,HIST2H3D,MPP7,RBMX2,TAF3,GTF2F2,H1F0,WDR37,RAB3GAP2,TRRAP,EIF2B3,MT-ND4,CHTOP,DNTTIP1,PIN4,PPIL1,ARHGEF7,SPEN,PPP1R10,RAD50,GLDC,NUMA1,PBRM1,DYNC1I2,RPP30,PAPD5,INTS2,EI…
GO Component	GO:0043232	Intracellular non-membrane-bounded organelle	71	4880	0.24	1.7378	4.46e-05	9606.ENSP00000224073,9606.ENSP00000224140,9606.ENSP00000242285,9606.ENSP00000244534,9606.ENSP00000245934,9606.ENSP00000246662,9606.ENSP00000248643,9606.ENSP00000250448,9606.ENSP00000251808,9606.ENSP00000252244,9606.ENSP00000252996,9606.ENSP00000254810,9606.ENSP00000263208,9606.ENSP00000265849,9606.ENSP00000266070,9606.ENSP00000269576,9606.ENSP00000271234,9606.ENSP00000271715,9606.ENSP00000278616,…	EDF1,SETX,CLTA,HIST1H1D,SYMPK,KRT9,MTERF1,FOXA1,GRHL2,KRT1,TAF4,H3F3B,HIRA,PMS2,DIDO1,KRT10,FNBP1L,POGZ,ATM,XPC,CCDC146,ACTR1B,RFX5,WDR82,ICE1,RAD21,NDUFA7,BPTF,KRT2,RSF1,HP1BP3,GLYR1,HIST2H2AB,HIST2H3D,ELAC2,GTF2F2,KRT77,H1F0,PHF8,TRRAP,CHTOP,SCAF11,NFIA,DNTTIP1,ATRX,PIN4,PPP1R10,WDR13,COX7A2L,RAD50,PAK1IP1,CENPB,HMGN1,NFIB,CBX1,NUMA1,CNP,PBRM1,PPHLN1,DYNC1I2,RPP30,PAPD5,LSM6,PLRG1,NXF1,NKRF,RPL…
GO Component	GO:0000785	Chromatin	29	1220	0.45	2.81838	5.62e-05	9606.ENSP00000244534,9606.ENSP00000250448,9606.ENSP00000251808,9606.ENSP00000252996,9606.ENSP00000254810,9606.ENSP00000263208,9606.ENSP00000271715,9606.ENSP00000290524,9606.ENSP00000296490,9606.ENSP00000296564,9606.ENSP00000297338,9606.ENSP00000307208,9606.ENSP00000311513,9606.ENSP00000312625,9606.ENSP00000322716,9606.ENSP00000332790,9606.ENSP00000333277,9606.ENSP00000344504,9606.ENSP00000352925,…	HIST1H1D,FOXA1,GRHL2,TAF4,H3F3B,HIRA,POGZ,RFX5,WDR82,ICE1,RAD21,BPTF,RSF1,HP1BP3,GLYR1,HIST2H2AB,HIST2H3D,H1F0,TRRAP,NFIA,ATRX,PPP1R10,RAD50,CENPB,HMGN1,NFIB,CBX1,PBRM1,MBD1
GO Component	GO:0005851	Eukaryotic translation initiation factor 2B complex	4	6	1.9	79.4328	0.0001	9606.ENSP00000266126,9606.ENSP00000273783,9606.ENSP00000353575,9606.ENSP00000416250	EIF2B2,EIF2B5,EIF2B3,EIF2B1
GO Component	GO:0005694	Chromosome	34	1712	0.37	2.34423	0.00025	9606.ENSP00000224140,9606.ENSP00000244534,9606.ENSP00000250448,9606.ENSP00000251808,9606.ENSP00000252996,9606.ENSP00000254810,9606.ENSP00000263208,9606.ENSP00000271715,9606.ENSP00000285021,9606.ENSP00000290524,9606.ENSP00000296490,9606.ENSP00000296564,9606.ENSP00000297338,9606.ENSP00000307208,9606.ENSP00000311513,9606.ENSP00000312625,9606.ENSP00000322716,9606.ENSP00000332790,9606.ENSP00000333277,…	SETX,HIST1H1D,FOXA1,GRHL2,TAF4,H3F3B,HIRA,POGZ,XPC,RFX5,WDR82,ICE1,RAD21,BPTF,RSF1,HP1BP3,GLYR1,HIST2H2AB,HIST2H3D,H1F0,TRRAP,NFIA,ATRX,PPP1R10,RAD50,CENPB,HMGN1,NFIB,CBX1,NUMA1,PBRM1,PPHLN1,MBD1,MIS12
GO Component	GO:0005759	Mitochondrial matrix	16	479	0.6	3.98107	0.0004	9606.ENSP00000244217,9606.ENSP00000248643,9606.ENSP00000254928,9606.ENSP00000285093,9606.ENSP00000301457,9606.ENSP00000337445,9606.ENSP00000343867,9606.ENSP00000355672,9606.ENSP00000359871,9606.ENSP00000362773,9606.ENSP00000370737,9606.ENSP00000372326,9606.ENSP00000377617,9606.ENSP00000416515,9606.ENSP00000458770,9606.ENSP00000483491	MCEE,MTERF1,ERAL1,ACAA2,NDUFA7,ELAC2,MRRF,IBA57,ACADM,PIN4,GLDC,FECH,MTHFD2,FDXR,NDUFAB1,OXA1L
GO Component	GO:0005746	Mitochondrial respirasome	7	84	0.99	9.77237	0.001	9606.ENSP00000276062,9606.ENSP00000281031,9606.ENSP00000301457,9606.ENSP00000354961,9606.ENSP00000367938,9606.ENSP00000458770,9606.ENSP00000483491	NDUFB11,NDUFC2,NDUFA7,MT-ND4,COX7A2L,NDUFAB1,OXA1L
GO Component	GO:0005684	U2-type spliceosomal complex	7	94	0.95	8.91251	0.0019	9606.ENSP00000262415,9606.ENSP00000266735,9606.ENSP00000293872,9606.ENSP00000339090,9606.ENSP00000362803,9606.ENSP00000422392,9606.ENSP00000424417	DHX8,SNRPF,LUC7L,RBMX2,PPIL1,LSM6,PLRG1
GO Component	GO:0000786	Nucleosome	7	106	0.89	7.76247	0.0036	9606.ENSP00000244534,9606.ENSP00000254810,9606.ENSP00000312625,9606.ENSP00000322716,9606.ENSP00000332790,9606.ENSP00000333277,9606.ENSP00000344504	HIST1H1D,H3F3B,HP1BP3,GLYR1,HIST2H2AB,HIST2H3D,H1F0
GO Component	GO:0005681	Spliceosomal complex	9	192	0.74	5.49541	0.0036	9606.ENSP00000247001,9606.ENSP00000262415,9606.ENSP00000266735,9606.ENSP00000293872,9606.ENSP00000339090,9606.ENSP00000362803,9606.ENSP00000422392,9606.ENSP00000424417,9606.ENSP00000466897	SUGP1,DHX8,SNRPF,LUC7L,RBMX2,PPIL1,LSM6,PLRG1,CIRBP
GO Component	GO:0016604	Nuclear body	19	789	0.46	2.88403	0.0036	9606.ENSP00000224140,9606.ENSP00000241502,9606.ENSP00000245838,9606.ENSP00000252542,9606.ENSP00000262415,9606.ENSP00000263208,9606.ENSP00000271526,9606.ENSP00000296564,9606.ENSP00000312625,9606.ENSP00000344504,9606.ENSP00000357679,9606.ENSP00000358374,9606.ENSP00000362441,9606.ENSP00000362576,9606.ENSP00000365694,9606.ENSP00000369075,9606.ENSP00000424417,9606.ENSP00000436679,9606.ENSP00000468785	SETX,FYTTD1,THOC2,SAFB2,DHX8,HIRA,PRCC,ICE1,HP1BP3,H1F0,CHTOP,SCAF11,ATRX,YARS,PPP1R10,CENPB,PLRG1,NXF1,MBD1
GO Component	GO:1902494	Catalytic complex	26	1328	0.37	2.34423	0.004	9606.ENSP00000252996,9606.ENSP00000255764,9606.ENSP00000262415,9606.ENSP00000266735,9606.ENSP00000276062,9606.ENSP00000281031,9606.ENSP00000286523,9606.ENSP00000296490,9606.ENSP00000301457,9606.ENSP00000307208,9606.ENSP00000311513,9606.ENSP00000340271,9606.ENSP00000340823,9606.ENSP00000352925,9606.ENSP00000354961,9606.ENSP00000361705,9606.ENSP00000362803,9606.ENSP00000365694,9606.ENSP00000370737,…	TAF4,MED10,DHX8,SNRPF,NDUFB11,NDUFC2,ELMSAN1,WDR82,NDUFA7,BPTF,RSF1,TAF3,GTF2F2,TRRAP,MT-ND4,DNTTIP1,PPIL1,PPP1R10,GLDC,PBRM1,DYNC1I2,RPP30,PLRG1,ERH,NDUFAB1,RPP38
GO Component	GO:0005747	Mitochondrial respiratory chain complex I	5	48	1.09	12.3027	0.005	9606.ENSP00000276062,9606.ENSP00000281031,9606.ENSP00000301457,9606.ENSP00000354961,9606.ENSP00000458770	NDUFB11,NDUFC2,NDUFA7,MT-ND4,NDUFAB1
GO Component	GO:0005739	Mitochondrion	29	1611	0.33	2.13796	0.0052	9606.ENSP00000242576,9606.ENSP00000244217,9606.ENSP00000248643,9606.ENSP00000254928,9606.ENSP00000276062,9606.ENSP00000280701,9606.ENSP00000281031,9606.ENSP00000285021,9606.ENSP00000285093,9606.ENSP00000298281,9606.ENSP00000301457,9606.ENSP00000309262,9606.ENSP00000337445,9606.ENSP00000343867,9606.ENSP00000354961,9606.ENSP00000355672,9606.ENSP00000359871,9606.ENSP00000362773,9606.ENSP00000367938,…	UNG,MCEE,MTERF1,ERAL1,NDUFB11,OXSM,NDUFC2,XPC,ACAA2,PCF11,NDUFA7,USP48,ELAC2,MRRF,MT-ND4,IBA57,ACADM,PIN4,COX7A2L,GLDC,FECH,CNP,MTHFD2,ARGLU1,FDXR,TOMM5,NDUFAB1,GATD3B,OXA1L
GO Component	GO:0005730	Nucleolus	20	924	0.41	2.5704	0.0068	9606.ENSP00000224073,9606.ENSP00000224140,9606.ENSP00000250448,9606.ENSP00000278616,9606.ENSP00000285021,9606.ENSP00000296490,9606.ENSP00000350676,9606.ENSP00000357679,9606.ENSP00000358374,9606.ENSP00000361705,9606.ENSP00000362773,9606.ENSP00000367938,9606.ENSP00000368887,9606.ENSP00000370340,9606.ENSP00000389182,9606.ENSP00000396995,9606.ENSP00000422392,9606.ENSP00000424417,9606.ENSP00000442308,…	EDF1,SETX,FOXA1,ATM,XPC,WDR82,PHF8,CHTOP,SCAF11,DNTTIP1,PIN4,COX7A2L,PAK1IP1,NFIB,RPP30,PAPD5,LSM6,PLRG1,NKRF,RPP38
GO Component	GO:0000228	Nuclear chromosome	24	1256	0.36	2.29087	0.0089	9606.ENSP00000224140,9606.ENSP00000244534,9606.ENSP00000250448,9606.ENSP00000251808,9606.ENSP00000252996,9606.ENSP00000254810,9606.ENSP00000263208,9606.ENSP00000271715,9606.ENSP00000290524,9606.ENSP00000297338,9606.ENSP00000307208,9606.ENSP00000311513,9606.ENSP00000332790,9606.ENSP00000344504,9606.ENSP00000352925,9606.ENSP00000360231,9606.ENSP00000362441,9606.ENSP00000368100,9606.ENSP00000369075,…	SETX,HIST1H1D,FOXA1,GRHL2,TAF4,H3F3B,HIRA,POGZ,RFX5,RAD21,BPTF,RSF1,HIST2H2AB,H1F0,TRRAP,NFIA,ATRX,RAD50,CENPB,NFIB,CBX1,PBRM1,MBD1,MIS12
GO Component	GO:0071007	U2-type catalytic step 2 spliceosome	4	30	1.2	15.8489	0.0093	9606.ENSP00000262415,9606.ENSP00000266735,9606.ENSP00000362803,9606.ENSP00000424417	DHX8,SNRPF,PPIL1,PLRG1
GO Component	GO:0000790	Nuclear chromatin	21	1048	0.38	2.39883	0.0119	9606.ENSP00000244534,9606.ENSP00000250448,9606.ENSP00000251808,9606.ENSP00000252996,9606.ENSP00000254810,9606.ENSP00000263208,9606.ENSP00000271715,9606.ENSP00000290524,9606.ENSP00000307208,9606.ENSP00000311513,9606.ENSP00000332790,9606.ENSP00000344504,9606.ENSP00000352925,9606.ENSP00000360231,9606.ENSP00000362441,9606.ENSP00000368100,9606.ENSP00000369075,9606.ENSP00000370340,9606.ENSP00000377060,…	HIST1H1D,FOXA1,GRHL2,TAF4,H3F3B,HIRA,POGZ,RFX5,BPTF,RSF1,HIST2H2AB,H1F0,TRRAP,NFIA,ATRX,RAD50,CENPB,NFIB,CBX1,PBRM1,MBD1
GO Component	GO:1990904	Ribonucleoprotein complex	16	677	0.45	2.81838	0.0119	9606.ENSP00000247001,9606.ENSP00000254730,9606.ENSP00000262415,9606.ENSP00000266735,9606.ENSP00000293872,9606.ENSP00000339090,9606.ENSP00000350954,9606.ENSP00000362773,9606.ENSP00000362803,9606.ENSP00000389182,9606.ENSP00000422392,9606.ENSP00000422626,9606.ENSP00000424417,9606.ENSP00000452909,9606.ENSP00000466897,9606.ENSP00000478982	SUGP1,EEFSEC,DHX8,SNRPF,LUC7L,RBMX2,WDR37,PIN4,PPIL1,RPP30,LSM6,LARP7,PLRG1,RPL28,CIRBP,RPP38
GO Component	GO:0032993	protein-DNA complex	8	195	0.69	4.89779	0.0149	9606.ENSP00000244534,9606.ENSP00000254810,9606.ENSP00000312625,9606.ENSP00000322716,9606.ENSP00000332790,9606.ENSP00000333277,9606.ENSP00000340823,9606.ENSP00000344504	HIST1H1D,H3F3B,HP1BP3,GLYR1,HIST2H2AB,HIST2H3D,GTF2F2,H1F0
GO Component	GO:1990204	Oxidoreductase complex	6	107	0.82	6.60693	0.0173	9606.ENSP00000276062,9606.ENSP00000281031,9606.ENSP00000301457,9606.ENSP00000354961,9606.ENSP00000370737,9606.ENSP00000458770	NDUFB11,NDUFC2,NDUFA7,MT-ND4,GLDC,NDUFAB1
GO Component	GO:0031967	Organelle envelope	22	1213	0.33	2.13796	0.0286	9606.ENSP00000016946,9606.ENSP00000217402,9606.ENSP00000254928,9606.ENSP00000276062,9606.ENSP00000281031,9606.ENSP00000301457,9606.ENSP00000317257,9606.ENSP00000340271,9606.ENSP00000350676,9606.ENSP00000354961,9606.ENSP00000357709,9606.ENSP00000359871,9606.ENSP00000367938,9606.ENSP00000372326,9606.ENSP00000377470,9606.ENSP00000414237,9606.ENSP00000416515,9606.ENSP00000424417,9606.ENSP00000436679,…	RGPD5,CHMP4B,ERAL1,NDUFB11,NDUFC2,NDUFA7,CPNE1,TAF3,PHF8,MT-ND4,S100A6,ACADM,COX7A2L,FECH,CNP,INTS2,FDXR,PLRG1,NXF1,TOMM5,NDUFAB1,OXA1L
GO Component	GO:0005721	Pericentric heterochromatin	3	21	1.23	16.9824	0.0423	9606.ENSP00000362441,9606.ENSP00000369075,9606.ENSP00000377060	ATRX,CENPB,CBX1
GO Component	GO:0099115	Chromosome, subtelomeric region	2	4	1.77	58.8844	0.0423	9606.ENSP00000254810,9606.ENSP00000362441	H3F3B,ATRX
STRING clusters	CL:3636	Nucleosome, and Primary hyperoxaluria type 1	8	85	1.05	11.2202	0.0043	9606.ENSP00000244534,9606.ENSP00000254810,9606.ENSP00000263208,9606.ENSP00000333277,9606.ENSP00000344504,9606.ENSP00000362441,9606.ENSP00000377060,9606.ENSP00000476960	HIST1H1D,H3F3B,HIRA,HIST2H3D,H1F0,ATRX,CBX1,HIST2H3PS2
STRING clusters	CL:705	Leukoencephalopathy with vanishing white matter	4	6	1.9	79.4328	0.0043	9606.ENSP00000266126,9606.ENSP00000273783,9606.ENSP00000353575,9606.ENSP00000416250	EIF2B2,EIF2B5,EIF2B3,EIF2B1
STRING clusters	CL:36141	Keratin type II head	4	14	1.53	33.8844	0.0091	9606.ENSP00000252244,9606.ENSP00000269576,9606.ENSP00000310861,9606.ENSP00000342710	KRT1,KRT10,KRT2,KRT77
STRING clusters	CL:3634	Nucleosome, and histone deacetylase complex	9	145	0.87	7.4131	0.0091	9606.ENSP00000244534,9606.ENSP00000254810,9606.ENSP00000263208,9606.ENSP00000332790,9606.ENSP00000333277,9606.ENSP00000344504,9606.ENSP00000362441,9606.ENSP00000377060,9606.ENSP00000476960	HIST1H1D,H3F3B,HIRA,HIST2H2AB,HIST2H3D,H1F0,ATRX,CBX1,HIST2H3PS2
STRING clusters	CL:3637	Nucleosome, and Primary hyperoxaluria type 1	7	80	1.02	10.4713	0.0091	9606.ENSP00000244534,9606.ENSP00000254810,9606.ENSP00000263208,9606.ENSP00000333277,9606.ENSP00000362441,9606.ENSP00000377060,9606.ENSP00000476960	HIST1H1D,H3F3B,HIRA,HIST2H3D,ATRX,CBX1,HIST2H3PS2
STRING clusters	CL:1688	U2-type spliceosomal complex, and mRNA cis splicing, via spliceosome	7	99	0.92	8.31764	0.0174	9606.ENSP00000262415,9606.ENSP00000266735,9606.ENSP00000293872,9606.ENSP00000339090,9606.ENSP00000362803,9606.ENSP00000422392,9606.ENSP00000424417	DHX8,SNRPF,LUC7L,RBMX2,PPIL1,LSM6,PLRG1
STRING clusters	CL:1597	mRNA 3-end processing, and Poly(A) polymerase central domain	5	44	1.13	13.4896	0.0275	9606.ENSP00000241502,9606.ENSP00000245838,9606.ENSP00000245934,9606.ENSP00000298281,9606.ENSP00000357679	FYTTD1,THOC2,SYMPK,PCF11,CHTOP
STRING clusters	CL:17947	Mixed, incl. Annexin repeats, and Protein S100-A6	3	7	1.71	51.2861	0.0275	9606.ENSP00000264908,9606.ENSP00000357709,9606.ENSP00000394842	ANXA3,S100A6,GCA
STRING clusters	CL:3758	Diseases of Telomere Maintenance, and Formation of Senescence-Associated Heterochromatin Foci (SAHF)	3	7	1.71	51.2861	0.0275	9606.ENSP00000254810,9606.ENSP00000263208,9606.ENSP00000362441	H3F3B,HIRA,ATRX
STRING clusters	CL:1441	mRNA 3-end processing, and RNA recognition motif. (a.k.a. RRM, RBD, or RNP domain)	7	122	0.83	6.76083	0.0324	9606.ENSP00000241502,9606.ENSP00000245838,9606.ENSP00000245934,9606.ENSP00000252542,9606.ENSP00000298281,9606.ENSP00000357679,9606.ENSP00000474096	FYTTD1,THOC2,SYMPK,SAFB2,PCF11,CHTOP,TAF15
STRING clusters	CL:609	tRNA aminoacylation, and Recycling of eIF2:GDP	5	58	1.01	10.2329	0.0489	9606.ENSP00000266126,9606.ENSP00000273783,9606.ENSP00000353575,9606.ENSP00000362576,9606.ENSP00000416250	EIF2B2,EIF2B5,EIF2B3,YARS,EIF2B1
KEGG	hsa03013	RNA transport	10	160	0.87	7.4131	0.00058	9606.ENSP00000245838,9606.ENSP00000266126,9606.ENSP00000273783,9606.ENSP00000337445,9606.ENSP00000353575,9606.ENSP00000389182,9606.ENSP00000416250,9606.ENSP00000436679,9606.ENSP00000444645,9606.ENSP00000478982	THOC2,EIF2B2,EIF2B5,ELAC2,EIF2B3,RPP30,EIF2B1,NXF1,CYFIP2,RPP38
Reactome	HSA-72203	Processing of Capped Intron-Containing Pre-mRNA	14	238	0.84	6.91831	6.05e-05	9606.ENSP00000241502,9606.ENSP00000245838,9606.ENSP00000245934,9606.ENSP00000247001,9606.ENSP00000266735,9606.ENSP00000271526,9606.ENSP00000298281,9606.ENSP00000340823,9606.ENSP00000357679,9606.ENSP00000362803,9606.ENSP00000422392,9606.ENSP00000424417,9606.ENSP00000436679,9606.ENSP00000438527	FYTTD1,THOC2,SYMPK,SUGP1,SNRPF,PRCC,PCF11,GTF2F2,CHTOP,PPIL1,LSM6,PLRG1,NXF1,ZC3H11A
Reactome	HSA-72731	Recycling of eIF2:GDP	4	8	1.77	58.8844	0.0024	9606.ENSP00000266126,9606.ENSP00000273783,9606.ENSP00000353575,9606.ENSP00000416250	EIF2B2,EIF2B5,EIF2B3,EIF2B1
Reactome	HSA-73856	RNA Polymerase II Transcription Termination	7	65	1.11	12.8825	0.0024	9606.ENSP00000241502,9606.ENSP00000245838,9606.ENSP00000245934,9606.ENSP00000266735,9606.ENSP00000298281,9606.ENSP00000357679,9606.ENSP00000438527	FYTTD1,THOC2,SYMPK,SNRPF,PCF11,CHTOP,ZC3H11A
Reactome	HSA-72187	mRNA 3-end processing	6	56	1.1	12.5893	0.0071	9606.ENSP00000241502,9606.ENSP00000245838,9606.ENSP00000245934,9606.ENSP00000298281,9606.ENSP00000357679,9606.ENSP00000438527	FYTTD1,THOC2,SYMPK,PCF11,CHTOP,ZC3H11A
Reactome	HSA-8953854	Metabolism of RNA	18	659	0.51	3.23594	0.0071	9606.ENSP00000241502,9606.ENSP00000245838,9606.ENSP00000245934,9606.ENSP00000247001,9606.ENSP00000266735,9606.ENSP00000271526,9606.ENSP00000298281,9606.ENSP00000337445,9606.ENSP00000340823,9606.ENSP00000357679,9606.ENSP00000362803,9606.ENSP00000389182,9606.ENSP00000422392,9606.ENSP00000424417,9606.ENSP00000436679,9606.ENSP00000438527,9606.ENSP00000452909,9606.ENSP00000478982	FYTTD1,THOC2,SYMPK,SUGP1,SNRPF,PRCC,PCF11,ELAC2,GTF2F2,CHTOP,PPIL1,RPP30,LSM6,PLRG1,NXF1,ZC3H11A,RPL28,RPP38
Reactome	HSA-72163	mRNA Splicing - Major Pathway	9	178	0.78	6.0256	0.0104	9606.ENSP00000245934,9606.ENSP00000247001,9606.ENSP00000266735,9606.ENSP00000271526,9606.ENSP00000298281,9606.ENSP00000340823,9606.ENSP00000362803,9606.ENSP00000422392,9606.ENSP00000424417	SYMPK,SUGP1,SNRPF,PRCC,PCF11,GTF2F2,PPIL1,LSM6,PLRG1
Reactome	HSA-72202	Transport of Mature Transcript to Cytoplasm	6	81	0.94	8.70964	0.0245	9606.ENSP00000241502,9606.ENSP00000245838,9606.ENSP00000245934,9606.ENSP00000357679,9606.ENSP00000436679,9606.ENSP00000438527	FYTTD1,THOC2,SYMPK,CHTOP,NXF1,ZC3H11A
Reactome	HSA-74160	Gene expression (Transcription)	27	1455	0.34	2.18776	0.0245	9606.ENSP00000241502,9606.ENSP00000245838,9606.ENSP00000245934,9606.ENSP00000248643,9606.ENSP00000252996,9606.ENSP00000254810,9606.ENSP00000255764,9606.ENSP00000265849,9606.ENSP00000266735,9606.ENSP00000278616,9606.ENSP00000296564,9606.ENSP00000298281,9606.ENSP00000318641,9606.ENSP00000323148,9606.ENSP00000333277,9606.ENSP00000340271,9606.ENSP00000340823,9606.ENSP00000345344,9606.ENSP00000357679,…	FYTTD1,THOC2,SYMPK,MTERF1,TAF4,H3F3B,MED10,PMS2,SNRPF,ATM,ICE1,PCF11,INTS3,ZKSCAN1,HIST2H3D,TAF3,GTF2F2,CTSL,CHTOP,NFIA,COX7A2L,RAD50,NFIB,PBRM1,INTS2,ZC3H11A,TAF15
Reactome	HSA-1500620	Meiosis	6	87	0.91	8.12831	0.0284	9606.ENSP00000254810,9606.ENSP00000266070,9606.ENSP00000278616,9606.ENSP00000297338,9606.ENSP00000333277,9606.ENSP00000368100	H3F3B,DIDO1,ATM,RAD21,HIST2H3D,RAD50
Reactome	HSA-6799198	Complex I biogenesis	5	55	1.03	10.7152	0.0286	9606.ENSP00000276062,9606.ENSP00000281031,9606.ENSP00000301457,9606.ENSP00000354961,9606.ENSP00000458770	NDUFB11,NDUFC2,NDUFA7,MT-ND4,NDUFAB1
Reactome	HSA-2559586	DNA Damage/Telomere Stress Induced Senescence	5	61	0.99	9.77237	0.0393	9606.ENSP00000244534,9606.ENSP00000263208,9606.ENSP00000278616,9606.ENSP00000344504,9606.ENSP00000368100	HIST1H1D,HIRA,ATM,H1F0,RAD50
Reactome	HSA-72766	Translation	10	289	0.61	4.0738	0.0393	9606.ENSP00000243253,9606.ENSP00000254928,9606.ENSP00000266126,9606.ENSP00000273783,9606.ENSP00000343867,9606.ENSP00000353575,9606.ENSP00000362576,9606.ENSP00000416250,9606.ENSP00000452909,9606.ENSP00000483491	SEC61A1,ERAL1,EIF2B2,EIF2B5,MRRF,EIF2B3,YARS,EIF2B1,RPL28,OXA1L
Reactome	HSA-611105	Respiratory electron transport	6	101	0.85	7.07946	0.0436	9606.ENSP00000276062,9606.ENSP00000281031,9606.ENSP00000301457,9606.ENSP00000354961,9606.ENSP00000367938,9606.ENSP00000458770	NDUFB11,NDUFC2,NDUFA7,MT-ND4,COX7A2L,NDUFAB1
Reactome	HSA-73857	RNA Polymerase II Transcription	24	1318	0.33	2.13796	0.0487	9606.ENSP00000241502,9606.ENSP00000245838,9606.ENSP00000245934,9606.ENSP00000252996,9606.ENSP00000254810,9606.ENSP00000255764,9606.ENSP00000265849,9606.ENSP00000266735,9606.ENSP00000278616,9606.ENSP00000296564,9606.ENSP00000298281,9606.ENSP00000318641,9606.ENSP00000323148,9606.ENSP00000333277,9606.ENSP00000340271,9606.ENSP00000340823,9606.ENSP00000345344,9606.ENSP00000357679,9606.ENSP00000367938,…	FYTTD1,THOC2,SYMPK,TAF4,H3F3B,MED10,PMS2,SNRPF,ATM,ICE1,PCF11,INTS3,ZKSCAN1,HIST2H3D,TAF3,GTF2F2,CTSL,CHTOP,COX7A2L,RAD50,PBRM1,INTS2,ZC3H11A,TAF15
Monarch	HP:0000089	Renal hypoplasia	7	86	0.98	9.54993	0.0094	9606.ENSP00000266126,9606.ENSP00000273783,9606.ENSP00000352925,9606.ENSP00000353575,9606.ENSP00000360231,9606.ENSP00000362441,9606.ENSP00000416250	EIF2B2,EIF2B5,TRRAP,EIF2B3,NFIA,ATRX,EIF2B1
Monarch	HP:0000252	Microcephaly	25	1079	0.44	2.75423	0.0094	9606.ENSP00000245838,9606.ENSP00000266126,9606.ENSP00000271715,9606.ENSP00000273783,9606.ENSP00000276062,9606.ENSP00000281031,9606.ENSP00000282041,9606.ENSP00000285021,9606.ENSP00000297338,9606.ENSP00000307208,9606.ENSP00000337445,9606.ENSP00000350954,9606.ENSP00000351832,9606.ENSP00000352925,9606.ENSP00000353575,9606.ENSP00000355672,9606.ENSP00000362441,9606.ENSP00000368100,9606.ENSP00000370737,…	THOC2,EIF2B2,POGZ,EIF2B5,NDUFB11,NDUFC2,EPG5,XPC,RAD21,BPTF,ELAC2,WDR37,RAB3GAP2,TRRAP,EIF2B3,IBA57,ATRX,RAD50,GLDC,DYNC1I2,EIF2B1,FDXR,LARP7,CYFIP2,VPS11
Monarch	HP:0000751	Personality changes	5	38	1.19	15.4882	0.0094	9606.ENSP00000266126,9606.ENSP00000273783,9606.ENSP00000353575,9606.ENSP00000354961,9606.ENSP00000416250	EIF2B2,EIF2B5,EIF2B3,MT-ND4,EIF2B1
Monarch	HP:0000924	Abnormality of the skeletal system	43	2708	0.27	1.86209	0.0094	9606.ENSP00000224140,9606.ENSP00000231887,9606.ENSP00000243253,9606.ENSP00000245838,9606.ENSP00000251808,9606.ENSP00000252244,9606.ENSP00000265849,9606.ENSP00000266126,9606.ENSP00000269576,9606.ENSP00000271715,9606.ENSP00000273783,9606.ENSP00000276062,9606.ENSP00000278616,9606.ENSP00000281031,9606.ENSP00000282041,9606.ENSP00000285021,9606.ENSP00000290246,9606.ENSP00000290524,9606.ENSP00000297338,…	SETX,EHHADH,SEC61A1,THOC2,GRHL2,KRT1,PMS2,EIF2B2,KRT10,POGZ,EIF2B5,NDUFB11,ATM,NDUFC2,EPG5,XPC,ELMO2,RFX5,RAD21,BPTF,ELAC2,PHF8,WDR37,RAB3GAP2,TRRAP,EIF2B3,MT-ND4,IBA57,ACADM,NFIA,ATRX,RAD50,NFIB,GLDC,NUMA1,DYNC1I2,EIF2B1,FDXR,BAP1,LARP7,CYFIP2,TAF15,VPS11
Monarch	HP:0001250	Seizure	31	1606	0.36	2.29087	0.0094	9606.ENSP00000231887,9606.ENSP00000245838,9606.ENSP00000265849,9606.ENSP00000266126,9606.ENSP00000271715,9606.ENSP00000273783,9606.ENSP00000276062,9606.ENSP00000278616,9606.ENSP00000281031,9606.ENSP00000282041,9606.ENSP00000285021,9606.ENSP00000290246,9606.ENSP00000297338,9606.ENSP00000307208,9606.ENSP00000350954,9606.ENSP00000351832,9606.ENSP00000352925,9606.ENSP00000353575,9606.ENSP00000354961,…	EHHADH,THOC2,PMS2,EIF2B2,POGZ,EIF2B5,NDUFB11,ATM,NDUFC2,EPG5,XPC,ELMO2,RAD21,BPTF,WDR37,RAB3GAP2,TRRAP,EIF2B3,MT-ND4,IBA57,ACADM,NFIA,ATRX,GLDC,DYNC1I2,EIF2B1,FDXR,BAP1,LARP7,CYFIP2,VPS11
Monarch	HP:0001257	Spasticity	21	896	0.44	2.75423	0.0094	9606.ENSP00000224140,9606.ENSP00000245838,9606.ENSP00000265849,9606.ENSP00000266126,9606.ENSP00000273783,9606.ENSP00000278616,9606.ENSP00000281031,9606.ENSP00000285021,9606.ENSP00000297338,9606.ENSP00000351832,9606.ENSP00000353575,9606.ENSP00000354961,9606.ENSP00000355672,9606.ENSP00000362441,9606.ENSP00000368100,9606.ENSP00000370737,9606.ENSP00000380308,9606.ENSP00000416250,9606.ENSP00000416515,…	SETX,THOC2,PMS2,EIF2B2,EIF2B5,ATM,NDUFC2,XPC,RAD21,RAB3GAP2,EIF2B3,MT-ND4,IBA57,ATRX,RAD50,GLDC,DYNC1I2,EIF2B1,FDXR,CYFIP2,VPS11
Monarch	HP:0001264	Spastic diplegia	5	39	1.18	15.1356	0.0094	9606.ENSP00000266126,9606.ENSP00000273783,9606.ENSP00000351832,9606.ENSP00000353575,9606.ENSP00000416250	EIF2B2,EIF2B5,RAB3GAP2,EIF2B3,EIF2B1
Monarch	HP:0001269	Hemiparesis	6	68	1.02	10.4713	0.0094	9606.ENSP00000266126,9606.ENSP00000273783,9606.ENSP00000353575,9606.ENSP00000354961,9606.ENSP00000416250,9606.ENSP00000417132	EIF2B2,EIF2B5,EIF2B3,MT-ND4,EIF2B1,BAP1
Monarch	HP:0002059	Cerebral atrophy	17	603	0.52	3.31131	0.0094	9606.ENSP00000266126,9606.ENSP00000271715,9606.ENSP00000273783,9606.ENSP00000282041,9606.ENSP00000285021,9606.ENSP00000297338,9606.ENSP00000307208,9606.ENSP00000351832,9606.ENSP00000352925,9606.ENSP00000353575,9606.ENSP00000354961,9606.ENSP00000355672,9606.ENSP00000362441,9606.ENSP00000380308,9606.ENSP00000416250,9606.ENSP00000416515,9606.ENSP00000444645	EIF2B2,POGZ,EIF2B5,EPG5,XPC,RAD21,BPTF,RAB3GAP2,TRRAP,EIF2B3,MT-ND4,IBA57,ATRX,DYNC1I2,EIF2B1,FDXR,CYFIP2
Monarch	HP:0002154	Hyperglycinemia	5	19	1.49	30.903	0.0094	9606.ENSP00000266126,9606.ENSP00000273783,9606.ENSP00000353575,9606.ENSP00000370737,9606.ENSP00000416250	EIF2B2,EIF2B5,EIF2B3,GLDC,EIF2B1
Monarch	HP:0002354	Memory impairment	7	98	0.93	8.51138	0.0094	9606.ENSP00000265849,9606.ENSP00000266126,9606.ENSP00000273783,9606.ENSP00000353575,9606.ENSP00000354961,9606.ENSP00000416250,9606.ENSP00000417132	PMS2,EIF2B2,EIF2B5,EIF2B3,MT-ND4,EIF2B1,BAP1
Monarch	HP:0002376	Developmental regression	12	306	0.67	4.67735	0.0094	9606.ENSP00000231887,9606.ENSP00000265849,9606.ENSP00000266126,9606.ENSP00000273783,9606.ENSP00000281031,9606.ENSP00000285021,9606.ENSP00000353575,9606.ENSP00000354961,9606.ENSP00000355672,9606.ENSP00000416250,9606.ENSP00000416515,9606.ENSP00000444645	EHHADH,PMS2,EIF2B2,EIF2B5,NDUFC2,XPC,EIF2B3,MT-ND4,IBA57,EIF2B1,FDXR,CYFIP2
Monarch	HP:0003112	Abnormal circulating amino acid concentration	7	103	0.91	8.12831	0.0094	9606.ENSP00000266126,9606.ENSP00000273783,9606.ENSP00000281031,9606.ENSP00000353575,9606.ENSP00000354961,9606.ENSP00000370737,9606.ENSP00000416250	EIF2B2,EIF2B5,NDUFC2,EIF2B3,MT-ND4,GLDC,EIF2B1
Monarch	HP:0004481	Progressive macrocephaly	4	16	1.47	29.5121	0.0094	9606.ENSP00000266126,9606.ENSP00000273783,9606.ENSP00000353575,9606.ENSP00000416250	EIF2B2,EIF2B5,EIF2B3,EIF2B1
Monarch	HP:0004485	Cessation of head growth	4	7	1.83	67.6083	0.0094	9606.ENSP00000266126,9606.ENSP00000273783,9606.ENSP00000353575,9606.ENSP00000416250	EIF2B2,EIF2B5,EIF2B3,EIF2B1
Monarch	HP:0006808	Cerebral hypomyelination	5	31	1.28	19.0546	0.0094	9606.ENSP00000266126,9606.ENSP00000273783,9606.ENSP00000353575,9606.ENSP00000416250,9606.ENSP00000481126	EIF2B2,EIF2B5,EIF2B3,EIF2B1,VPS11
Monarch	HP:0006855	Cerebellar vermis atrophy	5	36	1.22	16.5959	0.0094	9606.ENSP00000224140,9606.ENSP00000266126,9606.ENSP00000273783,9606.ENSP00000353575,9606.ENSP00000416250	SETX,EIF2B2,EIF2B5,EIF2B3,EIF2B1
Monarch	HP:0006978	Dysmyelinating leukodystrophy	4	8	1.77	58.8844	0.0094	9606.ENSP00000266126,9606.ENSP00000273783,9606.ENSP00000353575,9606.ENSP00000416250	EIF2B2,EIF2B5,EIF2B3,EIF2B1
Monarch	HP:0007361	Abnormal pons morphology	7	88	0.97	9.33254	0.0094	9606.ENSP00000224140,9606.ENSP00000266126,9606.ENSP00000271715,9606.ENSP00000273783,9606.ENSP00000282041,9606.ENSP00000353575,9606.ENSP00000416250	SETX,EIF2B2,POGZ,EIF2B5,EPG5,EIF2B3,EIF2B1
Monarch	HP:0007366	Atrophy/Degeneration affecting the brainstem	5	30	1.3	19.9526	0.0094	9606.ENSP00000266126,9606.ENSP00000273783,9606.ENSP00000352925,9606.ENSP00000353575,9606.ENSP00000416250	EIF2B2,EIF2B5,TRRAP,EIF2B3,EIF2B1
Monarch	HP:0007367	Atrophy/Degeneration affecting the central nervous system	19	744	0.48	3.01995	0.0094	9606.ENSP00000224140,9606.ENSP00000231887,9606.ENSP00000266126,9606.ENSP00000271715,9606.ENSP00000273783,9606.ENSP00000282041,9606.ENSP00000285021,9606.ENSP00000297338,9606.ENSP00000307208,9606.ENSP00000351832,9606.ENSP00000352925,9606.ENSP00000353575,9606.ENSP00000354961,9606.ENSP00000355672,9606.ENSP00000362441,9606.ENSP00000380308,9606.ENSP00000416250,9606.ENSP00000416515,9606.ENSP00000444645	SETX,EHHADH,EIF2B2,POGZ,EIF2B5,EPG5,XPC,RAD21,BPTF,RAB3GAP2,TRRAP,EIF2B3,MT-ND4,IBA57,ATRX,DYNC1I2,EIF2B1,FDXR,CYFIP2
Monarch	HP:0007475	Congenital bullous ichthyosiform erythroderma	3	3	2.07	117.49	0.0094	9606.ENSP00000252244,9606.ENSP00000269576,9606.ENSP00000310861	KRT1,KRT10,KRT2
Monarch	HP:0008193	Primary gonadal insufficiency	4	17	1.45	28.1838	0.0094	9606.ENSP00000266126,9606.ENSP00000273783,9606.ENSP00000353575,9606.ENSP00000416250	EIF2B2,EIF2B5,EIF2B3,EIF2B1
Monarch	HP:0008233	Decreased circulating progesterone	4	6	1.9	79.4328	0.0094	9606.ENSP00000266126,9606.ENSP00000273783,9606.ENSP00000353575,9606.ENSP00000416250	EIF2B2,EIF2B5,EIF2B3,EIF2B1
Monarch	HP:0008288	Nonketotic hyperglycinemia	4	8	1.77	58.8844	0.0094	9606.ENSP00000266126,9606.ENSP00000273783,9606.ENSP00000353575,9606.ENSP00000416250	EIF2B2,EIF2B5,EIF2B3,EIF2B1
Monarch	HP:0010783	Erythema	8	99	0.98	9.54993	0.0094	9606.ENSP00000246662,9606.ENSP00000252244,9606.ENSP00000269576,9606.ENSP00000276062,9606.ENSP00000285021,9606.ENSP00000310861,9606.ENSP00000354961,9606.ENSP00000372326	KRT9,KRT1,KRT10,NDUFB11,XPC,KRT2,MT-ND4,FECH
Monarch	HP:0011017	Abnormal cellular physiology	16	473	0.6	3.98107	0.0094	9606.ENSP00000224140,9606.ENSP00000231887,9606.ENSP00000242576,9606.ENSP00000246662,9606.ENSP00000252244,9606.ENSP00000278616,9606.ENSP00000281031,9606.ENSP00000282041,9606.ENSP00000285021,9606.ENSP00000290524,9606.ENSP00000354961,9606.ENSP00000355672,9606.ENSP00000359871,9606.ENSP00000368100,9606.ENSP00000416515,9606.ENSP00000417132	SETX,EHHADH,UNG,KRT9,KRT1,ATM,NDUFC2,EPG5,XPC,RFX5,MT-ND4,IBA57,ACADM,RAD50,FDXR,BAP1
Monarch	HP:0011276	Vascular skin abnormality	16	434	0.64	4.36516	0.0094	9606.ENSP00000224140,9606.ENSP00000246662,9606.ENSP00000252244,9606.ENSP00000269576,9606.ENSP00000276062,9606.ENSP00000278616,9606.ENSP00000285021,9606.ENSP00000290246,9606.ENSP00000297338,9606.ENSP00000310861,9606.ENSP00000354961,9606.ENSP00000360231,9606.ENSP00000362441,9606.ENSP00000372326,9606.ENSP00000377298,9606.ENSP00000422626	SETX,KRT9,KRT1,KRT10,NDUFB11,ATM,XPC,ELMO2,RAD21,KRT2,MT-ND4,NFIA,ATRX,FECH,NUMA1,LARP7
Monarch	HP:0011283	Abnormal metencephalon morphology	11	244	0.73	5.37032	0.0094	9606.ENSP00000224140,9606.ENSP00000245838,9606.ENSP00000266126,9606.ENSP00000271715,9606.ENSP00000273783,9606.ENSP00000282041,9606.ENSP00000350954,9606.ENSP00000351832,9606.ENSP00000353575,9606.ENSP00000416250,9606.ENSP00000417132	SETX,THOC2,EIF2B2,POGZ,EIF2B5,EPG5,WDR37,RAB3GAP2,EIF2B3,EIF2B1,BAP1
Monarch	HP:0012444	Brain atrophy	18	675	0.5	3.16228	0.0094	9606.ENSP00000231887,9606.ENSP00000266126,9606.ENSP00000271715,9606.ENSP00000273783,9606.ENSP00000282041,9606.ENSP00000285021,9606.ENSP00000297338,9606.ENSP00000307208,9606.ENSP00000351832,9606.ENSP00000352925,9606.ENSP00000353575,9606.ENSP00000354961,9606.ENSP00000355672,9606.ENSP00000362441,9606.ENSP00000380308,9606.ENSP00000416250,9606.ENSP00000416515,9606.ENSP00000444645	EHHADH,EIF2B2,POGZ,EIF2B5,EPG5,XPC,RAD21,BPTF,RAB3GAP2,TRRAP,EIF2B3,MT-ND4,IBA57,ATRX,DYNC1I2,EIF2B1,FDXR,CYFIP2
Monarch	HP:0012690	T2 hypointense thalamus	4	8	1.77	58.8844	0.0094	9606.ENSP00000266126,9606.ENSP00000273783,9606.ENSP00000353575,9606.ENSP00000416250	EIF2B2,EIF2B5,EIF2B3,EIF2B1
Monarch	HP:0012696	Abnormal thalamic MRI signal intensity	5	28	1.33	21.3796	0.0094	9606.ENSP00000266126,9606.ENSP00000273783,9606.ENSP00000353575,9606.ENSP00000416250,9606.ENSP00000417132	EIF2B2,EIF2B5,EIF2B3,EIF2B1,BAP1
Monarch	HP:0012795	Abnormality of the optic disc	19	669	0.53	3.38844	0.0094	9606.ENSP00000266126,9606.ENSP00000271715,9606.ENSP00000273783,9606.ENSP00000281031,9606.ENSP00000282041,9606.ENSP00000285021,9606.ENSP00000290246,9606.ENSP00000307208,9606.ENSP00000351832,9606.ENSP00000353575,9606.ENSP00000354961,9606.ENSP00000355672,9606.ENSP00000362441,9606.ENSP00000370737,9606.ENSP00000416250,9606.ENSP00000416515,9606.ENSP00000417132,9606.ENSP00000444645,9606.ENSP00000481126	EIF2B2,POGZ,EIF2B5,NDUFC2,EPG5,XPC,ELMO2,BPTF,RAB3GAP2,EIF2B3,MT-ND4,IBA57,ATRX,GLDC,EIF2B1,FDXR,BAP1,CYFIP2,VPS11
Monarch	HP:0032398	Dysgyria	4	7	1.83	67.6083	0.0094	9606.ENSP00000266126,9606.ENSP00000273783,9606.ENSP00000353575,9606.ENSP00000416250	EIF2B2,EIF2B5,EIF2B3,EIF2B1
Monarch	HP:0033107	Abnormal circulating proteinogenic amino acid concentration	6	65	1.04	10.9648	0.0094	9606.ENSP00000266126,9606.ENSP00000273783,9606.ENSP00000281031,9606.ENSP00000353575,9606.ENSP00000370737,9606.ENSP00000416250	EIF2B2,EIF2B5,NDUFC2,EIF2B3,GLDC,EIF2B1
Monarch	HP:0100653	Optic neuritis	4	9	1.72	52.4807	0.0094	9606.ENSP00000266126,9606.ENSP00000273783,9606.ENSP00000353575,9606.ENSP00000416250	EIF2B2,EIF2B5,EIF2B3,EIF2B1
Monarch	HP:0410263	Brain imaging abnormality	7	102	0.91	8.12831	0.0094	9606.ENSP00000266126,9606.ENSP00000273783,9606.ENSP00000353575,9606.ENSP00000354961,9606.ENSP00000370737,9606.ENSP00000416250,9606.ENSP00000417132	EIF2B2,EIF2B5,EIF2B3,MT-ND4,GLDC,EIF2B1,BAP1
Monarch	HP:0001507	Growth abnormality	36	2181	0.29	1.94984	0.014	9606.ENSP00000231887,9606.ENSP00000243253,9606.ENSP00000244217,9606.ENSP00000245838,9606.ENSP00000251808,9606.ENSP00000252244,9606.ENSP00000265849,9606.ENSP00000266126,9606.ENSP00000269576,9606.ENSP00000271715,9606.ENSP00000273783,9606.ENSP00000276062,9606.ENSP00000278616,9606.ENSP00000282041,9606.ENSP00000285021,9606.ENSP00000290246,9606.ENSP00000290524,9606.ENSP00000297338,9606.ENSP00000307208,…	EHHADH,SEC61A1,MCEE,THOC2,GRHL2,KRT1,PMS2,EIF2B2,KRT10,POGZ,EIF2B5,NDUFB11,ATM,EPG5,XPC,ELMO2,RFX5,RAD21,BPTF,ELAC2,RAB3GAP2,TRRAP,EIF2B3,MT-ND4,IBA57,ACADM,ATRX,RAD50,NUMA1,DYNC1I2,EIF2B1,FDXR,BAP1,LARP7,CYFIP2,VPS11
Monarch	HP:0000869	Secondary amenorrhea	5	47	1.1	12.5893	0.0149	9606.ENSP00000254928,9606.ENSP00000266126,9606.ENSP00000273783,9606.ENSP00000353575,9606.ENSP00000416250	ERAL1,EIF2B2,EIF2B5,EIF2B3,EIF2B1
Monarch	HP:0002597	Abnormality of the vasculature	30	1673	0.33	2.13796	0.0149	9606.ENSP00000224140,9606.ENSP00000231887,9606.ENSP00000242576,9606.ENSP00000243253,9606.ENSP00000246662,9606.ENSP00000252244,9606.ENSP00000266126,9606.ENSP00000269576,9606.ENSP00000273783,9606.ENSP00000276062,9606.ENSP00000278616,9606.ENSP00000282041,9606.ENSP00000285021,9606.ENSP00000290246,9606.ENSP00000297338,9606.ENSP00000307208,9606.ENSP00000310861,9606.ENSP00000350954,9606.ENSP00000352925,…	SETX,EHHADH,UNG,SEC61A1,KRT9,KRT1,EIF2B2,KRT10,EIF2B5,NDUFB11,ATM,EPG5,XPC,ELMO2,RAD21,BPTF,KRT2,WDR37,TRRAP,EIF2B3,MT-ND4,NFIA,ATRX,CASZ1,COX7A2L,FECH,NUMA1,EIF2B1,BAP1,LARP7
Monarch	HP:0000648	Optic atrophy	15	547	0.51	3.23594	0.0155	9606.ENSP00000266126,9606.ENSP00000271715,9606.ENSP00000273783,9606.ENSP00000282041,9606.ENSP00000285021,9606.ENSP00000351832,9606.ENSP00000353575,9606.ENSP00000354961,9606.ENSP00000355672,9606.ENSP00000362441,9606.ENSP00000370737,9606.ENSP00000416250,9606.ENSP00000416515,9606.ENSP00000444645,9606.ENSP00000481126	EIF2B2,POGZ,EIF2B5,EPG5,XPC,RAB3GAP2,EIF2B3,MT-ND4,IBA57,ATRX,GLDC,EIF2B1,FDXR,CYFIP2,VPS11
Monarch	HP:0011458	Abdominal symptom	27	1446	0.35	2.23872	0.017	9606.ENSP00000231887,9606.ENSP00000245838,9606.ENSP00000252244,9606.ENSP00000265849,9606.ENSP00000266126,9606.ENSP00000269576,9606.ENSP00000271715,9606.ENSP00000273783,9606.ENSP00000276062,9606.ENSP00000278616,9606.ENSP00000282041,9606.ENSP00000290524,9606.ENSP00000297338,9606.ENSP00000307208,9606.ENSP00000351832,9606.ENSP00000352925,9606.ENSP00000353575,9606.ENSP00000354961,9606.ENSP00000355672,…	EHHADH,THOC2,KRT1,PMS2,EIF2B2,KRT10,POGZ,EIF2B5,NDUFB11,ATM,EPG5,RFX5,RAD21,BPTF,RAB3GAP2,TRRAP,EIF2B3,MT-ND4,IBA57,ACADM,ATRX,GLDC,NUMA1,EIF2B1,BAP1,CYFIP2,VPS11
Monarch	HP:0011842	Abnormal skeletal morphology	40	2573	0.27	1.86209	0.017	9606.ENSP00000224140,9606.ENSP00000231887,9606.ENSP00000243253,9606.ENSP00000245838,9606.ENSP00000252244,9606.ENSP00000265849,9606.ENSP00000266126,9606.ENSP00000269576,9606.ENSP00000271715,9606.ENSP00000273783,9606.ENSP00000276062,9606.ENSP00000278616,9606.ENSP00000281031,9606.ENSP00000282041,9606.ENSP00000285021,9606.ENSP00000290246,9606.ENSP00000290524,9606.ENSP00000297338,9606.ENSP00000307208,…	SETX,EHHADH,SEC61A1,THOC2,KRT1,PMS2,EIF2B2,KRT10,POGZ,EIF2B5,NDUFB11,ATM,NDUFC2,EPG5,XPC,ELMO2,RFX5,RAD21,BPTF,ELAC2,PHF8,WDR37,RAB3GAP2,TRRAP,EIF2B3,IBA57,ACADM,NFIA,ATRX,RAD50,NFIB,GLDC,DYNC1I2,EIF2B1,FDXR,BAP1,LARP7,CYFIP2,TAF15,VPS11
Monarch	HP:0012638	Abnormal nervous system physiology	46	3153	0.24	1.7378	0.0188	9606.ENSP00000217402,9606.ENSP00000224140,9606.ENSP00000231887,9606.ENSP00000243253,9606.ENSP00000245838,9606.ENSP00000251808,9606.ENSP00000252244,9606.ENSP00000252996,9606.ENSP00000265849,9606.ENSP00000266126,9606.ENSP00000271715,9606.ENSP00000273783,9606.ENSP00000276062,9606.ENSP00000278616,9606.ENSP00000281031,9606.ENSP00000282041,9606.ENSP00000285021,9606.ENSP00000290246,9606.ENSP00000290524,…	CHMP4B,SETX,EHHADH,SEC61A1,THOC2,GRHL2,KRT1,TAF4,PMS2,EIF2B2,POGZ,EIF2B5,NDUFB11,ATM,NDUFC2,EPG5,XPC,ELMO2,RFX5,WDR82,RAD21,BPTF,ELAC2,MPP7,PHF8,WDR37,RAB3GAP2,TRRAP,EIF2B3,MT-ND4,IBA57,ACADM,NFIA,ATRX,YARS,RAD50,NFIB,GLDC,NUMA1,DYNC1I2,EIF2B1,FDXR,BAP1,LARP7,CYFIP2,VPS11
Monarch	HP:0000707	Abnormality of the nervous system	49	3470	0.22	1.65959	0.0227	9606.ENSP00000217402,9606.ENSP00000224140,9606.ENSP00000231887,9606.ENSP00000243253,9606.ENSP00000245838,9606.ENSP00000251808,9606.ENSP00000252244,9606.ENSP00000252996,9606.ENSP00000265849,9606.ENSP00000266126,9606.ENSP00000271715,9606.ENSP00000273783,9606.ENSP00000276062,9606.ENSP00000278616,9606.ENSP00000281031,9606.ENSP00000282041,9606.ENSP00000285021,9606.ENSP00000290246,9606.ENSP00000290524,…	CHMP4B,SETX,EHHADH,SEC61A1,THOC2,GRHL2,KRT1,TAF4,PMS2,EIF2B2,POGZ,EIF2B5,NDUFB11,ATM,NDUFC2,EPG5,XPC,ELMO2,RFX5,WDR82,RAD21,BPTF,RSF1,ELAC2,MPP7,PHF8,WDR37,RAB3GAP2,TRRAP,EIF2B3,MT-ND4,IBA57,ACADM,NFIA,ATRX,YARS,CASZ1,COX7A2L,RAD50,NFIB,GLDC,NUMA1,DYNC1I2,EIF2B1,FDXR,BAP1,LARP7,CYFIP2,VPS11
Monarch	HP:0002076	Migraine	6	87	0.91	8.12831	0.0227	9606.ENSP00000265849,9606.ENSP00000266126,9606.ENSP00000273783,9606.ENSP00000353575,9606.ENSP00000354961,9606.ENSP00000416250	PMS2,EIF2B2,EIF2B5,EIF2B3,MT-ND4,EIF2B1
Monarch	HP:0002363	Abnormal brainstem morphology	9	218	0.69	4.89779	0.0227	9606.ENSP00000224140,9606.ENSP00000266126,9606.ENSP00000271715,9606.ENSP00000273783,9606.ENSP00000282041,9606.ENSP00000353575,9606.ENSP00000380308,9606.ENSP00000416250,9606.ENSP00000417132	SETX,EIF2B2,POGZ,EIF2B5,EPG5,EIF2B3,DYNC1I2,EIF2B1,BAP1
Monarch	HP:0000141	Amenorrhea	6	89	0.9	7.94328	0.0251	9606.ENSP00000254928,9606.ENSP00000266126,9606.ENSP00000273783,9606.ENSP00000353575,9606.ENSP00000416250,9606.ENSP00000417132	ERAL1,EIF2B2,EIF2B5,EIF2B3,EIF2B1,BAP1
Monarch	HP:0008209	Premature ovarian insufficiency	5	56	1.02	10.4713	0.0264	9606.ENSP00000254928,9606.ENSP00000266126,9606.ENSP00000273783,9606.ENSP00000353575,9606.ENSP00000416250	ERAL1,EIF2B2,EIF2B5,EIF2B3,EIF2B1
Monarch	HP:0100851	Abnormal emotion/affect behavior	15	587	0.48	3.01995	0.0275	9606.ENSP00000245838,9606.ENSP00000265849,9606.ENSP00000266126,9606.ENSP00000271715,9606.ENSP00000273783,9606.ENSP00000353575,9606.ENSP00000355672,9606.ENSP00000360231,9606.ENSP00000362441,9606.ENSP00000370340,9606.ENSP00000370737,9606.ENSP00000380308,9606.ENSP00000416250,9606.ENSP00000417132,9606.ENSP00000422626	THOC2,PMS2,EIF2B2,POGZ,EIF2B5,EIF2B3,IBA57,NFIA,ATRX,NFIB,GLDC,DYNC1I2,EIF2B1,BAP1,LARP7
Monarch	HP:0002171	Gliosis	6	92	0.89	7.76247	0.0283	9606.ENSP00000231887,9606.ENSP00000245838,9606.ENSP00000266126,9606.ENSP00000273783,9606.ENSP00000353575,9606.ENSP00000416250	EHHADH,THOC2,EIF2B2,EIF2B5,EIF2B3,EIF2B1
Monarch	EFO:0004305	Erythrocyte count	17	730	0.44	2.75423	0.0288	9606.ENSP00000251808,9606.ENSP00000252996,9606.ENSP00000278616,9606.ENSP00000293872,9606.ENSP00000305918,9606.ENSP00000323148,9606.ENSP00000336923,9606.ENSP00000340271,9606.ENSP00000344504,9606.ENSP00000347648,9606.ENSP00000352925,9606.ENSP00000360231,9606.ENSP00000366221,9606.ENSP00000370340,9606.ENSP00000378307,9606.ENSP00000425587,9606.ENSP00000432786	GRHL2,TAF4,ATM,LUC7L,BRD3,ZKSCAN1,ARHGAP10,TAF3,H1F0,ZNF512,TRRAP,NFIA,CASZ1,NFIB,PBRM1,EXOC3,KDM2A
Monarch	HP:0002167	Neurological speech impairment	25	1352	0.34	2.18776	0.0312	9606.ENSP00000224140,9606.ENSP00000245838,9606.ENSP00000265849,9606.ENSP00000266126,9606.ENSP00000271715,9606.ENSP00000273783,9606.ENSP00000276062,9606.ENSP00000278616,9606.ENSP00000290524,9606.ENSP00000297338,9606.ENSP00000307208,9606.ENSP00000350676,9606.ENSP00000350954,9606.ENSP00000351832,9606.ENSP00000352925,9606.ENSP00000353575,9606.ENSP00000354961,9606.ENSP00000359871,9606.ENSP00000362441,…	SETX,THOC2,PMS2,EIF2B2,POGZ,EIF2B5,NDUFB11,ATM,RFX5,RAD21,BPTF,PHF8,WDR37,RAB3GAP2,TRRAP,EIF2B3,MT-ND4,ACADM,ATRX,DYNC1I2,EIF2B1,FDXR,BAP1,CYFIP2,VPS11
Monarch	HP:0003808	Abnormal muscle tone	30	1773	0.3	1.99526	0.0312	9606.ENSP00000224140,9606.ENSP00000231887,9606.ENSP00000245838,9606.ENSP00000265849,9606.ENSP00000266126,9606.ENSP00000271715,9606.ENSP00000273783,9606.ENSP00000276062,9606.ENSP00000278616,9606.ENSP00000281031,9606.ENSP00000282041,9606.ENSP00000285021,9606.ENSP00000297338,9606.ENSP00000307208,9606.ENSP00000337445,9606.ENSP00000351832,9606.ENSP00000352925,9606.ENSP00000353575,9606.ENSP00000354961,…	SETX,EHHADH,THOC2,PMS2,EIF2B2,POGZ,EIF2B5,NDUFB11,ATM,NDUFC2,EPG5,XPC,RAD21,BPTF,ELAC2,RAB3GAP2,TRRAP,EIF2B3,MT-ND4,IBA57,ACADM,NFIA,ATRX,RAD50,GLDC,DYNC1I2,EIF2B1,FDXR,CYFIP2,VPS11
Monarch	HP:0000078	Abnormality of the genital system	25	1355	0.34	2.18776	0.0313	9606.ENSP00000242576,9606.ENSP00000245838,9606.ENSP00000254928,9606.ENSP00000265849,9606.ENSP00000266126,9606.ENSP00000273783,9606.ENSP00000276062,9606.ENSP00000278616,9606.ENSP00000282041,9606.ENSP00000285021,9606.ENSP00000290246,9606.ENSP00000297338,9606.ENSP00000307208,9606.ENSP00000350676,9606.ENSP00000350954,9606.ENSP00000351832,9606.ENSP00000352925,9606.ENSP00000353575,9606.ENSP00000354961,…	UNG,THOC2,ERAL1,PMS2,EIF2B2,EIF2B5,NDUFB11,ATM,EPG5,XPC,ELMO2,RAD21,BPTF,PHF8,WDR37,RAB3GAP2,TRRAP,EIF2B3,MT-ND4,ATRX,NFIB,NUMA1,EIF2B1,FDXR,BAP1
Monarch	HP:0001272	Cerebellar atrophy	11	345	0.58	3.80189	0.0313	9606.ENSP00000224140,9606.ENSP00000231887,9606.ENSP00000266126,9606.ENSP00000271715,9606.ENSP00000273783,9606.ENSP00000353575,9606.ENSP00000355672,9606.ENSP00000416250,9606.ENSP00000416515,9606.ENSP00000444645,9606.ENSP00000481126	SETX,EHHADH,EIF2B2,POGZ,EIF2B5,EIF2B3,IBA57,EIF2B1,FDXR,CYFIP2,VPS11
Monarch	HP:0004325	Decreased body weight	24	1275	0.35	2.23872	0.0313	9606.ENSP00000231887,9606.ENSP00000244217,9606.ENSP00000245838,9606.ENSP00000252244,9606.ENSP00000265849,9606.ENSP00000269576,9606.ENSP00000276062,9606.ENSP00000278616,9606.ENSP00000282041,9606.ENSP00000285021,9606.ENSP00000290246,9606.ENSP00000290524,9606.ENSP00000297338,9606.ENSP00000307208,9606.ENSP00000337445,9606.ENSP00000351832,9606.ENSP00000354961,9606.ENSP00000359871,9606.ENSP00000362441,…	EHHADH,MCEE,THOC2,KRT1,PMS2,KRT10,NDUFB11,ATM,EPG5,XPC,ELMO2,RFX5,RAD21,BPTF,ELAC2,RAB3GAP2,MT-ND4,ACADM,ATRX,NUMA1,FDXR,BAP1,LARP7,CYFIP2
Monarch	HP:0001510	Growth delay	27	1526	0.32	2.0893	0.0316	9606.ENSP00000231887,9606.ENSP00000243253,9606.ENSP00000245838,9606.ENSP00000251808,9606.ENSP00000266126,9606.ENSP00000271715,9606.ENSP00000273783,9606.ENSP00000276062,9606.ENSP00000278616,9606.ENSP00000282041,9606.ENSP00000285021,9606.ENSP00000290246,9606.ENSP00000297338,9606.ENSP00000307208,9606.ENSP00000337445,9606.ENSP00000351832,9606.ENSP00000352925,9606.ENSP00000353575,9606.ENSP00000354961,…	EHHADH,SEC61A1,THOC2,GRHL2,EIF2B2,POGZ,EIF2B5,NDUFB11,ATM,EPG5,XPC,ELMO2,RAD21,BPTF,ELAC2,RAB3GAP2,TRRAP,EIF2B3,MT-ND4,IBA57,ATRX,RAD50,DYNC1I2,EIF2B1,LARP7,CYFIP2,VPS11
Monarch	HP:0000746	Delusions	4	32	1.17	14.7911	0.0324	9606.ENSP00000266126,9606.ENSP00000273783,9606.ENSP00000353575,9606.ENSP00000416250	EIF2B2,EIF2B5,EIF2B3,EIF2B1
Monarch	HP:0001945	Fever	9	238	0.65	4.46684	0.034	9606.ENSP00000266126,9606.ENSP00000273783,9606.ENSP00000278616,9606.ENSP00000285021,9606.ENSP00000353575,9606.ENSP00000354961,9606.ENSP00000355672,9606.ENSP00000377298,9606.ENSP00000416250	EIF2B2,EIF2B5,ATM,XPC,EIF2B3,MT-ND4,IBA57,NUMA1,EIF2B1
Monarch	HP:0030012	Abnormal female reproductive system physiology	7	140	0.77	5.88844	0.034	9606.ENSP00000254928,9606.ENSP00000266126,9606.ENSP00000273783,9606.ENSP00000278616,9606.ENSP00000353575,9606.ENSP00000416250,9606.ENSP00000417132	ERAL1,EIF2B2,EIF2B5,ATM,EIF2B3,EIF2B1,BAP1
Monarch	HP:0000786	Primary amenorrhea	6	99	0.86	7.24436	0.035	9606.ENSP00000254928,9606.ENSP00000266126,9606.ENSP00000273783,9606.ENSP00000297338,9606.ENSP00000353575,9606.ENSP00000416250	ERAL1,EIF2B2,EIF2B5,RAD21,EIF2B3,EIF2B1
Monarch	HP:0002803	Congenital contracture	7	142	0.77	5.88844	0.0355	9606.ENSP00000266126,9606.ENSP00000273783,9606.ENSP00000353575,9606.ENSP00000355672,9606.ENSP00000359871,9606.ENSP00000370737,9606.ENSP00000416250	EIF2B2,EIF2B5,EIF2B3,IBA57,ACADM,GLDC,EIF2B1
Monarch	HP:0000708	Behavioral abnormality	31	1891	0.29	1.94984	0.0357	9606.ENSP00000224140,9606.ENSP00000245838,9606.ENSP00000251808,9606.ENSP00000252996,9606.ENSP00000265849,9606.ENSP00000266126,9606.ENSP00000271715,9606.ENSP00000273783,9606.ENSP00000276062,9606.ENSP00000278616,9606.ENSP00000281031,9606.ENSP00000282041,9606.ENSP00000285021,9606.ENSP00000296490,9606.ENSP00000297338,9606.ENSP00000307208,9606.ENSP00000337907,9606.ENSP00000352925,9606.ENSP00000353575,…	SETX,THOC2,GRHL2,TAF4,PMS2,EIF2B2,POGZ,EIF2B5,NDUFB11,ATM,NDUFC2,EPG5,XPC,WDR82,RAD21,BPTF,MPP7,TRRAP,EIF2B3,MT-ND4,IBA57,NFIA,ATRX,NFIB,GLDC,NUMA1,DYNC1I2,EIF2B1,BAP1,LARP7,CYFIP2
Monarch	HP:0000133	Gonadal dysgenesis	4	34	1.14	13.8038	0.0363	9606.ENSP00000266126,9606.ENSP00000273783,9606.ENSP00000353575,9606.ENSP00000416250	EIF2B2,EIF2B5,EIF2B3,EIF2B1
Monarch	HP:0000618	Blindness	9	243	0.64	4.36516	0.0363	9606.ENSP00000266126,9606.ENSP00000271715,9606.ENSP00000273783,9606.ENSP00000276062,9606.ENSP00000353575,9606.ENSP00000362441,9606.ENSP00000416250,9606.ENSP00000416515,9606.ENSP00000417132	EIF2B2,POGZ,EIF2B5,NDUFB11,EIF2B3,ATRX,EIF2B1,FDXR,BAP1
Monarch	HP:0001626	Abnormality of the cardiovascular system	37	2435	0.26	1.8197	0.0363	9606.ENSP00000224140,9606.ENSP00000231887,9606.ENSP00000242576,9606.ENSP00000243253,9606.ENSP00000245838,9606.ENSP00000246662,9606.ENSP00000252244,9606.ENSP00000265849,9606.ENSP00000266126,9606.ENSP00000269576,9606.ENSP00000271715,9606.ENSP00000273783,9606.ENSP00000276062,9606.ENSP00000278616,9606.ENSP00000281031,9606.ENSP00000282041,9606.ENSP00000285021,9606.ENSP00000290246,9606.ENSP00000297338,…	SETX,EHHADH,UNG,SEC61A1,THOC2,KRT9,KRT1,PMS2,EIF2B2,KRT10,POGZ,EIF2B5,NDUFB11,ATM,NDUFC2,EPG5,XPC,ELMO2,RAD21,BPTF,KRT2,ELAC2,WDR37,RAB3GAP2,TRRAP,EIF2B3,MT-ND4,ACADM,NFIA,ATRX,CASZ1,COX7A2L,FECH,NUMA1,EIF2B1,BAP1,LARP7
Monarch	HP:0001939	Abnormality of metabolism/homeostasis	34	2167	0.27	1.86209	0.0366	9606.ENSP00000224140,9606.ENSP00000231887,9606.ENSP00000242576,9606.ENSP00000243253,9606.ENSP00000244217,9606.ENSP00000246662,9606.ENSP00000251808,9606.ENSP00000252244,9606.ENSP00000266126,9606.ENSP00000271715,9606.ENSP00000273783,9606.ENSP00000278616,9606.ENSP00000281031,9606.ENSP00000282041,9606.ENSP00000285021,9606.ENSP00000290246,9606.ENSP00000290524,9606.ENSP00000297338,9606.ENSP00000310861,…	SETX,EHHADH,UNG,SEC61A1,MCEE,KRT9,GRHL2,KRT1,EIF2B2,POGZ,EIF2B5,ATM,NDUFC2,EPG5,XPC,ELMO2,RFX5,RAD21,KRT2,ELAC2,EIF2B3,MT-ND4,IBA57,ACADM,ATRX,CASZ1,RAD50,GLDC,FECH,NUMA1,EIF2B1,FDXR,BAP1,VPS11
Monarch	HP:0025270	Abnormal esophagus physiology	15	619	0.46	2.88403	0.0366	9606.ENSP00000217402,9606.ENSP00000224140,9606.ENSP00000244217,9606.ENSP00000251808,9606.ENSP00000266126,9606.ENSP00000271715,9606.ENSP00000273783,9606.ENSP00000297338,9606.ENSP00000353575,9606.ENSP00000354961,9606.ENSP00000362441,9606.ENSP00000370737,9606.ENSP00000416250,9606.ENSP00000417132,9606.ENSP00000444645	CHMP4B,SETX,MCEE,GRHL2,EIF2B2,POGZ,EIF2B5,RAD21,EIF2B3,MT-ND4,ATRX,GLDC,EIF2B1,BAP1,CYFIP2
Monarch	HP:0002500	Abnormal cerebral white matter morphology	19	913	0.39	2.45471	0.0372	9606.ENSP00000231887,9606.ENSP00000245838,9606.ENSP00000265849,9606.ENSP00000271715,9606.ENSP00000276062,9606.ENSP00000281031,9606.ENSP00000282041,9606.ENSP00000307208,9606.ENSP00000351832,9606.ENSP00000352925,9606.ENSP00000354961,9606.ENSP00000355672,9606.ENSP00000360231,9606.ENSP00000362441,9606.ENSP00000370737,9606.ENSP00000380308,9606.ENSP00000416515,9606.ENSP00000444645,9606.ENSP00000481126	EHHADH,THOC2,PMS2,POGZ,NDUFB11,NDUFC2,EPG5,BPTF,RAB3GAP2,TRRAP,MT-ND4,IBA57,NFIA,ATRX,GLDC,DYNC1I2,FDXR,CYFIP2,VPS11
Monarch	HP:0011804	Abnormal muscle physiology	33	2082	0.27	1.86209	0.0372	9606.ENSP00000224140,9606.ENSP00000231887,9606.ENSP00000245838,9606.ENSP00000265849,9606.ENSP00000266126,9606.ENSP00000271715,9606.ENSP00000273783,9606.ENSP00000276062,9606.ENSP00000278616,9606.ENSP00000281031,9606.ENSP00000282041,9606.ENSP00000285021,9606.ENSP00000297338,9606.ENSP00000307208,9606.ENSP00000337445,9606.ENSP00000351832,9606.ENSP00000352925,9606.ENSP00000353575,9606.ENSP00000354961,…	SETX,EHHADH,THOC2,PMS2,EIF2B2,POGZ,EIF2B5,NDUFB11,ATM,NDUFC2,EPG5,XPC,RAD21,BPTF,ELAC2,RAB3GAP2,TRRAP,EIF2B3,MT-ND4,IBA57,ACADM,NFIA,ATRX,YARS,RAD50,GLDC,NUMA1,DYNC1I2,EIF2B1,FDXR,BAP1,CYFIP2,VPS11
Monarch	HP:0000505	Visual impairment	20	993	0.38	2.39883	0.0382	9606.ENSP00000231887,9606.ENSP00000245838,9606.ENSP00000251808,9606.ENSP00000265849,9606.ENSP00000266126,9606.ENSP00000271715,9606.ENSP00000273783,9606.ENSP00000276062,9606.ENSP00000290246,9606.ENSP00000307208,9606.ENSP00000351832,9606.ENSP00000352925,9606.ENSP00000353575,9606.ENSP00000354961,9606.ENSP00000355672,9606.ENSP00000362441,9606.ENSP00000416250,9606.ENSP00000416515,9606.ENSP00000417132,…	EHHADH,THOC2,GRHL2,PMS2,EIF2B2,POGZ,EIF2B5,NDUFB11,ELMO2,BPTF,RAB3GAP2,TRRAP,EIF2B3,MT-ND4,IBA57,ATRX,EIF2B1,FDXR,BAP1,VPS11
Monarch	HP:0000504	Abnormality of vision	22	1159	0.35	2.23872	0.0418	9606.ENSP00000231887,9606.ENSP00000245838,9606.ENSP00000251808,9606.ENSP00000265849,9606.ENSP00000266126,9606.ENSP00000271715,9606.ENSP00000273783,9606.ENSP00000276062,9606.ENSP00000285021,9606.ENSP00000290246,9606.ENSP00000307208,9606.ENSP00000351832,9606.ENSP00000352925,9606.ENSP00000353575,9606.ENSP00000354961,9606.ENSP00000355672,9606.ENSP00000362441,9606.ENSP00000416250,9606.ENSP00000416515,…	EHHADH,THOC2,GRHL2,PMS2,EIF2B2,POGZ,EIF2B5,NDUFB11,XPC,ELMO2,BPTF,RAB3GAP2,TRRAP,EIF2B3,MT-ND4,IBA57,ATRX,EIF2B1,FDXR,BAP1,CYFIP2,VPS11
Monarch	EFO:0005047	Erythrocyte measurement	28	1673	0.3	1.99526	0.0465	9606.ENSP00000251808,9606.ENSP00000252996,9606.ENSP00000254730,9606.ENSP00000254928,9606.ENSP00000266070,9606.ENSP00000278616,9606.ENSP00000282041,9606.ENSP00000286523,9606.ENSP00000293872,9606.ENSP00000305918,9606.ENSP00000323148,9606.ENSP00000336923,9606.ENSP00000340271,9606.ENSP00000344504,9606.ENSP00000347648,9606.ENSP00000352925,9606.ENSP00000360231,9606.ENSP00000361009,9606.ENSP00000365694,…	GRHL2,TAF4,EEFSEC,ERAL1,DIDO1,ATM,EPG5,ELMSAN1,LUC7L,BRD3,ZKSCAN1,ARHGAP10,TAF3,H1F0,ZNF512,TRRAP,NFIA,PREX1,PPP1R10,CASZ1,NFIB,FECH,PBRM1,SP140L,INTS2,EXOC3,KDM2A,CIRBP
Monarch	HP:0001273	Abnormal corpus callosum morphology	17	783	0.41	2.5704	0.0465	9606.ENSP00000231887,9606.ENSP00000265849,9606.ENSP00000271715,9606.ENSP00000276062,9606.ENSP00000282041,9606.ENSP00000307208,9606.ENSP00000351832,9606.ENSP00000352925,9606.ENSP00000354961,9606.ENSP00000355672,9606.ENSP00000360231,9606.ENSP00000362441,9606.ENSP00000370737,9606.ENSP00000380308,9606.ENSP00000416515,9606.ENSP00000444645,9606.ENSP00000481126	EHHADH,PMS2,POGZ,NDUFB11,EPG5,BPTF,RAB3GAP2,TRRAP,MT-ND4,IBA57,NFIA,ATRX,GLDC,DYNC1I2,FDXR,CYFIP2,VPS11
Monarch	HP:0012447	Abnormal myelination	13	502	0.49	3.0903	0.0465	9606.ENSP00000231887,9606.ENSP00000266126,9606.ENSP00000271715,9606.ENSP00000273783,9606.ENSP00000351832,9606.ENSP00000352925,9606.ENSP00000353575,9606.ENSP00000354961,9606.ENSP00000355672,9606.ENSP00000416250,9606.ENSP00000416515,9606.ENSP00000444645,9606.ENSP00000481126	EHHADH,EIF2B2,POGZ,EIF2B5,RAB3GAP2,TRRAP,EIF2B3,MT-ND4,IBA57,EIF2B1,FDXR,CYFIP2,VPS11
Monarch	HP:0000234	Abnormality of the head	41	2868	0.23	1.69824	0.047	9606.ENSP00000224140,9606.ENSP00000231887,9606.ENSP00000242576,9606.ENSP00000245838,9606.ENSP00000251808,9606.ENSP00000252244,9606.ENSP00000266126,9606.ENSP00000269576,9606.ENSP00000271715,9606.ENSP00000273783,9606.ENSP00000276062,9606.ENSP00000278616,9606.ENSP00000281031,9606.ENSP00000282041,9606.ENSP00000285021,9606.ENSP00000290246,9606.ENSP00000290524,9606.ENSP00000297338,9606.ENSP00000307208,…	SETX,EHHADH,UNG,THOC2,GRHL2,KRT1,EIF2B2,KRT10,POGZ,EIF2B5,NDUFB11,ATM,NDUFC2,EPG5,XPC,ELMO2,RFX5,RAD21,BPTF,ELAC2,PHF8,WDR37,RAB3GAP2,TRRAP,EIF2B3,MT-ND4,IBA57,ACADM,NFIA,ATRX,RAD50,NFIB,GLDC,NUMA1,DYNC1I2,EIF2B1,FDXR,BAP1,LARP7,CYFIP2,VPS11
Monarch	HP:0000737	Irritability	7	154	0.73	5.37032	0.047	9606.ENSP00000265849,9606.ENSP00000266126,9606.ENSP00000273783,9606.ENSP00000353575,9606.ENSP00000355672,9606.ENSP00000370737,9606.ENSP00000416250	PMS2,EIF2B2,EIF2B5,EIF2B3,IBA57,GLDC,EIF2B1
Monarch	HP:0001252	Hypotonia	26	1506	0.31	2.04174	0.047	9606.ENSP00000231887,9606.ENSP00000245838,9606.ENSP00000265849,9606.ENSP00000266126,9606.ENSP00000271715,9606.ENSP00000273783,9606.ENSP00000276062,9606.ENSP00000281031,9606.ENSP00000282041,9606.ENSP00000297338,9606.ENSP00000307208,9606.ENSP00000337445,9606.ENSP00000351832,9606.ENSP00000352925,9606.ENSP00000353575,9606.ENSP00000354961,9606.ENSP00000355672,9606.ENSP00000359871,9606.ENSP00000360231,…	EHHADH,THOC2,PMS2,EIF2B2,POGZ,EIF2B5,NDUFB11,NDUFC2,EPG5,RAD21,BPTF,ELAC2,RAB3GAP2,TRRAP,EIF2B3,MT-ND4,IBA57,ACADM,NFIA,ATRX,GLDC,DYNC1I2,EIF2B1,FDXR,CYFIP2,VPS11
Monarch	HP:0002120	Cerebral cortical atrophy	9	259	0.61	4.0738	0.047	9606.ENSP00000271715,9606.ENSP00000282041,9606.ENSP00000285021,9606.ENSP00000297338,9606.ENSP00000307208,9606.ENSP00000351832,9606.ENSP00000352925,9606.ENSP00000354961,9606.ENSP00000362441	POGZ,EPG5,XPC,RAD21,BPTF,RAB3GAP2,TRRAP,MT-ND4,ATRX
Monarch	HP:0005484	Secondary microcephaly	7	154	0.73	5.37032	0.047	9606.ENSP00000266126,9606.ENSP00000273783,9606.ENSP00000350954,9606.ENSP00000351832,9606.ENSP00000353575,9606.ENSP00000416250,9606.ENSP00000481126	EIF2B2,EIF2B5,WDR37,RAB3GAP2,EIF2B3,EIF2B1,VPS11
Monarch	HP:0000929	Abnormal skull morphology	31	1955	0.27	1.86209	0.0496	9606.ENSP00000231887,9606.ENSP00000245838,9606.ENSP00000266126,9606.ENSP00000271715,9606.ENSP00000273783,9606.ENSP00000276062,9606.ENSP00000278616,9606.ENSP00000281031,9606.ENSP00000282041,9606.ENSP00000285021,9606.ENSP00000290524,9606.ENSP00000297338,9606.ENSP00000307208,9606.ENSP00000337445,9606.ENSP00000350954,9606.ENSP00000351832,9606.ENSP00000352925,9606.ENSP00000353575,9606.ENSP00000355672,…	EHHADH,THOC2,EIF2B2,POGZ,EIF2B5,NDUFB11,ATM,NDUFC2,EPG5,XPC,RFX5,RAD21,BPTF,ELAC2,WDR37,RAB3GAP2,TRRAP,EIF2B3,IBA57,ACADM,NFIA,ATRX,RAD50,NFIB,GLDC,DYNC1I2,EIF2B1,FDXR,LARP7,CYFIP2,VPS11
DISEASES	DOID:0060868	Leukoencephalopathy with vanishing white matter	4	5	1.98	95.4993	0.0014	9606.ENSP00000266126,9606.ENSP00000273783,9606.ENSP00000353575,9606.ENSP00000416250	EIF2B2,EIF2B5,EIF2B3,EIF2B1
[truncated: 95 more rows]

## Sheet: LapvsEGF_Cyto fraction_DOWN
#category	term ID	term description	observed gene count	background gene count	strength	Enrichment	false discovery rate	matching proteins in your network (IDs)	matching proteins in your network (labels)
[truncated: 176 more rows]

[truncated: 5 more sheets: LapvsEGF_Cyto_fraction_UP, LapIpatvsEGF_Nuclear_fract_DOWN, LapIpatvsEGF_Nucl_fraction_UP, LapIpatvsEGF_Cyto_fraction_DOWN, LapIpatvsEGF_Cyto_fraction_UP]
